# Supplementary material for: Complex Analysis of Retroposed Genes’ Contribution to Human Genome, Proteome and Transcriptome
Source: Genes (Basel). 2020 May 12;11(5):542. doi: 10.3390/genes11050542 (PMC7290577; doi:10.3390/genes11050542)
Supplement: Supplementary file 1 [file genes-11-00542-s001.zip]

Archive with 20 entries (20 files):
- Figure_S1.png
- __MACOSX/._Figure_S1.png
- Table_S1.xlsx
- __MACOSX/._Table_S1.xlsx
- Table_S2.txt
- __MACOSX/._Table_S2.txt
- Table_S3.xlsx
- __MACOSX/._Table_S3.xlsx
- Table_S4.xlsx
- __MACOSX/._Table_S4.xlsx
- Table_S5.xlsx
- __MACOSX/._Table_S5.xlsx
- Table_S6.xlsx
- __MACOSX/._Table_S6.xlsx
- Table_S7.xlsx
- __MACOSX/._Table_S7.xlsx
- Table_S8.xlsx
- __MACOSX/._Table_S8.xlsx
- Table_S9.xlsx
- __MACOSX/._Table_S9.xlsx
