# Supplementary material for: Complex Analysis of Retroposed Genes’ Contribution to Human Genome, Proteome and Transcriptome
Source: Genes (Basel). 2020 May 12;11(5):542. doi: 10.3390/genes11050542 (PMC7290577; doi:10.3390/genes11050542)
Supplement: Supplementary file 1 [file genes-11-00542-s001.zip › Table_S1.xlsx]

## Sheet: Table_S1
Table S1. Set of analyzed retrocopies.
No.	RetogeneDB ID	Ensembl Release 85 (GRCh38.p7)
		Current status	Current Ensembl ID	HGNC Symbol
1	retro_hsap_1	KNOWN_PSEUDOGENE	ENSG00000164556	FAM183BP
2	retro_hsap_2	KNOWN_PROTEIN_CODING	ENSG00000165502	RPL36AL
3	retro_hsap_3	KNOWN_PROTEIN_CODING	ENSG00000188386	PPP3R2
4	retro_hsap_4	KNOWN_PROTEIN_CODING	ENSG00000155876	RRAGA
5	retro_hsap_5	KNOWN_PROTEIN_CODING	ENSG00000170935	NCBP2L
6	retro_hsap_6	KNOWN_PROTEIN_CODING	ENSG00000178700	DHFRL1
7	retro_hsap_7	KNOWN_PROTEIN_CODING	ENSG00000222014	RAB6C
8	retro_hsap_8	KNOWN_PROTEIN_CODING	ENSG00000175793	SFN
9	retro_hsap_9	KNOWN_PROTEIN_CODING	ENSG00000253626	EIF5AL1
10	retro_hsap_10	KNOWN_PROTEIN_CODING	ENSG00000229937	PRPS1L1
11	retro_hsap_11	KNOWN_PROTEIN_CODING	ENSG00000196981	WDR5B
12	retro_hsap_12	KNOWN_PROTEIN_CODING	ENSG00000182107	TMEM30B
13	retro_hsap_13	KNOWN_PROTEIN_CODING	ENSG00000156269	NAA11
14	retro_hsap_14	KNOWN_PROTEIN_CODING	ENSG00000198754	OXCT2
15	retro_hsap_15	KNOWN_PROTEIN_CODING	ENSG00000189134	NKAPL
16	retro_hsap_16	KNOWN_PROTEIN_CODING	ENSG00000170516	COX7B2
17	retro_hsap_17	KNOWN_PSEUDOGENE	ENSG00000276380	UBE2NL
18	retro_hsap_18	KNOWN_PROTEIN_CODING	ENSG00000226650	KIF4B
19	retro_hsap_19	KNOWN_PROTEIN_CODING	ENSG00000137124	ALDH1B1
20	retro_hsap_20	TEC	ENSG00000280020	-
21	retro_hsap_21	KNOWN_PROTEIN_CODING	ENSG00000250565	ATP6V1E2
22	retro_hsap_23	KNOWN_PROTEIN_CODING	ENSG00000213516	RBMXL1
23	retro_hsap_24	KNOWN_PROTEIN_CODING	ENSG00000188375	H3F3C
24	retro_hsap_25	KNOWN_PSEUDOGENE	ENSG00000226976	COX6A1P2
25	retro_hsap_26	KNOWN_PROTEIN_CODING	ENSG00000273820	USP27X
26	retro_hsap_27	KNOWN_PSEUDOGENE	ENSG00000268942	CKS1BP3
27	retro_hsap_28	KNOWN_PROTEIN_CODING	ENSG00000177105	RHOG
28	retro_hsap_29	KNOWN_PROTEIN_CODING	ENSG00000253797	UTP14C
29	retro_hsap_30	KNOWN_PROTEIN_CODING	ENSG00000218823	PAPOLB
30	retro_hsap_31	KNOWN_PROTEIN_CODING	ENSG00000182890	GLUD2
31	retro_hsap_32	KNOWN_PROTEIN_CODING	ENSG00000180138	CSNK1A1L
32	retro_hsap_33	KNOWN_PROTEIN_CODING	ENSG00000112273	HDGFL1
33	retro_hsap_34	KNOWN_PROTEIN_CODING	ENSG00000177733	HNRNPA0
34	retro_hsap_35	KNOWN_PROTEIN_CODING	ENSG00000187866	FAM122A
35	retro_hsap_36	KNOWN_PROTEIN_CODING	ENSG00000165527	ARF6
36	retro_hsap_37	KNOWN_PROTEIN_CODING	ENSG00000179172	HNRNPCL1
37	retro_hsap_38	KNOWN_PROTEIN_CODING	ENSG00000169067	ACTBL2
38	retro_hsap_39	KNOWN_PROTEIN_CODING	ENSG00000212643	ZRSR1
39	retro_hsap_41	KNOWN_PROTEIN_CODING	ENSG00000163114	PDHA2
40	retro_hsap_42	KNOWN_PROTEIN_CODING	ENSG00000171989	LDHAL6B
41	retro_hsap_43	KNOWN_PROTEIN_CODING	ENSG00000255150	EID3
42	retro_hsap_44	KNOWN_PROTEIN_CODING	ENSG00000120329	SLC25A2
43	retro_hsap_46	KNOWN_PROTEIN_CODING	ENSG00000165059	PRKACG
44	retro_hsap_47	KNOWN_PROTEIN_CODING	ENSG00000151005	TKTL2
45	retro_hsap_48	KNOWN_PROTEIN_CODING	ENSG00000139223	ANP32D
46	retro_hsap_49	KNOWN_PROTEIN_CODING	ENSG00000175809	ZNF645
47	retro_hsap_50	KNOWN_PROTEIN_CODING	ENSG00000187969	ZCCHC13
48	retro_hsap_51	KNOWN_PROTEIN_CODING	ENSG00000174599	TRAM1L1
49	retro_hsap_52	KNOWN_PSEUDOGENE	ENSG00000226209	C8orf59P1
50	retro_hsap_53	KNOWN_PROTEIN_CODING	ENSG00000254598	CSNK2A3
51	retro_hsap_54	KNOWN_PROTEIN_CODING	ENSG00000179407	DNAJB8
52	retro_hsap_55	KNOWN_PROTEIN_CODING	ENSG00000179083	FAM133A
53	retro_hsap_56	KNOWN_PROTEIN_CODING	ENSG00000203668	CHML
54	retro_hsap_57	KNOWN_PROTEIN_CODING	ENSG00000137040	RANBP6
55	retro_hsap_58	KNOWN_PROTEIN_CODING	ENSG00000188021	UBQLN2
56	retro_hsap_59	KNOWN_PROTEIN_CODING	ENSG00000178363	CALML3
57	retro_hsap_60	KNOWN_PSEUDOGENE	ENSG00000238244	GABARAPL3
58	retro_hsap_61	KNOWN_PROTEIN_CODING	ENSG00000183434	TFDP3
59	retro_hsap_62	KNOWN_PROTEIN_CODING	ENSG00000258102	MAP1LC3B2
60	retro_hsap_63	KNOWN_PROTEIN_CODING	ENSG00000249222	ATP5L2
61	retro_hsap_64	KNOWN_PROTEIN_CODING	ENSG00000204271	SPIN3
62	retro_hsap_65	KNOWN_PROTEIN_CODING	ENSG00000197406	DIO3
63	retro_hsap_66	KNOWN_PROTEIN_CODING	ENSG00000122728	TAF1L
64	retro_hsap_67	KNOWN_PROTEIN_CODING	ENSG00000250254	PTTG2
65	retro_hsap_68	KNOWN_PROTEIN_CODING	ENSG00000126803	HSPA2
66	retro_hsap_69	KNOWN_PROTEIN_CODING	ENSG00000141200	KIF2B
67	retro_hsap_70	KNOWN_PROTEIN_CODING	ENSG00000196475	GK2
68	retro_hsap_71	KNOWN_PROTEIN_CODING	ENSG00000177143	CETN1
69	retro_hsap_72	KNOWN_PROTEIN_CODING	ENSG00000189299	FOXR2
70	retro_hsap_73	KNOWN_PROTEIN_CODING	ENSG00000256060	TRAPPC2B
71	retro_hsap_74	KNOWN_PROTEIN_CODING	ENSG00000174740	PABPC5
72	retro_hsap_75	KNOWN_PROTEIN_CODING	ENSG00000255112	CHMP1B
73	retro_hsap_76	KNOWN_PROTEIN_CODING	ENSG00000184735	DDX53
74	retro_hsap_77	KNOWN_PROTEIN_CODING	ENSG00000253506	NACA2
75	retro_hsap_78	KNOWN_PROTEIN_CODING	ENSG00000212710	CTAGE1
76	retro_hsap_79	KNOWN_PSEUDOGENE	ENSG00000229644	NAMPTP1
77	retro_hsap_80	KNOWN_PROTEIN_CODING	ENSG00000132661	NXT1
78	retro_hsap_81	KNOWN_PROTEIN_CODING	ENSG00000132446	FTHL17
79	retro_hsap_82	KNOWN_PROTEIN_CODING	ENSG00000179715	PCED1B
80	retro_hsap_83	KNOWN_PROTEIN_CODING	ENSG00000169564	PCBP1
81	retro_hsap_84	KNOWN_PROTEIN_CODING	ENSG00000139675	HNRNPA1L2
82	retro_hsap_85	KNOWN_PROTEIN_CODING	ENSG00000204571	KRTAP5-11
83	retro_hsap_86	KNOWN_PSEUDOGENE	ENSG00000268412	TRMT112P6
84	retro_hsap_87	KNOWN_PROTEIN_CODING	ENSG00000181867	FTMT
85	retro_hsap_88	KNOWN_PROTEIN_CODING	ENSG00000151846	PABPC3
86	retro_hsap_89	KNOWN_PROTEIN_CODING	ENSG00000123594	ATXN3L
87	retro_hsap_90	KNOWN_PROTEIN_CODING	ENSG00000170950	PGK2
88	retro_hsap_91	KNOWN_PROTEIN_CODING	ENSG00000170748	RBMXL2
89	retro_hsap_92	KNOWN_PROTEIN_CODING	ENSG00000176566	DCAF4L2
90	retro_hsap_93	KNOWN_PROTEIN_CODING	ENSG00000165496	RPL10L
91	retro_hsap_94	KNOWN_PROTEIN_CODING	ENSG00000145945	FAM50B
92	retro_hsap_95	KNOWN_PROTEIN_CODING	ENSG00000222028	PSMB11
93	retro_hsap_96	KNOWN_PROTEIN_CODING	ENSG00000170967	DDI1
94	retro_hsap_97	KNOWN_PROTEIN_CODING	ENSG00000230797	YY2
95	retro_hsap_98	KNOWN_PROTEIN_CODING	ENSG00000256812	CAPNS2
96	retro_hsap_99	KNOWN_PROTEIN_CODING	ENSG00000188573	FBLL1
97	retro_hsap_100	KNOWN_PROTEIN_CODING	ENSG00000182952	HMGN4
98	retro_hsap_101	KNOWN_PROTEIN_CODING	ENSG00000182308	DCAF4L1
99	retro_hsap_102	KNOWN_PROTEIN_CODING	ENSG00000228075	BOD1L2
100	retro_hsap_103	KNOWN_PROTEIN_CODING	ENSG00000172404	DNAJB7
101	retro_hsap_104	KNOWN_PROTEIN_CODING	ENSG00000226479	TMEM185B
102	retro_hsap_105	KNOWN_PROTEIN_CODING	ENSG00000198743	SLC5A3
103	retro_hsap_106	KNOWN_PROTEIN_CODING	ENSG00000179059	ZFP42
104	retro_hsap_107	KNOWN_PSEUDOGENE	ENSG00000225178	RPSAP58
105	retro_hsap_108	KNOWN_PROTEIN_CODING	ENSG00000143878	RHOB
106	retro_hsap_109	KNOWN_PROTEIN_CODING	ENSG00000254535	PABPC4L
107	retro_hsap_110	KNOWN_PSEUDOGENE	ENSG00000236679	RPL23AP24
108	retro_hsap_111	KNOWN_PSEUDOGENE	ENSG00000269737	-
109	retro_hsap_112	KNOWN_PSEUDOGENE	ENSG00000227775	-
110	retro_hsap_113	KNOWN_PSEUDOGENE	ENSG00000234619	RPL7P11
111	retro_hsap_114	KNOWN_PSEUDOGENE	ENSG00000238249	HMGN2P17
112	retro_hsap_115	KNOWN_PSEUDOGENE	ENSG00000231181	-
113	retro_hsap_116	KNOWN_PSEUDOGENE	ENSG00000235084	CHCHD2P6
114	retro_hsap_117	KNOWN_PSEUDOGENE	ENSG00000224321	RPL12P14
115	retro_hsap_118	KNOWN_PSEUDOGENE	ENSG00000178715	-
116	retro_hsap_119	KNOWN_PSEUDOGENE	ENSG00000226396	-
117	retro_hsap_120	KNOWN_PSEUDOGENE	ENSG00000215520	RPS4XP4
118	retro_hsap_121	KNOWN_PSEUDOGENE	ENSG00000236216	PPP1R11P1
119	retro_hsap_122	KNOWN_PSEUDOGENE	ENSG00000232037	-
120	retro_hsap_123	KNOWN_PSEUDOGENE	ENSG00000215381	-
121	retro_hsap_124	KNOWN_PSEUDOGENE	ENSG00000238084	-
122	retro_hsap_125	KNOWN_PSEUDOGENE	ENSG00000229786	SNRPFP2
123	retro_hsap_126	KNOWN_PSEUDOGENE	ENSG00000225854	-
124	retro_hsap_127	KNOWN_PSEUDOGENE	ENSG00000172746	RPL12P13
125	retro_hsap_128	KNOWN_PSEUDOGENE	ENSG00000229985	-
126	retro_hsap_129	KNOWN_PSEUDOGENE	ENSG00000225159	NPM1P39
127	retro_hsap_130	KNOWN_PSEUDOGENE	ENSG00000225990	SNRPEP7
128	retro_hsap_131	KNOWN_PSEUDOGENE	ENSG00000235912	-
129	retro_hsap_132	KNOWN_PSEUDOGENE	ENSG00000231344	-
130	retro_hsap_133	KNOWN_PSEUDOGENE	ENSG00000230833	RPEP3
131	retro_hsap_134	KNOWN_PSEUDOGENE	ENSG00000237329	-
132	retro_hsap_135	KNOWN_PSEUDOGENE	ENSG00000217644	-
133	retro_hsap_136	KNOWN_PSEUDOGENE	ENSG00000239670	-
134	retro_hsap_137	KNOWN_PSEUDOGENE	ENSG00000233940	RPL12P45
135	retro_hsap_138	KNOWN_PSEUDOGENE	ENSG00000229994	RPL5P4
136	retro_hsap_139	KNOWN_PSEUDOGENE	ENSG00000232273	FTH1P1
137	retro_hsap_140	KNOWN_PSEUDOGENE	ENSG00000235673	-
138	retro_hsap_141	KNOWN_PSEUDOGENE	ENSG00000228477	-
139	retro_hsap_142	KNOWN_PSEUDOGENE	ENSG00000213172	-
140	retro_hsap_143	KNOWN_PSEUDOGENE	ENSG00000228776	-
141	retro_hsap_144	KNOWN_PSEUDOGENE	ENSG00000230116	-
142	retro_hsap_145	KNOWN_PSEUDOGENE	ENSG00000225099	ATP6V1E1P1
143	retro_hsap_146	KNOWN_PSEUDOGENE	ENSG00000236111	-
144	retro_hsap_147	KNOWN_PSEUDOGENE	ENSG00000235105	-
145	retro_hsap_148	KNOWN_PSEUDOGENE	ENSG00000234080	-
146	retro_hsap_149	KNOWN_PSEUDOGENE	ENSG00000237130	MRPS6P2
147	retro_hsap_150	KNOWN_PSEUDOGENE	ENSG00000232846	SLC25A6P3
148	retro_hsap_151	KNOWN_PSEUDOGENE	ENSG00000224255	PDCL3P6
149	retro_hsap_152	KNOWN_PSEUDOGENE	ENSG00000213735	ANAPC10P1
150	retro_hsap_153	KNOWN_PSEUDOGENE	ENSG00000224680	PLA2G12AP1
151	retro_hsap_154	KNOWN_PSEUDOGENE	ENSG00000230953	-
152	retro_hsap_155	KNOWN_PSEUDOGENE	ENSG00000226147	TUBBP10
153	retro_hsap_156	KNOWN_PSEUDOGENE	ENSG00000229687	-
154	retro_hsap_157	KNOWN_PSEUDOGENE	ENSG00000225183	-
155	retro_hsap_158	KNOWN_PSEUDOGENE	ENSG00000227453	HNRNPA1P63
156	retro_hsap_159	KNOWN_PSEUDOGENE	ENSG00000231095	GYG1P3
157	retro_hsap_160	KNOWN_PSEUDOGENE	ENSG00000236776	RPL21P23
158	retro_hsap_161	KNOWN_PSEUDOGENE	ENSG00000228121	PHBP3
159	retro_hsap_162	KNOWN_PSEUDOGENE	ENSG00000236646	LAMTOR5P1
160	retro_hsap_163	KNOWN_PSEUDOGENE	ENSG00000234204	PIGPP2
161	retro_hsap_164	KNOWN_PSEUDOGENE	ENSG00000234088	RPS15AP7
162	retro_hsap_165	KNOWN_PSEUDOGENE	ENSG00000233877	-
163	retro_hsap_166	KNOWN_PSEUDOGENE	ENSG00000228523	-
164	retro_hsap_167	KNOWN_PSEUDOGENE	ENSG00000235055	-
165	retro_hsap_168	KNOWN_PSEUDOGENE	ENSG00000229359	PIN1P1
166	retro_hsap_169	KNOWN_PSEUDOGENE	ENSG00000229636	KRT8P21
167	retro_hsap_170	KNOWN_PSEUDOGENE	ENSG00000213579	-
168	retro_hsap_171	KNOWN_PSEUDOGENE	ENSG00000226415	TPI1P1
169	retro_hsap_172	KNOWN_PSEUDOGENE	ENSG00000226084	-
170	retro_hsap_173	KNOWN_PSEUDOGENE	ENSG00000213560	-
171	retro_hsap_174	KNOWN_PSEUDOGENE	ENSG00000235400	-
172	retro_hsap_175	KNOWN_PSEUDOGENE	ENSG00000232676	ADH5P2
173	retro_hsap_176	KNOWN_PSEUDOGENE	ENSG00000236407	HMGB1P18
174	retro_hsap_177	KNOWN_PSEUDOGENE	ENSG00000235089	-
175	retro_hsap_178	KNOWN_PSEUDOGENE	ENSG00000215875	ST13P20
176	retro_hsap_179	KNOWN_PSEUDOGENE	ENSG00000213540	-
177	retro_hsap_180	KNOWN_PSEUDOGENE	ENSG00000226970	-
178	retro_hsap_181	KNOWN_PSEUDOGENE	ENSG00000230721	-
179	retro_hsap_182	KNOWN_PSEUDOGENE	ENSG00000237959	RPL36AP10
180	retro_hsap_183	KNOWN_PSEUDOGENE	ENSG00000232393	RPL5P6
181	retro_hsap_184	KNOWN_PSEUDOGENE	ENSG00000203914	HSP90B3P
182	retro_hsap_185	KNOWN_PSEUDOGENE	ENSG00000233228	LPCAT2BP
183	retro_hsap_186	KNOWN_PSEUDOGENE	ENSG00000233401	PRKAR1AP1
184	retro_hsap_187	KNOWN_PSEUDOGENE	ENSG00000225505	-
185	retro_hsap_188	KNOWN_PSEUDOGENE	ENSG00000178596	GAPDHP29
186	retro_hsap_189	KNOWN_PSEUDOGENE	ENSG00000225923	-
187	retro_hsap_190	KNOWN_PSEUDOGENE	ENSG00000228502	EEF1A1P11
188	retro_hsap_191	KNOWN_PSEUDOGENE	ENSG00000226128	RPL26P9
189	retro_hsap_192	KNOWN_PSEUDOGENE	ENSG00000233983	-
190	retro_hsap_193	KNOWN_PSEUDOGENE	ENSG00000223656	HMGB3P10
191	retro_hsap_194	KNOWN_PSEUDOGENE	ENSG00000226952	-
192	retro_hsap_195	KNOWN_PSEUDOGENE	ENSG00000225169	BRI3P1
193	retro_hsap_196	KNOWN_PSEUDOGENE	ENSG00000224685	-
194	retro_hsap_197	KNOWN_PSEUDOGENE	ENSG00000228399	-
195	retro_hsap_198	KNOWN_PSEUDOGENE	ENSG00000215869	-
196	retro_hsap_199	KNOWN_PSEUDOGENE	ENSG00000232952	-
197	retro_hsap_200	KNOWN_PSEUDOGENE	ENSG00000224550	-
198	retro_hsap_201	KNOWN_PSEUDOGENE	ENSG00000227832	ST13P21
199	retro_hsap_202	KNOWN_PSEUDOGENE	ENSG00000244716	-
200	retro_hsap_203	KNOWN_PSEUDOGENE	ENSG00000235045	RPL7P8
201	retro_hsap_204	KNOWN_PSEUDOGENE	ENSG00000282852	-
202	retro_hsap_205	KNOWN_PSEUDOGENE	ENSG00000236012	HIGD1AP12
203	retro_hsap_206	KNOWN_PSEUDOGENE	ENSG00000234388	TXNP3
204	retro_hsap_207	KNOWN_PSEUDOGENE	ENSG00000234790	NUTF2P4
205	retro_hsap_208	KNOWN_PSEUDOGENE	ENSG00000229020	AKR7A2P1
206	retro_hsap_209	KNOWN_PSEUDOGENE	ENSG00000232499	-
207	retro_hsap_210	KNOWN_PSEUDOGENE	ENSG00000236480	PKMP1
208	retro_hsap_211	KNOWN_PSEUDOGENE	ENSG00000232185	CNOT7P2
209	retro_hsap_212	KNOWN_PSEUDOGENE	ENSG00000228453	RPS15AP9
210	retro_hsap_213	KNOWN_PSEUDOGENE	ENSG00000226755	VPS25P1
211	retro_hsap_214	KNOWN_PSEUDOGENE	ENSG00000227205	PFN1P9
212	retro_hsap_216	KNOWN_PSEUDOGENE	ENSG00000225603	-
213	retro_hsap_217	KNOWN_PSEUDOGENE	ENSG00000180867	PDIA3P1
214	retro_hsap_218	KNOWN_PSEUDOGENE	ENSG00000236806	RPL7AP15
215	retro_hsap_219	KNOWN_PSEUDOGENE	ENSG00000213226	-
216	retro_hsap_220	KNOWN_PSEUDOGENE	ENSG00000223728	-
217	retro_hsap_221	KNOWN_PSEUDOGENE	ENSG00000225080	PFN1P4
218	retro_hsap_222	KNOWN_PSEUDOGENE	ENSG00000223612	-
219	retro_hsap_223	KNOWN_PSEUDOGENE	ENSG00000234367	PFN1P3
220	retro_hsap_224	KNOWN_PSEUDOGENE	ENSG00000226028	PFN1P12
221	retro_hsap_225	KNOWN_PSEUDOGENE	ENSG00000242352	FAM91A3P
222	retro_hsap_227	KNOWN_PSEUDOGENE	ENSG00000223945	-
223	retro_hsap_228	KNOWN_PSEUDOGENE	ENSG00000236713	-
224	retro_hsap_229	KNOWN_PSEUDOGENE	ENSG00000223861	-
225	retro_hsap_230	KNOWN_PSEUDOGENE	ENSG00000236940	-
226	retro_hsap_231	KNOWN_PSEUDOGENE	ENSG00000183586	HMGN3P1
227	retro_hsap_232	KNOWN_PSEUDOGENE	ENSG00000231416	-
228	retro_hsap_233	KNOWN_PSEUDOGENE	ENSG00000223452	HMGN2P18
229	retro_hsap_234	KNOWN_PSEUDOGENE	ENSG00000234937	-
230	retro_hsap_235	KNOWN_PSEUDOGENE	ENSG00000224520	KRT8P45
231	retro_hsap_236	KNOWN_PSEUDOGENE	ENSG00000236257	EI24P2
232	retro_hsap_237	KNOWN_PSEUDOGENE	ENSG00000231434	-
233	retro_hsap_238	KNOWN_PSEUDOGENE	ENSG00000235226	-
234	retro_hsap_239	KNOWN_PSEUDOGENE	ENSG00000237409	-
235	retro_hsap_240	KNOWN_PSEUDOGENE	ENSG00000235082	SUMO1P3
236	retro_hsap_241	KNOWN_PSEUDOGENE	ENSG00000235101	SETP9
237	retro_hsap_242	KNOWN_PSEUDOGENE	ENSG00000226003	-
238	retro_hsap_243	KNOWN_PSEUDOGENE	ENSG00000213080	-
239	retro_hsap_244	KNOWN_PSEUDOGENE	ENSG00000215840	-
240	retro_hsap_245	KNOWN_PSEUDOGENE	ENSG00000229808	-
241	retro_hsap_246	KNOWN_PSEUDOGENE	ENSG00000225755	-
242	retro_hsap_247	KNOWN_PSEUDOGENE	ENSG00000225719	NMNAT1P2
243	retro_hsap_248	KNOWN_PSEUDOGENE	ENSG00000213070	HMGB3P6
244	retro_hsap_249	KNOWN_PSEUDOGENE	ENSG00000230748	-
245	retro_hsap_250	KNOWN_PSEUDOGENE	ENSG00000237783	-
246	retro_hsap_251	KNOWN_PSEUDOGENE	ENSG00000230175	-
247	retro_hsap_252	KNOWN_PSEUDOGENE	ENSG00000225272	-
248	retro_hsap_253	KNOWN_PSEUDOGENE	ENSG00000230659	-
249	retro_hsap_254	KNOWN_PSEUDOGENE	ENSG00000232341	RPL4P2
250	retro_hsap_255	KNOWN_PSEUDOGENE	ENSG00000232223	CNN2P10
251	retro_hsap_256	KNOWN_PSEUDOGENE	ENSG00000225171	DUTP6
252	retro_hsap_257	KNOWN_PSEUDOGENE	ENSG00000227776	AKR1D1P1
253	retro_hsap_258	KNOWN_PSEUDOGENE	ENSG00000237049	RPL34P1
254	retro_hsap_259	KNOWN_PSEUDOGENE	ENSG00000237131	-
255	retro_hsap_260	KNOWN_PSEUDOGENE	ENSG00000227722	-
256	retro_hsap_261	KNOWN_PSEUDOGENE	ENSG00000227777	-
257	retro_hsap_262	KNOWN_PSEUDOGENE	ENSG00000229612	SUMO1P2
258	retro_hsap_263	KNOWN_PSEUDOGENE	ENSG00000213063	RPL29P7
259	retro_hsap_264	KNOWN_PSEUDOGENE	ENSG00000239428	GM2AP2
260	retro_hsap_265	KNOWN_PSEUDOGENE	ENSG00000236741	-
261	retro_hsap_266	KNOWN_PSEUDOGENE	ENSG00000229785	SLC25A38P1
262	retro_hsap_267	KNOWN_PSEUDOGENE	ENSG00000232751	-
263	retro_hsap_268	KNOWN_PSEUDOGENE	ENSG00000213058	-
264	retro_hsap_269	KNOWN_PSEUDOGENE	ENSG00000231905	SETP10
265	retro_hsap_270	KNOWN_PSEUDOGENE	ENSG00000223794	COX5BP8
266	retro_hsap_271	KNOWN_PSEUDOGENE	ENSG00000231684	EIF1P3
267	retro_hsap_272	KNOWN_PSEUDOGENE	ENSG00000232036	-
268	retro_hsap_273	NOVEL	-	-
269	retro_hsap_274	KNOWN_PSEUDOGENE	ENSG00000231022	RPS3AP9
270	retro_hsap_275	KNOWN_PSEUDOGENE	ENSG00000238108	-
271	retro_hsap_276	KNOWN_PSEUDOGENE	ENSG00000231767	-
272	retro_hsap_277	KNOWN_PSEUDOGENE	ENSG00000226814	-
273	retro_hsap_278	KNOWN_PSEUDOGENE	ENSG00000233057	EEF1A1P14
274	retro_hsap_279	KNOWN_PSEUDOGENE	ENSG00000228167	-
275	retro_hsap_280	KNOWN_PSEUDOGENE	ENSG00000237861	-
276	retro_hsap_281	KNOWN_PSEUDOGENE	ENSG00000235582	-
277	retro_hsap_282	KNOWN_PSEUDOGENE	ENSG00000227747	-
278	retro_hsap_283	KNOWN_PSEUDOGENE	ENSG00000236468	-
279	retro_hsap_284	KNOWN_PSEUDOGENE	ENSG00000231984	-
280	retro_hsap_285	KNOWN_PSEUDOGENE	ENSG00000228530	-
281	retro_hsap_286	KNOWN_PSEUDOGENE	ENSG00000233827	FAM58BP
282	retro_hsap_287	KNOWN_PSEUDOGENE	ENSG00000213045	-
283	retro_hsap_288	KNOWN_PSEUDOGENE	ENSG00000231333	RPL34P6
284	retro_hsap_289	KNOWN_PSEUDOGENE	ENSG00000242150	-
285	retro_hsap_290	KNOWN_PSEUDOGENE	ENSG00000226148	SLC25A39P1
286	retro_hsap_291	KNOWN_PSEUDOGENE	ENSG00000230280	HNRNPA1P59
287	retro_hsap_292	KNOWN_PSEUDOGENE	ENSG00000225522	-
288	retro_hsap_293	KNOWN_PSEUDOGENE	ENSG00000229657	-
289	retro_hsap_294	KNOWN_PSEUDOGENE	ENSG00000236108	-
290	retro_hsap_295	KNOWN_PSEUDOGENE	ENSG00000213041	-
291	retro_hsap_296	KNOWN_PSEUDOGENE	ENSG00000235363	SNRPGP10
292	retro_hsap_297	KNOWN_PSEUDOGENE	ENSG00000234981	-
293	retro_hsap_298	KNOWN_PSEUDOGENE	ENSG00000226945	-
294	retro_hsap_299	KNOWN_PSEUDOGENE	ENSG00000224540	-
295	retro_hsap_300	KNOWN_PSEUDOGENE	ENSG00000233455	-
296	retro_hsap_301	KNOWN_PSEUDOGENE	ENSG00000234004	-
297	retro_hsap_302	KNOWN_PSEUDOGENE	ENSG00000226986	-
298	retro_hsap_303	KNOWN_PSEUDOGENE	ENSG00000238137	ARPC3P2
299	retro_hsap_304	KNOWN_PSEUDOGENE	ENSG00000233626	-
300	retro_hsap_305	KNOWN_PSEUDOGENE	ENSG00000226036	-
301	retro_hsap_306	KNOWN_PSEUDOGENE	ENSG00000215819	KRT18P12
302	retro_hsap_307	KNOWN_PSEUDOGENE	ENSG00000185221	GAPDHP24
303	retro_hsap_308	KNOWN_PSEUDOGENE	ENSG00000232809	VDAC1P10
304	retro_hsap_309	KNOWN_PSEUDOGENE	ENSG00000218283	MORF4L1P1
305	retro_hsap_310	KNOWN_PSEUDOGENE	ENSG00000226226	PRELID3BP1
306	retro_hsap_311	KNOWN_PSEUDOGENE	ENSG00000234523	NDUFB1P2
307	retro_hsap_312	KNOWN_PSEUDOGENE	ENSG00000229991	AKR1B1P1
308	retro_hsap_313	KNOWN_PSEUDOGENE	ENSG00000229965	-
309	retro_hsap_314	KNOWN_PSEUDOGENE	ENSG00000242757	-
310	retro_hsap_315	NOVEL	-	-
311	retro_hsap_316	KNOWN_PSEUDOGENE	ENSG00000234975	FTH1P2
312	retro_hsap_317	KNOWN_PSEUDOGENE	ENSG00000229840	ISCA1P2
313	retro_hsap_318	KNOWN_PSEUDOGENE	ENSG00000229367	HMGN2P19
314	retro_hsap_319	KNOWN_PSEUDOGENE	ENSG00000227934	-
315	retro_hsap_320	KNOWN_PSEUDOGENE	ENSG00000232175	-
316	retro_hsap_321	KNOWN_PSEUDOGENE	ENSG00000232166	-
317	retro_hsap_322	KNOWN_PSEUDOGENE	ENSG00000227236	-
318	retro_hsap_323	KNOWN_PSEUDOGENE	ENSG00000235674	LDHAP2
319	retro_hsap_324	KNOWN_PSEUDOGENE	ENSG00000235371	-
320	retro_hsap_325	KNOWN_PSEUDOGENE	ENSG00000244457	ENO1P1
321	retro_hsap_326	KNOWN_PSEUDOGENE	ENSG00000237991	RPL35P1
322	retro_hsap_327	KNOWN_PSEUDOGENE	ENSG00000215149	KRT18P32
323	retro_hsap_328	KNOWN_PSEUDOGENE	ENSG00000215805	-
324	retro_hsap_329	KNOWN_PSEUDOGENE	ENSG00000217327	RPS7P5
325	retro_hsap_330	KNOWN_PSEUDOGENE	ENSG00000223694	ADH5P3
326	retro_hsap_331	KNOWN_PSEUDOGENE	ENSG00000234872	-
327	retro_hsap_332	KNOWN_PSEUDOGENE	ENSG00000233615	HNRNPA1P42
328	retro_hsap_333	KNOWN_PSEUDOGENE	ENSG00000229022	-
329	retro_hsap_334	KNOWN_PSEUDOGENE	ENSG00000235990	RPL23AP20
330	retro_hsap_335	KNOWN_PROTEIN_CODING	ENSG00000196289	BECN2
331	retro_hsap_336	KNOWN_PSEUDOGENE	ENSG00000213026	CFL1P4
332	retro_hsap_337	KNOWN_PSEUDOGENE	ENSG00000235467	RPL10AP5
333	retro_hsap_338	KNOWN_PSEUDOGENE	ENSG00000215800	RSL24D1P4
334	retro_hsap_339	KNOWN_PSEUDOGENE	ENSG00000215796	-
335	retro_hsap_340	KNOWN_PSEUDOGENE	ENSG00000214144	-
336	retro_hsap_341	KNOWN_PSEUDOGENE	ENSG00000233084	RPL23AP25
337	retro_hsap_342	KNOWN_PSEUDOGENE	ENSG00000241670	RPL23AP21
338	retro_hsap_343	KNOWN_PSEUDOGENE	ENSG00000227950	-
339	retro_hsap_344	KNOWN_PSEUDOGENE	ENSG00000224315	RPL7P7
340	retro_hsap_345	KNOWN_PSEUDOGENE	ENSG00000227875	RPL23AP89
341	retro_hsap_346	KNOWN_PSEUDOGENE	ENSG00000235829	TBCAP2
342	retro_hsap_347	KNOWN_PSEUDOGENE	ENSG00000215720	-
343	retro_hsap_348	KNOWN_PROTEIN_CODING	ENSG00000233954	UQCRHL
344	retro_hsap_349	KNOWN_PSEUDOGENE	ENSG00000226457	-
345	retro_hsap_350	KNOWN_PSEUDOGENE	ENSG00000236698	EIF1AXP1
346	retro_hsap_351	KNOWN_PSEUDOGENE	ENSG00000233072	RPS15AP6
347	retro_hsap_352	KNOWN_PSEUDOGENE	ENSG00000176378	PFN1P10
348	retro_hsap_353	KNOWN_PSEUDOGENE	ENSG00000271428	-
349	retro_hsap_354	KNOWN_PSEUDOGENE	ENSG00000234397	-
350	retro_hsap_355	KNOWN_PSEUDOGENE	ENSG00000224183	SDHDP6
351	retro_hsap_356	KNOWN_PSEUDOGENE	ENSG00000223583	-
352	retro_hsap_357	KNOWN_PSEUDOGENE	ENSG00000224129	DPPA2P2
353	retro_hsap_358	KNOWN_PSEUDOGENE	ENSG00000214973	CHCHD3P3
354	retro_hsap_359	KNOWN_PSEUDOGENE	ENSG00000226662	CHMP1AP1
355	retro_hsap_360	KNOWN_PSEUDOGENE	ENSG00000228589	SPCS2P4
356	retro_hsap_361	KNOWN_PSEUDOGENE	ENSG00000214812	-
357	retro_hsap_362	KNOWN_PSEUDOGENE	ENSG00000225142	-
358	retro_hsap_363	KNOWN_PSEUDOGENE	ENSG00000215899	-
359	retro_hsap_364	KNOWN_PSEUDOGENE	ENSG00000224333	GAPDHP20
360	retro_hsap_365	KNOWN_PSEUDOGENE	ENSG00000227416	-
361	retro_hsap_366	KNOWN_PSEUDOGENE	ENSG00000217897	HSPE1P8
362	retro_hsap_367	KNOWN_PSEUDOGENE	ENSG00000227311	-
363	retro_hsap_368	KNOWN_PSEUDOGENE	ENSG00000233910	GTF2F2P2
364	retro_hsap_369	KNOWN_PSEUDOGENE	ENSG00000228940	-
365	retro_hsap_370	KNOWN_PSEUDOGENE	ENSG00000235002	-
366	retro_hsap_371	KNOWN_PSEUDOGENE	ENSG00000271647	KRT8P47
367	retro_hsap_372	KNOWN_PSEUDOGENE	ENSG00000233514	-
368	retro_hsap_373	KNOWN_PSEUDOGENE	ENSG00000238037	OOSP1P1
369	retro_hsap_374	KNOWN_PSEUDOGENE	ENSG00000234093	RPS15AP11
370	retro_hsap_375	KNOWN_PSEUDOGENE	ENSG00000232369	-
371	retro_hsap_376	KNOWN_PSEUDOGENE	ENSG00000234315	OSTCP5
372	retro_hsap_377	KNOWN_PSEUDOGENE	ENSG00000234329	-
373	retro_hsap_378	KNOWN_PSEUDOGENE	ENSG00000232467	TMA16P2
374	retro_hsap_379	KNOWN_PSEUDOGENE	ENSG00000233647	NENFP1
375	retro_hsap_380	KNOWN_PSEUDOGENE	ENSG00000224986	PPP1R8P1
376	retro_hsap_381	KNOWN_PSEUDOGENE	ENSG00000232514	-
377	retro_hsap_382	KNOWN_PSEUDOGENE	ENSG00000229316	HMGB1P45
378	retro_hsap_383	KNOWN_PSEUDOGENE	ENSG00000225671	FCF1P6
379	retro_hsap_384	KNOWN_PSEUDOGENE	ENSG00000213478	CFL1P2
380	retro_hsap_385	KNOWN_PSEUDOGENE	ENSG00000233406	-
381	retro_hsap_386	KNOWN_PSEUDOGENE	ENSG00000223429	-
382	retro_hsap_387	KNOWN_PSEUDOGENE	ENSG00000237663	DNAJC19P7
383	retro_hsap_388	KNOWN_PSEUDOGENE	ENSG00000228929	RPS13P2
384	retro_hsap_389	KNOWN_PSEUDOGENE	ENSG00000237279	-
385	retro_hsap_390	KNOWN_PSEUDOGENE	ENSG00000236360	-
386	retro_hsap_391	KNOWN_PSEUDOGENE	ENSG00000227644	HIGD1AP11
387	retro_hsap_392	KNOWN_PSEUDOGENE	ENSG00000236253	SLC25A3P1
388	retro_hsap_393	KNOWN_PSEUDOGENE	ENSG00000236888	RPS20P5
389	retro_hsap_394	KNOWN_PSEUDOGENE	ENSG00000229887	HNRNPA1P6
390	retro_hsap_395	KNOWN_PSEUDOGENE	ENSG00000185839	-
391	retro_hsap_396	KNOWN_PSEUDOGENE	ENSG00000237227	-
392	retro_hsap_397	KNOWN_PSEUDOGENE	ENSG00000213703	-
393	retro_hsap_398	KNOWN_PSEUDOGENE	ENSG00000236674	-
394	retro_hsap_399	KNOWN_PSEUDOGENE	ENSG00000177452	-
395	retro_hsap_400	KNOWN_PSEUDOGENE	ENSG00000228056	CFL1P3
396	retro_hsap_401	KNOWN_PSEUDOGENE	ENSG00000185031	SLC2A3P2
397	retro_hsap_402	KNOWN_PSEUDOGENE	ENSG00000224570	-
398	retro_hsap_403	KNOWN_PSEUDOGENE	ENSG00000234383	CTBP2P8
399	retro_hsap_404	KNOWN_PSEUDOGENE	ENSG00000229133	RPS7P4
400	retro_hsap_405	KNOWN_PSEUDOGENE	ENSG00000225167	TXNP2
401	retro_hsap_406	KNOWN_PSEUDOGENE	ENSG00000237033	CASP3P1
402	retro_hsap_407	KNOWN_PSEUDOGENE	ENSG00000181227	-
403	retro_hsap_408	KNOWN_PSEUDOGENE	ENSG00000223905	-
404	retro_hsap_409	KNOWN_PSEUDOGENE	ENSG00000232672	ACTG1P21
405	retro_hsap_410	KNOWN_PSEUDOGENE	ENSG00000219201	-
406	retro_hsap_411	KNOWN_PSEUDOGENE	ENSG00000213561	-
407	retro_hsap_412	KNOWN_PSEUDOGENE	ENSG00000230787	PSAT1P3
408	retro_hsap_413	KNOWN_PSEUDOGENE	ENSG00000235756	-
409	retro_hsap_414	KNOWN_PSEUDOGENE	ENSG00000213559	HNRNPA1P64
410	retro_hsap_415	KNOWN_PSEUDOGENE	ENSG00000229752	RPL7P10
411	retro_hsap_416	KNOWN_PSEUDOGENE	ENSG00000234683	-
412	retro_hsap_417	KNOWN_PSEUDOGENE	ENSG00000234518	PTGES3P1
413	retro_hsap_418	KNOWN_PSEUDOGENE	ENSG00000238081	-
414	retro_hsap_419	KNOWN_PSEUDOGENE	ENSG00000241318	WDR82P2
415	retro_hsap_420	KNOWN_PROTEIN_CODING	ENSG00000230667	SETSIP
416	retro_hsap_421	KNOWN_PSEUDOGENE	ENSG00000224678	GAPDHP46
417	retro_hsap_422	KNOWN_PSEUDOGENE	ENSG00000229992	HMGB3P9
418	retro_hsap_423	KNOWN_PSEUDOGENE	ENSG00000237003	-
419	retro_hsap_424	KNOWN_PSEUDOGENE	ENSG00000232918	-
420	retro_hsap_425	KNOWN_PSEUDOGENE	ENSG00000232857	KATNBL1P2
421	retro_hsap_426	KNOWN_PSEUDOGENE	ENSG00000137970	RPL7P9
422	retro_hsap_427	KNOWN_PSEUDOGENE	ENSG00000234332	BCAS2P2
423	retro_hsap_428	KNOWN_PSEUDOGENE	ENSG00000213421	-
424	retro_hsap_429	KNOWN_PSEUDOGENE	ENSG00000173810	PPIAP7
425	retro_hsap_430	KNOWN_PSEUDOGENE	ENSG00000234257	SOD2P1
426	retro_hsap_431	KNOWN_PSEUDOGENE	ENSG00000228347	FTLP17
427	retro_hsap_432	KNOWN_PSEUDOGENE	ENSG00000270342	-
428	retro_hsap_433	KNOWN_PSEUDOGENE	ENSG00000237415	NRBF2P3
429	retro_hsap_434	KNOWN_PSEUDOGENE	ENSG00000215867	KRT18P57
430	retro_hsap_435	KNOWN_PSEUDOGENE	ENSG00000232450	-
431	retro_hsap_436	KNOWN_PSEUDOGENE	ENSG00000270780	-
432	retro_hsap_437	KNOWN_PSEUDOGENE	ENSG00000214204	HNRNPA1P43
433	retro_hsap_438	KNOWN_PSEUDOGENE	ENSG00000177173	NAP1L4P1
434	retro_hsap_439	KNOWN_PSEUDOGENE	ENSG00000231072	GAPDHP64
435	retro_hsap_440	KNOWN_PSEUDOGENE	ENSG00000227056	RPL6P2
436	retro_hsap_441	KNOWN_PSEUDOGENE	ENSG00000235595	GAPDHP23
437	retro_hsap_442	KNOWN_PSEUDOGENE	ENSG00000229570	GAPDHP58
438	retro_hsap_443	KNOWN_PSEUDOGENE	ENSG00000226443	GAPDHP32
439	retro_hsap_444	KNOWN_PSEUDOGENE	ENSG00000239873	GAPDHP27
440	retro_hsap_445	KNOWN_PSEUDOGENE	ENSG00000240244	GAPDHP33
441	retro_hsap_447	KNOWN_PSEUDOGENE	ENSG00000244371	PFN1P8
442	retro_hsap_448	KNOWN_PSEUDOGENE	ENSG00000230832	-
443	retro_hsap_449	KNOWN_PSEUDOGENE	ENSG00000226015	CCT8P1
444	retro_hsap_450	ABSENT	-	-
445	retro_hsap_452	KNOWN_PSEUDOGENE	ENSG00000237503	-
446	retro_hsap_453	KNOWN_PSEUDOGENE	ENSG00000226500	-
447	retro_hsap_454	KNOWN_PSEUDOGENE	ENSG00000233792	PUDPP2
448	retro_hsap_455	KNOWN_PSEUDOGENE	ENSG00000235015	GEMIN2P1
449	retro_hsap_456	KNOWN_PSEUDOGENE	ENSG00000228264	PSMD8P1
450	retro_hsap_457	KNOWN_PSEUDOGENE	ENSG00000237842	-
451	retro_hsap_458	KNOWN_PSEUDOGENE	ENSG00000232366	VDAC1P9
452	retro_hsap_459	KNOWN_PSEUDOGENE	ENSG00000227295	ELL2P1
453	retro_hsap_460	KNOWN_PSEUDOGENE	ENSG00000229914	-
454	retro_hsap_461	KNOWN_PSEUDOGENE	ENSG00000213075	RPL31P11
455	retro_hsap_462	KNOWN_PSEUDOGENE	ENSG00000227667	-
456	retro_hsap_463	KNOWN_PSEUDOGENE	ENSG00000215835	-
457	retro_hsap_464	KNOWN_PSEUDOGENE	ENSG00000213068	-
458	retro_hsap_465	KNOWN_PSEUDOGENE	ENSG00000224837	GCSHP5
459	retro_hsap_466	KNOWN_PSEUDOGENE	ENSG00000215833	QRSL1P1
460	retro_hsap_467	KNOWN_PSEUDOGENE	ENSG00000229757	-
461	retro_hsap_468	KNOWN_PSEUDOGENE	ENSG00000238051	ISCUP1
462	retro_hsap_469	KNOWN_PSEUDOGENE	ENSG00000226967	HAUS4P1
463	retro_hsap_470	KNOWN_PSEUDOGENE	ENSG00000230547	HMGB1P11
464	retro_hsap_471	KNOWN_PSEUDOGENE	ENSG00000230364	RPL4P3
465	retro_hsap_472	KNOWN_PSEUDOGENE	ENSG00000224600	-
466	retro_hsap_473	KNOWN_PSEUDOGENE	ENSG00000230849	GOT2P2
467	retro_hsap_474	KNOWN_PSEUDOGENE	ENSG00000231615	-
468	retro_hsap_475	KNOWN_PSEUDOGENE	ENSG00000225713	RPL30P1
469	retro_hsap_476	KNOWN_PSEUDOGENE	ENSG00000237317	-
470	retro_hsap_477	KNOWN_PSEUDOGENE	ENSG00000231378	NDUFAF4P4
471	retro_hsap_478	KNOWN_PSEUDOGENE	ENSG00000232463	-
472	retro_hsap_479	KNOWN_PSEUDOGENE	ENSG00000237514	PTP4A1P7
473	retro_hsap_480	KNOWN_PSEUDOGENE	ENSG00000228196	PTPN2P1
474	retro_hsap_481	KNOWN_PSEUDOGENE	ENSG00000232750	-
475	retro_hsap_482	KNOWN_PSEUDOGENE	ENSG00000236539	HNRNPA1P54
476	retro_hsap_483	KNOWN_PSEUDOGENE	ENSG00000176855	KRT18P28
477	retro_hsap_484	KNOWN_PSEUDOGENE	ENSG00000232792	FTH1P25
478	retro_hsap_485	KNOWN_PSEUDOGENE	ENSG00000231084	-
479	retro_hsap_486	KNOWN_PSEUDOGENE	ENSG00000213051	RPL5P5
480	retro_hsap_487	NOVEL	-	-
481	retro_hsap_488	KNOWN_PSEUDOGENE	ENSG00000233196	-
482	retro_hsap_489	KNOWN_PSEUDOGENE	ENSG00000226196	GAPDHP75
483	retro_hsap_490	KNOWN_PSEUDOGENE	ENSG00000237213	RPL23AP22
484	retro_hsap_491	KNOWN_PSEUDOGENE	ENSG00000233040	FAM204BP
485	retro_hsap_492	KNOWN_PSEUDOGENE	ENSG00000236278	PEBP1P3
486	retro_hsap_493	KNOWN_PSEUDOGENE	ENSG00000236035	-
487	retro_hsap_494	KNOWN_PSEUDOGENE	ENSG00000227417	-
488	retro_hsap_495	KNOWN_PSEUDOGENE	ENSG00000232917	HSPE1P6
489	retro_hsap_496	KNOWN_PSEUDOGENE	ENSG00000219133	-
490	retro_hsap_497	KNOWN_PSEUDOGENE	ENSG00000236779	-
491	retro_hsap_498	KNOWN_PSEUDOGENE	ENSG00000227887	RPS26P13
492	retro_hsap_499	KNOWN_PSEUDOGENE	ENSG00000225712	ATP5G2P1
493	retro_hsap_500	KNOWN_PSEUDOGENE	ENSG00000228110	ST13P19
494	retro_hsap_501	KNOWN_PSEUDOGENE	ENSG00000224668	IPO8P1
495	retro_hsap_502	KNOWN_PSEUDOGENE	ENSG00000224763	FDPSP8
496	retro_hsap_503	KNOWN_PSEUDOGENE	ENSG00000220749	RPL21P28
497	retro_hsap_504	KNOWN_PSEUDOGENE	ENSG00000225338	RPL23AP18
498	retro_hsap_505	KNOWN_PSEUDOGENE	ENSG00000236317	-
499	retro_hsap_506	KNOWN_PSEUDOGENE	ENSG00000228646	RPL31P13
500	retro_hsap_507	KNOWN_PSEUDOGENE	ENSG00000213036	-
501	retro_hsap_508	KNOWN_PROTEIN_CODING	ENSG00000215817	ZC3H11B
502	retro_hsap_509	KNOWN_PSEUDOGENE	ENSG00000232134	RPS15AP12
503	retro_hsap_510	KNOWN_PSEUDOGENE	ENSG00000213033	AURKAPS1
504	retro_hsap_511	KNOWN_PSEUDOGENE	ENSG00000230318	XRCC6P3
505	retro_hsap_512	KNOWN_PSEUDOGENE	ENSG00000232883	-
506	retro_hsap_513	KNOWN_PSEUDOGENE	ENSG00000227585	-
507	retro_hsap_514	KNOWN_PSEUDOGENE	ENSG00000227613	QRSL1P2
508	retro_hsap_515	KNOWN_PSEUDOGENE	ENSG00000229399	-
509	retro_hsap_516	KNOWN_PSEUDOGENE	ENSG00000227002	SNRPEP10
510	retro_hsap_517	KNOWN_PSEUDOGENE	ENSG00000227621	PHBP11
511	retro_hsap_518	KNOWN_PSEUDOGENE	ENSG00000188460	ACTBP11
512	retro_hsap_519	KNOWN_PSEUDOGENE	ENSG00000234247	-
513	retro_hsap_520	KNOWN_PSEUDOGENE	ENSG00000223570	-
514	retro_hsap_521	KNOWN_PSEUDOGENE	ENSG00000232864	NUCKS1P1
515	retro_hsap_522	KNOWN_PSEUDOGENE	ENSG00000224566	FAM96AP2
516	retro_hsap_523	KNOWN_PSEUDOGENE	ENSG00000227625	-
517	retro_hsap_524	KNOWN_PSEUDOGENE	ENSG00000213028	-
518	retro_hsap_525	KNOWN_PSEUDOGENE	ENSG00000225984	HMGB1P26
519	retro_hsap_526	KNOWN_PSEUDOGENE	ENSG00000235817	-
520	retro_hsap_527	KNOWN_PSEUDOGENE	ENSG00000229595	-
521	retro_hsap_528	KNOWN_PSEUDOGENE	ENSG00000231940	RPS7P3
522	retro_hsap_529	KNOWN_PSEUDOGENE	ENSG00000225486	-
523	retro_hsap_530	KNOWN_PSEUDOGENE	ENSG00000235605	-
524	retro_hsap_531	KNOWN_PSEUDOGENE	ENSG00000228818	-
525	retro_hsap_532	KNOWN_PSEUDOGENE	ENSG00000215802	RFKP1
526	retro_hsap_533	KNOWN_PSEUDOGENE	ENSG00000238085	-
527	retro_hsap_534	KNOWN_PSEUDOGENE	ENSG00000224348	-
528	retro_hsap_535	KNOWN_PSEUDOGENE	ENSG00000224727	FCF1P7
529	retro_hsap_536	KNOWN_PSEUDOGENE	ENSG00000226766	FABP7P1
530	retro_hsap_537	KNOWN_PSEUDOGENE	ENSG00000232059	-
531	retro_hsap_538	KNOWN_PSEUDOGENE	ENSG00000232793	DNAJC19P8
532	retro_hsap_539	KNOWN_PSEUDOGENE	ENSG00000215795	-
533	retro_hsap_540	KNOWN_PSEUDOGENE	ENSG00000226191	CLK3P2
534	retro_hsap_541	KNOWN_PSEUDOGENE	ENSG00000225053	PRPF38AP1
535	retro_hsap_542	KNOWN_PSEUDOGENE	ENSG00000236420	CHCHD3P1
536	retro_hsap_543	KNOWN_PSEUDOGENE	ENSG00000270234	-
537	retro_hsap_544	KNOWN_PSEUDOGENE	ENSG00000215227	NUTF2P5
538	retro_hsap_545	KNOWN_PSEUDOGENE	ENSG00000236582	PRPF38AP2
539	retro_hsap_546	KNOWN_PSEUDOGENE	ENSG00000225509	AIFM1P1
540	retro_hsap_547	KNOWN_PSEUDOGENE	ENSG00000228339	AMD1P1
541	retro_hsap_548	KNOWN_PSEUDOGENE	ENSG00000233318	-
542	retro_hsap_549	KNOWN_PSEUDOGENE	ENSG00000229932	YWHAZP3
543	retro_hsap_550	KNOWN_PSEUDOGENE	ENSG00000227537	-
544	retro_hsap_551	KNOWN_PSEUDOGENE	ENSG00000223928	-
545	retro_hsap_552	KNOWN_PSEUDOGENE	ENSG00000231911	TPRKBP1
546	retro_hsap_553	KNOWN_PSEUDOGENE	ENSG00000214434	NIFKP1
547	retro_hsap_554	KNOWN_PSEUDOGENE	ENSG00000231148	HMGB1P7
548	retro_hsap_555	KNOWN_PSEUDOGENE	ENSG00000228816	AK3P5
549	retro_hsap_556	KNOWN_PSEUDOGENE	ENSG00000226407	RPL23P11
550	retro_hsap_557	KNOWN_PSEUDOGENE	ENSG00000232525	SS18L2P1
551	retro_hsap_558	KNOWN_PSEUDOGENE	ENSG00000226646	RPL7P37
552	retro_hsap_559	KNOWN_PSEUDOGENE	ENSG00000225355	ARL6IP1P2
553	retro_hsap_560	KNOWN_PSEUDOGENE	ENSG00000237970	TMEM161BP1
554	retro_hsap_561	KNOWN_PSEUDOGENE	ENSG00000227264	ACTR3BP5
555	retro_hsap_562	KNOWN_PSEUDOGENE	ENSG00000270762	FXYD6P1
556	retro_hsap_563	KNOWN_PSEUDOGENE	ENSG00000238263	-
557	retro_hsap_564	KNOWN_PSEUDOGENE	ENSG00000224162	UQCRHP3
558	retro_hsap_565	KNOWN_PSEUDOGENE	ENSG00000227395	EIF2AP4
559	retro_hsap_566	KNOWN_PSEUDOGENE	ENSG00000270258	DUXAP4
560	retro_hsap_567	ABSENT	-	-
561	retro_hsap_568	ABSENT	-	-
562	retro_hsap_569	KNOWN_PSEUDOGENE	ENSG00000215065	DUSP8P4
563	retro_hsap_570	KNOWN_PSEUDOGENE	ENSG00000226964	RHEBP2
564	retro_hsap_573	KNOWN_PSEUDOGENE	ENSG00000229870	-
565	retro_hsap_574	KNOWN_PSEUDOGENE	ENSG00000225137	DYNC1I2P1
566	retro_hsap_575	KNOWN_PSEUDOGENE	ENSG00000213659	RSU1P3
567	retro_hsap_576	KNOWN_PSEUDOGENE	ENSG00000231399	SNRPEP8
568	retro_hsap_577	KNOWN_PSEUDOGENE	ENSG00000183055	FAM133CP
569	retro_hsap_578	KNOWN_PSEUDOGENE	ENSG00000234369	TATDN1P1
570	retro_hsap_579	KNOWN_PSEUDOGENE	ENSG00000235816	PRELID1P3
571	retro_hsap_580	KNOWN_PSEUDOGENE	ENSG00000216740	ANXA2P3
572	retro_hsap_581	KNOWN_PSEUDOGENE	ENSG00000213606	AKR1B10P1
573	retro_hsap_582	KNOWN_PSEUDOGENE	ENSG00000225922	-
574	retro_hsap_583	KNOWN_PSEUDOGENE	ENSG00000237141	DNAJC19P1
575	retro_hsap_584	KNOWN_PSEUDOGENE	ENSG00000219932	RPL12P8
576	retro_hsap_585	KNOWN_PSEUDOGENE	ENSG00000234102	KRT19P4
577	retro_hsap_586	KNOWN_PSEUDOGENE	ENSG00000234806	-
578	retro_hsap_587	KNOWN_PSEUDOGENE	ENSG00000213025	COX20P1
579	retro_hsap_588	KNOWN_PSEUDOGENE	ENSG00000227583	-
580	retro_hsap_589	KNOWN_PSEUDOGENE	ENSG00000214875	MED28P1
581	retro_hsap_590	KNOWN_PSEUDOGENE	ENSG00000230469	RPL5P26
582	retro_hsap_591	KNOWN_PSEUDOGENE	ENSG00000224725	CEP57L1P1
583	retro_hsap_592	KNOWN_PSEUDOGENE	ENSG00000226701	-
584	retro_hsap_593	KNOWN_PSEUDOGENE	ENSG00000227382	EIF4A2P2
585	retro_hsap_594	KNOWN_PSEUDOGENE	ENSG00000235316	DUSP8P5
586	retro_hsap_595	KNOWN_PSEUDOGENE	ENSG00000226253	MRPL35P3
587	retro_hsap_596	KNOWN_PSEUDOGENE	ENSG00000214626	POLR3DP1
588	retro_hsap_597	KNOWN_PSEUDOGENE	ENSG00000224948	ATP5G1P8
589	retro_hsap_598	KNOWN_PSEUDOGENE	ENSG00000234612	H2AFZP5
590	retro_hsap_599	KNOWN_PSEUDOGENE	ENSG00000232965	RPS12P18
591	retro_hsap_600	KNOWN_PSEUDOGENE	ENSG00000230171	RPL22P18
592	retro_hsap_601	KNOWN_PSEUDOGENE	ENSG00000212769	HMGN2P8
593	retro_hsap_602	KNOWN_PSEUDOGENE	ENSG00000178429	RPS3AP5
594	retro_hsap_603	KNOWN_PSEUDOGENE	ENSG00000236606	-
595	retro_hsap_604	KNOWN_PSEUDOGENE	ENSG00000261011	-
596	retro_hsap_605	KNOWN_PSEUDOGENE	ENSG00000234192	-
597	retro_hsap_606	KNOWN_PSEUDOGENE	ENSG00000213613	-
598	retro_hsap_607	KNOWN_PSEUDOGENE	ENSG00000234256	PTCD2P2
599	retro_hsap_608	KNOWN_PSEUDOGENE	ENSG00000220585	DDX18P6
600	retro_hsap_609	KNOWN_PSEUDOGENE	ENSG00000214549	SDHCP2
601	retro_hsap_610	KNOWN_PSEUDOGENE	ENSG00000213484	EIF4A1P8
602	retro_hsap_611	KNOWN_PSEUDOGENE	ENSG00000105988	NHP2P1
603	retro_hsap_612	KNOWN_PSEUDOGENE	ENSG00000225354	-
604	retro_hsap_613	KNOWN_PSEUDOGENE	ENSG00000214362	-
605	retro_hsap_614	KNOWN_PSEUDOGENE	ENSG00000235677	NPM1P26
606	retro_hsap_615	KNOWN_PSEUDOGENE	ENSG00000236552	RPL13AP5
607	retro_hsap_616	KNOWN_PSEUDOGENE	ENSG00000234109	RPL7P36
608	retro_hsap_617	KNOWN_PSEUDOGENE	ENSG00000230224	PHBP9
609	retro_hsap_618	KNOWN_PSEUDOGENE	ENSG00000236937	PTGES3P4
610	retro_hsap_619	KNOWN_PSEUDOGENE	ENSG00000229256	ST13P13
611	retro_hsap_620	KNOWN_PROTEIN_CODING	ENSG00000235376	RPEL1
612	retro_hsap_622	KNOWN_PSEUDOGENE	ENSG00000213260	YWHAZP5
613	retro_hsap_623	KNOWN_PSEUDOGENE	ENSG00000234544	PTGES3P5
614	retro_hsap_624	KNOWN_PSEUDOGENE	ENSG00000232728	PHB2P1
615	retro_hsap_625	KNOWN_PSEUDOGENE	ENSG00000237242	BTF3P15
616	retro_hsap_626	KNOWN_PSEUDOGENE	ENSG00000224907	-
617	retro_hsap_627	KNOWN_PSEUDOGENE	ENSG00000237642	HMGB3P5
618	retro_hsap_628	KNOWN_PSEUDOGENE	ENSG00000213247	-
619	retro_hsap_629	KNOWN_PSEUDOGENE	ENSG00000227560	-
620	retro_hsap_630	KNOWN_PSEUDOGENE	ENSG00000230018	-
621	retro_hsap_631	KNOWN_PSEUDOGENE	ENSG00000226428	-
622	retro_hsap_632	KNOWN_PSEUDOGENE	ENSG00000228195	RPL5P27
623	retro_hsap_633	KNOWN_PSEUDOGENE	ENSG00000225155	TOMM22P5
624	retro_hsap_634	KNOWN_PSEUDOGENE	ENSG00000234569	RAD1P1
625	retro_hsap_635	KNOWN_PSEUDOGENE	ENSG00000227437	-
626	retro_hsap_636	KNOWN_PSEUDOGENE	ENSG00000223540	RPS15AP5
627	retro_hsap_637	KNOWN_PSEUDOGENE	ENSG00000213438	YBX2P1
628	retro_hsap_638	KNOWN_PSEUDOGENE	ENSG00000214807	NPM1P31
629	retro_hsap_639	KNOWN_PSEUDOGENE	ENSG00000213170	-
630	retro_hsap_640	KNOWN_PSEUDOGENE	ENSG00000233122	CTAGE7P
631	retro_hsap_641	KNOWN_PSEUDOGENE	ENSG00000213147	RPL23AP60
632	retro_hsap_642	KNOWN_PSEUDOGENE	ENSG00000223987	-
633	retro_hsap_643	KNOWN_PSEUDOGENE	ENSG00000240180	RPL12P28
634	retro_hsap_644	KNOWN_PSEUDOGENE	ENSG00000213771	KRT8P37
635	retro_hsap_645	KNOWN_PSEUDOGENE	ENSG00000228997	-
636	retro_hsap_646	KNOWN_PSEUDOGENE	ENSG00000225251	RPL5P25
637	retro_hsap_647	KNOWN_PSEUDOGENE	ENSG00000237540	-
638	retro_hsap_648	KNOWN_PSEUDOGENE	ENSG00000227474	-
639	retro_hsap_649	KNOWN_PSEUDOGENE	ENSG00000206448	PPIAP30
640	retro_hsap_650	KNOWN_PSEUDOGENE	ENSG00000228181	-
641	retro_hsap_651	KNOWN_PSEUDOGENE	ENSG00000223984	HNRNPRP1
642	retro_hsap_652	KNOWN_PSEUDOGENE	ENSG00000227465	GPN3P1
643	retro_hsap_653	KNOWN_PSEUDOGENE	ENSG00000213770	FAM210CP
644	retro_hsap_654	KNOWN_PSEUDOGENE	ENSG00000229605	-
645	retro_hsap_655	KNOWN_PSEUDOGENE	ENSG00000237936	-
646	retro_hsap_656	KNOWN_PSEUDOGENE	ENSG00000234335	RPS4XP11
647	retro_hsap_657	KNOWN_PSEUDOGENE	ENSG00000217094	PPIAP31
648	retro_hsap_658	KNOWN_PSEUDOGENE	ENSG00000233190	RPS24P13
649	retro_hsap_659	KNOWN_PSEUDOGENE	ENSG00000231245	C1DP1
650	retro_hsap_660	KNOWN_PSEUDOGENE	ENSG00000235962	-
651	retro_hsap_661	KNOWN_PSEUDOGENE	ENSG00000215184	-
652	retro_hsap_662	KNOWN_PSEUDOGENE	ENSG00000235964	FXYD6P2
653	retro_hsap_663	KNOWN_PSEUDOGENE	ENSG00000270552	DUXAP3
654	retro_hsap_664	KNOWN_PSEUDOGENE	ENSG00000232004	CAP1P2
655	retro_hsap_665	KNOWN_PSEUDOGENE	ENSG00000226790	HNRNPA3P1
656	retro_hsap_666	KNOWN_PSEUDOGENE	ENSG00000214089	-
657	retro_hsap_667	KNOWN_PSEUDOGENE	ENSG00000228462	-
658	retro_hsap_668	ABSENT	-	-
659	retro_hsap_670	KNOWN_PSEUDOGENE	ENSG00000231906	-
660	retro_hsap_671	KNOWN_PSEUDOGENE	ENSG00000228754	-
661	retro_hsap_673	KNOWN_PSEUDOGENE	ENSG00000226631	SLC9A3P3
662	retro_hsap_674	KNOWN_PSEUDOGENE	ENSG00000231588	-
663	retro_hsap_675	KNOWN_PSEUDOGENE	ENSG00000213667	PGGT1BP1
664	retro_hsap_676	KNOWN_PSEUDOGENE	ENSG00000236944	CCDC58P2
665	retro_hsap_677	KNOWN_PSEUDOGENE	ENSG00000213657	-
666	retro_hsap_678	KNOWN_PSEUDOGENE	ENSG00000180221	TPT1P10
667	retro_hsap_679	KNOWN_PSEUDOGENE	ENSG00000226888	-
668	retro_hsap_680	KNOWN_PSEUDOGENE	ENSG00000226557	TRAF6P1
669	retro_hsap_681	KNOWN_PSEUDOGENE	ENSG00000232075	MRPL35P2
670	retro_hsap_682	KNOWN_PSEUDOGENE	ENSG00000213609	-
671	retro_hsap_683	KNOWN_PSEUDOGENE	ENSG00000226318	-
672	retro_hsap_684	KNOWN_PSEUDOGENE	ENSG00000214881	TMEM14DP
673	retro_hsap_685	KNOWN_PSEUDOGENE	ENSG00000229197	-
674	retro_hsap_686	KNOWN_PSEUDOGENE	ENSG00000232734	ATP5G1P7
675	retro_hsap_687	KNOWN_PSEUDOGENE	ENSG00000233197	TMEM256P1
676	retro_hsap_688	NOVEL	-	-
677	retro_hsap_689	KNOWN_PSEUDOGENE	ENSG00000231471	HMGN2P34
678	retro_hsap_690	KNOWN_PSEUDOGENE	ENSG00000215086	NPM1P24
679	retro_hsap_691	KNOWN_PSEUDOGENE	ENSG00000229659	-
680	retro_hsap_692	KNOWN_PSEUDOGENE	ENSG00000236900	TIMM9P1
681	retro_hsap_693	KNOWN_PSEUDOGENE	ENSG00000213525	-
682	retro_hsap_694	KNOWN_PSEUDOGENE	ENSG00000237882	PPIAP13
683	retro_hsap_695	KNOWN_PSEUDOGENE	ENSG00000233313	HMGA1P5
684	retro_hsap_696	KNOWN_PSEUDOGENE	ENSG00000236797	SPA17P1
685	retro_hsap_697	KNOWN_PSEUDOGENE	ENSG00000213513	-
686	retro_hsap_698	KNOWN_PSEUDOGENE	ENSG00000214584	PGGT1BP2
687	retro_hsap_699	KNOWN_PSEUDOGENE	ENSG00000224760	C1DP3
688	retro_hsap_700	KNOWN_PSEUDOGENE	ENSG00000236217	C1DP2
689	retro_hsap_701	KNOWN_PSEUDOGENE	ENSG00000227515	C1DP4
690	retro_hsap_702	KNOWN_PSEUDOGENE	ENSG00000234319	RPS12P2
691	retro_hsap_703	KNOWN_PSEUDOGENE	ENSG00000233353	RPS7P9
692	retro_hsap_704	KNOWN_PSEUDOGENE	ENSG00000226466	RPA2P2
693	retro_hsap_705	KNOWN_PSEUDOGENE	ENSG00000233189	RPL12P29
694	retro_hsap_706	KNOWN_PSEUDOGENE	ENSG00000225928	CACYBPP1
695	retro_hsap_707	KNOWN_PSEUDOGENE	ENSG00000230507	RPL7AP8
696	retro_hsap_708	KNOWN_PSEUDOGENE	ENSG00000237205	RPL7P34
697	retro_hsap_709	KNOWN_PSEUDOGENE	ENSG00000234043	-
698	retro_hsap_710	KNOWN_PSEUDOGENE	ENSG00000213449	GAPDHP28
699	retro_hsap_711	KNOWN_PSEUDOGENE	ENSG00000180581	SRP9P1
700	retro_hsap_712	KNOWN_PSEUDOGENE	ENSG00000184111	-
701	retro_hsap_713	KNOWN_PSEUDOGENE	ENSG00000236493	EIF2S2P3
702	retro_hsap_714	KNOWN_PSEUDOGENE	ENSG00000213432	-
703	retro_hsap_715	KNOWN_PSEUDOGENE	ENSG00000227995	RAB11AP1
704	retro_hsap_716	KNOWN_PSEUDOGENE	ENSG00000180764	PIPSL
705	retro_hsap_717	KNOWN_PSEUDOGENE	ENSG00000229417	NPM1P25
706	retro_hsap_718	KNOWN_PSEUDOGENE	ENSG00000232875	HMGN2P35
707	retro_hsap_719	KNOWN_PSEUDOGENE	ENSG00000237169	RPL12P27
708	retro_hsap_720	KNOWN_PSEUDOGENE	ENSG00000231508	-
709	retro_hsap_721	KNOWN_PSEUDOGENE	ENSG00000236818	ARL5AP2
710	retro_hsap_722	KNOWN_PSEUDOGENE	ENSG00000227351	NANOGP6
711	retro_hsap_723	KNOWN_PSEUDOGENE	ENSG00000270623	-
712	retro_hsap_724	KNOWN_PSEUDOGENE	ENSG00000224302	-
713	retro_hsap_725	KNOWN_PSEUDOGENE	ENSG00000228657	RPL23AP58
714	retro_hsap_726	KNOWN_PSEUDOGENE	ENSG00000235266	-
715	retro_hsap_727	KNOWN_PSEUDOGENE	ENSG00000237827	-
716	retro_hsap_728	KNOWN_PSEUDOGENE	ENSG00000233477	-
717	retro_hsap_729	KNOWN_PSEUDOGENE	ENSG00000233518	RPL7P35
718	retro_hsap_730	KNOWN_PSEUDOGENE	ENSG00000234118	RPL13AP6
719	retro_hsap_731	KNOWN_PSEUDOGENE	ENSG00000230809	-
720	retro_hsap_732	KNOWN_PSEUDOGENE	ENSG00000229668	-
721	retro_hsap_733	KNOWN_PSEUDOGENE	ENSG00000228169	PPIAP19
722	retro_hsap_734	KNOWN_PSEUDOGENE	ENSG00000227096	HMGB3P8
723	retro_hsap_735	KNOWN_PSEUDOGENE	ENSG00000236058	-
724	retro_hsap_736	KNOWN_PSEUDOGENE	ENSG00000232823	TXNP1
725	retro_hsap_737	KNOWN_PSEUDOGENE	ENSG00000180230	NACAP2
726	retro_hsap_738	KNOWN_PSEUDOGENE	ENSG00000220842	-
727	retro_hsap_739	KNOWN_PSEUDOGENE	ENSG00000236762	-
728	retro_hsap_740	KNOWN_PSEUDOGENE	ENSG00000214297	ALDOAP2
729	retro_hsap_741	KNOWN_PSEUDOGENE	ENSG00000233319	PPIAP32
730	retro_hsap_742	KNOWN_PSEUDOGENE	ENSG00000235264	RPL5P28
731	retro_hsap_743	KNOWN_PSEUDOGENE	ENSG00000213543	RARRES2P2
732	retro_hsap_744	KNOWN_PSEUDOGENE	ENSG00000230980	RPL36AP39
733	retro_hsap_745	KNOWN_PSEUDOGENE	ENSG00000236987	NDUFA5P8
734	retro_hsap_746	KNOWN_PSEUDOGENE	ENSG00000232390	NDUFA5P1
735	retro_hsap_747	KNOWN_PSEUDOGENE	ENSG00000237565	SSU72P5
736	retro_hsap_748	KNOWN_PSEUDOGENE	ENSG00000236175	SSU72P6
737	retro_hsap_749	KNOWN_PSEUDOGENE	ENSG00000186232	SSU72P3
738	retro_hsap_750	KNOWN_PSEUDOGENE	ENSG00000241008	-
739	retro_hsap_751	KNOWN_PSEUDOGENE	ENSG00000243964	RPL23AP65
740	retro_hsap_752	KNOWN_PSEUDOGENE	ENSG00000239470	-
741	retro_hsap_753	KNOWN_PSEUDOGENE	ENSG00000255074	-
742	retro_hsap_754	KNOWN_PSEUDOGENE	ENSG00000197149	-
743	retro_hsap_755	KNOWN_PSEUDOGENE	ENSG00000255138	GLTPP1
744	retro_hsap_756	KNOWN_PSEUDOGENE	ENSG00000212789	ST13P5
745	retro_hsap_757	KNOWN_PSEUDOGENE	ENSG00000257043	-
746	retro_hsap_758	KNOWN_PSEUDOGENE	ENSG00000255291	-
747	retro_hsap_759	KNOWN_PSEUDOGENE	ENSG00000225477	-
748	retro_hsap_760	KNOWN_PSEUDOGENE	ENSG00000255293	WIZP1
749	retro_hsap_761	KNOWN_PSEUDOGENE	ENSG00000240881	-
750	retro_hsap_762	KNOWN_PSEUDOGENE	ENSG00000255489	-
751	retro_hsap_763	KNOWN_PSEUDOGENE	ENSG00000255454	-
752	retro_hsap_764	KNOWN_PSEUDOGENE	ENSG00000242527	-
753	retro_hsap_765	KNOWN_PSEUDOGENE	ENSG00000240036	-
754	retro_hsap_766	KNOWN_PSEUDOGENE	ENSG00000177447	CBX3P1
755	retro_hsap_767	KNOWN_PSEUDOGENE	ENSG00000240554	RPL7AP58
756	retro_hsap_768	KNOWN_PSEUDOGENE	ENSG00000242353	RPL12P30
757	retro_hsap_769	KNOWN_PSEUDOGENE	ENSG00000244535	-
758	retro_hsap_770	KNOWN_PSEUDOGENE	ENSG00000271369	-
759	retro_hsap_771	KNOWN_PSEUDOGENE	ENSG00000242834	RPL7AP56
760	retro_hsap_772	KNOWN_PSEUDOGENE	ENSG00000240975	-
761	retro_hsap_773	KNOWN_PSEUDOGENE	ENSG00000242729	-
762	retro_hsap_774	KNOWN_PSEUDOGENE	ENSG00000254463	-
763	retro_hsap_775	KNOWN_PSEUDOGENE	ENSG00000243721	RPL23AP63
764	retro_hsap_776	KNOWN_PSEUDOGENE	ENSG00000254512	PHBP2
765	retro_hsap_777	KNOWN_PSEUDOGENE	ENSG00000213693	SEC14L1P1
766	retro_hsap_778	KNOWN_PSEUDOGENE	ENSG00000254871	-
767	retro_hsap_779	KNOWN_PSEUDOGENE	ENSG00000255500	-
768	retro_hsap_780	KNOWN_PSEUDOGENE	ENSG00000242208	RPL5P29
769	retro_hsap_781	KNOWN_PSEUDOGENE	ENSG00000254411	-
770	retro_hsap_782	KNOWN_PSEUDOGENE	ENSG00000254660	-
771	retro_hsap_783	KNOWN_PSEUDOGENE	ENSG00000238041	-
772	retro_hsap_784	KNOWN_PSEUDOGENE	ENSG00000243742	RPLP0P2
773	retro_hsap_785	KNOWN_PSEUDOGENE	ENSG00000255213	NPM1P35
774	retro_hsap_786	KNOWN_PSEUDOGENE	ENSG00000270269	IMMP1LP1
775	retro_hsap_787	KNOWN_PSEUDOGENE	ENSG00000230835	-
776	retro_hsap_788	KNOWN_PSEUDOGENE	ENSG00000254596	-
777	retro_hsap_789	KNOWN_PSEUDOGENE	ENSG00000239481	RPS3AP41
778	retro_hsap_790	KNOWN_PSEUDOGENE	ENSG00000213365	-
779	retro_hsap_791	KNOWN_PSEUDOGENE	ENSG00000234751	-
780	retro_hsap_792	KNOWN_PSEUDOGENE	ENSG00000255786	-
781	retro_hsap_793	KNOWN_PSEUDOGENE	ENSG00000231726	HMGN2P38
782	retro_hsap_794	KNOWN_PSEUDOGENE	ENSG00000241170	-
783	retro_hsap_795	KNOWN_PSEUDOGENE	ENSG00000255280	-
784	retro_hsap_796	KNOWN_PSEUDOGENE	ENSG00000224829	TOMM20P1
785	retro_hsap_797	NOVEL	-	-
786	retro_hsap_798	KNOWN_PSEUDOGENE	ENSG00000254471	-
787	retro_hsap_799	KNOWN_PSEUDOGENE	ENSG00000227097	RPS28P7
788	retro_hsap_800	KNOWN_PSEUDOGENE	ENSG00000255063	-
789	retro_hsap_801	KNOWN_PSEUDOGENE	ENSG00000242279	-
790	retro_hsap_802	KNOWN_PSEUDOGENE	ENSG00000240174	-
791	retro_hsap_803	NOVEL	-	-
792	retro_hsap_804	KNOWN_PSEUDOGENE	ENSG00000254479	SLC25A1P1
793	retro_hsap_805	KNOWN_PSEUDOGENE	ENSG00000254502	-
794	retro_hsap_806	KNOWN_PSEUDOGENE	ENSG00000255222	SETP17
795	retro_hsap_807	KNOWN_PSEUDOGENE	ENSG00000254727	PTP4A1P6
796	retro_hsap_808	KNOWN_PSEUDOGENE	ENSG00000214391	TUBAP2
797	retro_hsap_809	KNOWN_PSEUDOGENE	ENSG00000242248	RPL7AP57
798	retro_hsap_810	KNOWN_PSEUDOGENE	ENSG00000255287	SNRPGP16
799	retro_hsap_811	KNOWN_PSEUDOGENE	ENSG00000234106	-
800	retro_hsap_812	KNOWN_PSEUDOGENE	ENSG00000213368	ST13P11
801	retro_hsap_813	KNOWN_PSEUDOGENE	ENSG00000282834	-
802	retro_hsap_814	KNOWN_PSEUDOGENE	ENSG00000242993	-
803	retro_hsap_815	KNOWN_PSEUDOGENE	ENSG00000255547	RPA2P3
804	retro_hsap_816	KNOWN_PSEUDOGENE	ENSG00000255059	-
805	retro_hsap_817	KNOWN_PSEUDOGENE	ENSG00000254506	-
806	retro_hsap_818	KNOWN_PSEUDOGENE	ENSG00000243777	-
807	retro_hsap_819	KNOWN_PSEUDOGENE	ENSG00000239861	-
808	retro_hsap_820	KNOWN_PSEUDOGENE	ENSG00000255353	-
809	retro_hsap_821	KNOWN_PSEUDOGENE	ENSG00000240652	-
810	retro_hsap_822	KNOWN_PSEUDOGENE	ENSG00000255210	-
811	retro_hsap_823	KNOWN_PSEUDOGENE	ENSG00000255231	MRPS36P4
812	retro_hsap_824	KNOWN_PSEUDOGENE	ENSG00000243930	RPS12P21
813	retro_hsap_825	KNOWN_PSEUDOGENE	ENSG00000257070	-
814	retro_hsap_826	KNOWN_PSEUDOGENE	ENSG00000256674	-
815	retro_hsap_827	KNOWN_PSEUDOGENE	ENSG00000243431	RPL5P30
816	retro_hsap_828	KNOWN_PSEUDOGENE	ENSG00000254944	ATP5F1P5
817	retro_hsap_829	KNOWN_PSEUDOGENE	ENSG00000213184	-
818	retro_hsap_830	KNOWN_PSEUDOGENE	ENSG00000243669	RPL34P23
819	retro_hsap_831	KNOWN_PSEUDOGENE	ENSG00000233541	RPL31P47
820	retro_hsap_832	KNOWN_PSEUDOGENE	ENSG00000187686	KRT18P59
821	retro_hsap_833	KNOWN_PSEUDOGENE	ENSG00000254759	NAP1L1P1
822	retro_hsap_834	KNOWN_PSEUDOGENE	ENSG00000255220	DDX18P5
823	retro_hsap_835	KNOWN_PSEUDOGENE	ENSG00000277290	-
824	retro_hsap_836	KNOWN_PSEUDOGENE	ENSG00000255533	-
825	retro_hsap_837	KNOWN_PSEUDOGENE	ENSG00000236264	RPL26P30
826	retro_hsap_838	KNOWN_PSEUDOGENE	ENSG00000237226	RPS3AP39
827	retro_hsap_839	KNOWN_PSEUDOGENE	ENSG00000230593	-
828	retro_hsap_840	KNOWN_PSEUDOGENE	ENSG00000255387	-
829	retro_hsap_841	KNOWN_PSEUDOGENE	ENSG00000255194	SSU72P2
830	retro_hsap_842	KNOWN_PSEUDOGENE	ENSG00000186223	SSU72P4
831	retro_hsap_843	KNOWN_PSEUDOGENE	ENSG00000229542	SSU72P7
832	retro_hsap_844	KNOWN_PSEUDOGENE	ENSG00000271602	KRT8P49
833	retro_hsap_845	KNOWN_PSEUDOGENE	ENSG00000229534	HNRNPA1P53
834	retro_hsap_846	KNOWN_PSEUDOGENE	ENSG00000254831	KRT18P58
835	retro_hsap_847	KNOWN_PSEUDOGENE	ENSG00000254595	-
836	retro_hsap_848	KNOWN_PSEUDOGENE	ENSG00000254765	-
837	retro_hsap_849	KNOWN_PSEUDOGENE	ENSG00000228901	HMGN2P36
838	retro_hsap_850	KNOWN_PSEUDOGENE	ENSG00000255040	-
839	retro_hsap_851	KNOWN_PSEUDOGENE	ENSG00000213785	-
840	retro_hsap_852	KNOWN_PSEUDOGENE	ENSG00000244398	-
841	retro_hsap_853	KNOWN_PSEUDOGENE	ENSG00000240808	-
842	retro_hsap_854	KNOWN_PSEUDOGENE	ENSG00000255035	SDHCP4
843	retro_hsap_855	KNOWN_PSEUDOGENE	ENSG00000256464	YWHABP2
844	retro_hsap_856	KNOWN_PSEUDOGENE	ENSG00000256282	-
845	retro_hsap_857	KNOWN_PSEUDOGENE	ENSG00000254544	PCNAP4
846	retro_hsap_858	KNOWN_PSEUDOGENE	ENSG00000240298	RPL36AP40
847	retro_hsap_859	KNOWN_PSEUDOGENE	ENSG00000224411	HSP90AA2P
848	retro_hsap_860	KNOWN_PSEUDOGENE	ENSG00000271332	-
849	retro_hsap_861	KNOWN_PSEUDOGENE	ENSG00000238149	-
850	retro_hsap_862	KNOWN_PSEUDOGENE	ENSG00000270903	HNRNPA3P9
851	retro_hsap_863	KNOWN_PSEUDOGENE	ENSG00000241950	RPL29P23
852	retro_hsap_864	KNOWN_PSEUDOGENE	ENSG00000255161	-
853	retro_hsap_865	KNOWN_PSEUDOGENE	ENSG00000254708	-
854	retro_hsap_866	KNOWN_PSEUDOGENE	ENSG00000186082	KRT18P14
855	retro_hsap_867	KNOWN_PSEUDOGENE	ENSG00000254672	-
856	retro_hsap_868	KNOWN_PSEUDOGENE	ENSG00000241228	RPL12P31
857	retro_hsap_869	KNOWN_PSEUDOGENE	ENSG00000244313	-
858	retro_hsap_870	KNOWN_PSEUDOGENE	ENSG00000243802	-
859	retro_hsap_871	KNOWN_PSEUDOGENE	ENSG00000254780	-
860	retro_hsap_872	KNOWN_PSEUDOGENE	ENSG00000254412	-
861	retro_hsap_873	KNOWN_PSEUDOGENE	ENSG00000226268	-
862	retro_hsap_874	KNOWN_PSEUDOGENE	ENSG00000213604	-
863	retro_hsap_875	KNOWN_PSEUDOGENE	ENSG00000240371	RPS4XP13
864	retro_hsap_876	KNOWN_PSEUDOGENE	ENSG00000213592	-
865	retro_hsap_877	KNOWN_PSEUDOGENE	ENSG00000255266	-
866	retro_hsap_878	KNOWN_PSEUDOGENE	ENSG00000254589	EIF4A2P3
867	retro_hsap_879	KNOWN_PSEUDOGENE	ENSG00000255265	TMA16P1
868	retro_hsap_880	KNOWN_PSEUDOGENE	ENSG00000234964	FABP5P7
869	retro_hsap_881	KNOWN_PSEUDOGENE	ENSG00000256041	-
870	retro_hsap_882	KNOWN_PSEUDOGENE	ENSG00000239924	RPL29P22
871	retro_hsap_883	KNOWN_PSEUDOGENE	ENSG00000256280	-
872	retro_hsap_884	KNOWN_PSEUDOGENE	ENSG00000254455	HIGD1AP10
873	retro_hsap_885	KNOWN_PSEUDOGENE	ENSG00000255200	-
874	retro_hsap_886	KNOWN_PSEUDOGENE	ENSG00000179038	-
875	retro_hsap_887	KNOWN_PSEUDOGENE	ENSG00000239559	RPL37P2
876	retro_hsap_888	KNOWN_PSEUDOGENE	ENSG00000243672	RPS3AP40
877	retro_hsap_889	KNOWN_PSEUDOGENE	ENSG00000256441	-
878	retro_hsap_890	KNOWN_PSEUDOGENE	ENSG00000255329	H2AFZP4
879	retro_hsap_891	KNOWN_PSEUDOGENE	ENSG00000228286	-
880	retro_hsap_892	KNOWN_PSEUDOGENE	ENSG00000256898	-
881	retro_hsap_893	KNOWN_PSEUDOGENE	ENSG00000256189	-
882	retro_hsap_894	KNOWN_PSEUDOGENE	ENSG00000254974	-
883	retro_hsap_895	KNOWN_PSEUDOGENE	ENSG00000227615	-
884	retro_hsap_896	KNOWN_PSEUDOGENE	ENSG00000255255	PPP1R1AP1
885	retro_hsap_897	KNOWN_PSEUDOGENE	ENSG00000254915	-
886	retro_hsap_898	KNOWN_PSEUDOGENE	ENSG00000227376	FTH1P16
887	retro_hsap_899	KNOWN_PSEUDOGENE	ENSG00000219529	-
888	retro_hsap_900	KNOWN_PSEUDOGENE	ENSG00000241782	-
889	retro_hsap_901	KNOWN_PSEUDOGENE	ENSG00000255115	-
890	retro_hsap_902	KNOWN_PSEUDOGENE	ENSG00000255014	ARL6IP1P3
891	retro_hsap_903	KNOWN_PSEUDOGENE	ENSG00000255010	-
892	retro_hsap_904	KNOWN_PSEUDOGENE	ENSG00000254965	C1DP5
893	retro_hsap_905	KNOWN_PSEUDOGENE	ENSG00000250257	LDHAL6DP
894	retro_hsap_906	KNOWN_PSEUDOGENE	ENSG00000271318	-
895	retro_hsap_907	KNOWN_PSEUDOGENE	ENSG00000213287	-
896	retro_hsap_908	KNOWN_PSEUDOGENE	ENSG00000254582	PSMA2P1
897	retro_hsap_909	KNOWN_PSEUDOGENE	ENSG00000255391	-
898	retro_hsap_910	KNOWN_PSEUDOGENE	ENSG00000197692	CBX3P7
899	retro_hsap_911	KNOWN_PSEUDOGENE	ENSG00000255295	-
900	retro_hsap_912	KNOWN_PSEUDOGENE	ENSG00000235547	NDUFB11P1
901	retro_hsap_913	KNOWN_PSEUDOGENE	ENSG00000249255	PGAM1P9
902	retro_hsap_914	KNOWN_PSEUDOGENE	ENSG00000244244	RPS3AP42
903	retro_hsap_915	KNOWN_PSEUDOGENE	ENSG00000242807	RPL26P31
904	retro_hsap_916	KNOWN_PSEUDOGENE	ENSG00000255515	-
905	retro_hsap_917	KNOWN_PSEUDOGENE	ENSG00000256752	HPRT1P3
906	retro_hsap_918	KNOWN_PSEUDOGENE	ENSG00000256745	-
907	retro_hsap_919	KNOWN_PSEUDOGENE	ENSG00000255205	MED28P5
908	retro_hsap_920	KNOWN_PSEUDOGENE	ENSG00000271600	-
909	retro_hsap_921	KNOWN_PSEUDOGENE	ENSG00000213252	-
910	retro_hsap_922	KNOWN_PSEUDOGENE	ENSG00000225215	SMARCE1P1
911	retro_hsap_923	KNOWN_PSEUDOGENE	ENSG00000254798	TFAMP2
912	retro_hsap_924	KNOWN_PSEUDOGENE	ENSG00000233497	HNRNPA1P60
913	retro_hsap_925	KNOWN_PSEUDOGENE	ENSG00000239354	RPS17P15
914	retro_hsap_926	KNOWN_PSEUDOGENE	ENSG00000176343	RPL37AP8
915	retro_hsap_927	KNOWN_PSEUDOGENE	ENSG00000255286	-
916	retro_hsap_928	KNOWN_PSEUDOGENE	ENSG00000230911	PPIHP1
917	retro_hsap_929	KNOWN_PSEUDOGENE	ENSG00000257087	-
918	retro_hsap_930	KNOWN_PSEUDOGENE	ENSG00000244259	-
919	retro_hsap_931	KNOWN_PSEUDOGENE	ENSG00000271412	PRR13P3
920	retro_hsap_932	KNOWN_PSEUDOGENE	ENSG00000230716	KRT8P7
921	retro_hsap_933	KNOWN_PSEUDOGENE	ENSG00000254735	HMGB1P42
922	retro_hsap_934	KNOWN_PSEUDOGENE	ENSG00000232460	BMPR1APS2
923	retro_hsap_935	KNOWN_PSEUDOGENE	ENSG00000254572	GLULP3
924	retro_hsap_936	KNOWN_PSEUDOGENE	ENSG00000255342	-
925	retro_hsap_937	KNOWN_PSEUDOGENE	ENSG00000254449	SF3A3P2
926	retro_hsap_938	KNOWN_PSEUDOGENE	ENSG00000254941	-
927	retro_hsap_939	KNOWN_PSEUDOGENE	ENSG00000254612	-
928	retro_hsap_940	KNOWN_PSEUDOGENE	ENSG00000255262	TCEB2P2
929	retro_hsap_941	KNOWN_PSEUDOGENE	ENSG00000244451	RPL34P21
930	retro_hsap_942	KNOWN_PSEUDOGENE	ENSG00000236616	BAK1P2
931	retro_hsap_943	KNOWN_PSEUDOGENE	ENSG00000213153	-
932	retro_hsap_944	KNOWN_PSEUDOGENE	ENSG00000254481	PTP4A2P2
933	retro_hsap_945	KNOWN_PSEUDOGENE	ENSG00000224438	RPL23AP14
934	retro_hsap_946	KNOWN_PSEUDOGENE	ENSG00000243507	-
935	retro_hsap_947	KNOWN_PSEUDOGENE	ENSG00000118976	OTUD4P1
936	retro_hsap_948	KNOWN_PSEUDOGENE	ENSG00000255973	-
937	retro_hsap_949	KNOWN_PSEUDOGENE	ENSG00000224906	-
938	retro_hsap_950	KNOWN_PSEUDOGENE	ENSG00000256913	-
939	retro_hsap_951	KNOWN_PSEUDOGENE	ENSG00000240370	-
940	retro_hsap_952	KNOWN_PSEUDOGENE	ENSG00000248593	DSTNP2
941	retro_hsap_953	KNOWN_PSEUDOGENE	ENSG00000239701	-
942	retro_hsap_954	KNOWN_PSEUDOGENE	ENSG00000235868	GAPDHP31
943	retro_hsap_955	KNOWN_PSEUDOGENE	ENSG00000255977	-
944	retro_hsap_956	KNOWN_PSEUDOGENE	ENSG00000255885	-
945	retro_hsap_957	KNOWN_PSEUDOGENE	ENSG00000243830	-
946	retro_hsap_958	KNOWN_PSEUDOGENE	ENSG00000255967	-
947	retro_hsap_959	KNOWN_PSEUDOGENE	ENSG00000256937	KRT17P8
948	retro_hsap_960	KNOWN_PSEUDOGENE	ENSG00000233719	GOT2P3
949	retro_hsap_961	KNOWN_PSEUDOGENE	ENSG00000213443	-
950	retro_hsap_962	KNOWN_PSEUDOGENE	ENSG00000255734	HNRNPABP1
951	retro_hsap_963	KNOWN_PSEUDOGENE	ENSG00000235930	HSPE1P12
952	retro_hsap_964	KNOWN_PSEUDOGENE	ENSG00000270863	DDX55P1
953	retro_hsap_965	KNOWN_PSEUDOGENE	ENSG00000242405	-
954	retro_hsap_966	KNOWN_PSEUDOGENE	ENSG00000241352	-
955	retro_hsap_967	KNOWN_PSEUDOGENE	ENSG00000234498	RPL13AP20
956	retro_hsap_968	KNOWN_PSEUDOGENE	ENSG00000183935	HTR7P1
957	retro_hsap_969	KNOWN_PSEUDOGENE	ENSG00000255763	MRPS18CP4
958	retro_hsap_970	KNOWN_PSEUDOGENE	ENSG00000243916	-
959	retro_hsap_971	KNOWN_PSEUDOGENE	ENSG00000256450	-
960	retro_hsap_972	KNOWN_PSEUDOGENE	ENSG00000256211	-
961	retro_hsap_973	KNOWN_PSEUDOGENE	ENSG00000242991	RPL7P40
962	retro_hsap_974	KNOWN_PSEUDOGENE	ENSG00000256756	TIMM17BP1
963	retro_hsap_975	KNOWN_PSEUDOGENE	ENSG00000255993	PSMC1P9
964	retro_hsap_976	KNOWN_PSEUDOGENE	ENSG00000227525	RPL7P6
965	retro_hsap_977	KNOWN_PSEUDOGENE	ENSG00000240328	-
966	retro_hsap_978	KNOWN_PSEUDOGENE	ENSG00000255627	-
967	retro_hsap_979	KNOWN_PSEUDOGENE	ENSG00000256852	KNOP1P1
968	retro_hsap_980	KNOWN_PSEUDOGENE	ENSG00000255725	TDGP1
969	retro_hsap_981	KNOWN_PSEUDOGENE	ENSG00000256159	-
970	retro_hsap_982	KNOWN_PSEUDOGENE	ENSG00000244436	-
971	retro_hsap_983	KNOWN_PSEUDOGENE	ENSG00000242314	RPL12P32
972	retro_hsap_984	KNOWN_PSEUDOGENE	ENSG00000257094	-
973	retro_hsap_985	KNOWN_PSEUDOGENE	ENSG00000257316	-
974	retro_hsap_986	KNOWN_PSEUDOGENE	ENSG00000256070	-
975	retro_hsap_987	KNOWN_PSEUDOGENE	ENSG00000256614	AK6P1
976	retro_hsap_988	KNOWN_PSEUDOGENE	ENSG00000270718	-
977	retro_hsap_989	KNOWN_PSEUDOGENE	ENSG00000257907	EEF1A1P17
978	retro_hsap_990	KNOWN_PSEUDOGENE	ENSG00000257368	-
979	retro_hsap_992	KNOWN_PSEUDOGENE	ENSG00000240443	RPS10P20
980	retro_hsap_993	NOVEL	-	-
981	retro_hsap_994	KNOWN_PSEUDOGENE	ENSG00000257954	-
982	retro_hsap_995	KNOWN_PSEUDOGENE	ENSG00000257243	-
983	retro_hsap_996	KNOWN_PSEUDOGENE	ENSG00000258104	HIGD1AP9
984	retro_hsap_997	NOVEL	-	-
985	retro_hsap_998	KNOWN_PSEUDOGENE	ENSG00000244266	-
986	retro_hsap_999	KNOWN_PSEUDOGENE	ENSG00000258071	ARL2BPP2
987	retro_hsap_1000	KNOWN_PSEUDOGENE	ENSG00000257389	-
988	retro_hsap_1001	KNOWN_PSEUDOGENE	ENSG00000241146	RPL7P41
989	retro_hsap_1002	KNOWN_PSEUDOGENE	ENSG00000258074	VTI1BP3
990	retro_hsap_1003	KNOWN_PSEUDOGENE	ENSG00000258016	HIGD1AP1
991	retro_hsap_1004	KNOWN_PSEUDOGENE	ENSG00000257790	EIF4A1P4
992	retro_hsap_1005	NOVEL	-	-
993	retro_hsap_1006	KNOWN_PSEUDOGENE	ENSG00000257576	-
994	retro_hsap_1007	KNOWN_PSEUDOGENE	ENSG00000241423	RPL21P103
995	retro_hsap_1008	KNOWN_PSEUDOGENE	ENSG00000258133	-
996	retro_hsap_1009	KNOWN_PSEUDOGENE	ENSG00000244390	RPS6P22
997	retro_hsap_1010	KNOWN_PSEUDOGENE	ENSG00000257865	-
998	retro_hsap_1011	KNOWN_PSEUDOGENE	ENSG00000242922	RPL21P104
999	retro_hsap_1012	KNOWN_PSEUDOGENE	ENSG00000257528	KRT8P19
1000	retro_hsap_1013	KNOWN_PSEUDOGENE	ENSG00000241941	RPL32P26
1001	retro_hsap_1014	KNOWN_PSEUDOGENE	ENSG00000213352	GAPDHP44
1002	retro_hsap_1015	KNOWN_PSEUDOGENE	ENSG00000139239	RPL14P1
1003	retro_hsap_1016	KNOWN_PSEUDOGENE	ENSG00000257779	-
1004	retro_hsap_1017	KNOWN_PSEUDOGENE	ENSG00000243024	RPS11P6
1005	retro_hsap_1018	KNOWN_PSEUDOGENE	ENSG00000255700	APOOP3
1006	retro_hsap_1019	KNOWN_PSEUDOGENE	ENSG00000213343	RPL21P18
1007	retro_hsap_1020	KNOWN_PSEUDOGENE	ENSG00000256037	MRPL40P1
1008	retro_hsap_1021	KNOWN_PSEUDOGENE	ENSG00000236946	HNRNPA1P70
1009	retro_hsap_1022	KNOWN_PSEUDOGENE	ENSG00000256075	-
1010	retro_hsap_1023	KNOWN_PSEUDOGENE	ENSG00000241825	RPL7P42
1011	retro_hsap_1024	KNOWN_PSEUDOGENE	ENSG00000233560	KRT8P39
1012	retro_hsap_1025	KNOWN_PSEUDOGENE	ENSG00000257302	FAHD2P1
1013	retro_hsap_1026	KNOWN_PSEUDOGENE	ENSG00000243164	-
1014	retro_hsap_1027	KNOWN_PSEUDOGENE	ENSG00000257364	VENTXP3
1015	retro_hsap_1028	KNOWN_PSEUDOGENE	ENSG00000257941	-
1016	retro_hsap_1029	KNOWN_PSEUDOGENE	ENSG00000258304	-
1017	retro_hsap_1030	KNOWN_PSEUDOGENE	ENSG00000257872	-
1018	retro_hsap_1031	KNOWN_PSEUDOGENE	ENSG00000213272	-
1019	retro_hsap_1032	KNOWN_PSEUDOGENE	ENSG00000243071	-
1020	retro_hsap_1033	KNOWN_PSEUDOGENE	ENSG00000241045	RPL7P43
1021	retro_hsap_1034	KNOWN_PSEUDOGENE	ENSG00000239473	RPL7P38
1022	retro_hsap_1035	KNOWN_PSEUDOGENE	ENSG00000213270	RPL6P25
1023	retro_hsap_1036	KNOWN_PSEUDOGENE	ENSG00000257296	-
1024	retro_hsap_1037	KNOWN_PSEUDOGENE	ENSG00000257855	-
1025	retro_hsap_1038	KNOWN_PSEUDOGENE	ENSG00000226982	CENPCP1
1026	retro_hsap_1039	KNOWN_PSEUDOGENE	ENSG00000257480	MRPL2P1
1027	retro_hsap_1040	KNOWN_PSEUDOGENE	ENSG00000239201	RPL21P106
1028	retro_hsap_1041	KNOWN_PSEUDOGENE	ENSG00000258262	-
1029	retro_hsap_1042	KNOWN_PSEUDOGENE	ENSG00000257195	HNRNPA1P50
1030	retro_hsap_1043	KNOWN_PSEUDOGENE	ENSG00000270506	-
1031	retro_hsap_1044	KNOWN_PSEUDOGENE	ENSG00000236349	SUCLG2P2
1032	retro_hsap_1045	KNOWN_PSEUDOGENE	ENSG00000257847	LSM3P2
1033	retro_hsap_1046	KNOWN_PSEUDOGENE	ENSG00000257121	-
1034	retro_hsap_1047	KNOWN_PSEUDOGENE	ENSG00000237774	-
1035	retro_hsap_1048	KNOWN_PSEUDOGENE	ENSG00000257150	PGAM1P5
1036	retro_hsap_1049	KNOWN_PSEUDOGENE	ENSG00000258204	-
1037	retro_hsap_1050	KNOWN_PSEUDOGENE	ENSG00000257803	-
1038	retro_hsap_1051	KNOWN_PSEUDOGENE	ENSG00000258033	-
1039	retro_hsap_1052	KNOWN_PSEUDOGENE	ENSG00000216285	-
1040	retro_hsap_1053	KNOWN_PSEUDOGENE	ENSG00000213442	RPL18AP3
1041	retro_hsap_1054	KNOWN_PSEUDOGENE	ENSG00000258111	-
1042	retro_hsap_1055	KNOWN_PSEUDOGENE	ENSG00000257773	ST13P3
1043	retro_hsap_1056	KNOWN_PSEUDOGENE	ENSG00000241680	RPL31P49
1044	retro_hsap_1057	KNOWN_PSEUDOGENE	ENSG00000242461	RPS15AP32
1045	retro_hsap_1058	KNOWN_PSEUDOGENE	ENSG00000258244	OSTF1P1
1046	retro_hsap_1059	KNOWN_PSEUDOGENE	ENSG00000240100	-
1047	retro_hsap_1060	KNOWN_PSEUDOGENE	ENSG00000240342	RPS2P5
1048	retro_hsap_1061	KNOWN_PSEUDOGENE	ENSG00000213144	-
1049	retro_hsap_1062	KNOWN_PSEUDOGENE	ENSG00000240925	RPS20P31
1050	retro_hsap_1063	KNOWN_PSEUDOGENE	ENSG00000123009	NME2P1
1051	retro_hsap_1064	KNOWN_PSEUDOGENE	ENSG00000244585	RPL12P33
1052	retro_hsap_1065	KNOWN_PSEUDOGENE	ENSG00000256310	NDUFA5P6
1053	retro_hsap_1066	KNOWN_PSEUDOGENE	ENSG00000257021	HSPE1P20
1054	retro_hsap_1067	KNOWN_PSEUDOGENE	ENSG00000243499	RPS6P21
1055	retro_hsap_1068	KNOWN_PSEUDOGENE	ENSG00000232888	RPS11P5
1056	retro_hsap_1069	KNOWN_PSEUDOGENE	ENSG00000255807	PTP4A1P2
1057	retro_hsap_1070	KNOWN_PSEUDOGENE	ENSG00000243663	RPS4XP14
1058	retro_hsap_1071	KNOWN_PSEUDOGENE	ENSG00000256030	CBX3P4
1059	retro_hsap_1072	KNOWN_PSEUDOGENE	ENSG00000234589	-
1060	retro_hsap_1073	KNOWN_PSEUDOGENE	ENSG00000242444	-
1061	retro_hsap_1074	KNOWN_PSEUDOGENE	ENSG00000256799	-
1062	retro_hsap_1075	KNOWN_PSEUDOGENE	ENSG00000213942	-
1063	retro_hsap_1076	KNOWN_PSEUDOGENE	ENSG00000257078	-
1064	retro_hsap_1077	KNOWN_PSEUDOGENE	ENSG00000256331	NIFKP3
1065	retro_hsap_1078	KNOWN_PSEUDOGENE	ENSG00000240739	-
1066	retro_hsap_1079	KNOWN_PSEUDOGENE	ENSG00000256171	GCSHP4
1067	retro_hsap_1080	KNOWN_PSEUDOGENE	ENSG00000242661	RPS3AP43
1068	retro_hsap_1081	KNOWN_PSEUDOGENE	ENSG00000246115	SUPT4H1P2
1069	retro_hsap_1082	KNOWN_PSEUDOGENE	ENSG00000213049	HNRNPA1P34
1070	retro_hsap_1083	KNOWN_PSEUDOGENE	ENSG00000256817	TPT1P12
1071	retro_hsap_1084	KNOWN_PSEUDOGENE	ENSG00000271370	-
1072	retro_hsap_1085	KNOWN_PSEUDOGENE	ENSG00000240424	-
1073	retro_hsap_1086	KNOWN_PSEUDOGENE	ENSG00000242329	-
1074	retro_hsap_1087	KNOWN_PSEUDOGENE	ENSG00000256283	METTL8P1
1075	retro_hsap_1088	KNOWN_PSEUDOGENE	ENSG00000256134	EGLN3P1
1076	retro_hsap_1089	KNOWN_PSEUDOGENE	ENSG00000256238	SUPT16HP1
1077	retro_hsap_1090	KNOWN_PSEUDOGENE	ENSG00000256896	PSMC1P8
1078	retro_hsap_1091	KNOWN_PSEUDOGENE	ENSG00000255892	NDFIP1P1
1079	retro_hsap_1092	KNOWN_PSEUDOGENE	ENSG00000256844	MEF2BNBP1
1080	retro_hsap_1093	KNOWN_PSEUDOGENE	ENSG00000245205	EEF1A1P4
1081	retro_hsap_1094	KNOWN_PSEUDOGENE	ENSG00000131982	UBE2L2
1082	retro_hsap_1095	KNOWN_PSEUDOGENE	ENSG00000213736	-
1083	retro_hsap_1096	KNOWN_PSEUDOGENE	ENSG00000258546	CENPUP2
1084	retro_hsap_1097	KNOWN_PSEUDOGENE	ENSG00000271418	-
1085	retro_hsap_1098	KNOWN_PSEUDOGENE	ENSG00000244712	-
1086	retro_hsap_1099	KNOWN_PSEUDOGENE	ENSG00000242986	-
1087	retro_hsap_1100	KNOWN_PSEUDOGENE	ENSG00000243517	-
1088	retro_hsap_1101	KNOWN_PSEUDOGENE	ENSG00000233381	AK4P3
1089	retro_hsap_1102	NOVEL	-	-
1090	retro_hsap_1103	KNOWN_PSEUDOGENE	ENSG00000255991	-
1091	retro_hsap_1104	KNOWN_PSEUDOGENE	ENSG00000229014	RPL30P13
1092	retro_hsap_1105	KNOWN_PSEUDOGENE	ENSG00000271379	-
1093	retro_hsap_1106	KNOWN_PSEUDOGENE	ENSG00000257927	MRPS36P5
1094	retro_hsap_1107	KNOWN_PSEUDOGENE	ENSG00000241251	-
1095	retro_hsap_1108	KNOWN_PSEUDOGENE	ENSG00000258212	ZNF75BP
1096	retro_hsap_1109	KNOWN_PSEUDOGENE	ENSG00000257864	-
1097	retro_hsap_1110	KNOWN_PSEUDOGENE	ENSG00000134297	PLEKHA8P1
1098	retro_hsap_1111	KNOWN_PSEUDOGENE	ENSG00000239397	-
1099	retro_hsap_1112	KNOWN_PSEUDOGENE	ENSG00000258051	-
1100	retro_hsap_1113	KNOWN_PSEUDOGENE	ENSG00000257885	PHBP18
1101	retro_hsap_1114	KNOWN_PSEUDOGENE	ENSG00000271547	-
1102	retro_hsap_1115	KNOWN_PSEUDOGENE	ENSG00000239617	-
1103	retro_hsap_1116	KNOWN_PSEUDOGENE	ENSG00000271596	-
1104	retro_hsap_1117	KNOWN_PSEUDOGENE	ENSG00000257851	HNRNPA3P10
1105	retro_hsap_1118	KNOWN_PSEUDOGENE	ENSG00000213470	-
1106	retro_hsap_1119	KNOWN_PSEUDOGENE	ENSG00000270858	VDAC1P5
1107	retro_hsap_1120	KNOWN_PSEUDOGENE	ENSG00000179899	PHC1P1
1108	retro_hsap_1121	KNOWN_PSEUDOGENE	ENSG00000258907	-
1109	retro_hsap_1122	KNOWN_PSEUDOGENE	ENSG00000237493	-
1110	retro_hsap_1123	KNOWN_PSEUDOGENE	ENSG00000257288	-
1111	retro_hsap_1124	KNOWN_PSEUDOGENE	ENSG00000213363	RPS3P6
1112	retro_hsap_1125	KNOWN_PSEUDOGENE	ENSG00000257664	RSL24D1P5
1113	retro_hsap_1126	KNOWN_PSEUDOGENE	ENSG00000256293	-
1114	retro_hsap_1127	KNOWN_PSEUDOGENE	ENSG00000255566	-
1115	retro_hsap_1128	KNOWN_PSEUDOGENE	ENSG00000243020	RPL7P39
1116	retro_hsap_1129	KNOWN_PSEUDOGENE	ENSG00000215208	KRT18P60
1117	retro_hsap_1130	KNOWN_PSEUDOGENE	ENSG00000213344	PCNPP3
1118	retro_hsap_1131	KNOWN_PSEUDOGENE	ENSG00000225422	RBMS1P1
1119	retro_hsap_1132	KNOWN_PSEUDOGENE	ENSG00000256777	PDCL3P7
1120	retro_hsap_1133	KNOWN_PSEUDOGENE	ENSG00000234925	ATP5HP4
1121	retro_hsap_1134	KNOWN_PSEUDOGENE	ENSG00000257336	PRELID2P1
1122	retro_hsap_1135	KNOWN_PSEUDOGENE	ENSG00000257220	-
1123	retro_hsap_1136	KNOWN_PSEUDOGENE	ENSG00000257564	-
1124	retro_hsap_1137	KNOWN_PSEUDOGENE	ENSG00000230291	-
1125	retro_hsap_1138	KNOWN_PSEUDOGENE	ENSG00000258206	-
1126	retro_hsap_1139	KNOWN_PSEUDOGENE	ENSG00000242850	RPL23AP68
1127	retro_hsap_1140	KNOWN_PSEUDOGENE	ENSG00000258128	MKRN9P
1128	retro_hsap_1141	KNOWN_PSEUDOGENE	ENSG00000258290	BRWD1P2
1129	retro_hsap_1142	KNOWN_PSEUDOGENE	ENSG00000186076	-
1130	retro_hsap_1143	KNOWN_PSEUDOGENE	ENSG00000213250	RBMS2P1
1131	retro_hsap_1144	KNOWN_PSEUDOGENE	ENSG00000258357	-
1132	retro_hsap_1145	KNOWN_PSEUDOGENE	ENSG00000257666	CBX3P5
1133	retro_hsap_1146	KNOWN_PSEUDOGENE	ENSG00000241556	-
1134	retro_hsap_1147	KNOWN_PSEUDOGENE	ENSG00000257169	-
1135	retro_hsap_1148	KNOWN_PSEUDOGENE	ENSG00000257501	-
1136	retro_hsap_1149	KNOWN_PSEUDOGENE	ENSG00000225185	-
1137	retro_hsap_1150	NOVEL	-	-
1138	retro_hsap_1151	KNOWN_PSEUDOGENE	ENSG00000214203	RPS4XP1
1139	retro_hsap_1152	KNOWN_PSEUDOGENE	ENSG00000258153	HSPE1P4
1140	retro_hsap_1153	KNOWN_PSEUDOGENE	ENSG00000257758	KRT18P20
1141	retro_hsap_1154	NOVEL	-	-
1142	retro_hsap_1155	KNOWN_PSEUDOGENE	ENSG00000258359	PCNPP1
1143	retro_hsap_1156	KNOWN_PSEUDOGENE	ENSG00000257624	-
1144	retro_hsap_1157	KNOWN_PSEUDOGENE	ENSG00000213152	RPL7AP60
1145	retro_hsap_1158	KNOWN_PSEUDOGENE	ENSG00000241590	RPL17P37
1146	retro_hsap_1159	KNOWN_PSEUDOGENE	ENSG00000242137	RPL11P5
1147	retro_hsap_1160	KNOWN_PSEUDOGENE	ENSG00000213137	ARF1P2
1148	retro_hsap_1161	KNOWN_PSEUDOGENE	ENSG00000239215	RPL27P12
1149	retro_hsap_1162	KNOWN_PSEUDOGENE	ENSG00000241129	RPL22P19
1150	retro_hsap_1163	KNOWN_PSEUDOGENE	ENSG00000255838	-
1151	retro_hsap_1164	KNOWN_PSEUDOGENE	ENSG00000242963	-
1152	retro_hsap_1165	KNOWN_PSEUDOGENE	ENSG00000256804	-
1153	retro_hsap_1166	KNOWN_PSEUDOGENE	ENSG00000226361	TERF1P5
1154	retro_hsap_1167	KNOWN_PSEUDOGENE	ENSG00000228797	FAM207BP
1155	retro_hsap_1168	KNOWN_PSEUDOGENE	ENSG00000204718	CNN2P12
1156	retro_hsap_1169	KNOWN_PSEUDOGENE	ENSG00000231184	FAM58DP
1157	retro_hsap_1170	KNOWN_PSEUDOGENE	ENSG00000238286	SLC35E1P1
1158	retro_hsap_1171	KNOWN_PSEUDOGENE	ENSG00000235438	ESRRAP2
1159	retro_hsap_1172	KNOWN_PSEUDOGENE	ENSG00000215571	GRK6P1
1160	retro_hsap_1173	KNOWN_PSEUDOGENE	ENSG00000231650	RFESDP1
1161	retro_hsap_1174	KNOWN_PSEUDOGENE	ENSG00000234685	NUS1P2
1162	retro_hsap_1175	KNOWN_PSEUDOGENE	ENSG00000233440	HMGA1P6
1163	retro_hsap_1176	KNOWN_PSEUDOGENE	ENSG00000234627	NUS1P3
1164	retro_hsap_1177	KNOWN_PSEUDOGENE	ENSG00000235315	RPL23AP69
1165	retro_hsap_1178	KNOWN_PSEUDOGENE	ENSG00000234031	RPS3AP44
1166	retro_hsap_1179	KNOWN_PSEUDOGENE	ENSG00000223782	RPS21P8
1167	retro_hsap_1180	KNOWN_PSEUDOGENE	ENSG00000235115	CHCHD2P8
1168	retro_hsap_1181	KNOWN_PSEUDOGENE	ENSG00000232587	EEF1A1P3
1169	retro_hsap_1182	KNOWN_PSEUDOGENE	ENSG00000235472	EIF4A1P7
1170	retro_hsap_1183	KNOWN_PSEUDOGENE	ENSG00000223460	GAPDHP69
1171	retro_hsap_1184	KNOWN_PSEUDOGENE	ENSG00000215049	PRDX2P1
1172	retro_hsap_1185	KNOWN_PROTEIN_CODING	ENSG00000236444	UBE2L5P
1173	retro_hsap_1186	KNOWN_PSEUDOGENE	ENSG00000224117	PTPN2P2
1174	retro_hsap_1187	NOVEL	-	-
1175	retro_hsap_1188	KNOWN_PSEUDOGENE	ENSG00000235306	GAPDHP34
1176	retro_hsap_1189	KNOWN_PSEUDOGENE	ENSG00000215486	ARL2BPP3
1177	retro_hsap_1190	KNOWN_PSEUDOGENE	ENSG00000228825	LAMTOR3P1
1178	retro_hsap_1191	KNOWN_PSEUDOGENE	ENSG00000229696	KARSP1
1179	retro_hsap_1192	KNOWN_PSEUDOGENE	ENSG00000226093	RPS28P8
1180	retro_hsap_1193	KNOWN_PSEUDOGENE	ENSG00000238025	ZDHHC4P1
1181	retro_hsap_1194	KNOWN_PSEUDOGENE	ENSG00000179611	DGKZP1
1182	retro_hsap_1195	KNOWN_PSEUDOGENE	ENSG00000230793	SMARCE1P5
1183	retro_hsap_1196	KNOWN_PSEUDOGENE	ENSG00000229303	PPIAP25
1184	retro_hsap_1197	KNOWN_PSEUDOGENE	ENSG00000251106	FAM206BP
1185	retro_hsap_1198	KNOWN_PSEUDOGENE	ENSG00000230243	FKBP1AP3
1186	retro_hsap_1199	KNOWN_PSEUDOGENE	ENSG00000234145	NAP1L4P3
1187	retro_hsap_1200	KNOWN_PSEUDOGENE	ENSG00000225131	PSME2P2
1188	retro_hsap_1201	KNOWN_PSEUDOGENE	ENSG00000181358	CTAGE10P
1189	retro_hsap_1202	KNOWN_PSEUDOGENE	ENSG00000214359	RPL18P10
1190	retro_hsap_1203	KNOWN_PSEUDOGENE	ENSG00000232150	ST13P4
1191	retro_hsap_1204	KNOWN_PSEUDOGENE	ENSG00000224892	RPS4XP16
1192	retro_hsap_1205	KNOWN_PSEUDOGENE	ENSG00000236044	FABP5P2
1193	retro_hsap_1206	KNOWN_PSEUDOGENE	ENSG00000150276	PPIAP26
1194	retro_hsap_1207	KNOWN_PSEUDOGENE	ENSG00000234421	SLC25A5P4
1195	retro_hsap_1208	KNOWN_PSEUDOGENE	ENSG00000214281	HMGN2P39
1196	retro_hsap_1209	KNOWN_PSEUDOGENE	ENSG00000238213	TARDBPP2
1197	retro_hsap_1210	KNOWN_PSEUDOGENE	ENSG00000229824	RPL12P34
1198	retro_hsap_1211	KNOWN_PSEUDOGENE	ENSG00000232380	ZDHHC20P4
1199	retro_hsap_1212	KNOWN_PSEUDOGENE	ENSG00000236534	H3F3BP1
1200	retro_hsap_1213	KNOWN_PSEUDOGENE	ENSG00000237816	RPL21P109
1201	retro_hsap_1214	KNOWN_PSEUDOGENE	ENSG00000232041	PSMD10P3
1202	retro_hsap_1215	KNOWN_PSEUDOGENE	ENSG00000118903	BTF3P11
1203	retro_hsap_1216	KNOWN_PSEUDOGENE	ENSG00000228002	DHX9P1
1204	retro_hsap_1217	KNOWN_PSEUDOGENE	ENSG00000229865	RPL31P54
1205	retro_hsap_1218	KNOWN_PSEUDOGENE	ENSG00000237109	RPL21P111
1206	retro_hsap_1219	KNOWN_PSEUDOGENE	ENSG00000230584	CCT5P2
1207	retro_hsap_1220	KNOWN_PSEUDOGENE	ENSG00000226670	BCAS2P3
1208	retro_hsap_1221	KNOWN_PSEUDOGENE	ENSG00000237148	HIGD1AP2
1209	retro_hsap_1222	KNOWN_PSEUDOGENE	ENSG00000237099	GYG1P2
1210	retro_hsap_1223	KNOWN_PSEUDOGENE	ENSG00000228241	MOB1AP1
1211	retro_hsap_1224	KNOWN_PSEUDOGENE	ENSG00000277914	DDX6P2
1212	retro_hsap_1225	KNOWN_PSEUDOGENE	ENSG00000235879	FAR1P1
1213	retro_hsap_1226	KNOWN_PSEUDOGENE	ENSG00000224419	KRT18P27
1214	retro_hsap_1227	KNOWN_PSEUDOGENE	ENSG00000233273	AMMECR1LP1
1215	retro_hsap_1228	KNOWN_PSEUDOGENE	ENSG00000271625	PSMA6P4
1216	retro_hsap_1229	KNOWN_PSEUDOGENE	ENSG00000233291	RPL7AP61
1217	retro_hsap_1230	KNOWN_PSEUDOGENE	ENSG00000271437	-
1218	retro_hsap_1231	KNOWN_PSEUDOGENE	ENSG00000230871	RPS6P23
1219	retro_hsap_1232	KNOWN_PSEUDOGENE	ENSG00000225823	RPL7P45
1220	retro_hsap_1233	KNOWN_PSEUDOGENE	ENSG00000174418	RPL35P9
1221	retro_hsap_1234	KNOWN_PSEUDOGENE	ENSG00000227590	ATP5G1P5
1222	retro_hsap_1235	KNOWN_PSEUDOGENE	ENSG00000235500	SNX19P2
1223	retro_hsap_1236	KNOWN_PSEUDOGENE	ENSG00000215349	MRPL3P1
1224	retro_hsap_1237	KNOWN_PSEUDOGENE	ENSG00000215572	ESRRAP1
1225	retro_hsap_1238	KNOWN_PSEUDOGENE	ENSG00000238132	CASC4P1
1226	retro_hsap_1239	KNOWN_PSEUDOGENE	ENSG00000226633	PPIAP28
1227	retro_hsap_1240	KNOWN_PSEUDOGENE	ENSG00000233780	HNRNPA1P30
1228	retro_hsap_1241	KNOWN_PSEUDOGENE	ENSG00000180172	RPS12P23
1229	retro_hsap_1242	KNOWN_PSEUDOGENE	ENSG00000226525	RPS7P10
1230	retro_hsap_1243	KNOWN_PSEUDOGENE	ENSG00000232187	FTH1P7
1231	retro_hsap_1244	KNOWN_PSEUDOGENE	ENSG00000226507	IPMKP1
1232	retro_hsap_1245	KNOWN_PSEUDOGENE	ENSG00000232858	RPL34P27
1233	retro_hsap_1246	KNOWN_PSEUDOGENE	ENSG00000234152	TCEB2P1
1234	retro_hsap_1247	KNOWN_PSEUDOGENE	ENSG00000218198	RPS20P32
1235	retro_hsap_1248	KNOWN_PSEUDOGENE	ENSG00000233588	CYP51A1P2
1236	retro_hsap_1249	KNOWN_PSEUDOGENE	ENSG00000227604	TOMM22P3
1237	retro_hsap_1250	KNOWN_PSEUDOGENE	ENSG00000227254	VDAC1P12
1238	retro_hsap_1251	KNOWN_PSEUDOGENE	ENSG00000231910	GAMTP2
1239	retro_hsap_1252	KNOWN_PSEUDOGENE	ENSG00000226161	EIF4A1P5
1240	retro_hsap_1253	KNOWN_PSEUDOGENE	ENSG00000234701	PRDX3P3
1241	retro_hsap_1254	KNOWN_PSEUDOGENE	ENSG00000229473	RGS17P1
1242	retro_hsap_1255	KNOWN_PSEUDOGENE	ENSG00000215482	CALM2P3
1243	retro_hsap_1256	KNOWN_PSEUDOGENE	ENSG00000231404	RAC1P3
1244	retro_hsap_1257	KNOWN_PSEUDOGENE	ENSG00000237263	MAPK6PS3
1245	retro_hsap_1258	KNOWN_PSEUDOGENE	ENSG00000233259	FABP3P2
1246	retro_hsap_1259	KNOWN_PSEUDOGENE	ENSG00000214455	RCN1P2
1247	retro_hsap_1260	KNOWN_PSEUDOGENE	ENSG00000232786	TIMM9P3
1248	retro_hsap_1261	KNOWN_PSEUDOGENE	ENSG00000237876	AKR1B1P4
1249	retro_hsap_1262	KNOWN_PSEUDOGENE	ENSG00000241353	PPP1R2P4
1250	retro_hsap_1263	KNOWN_PSEUDOGENE	ENSG00000229423	RPL27AP8
1251	retro_hsap_1264	KNOWN_PSEUDOGENE	ENSG00000177197	PCNPP5
1252	retro_hsap_1265	KNOWN_PSEUDOGENE	ENSG00000223676	RPL34P26
1253	retro_hsap_1266	KNOWN_PSEUDOGENE	ENSG00000214878	RPL5P31
1254	retro_hsap_1267	KNOWN_PSEUDOGENE	ENSG00000229906	SNRPGP11
1255	retro_hsap_1268	KNOWN_PSEUDOGENE	ENSG00000136149	RPL13AP25
1256	retro_hsap_1269	KNOWN_PSEUDOGENE	ENSG00000225352	RPL31P53
1257	retro_hsap_1270	KNOWN_PSEUDOGENE	ENSG00000236608	EIF4A1P6
1258	retro_hsap_1271	KNOWN_PSEUDOGENE	ENSG00000213232	PPP1R2P10
1259	retro_hsap_1272	KNOWN_PSEUDOGENE	ENSG00000214269	LGMNP1
1260	retro_hsap_1273	KNOWN_PSEUDOGENE	ENSG00000214266	STARP1
1261	retro_hsap_1274	KNOWN_PSEUDOGENE	ENSG00000236565	HNRNPA3P5
1262	retro_hsap_1275	KNOWN_PSEUDOGENE	ENSG00000227969	NPM1P22
1263	retro_hsap_1276	KNOWN_PSEUDOGENE	ENSG00000229910	HNRNPA1P18
1264	retro_hsap_1277	KNOWN_PSEUDOGENE	ENSG00000236433	RPL37P21
1265	retro_hsap_1278	KNOWN_PSEUDOGENE	ENSG00000232314	PSMC1P13
1266	retro_hsap_1279	KNOWN_PSEUDOGENE	ENSG00000236972	FABP5P1
1267	retro_hsap_1280	KNOWN_PSEUDOGENE	ENSG00000232701	RPL21P108
1268	retro_hsap_1281	KNOWN_PSEUDOGENE	ENSG00000233873	RPL7P44
1269	retro_hsap_1282	KNOWN_PSEUDOGENE	ENSG00000227862	HNRNPA1P31
1270	retro_hsap_1283	KNOWN_PSEUDOGENE	ENSG00000225289	RPL29P29
1271	retro_hsap_1284	KNOWN_PSEUDOGENE	ENSG00000233211	GRPEL2P1
1272	retro_hsap_1285	KNOWN_PSEUDOGENE	ENSG00000234227	RPL7L1P1
1273	retro_hsap_1286	KNOWN_PSEUDOGENE	ENSG00000214178	PPIAP23
1274	retro_hsap_1287	KNOWN_PSEUDOGENE	ENSG00000235784	HNRNPA1P29
1275	retro_hsap_1288	KNOWN_PSEUDOGENE	ENSG00000237924	RPL21P112
1276	retro_hsap_1289	KNOWN_PSEUDOGENE	ENSG00000217686	NUS1P4
1277	retro_hsap_1290	KNOWN_PSEUDOGENE	ENSG00000233662	CALM2P4
1278	retro_hsap_1291	KNOWN_PSEUDOGENE	ENSG00000231981	RPL7L1P12
1279	retro_hsap_1292	KNOWN_PSEUDOGENE	ENSG00000218502	H2AFZP3
1280	retro_hsap_1293	KNOWN_PSEUDOGENE	ENSG00000225999	NDUFA12P1
1281	retro_hsap_1294	KNOWN_PSEUDOGENE	ENSG00000228501	RPL15P18
1282	retro_hsap_1295	KNOWN_PSEUDOGENE	ENSG00000237082	COX5BP6
1283	retro_hsap_1296	KNOWN_PSEUDOGENE	ENSG00000214051	ARF4P3
1284	retro_hsap_1297	KNOWN_PSEUDOGENE	ENSG00000174408	PPIAP24
1285	retro_hsap_1298	KNOWN_PSEUDOGENE	ENSG00000225239	RPL21P107
1286	retro_hsap_1299	KNOWN_PSEUDOGENE	ENSG00000239200	-
1287	retro_hsap_1301	KNOWN_PSEUDOGENE	ENSG00000257432	-
1288	retro_hsap_1302	KNOWN_PSEUDOGENE	ENSG00000257846	-
1289	retro_hsap_1303	KNOWN_PSEUDOGENE	ENSG00000259074	PSMB7P1
1290	retro_hsap_1304	KNOWN_PSEUDOGENE	ENSG00000259102	SMARCE1P3
1291	retro_hsap_1305	KNOWN_PSEUDOGENE	ENSG00000256737	RBBP4P5
1292	retro_hsap_1306	KNOWN_PSEUDOGENE	ENSG00000240954	RPL4P1
1293	retro_hsap_1307	KNOWN_PSEUDOGENE	ENSG00000257503	CYB5AP5
1294	retro_hsap_1308	KNOWN_PSEUDOGENE	ENSG00000197358	BNIP3P1
1295	retro_hsap_1309	KNOWN_PSEUDOGENE	ENSG00000240179	RPL26P3
1296	retro_hsap_1310	KNOWN_PSEUDOGENE	ENSG00000240201	-
1297	retro_hsap_1311	KNOWN_PSEUDOGENE	ENSG00000243855	RPL12P5
1298	retro_hsap_1312	KNOWN_PSEUDOGENE	ENSG00000213867	-
1299	retro_hsap_1313	KNOWN_PSEUDOGENE	ENSG00000258886	HIGD1AP17
1300	retro_hsap_1314	KNOWN_PSEUDOGENE	ENSG00000258968	-
1301	retro_hsap_1315	KNOWN_PSEUDOGENE	ENSG00000237450	RPL23AP71
1302	retro_hsap_1316	KNOWN_PSEUDOGENE	ENSG00000241582	RPL23AP8
1303	retro_hsap_1317	KNOWN_PSEUDOGENE	ENSG00000226677	IGBP1P1
1304	retro_hsap_1318	KNOWN_PSEUDOGENE	ENSG00000240392	RPL9P3
1305	retro_hsap_1319	KNOWN_PSEUDOGENE	ENSG00000259022	DNAJC8P1
1306	retro_hsap_1320	KNOWN_PSEUDOGENE	ENSG00000259105	RPS3AP4
1307	retro_hsap_1321	KNOWN_PSEUDOGENE	ENSG00000257957	QRSL1P3
1308	retro_hsap_1322	KNOWN_PSEUDOGENE	ENSG00000258300	NUTF2P2
1309	retro_hsap_1323	KNOWN_PSEUDOGENE	ENSG00000188831	DPPA3P2
1310	retro_hsap_1324	KNOWN_PSEUDOGENE	ENSG00000258948	KRT8P1
1311	retro_hsap_1325	KNOWN_PSEUDOGENE	ENSG00000259121	-
1312	retro_hsap_1326	KNOWN_PSEUDOGENE	ENSG00000258591	-
1313	retro_hsap_1327	KNOWN_PSEUDOGENE	ENSG00000241984	RPL7AP2
1314	retro_hsap_1328	KNOWN_PSEUDOGENE	ENSG00000258671	-
1315	retro_hsap_1329	KNOWN_PSEUDOGENE	ENSG00000258536	-
1316	retro_hsap_1330	KNOWN_PSEUDOGENE	ENSG00000258608	DNAJC19P9
1317	retro_hsap_1331	KNOWN_PSEUDOGENE	ENSG00000242417	-
1318	retro_hsap_1332	KNOWN_PSEUDOGENE	ENSG00000258401	-
1319	retro_hsap_1333	KNOWN_PSEUDOGENE	ENSG00000258568	RHOQP1
1320	retro_hsap_1334	KNOWN_PSEUDOGENE	ENSG00000259155	-
1321	retro_hsap_1335	KNOWN_PSEUDOGENE	ENSG00000243038	-
1322	retro_hsap_1336	KNOWN_PSEUDOGENE	ENSG00000258893	SETP2
1323	retro_hsap_1337	KNOWN_PSEUDOGENE	ENSG00000258981	COX5AP2
1324	retro_hsap_1338	KNOWN_PSEUDOGENE	ENSG00000279392	-
1325	retro_hsap_1339	KNOWN_PSEUDOGENE	ENSG00000258469	CHMP4BP1
1326	retro_hsap_1340	KNOWN_PSEUDOGENE	ENSG00000213641	RPL7AP4
1327	retro_hsap_1341	KNOWN_PSEUDOGENE	ENSG00000243388	RPL3P3
1328	retro_hsap_1342	KNOWN_PSEUDOGENE	ENSG00000258758	-
1329	retro_hsap_1343	KNOWN_PSEUDOGENE	ENSG00000258856	-
1330	retro_hsap_1344	KNOWN_PSEUDOGENE	ENSG00000239510	RPL9P5
1331	retro_hsap_1345	KNOWN_PSEUDOGENE	ENSG00000213598	-
1332	retro_hsap_1346	KNOWN_PSEUDOGENE	ENSG00000258996	-
1333	retro_hsap_1347	KNOWN_PSEUDOGENE	ENSG00000258896	SCOCP1
1334	retro_hsap_1348	KNOWN_PSEUDOGENE	ENSG00000258563	PSMA3P
1335	retro_hsap_1349	KNOWN_PSEUDOGENE	ENSG00000258427	RBM8B
1336	retro_hsap_1350	KNOWN_PSEUDOGENE	ENSG00000258445	-
1337	retro_hsap_1351	KNOWN_PSEUDOGENE	ENSG00000258645	HSPE1P2
1338	retro_hsap_1352	KNOWN_PSEUDOGENE	ENSG00000270912	RPS28P1
1339	retro_hsap_1353	KNOWN_PSEUDOGENE	ENSG00000214759	-
1340	retro_hsap_1354	KNOWN_PSEUDOGENE	ENSG00000259078	PTBP1P
1341	retro_hsap_1355	KNOWN_PSEUDOGENE	ENSG00000258796	-
1342	retro_hsap_1356	KNOWN_PSEUDOGENE	ENSG00000258988	-
1343	retro_hsap_1357	KNOWN_PSEUDOGENE	ENSG00000259648	-
1344	retro_hsap_1358	KNOWN_PSEUDOGENE	ENSG00000258759	-
1345	retro_hsap_1359	KNOWN_PSEUDOGENE	ENSG00000242941	RPL12P7
1346	retro_hsap_1360	KNOWN_PSEUDOGENE	ENSG00000270975	MAGOH3P
1347	retro_hsap_1361	KNOWN_PSEUDOGENE	ENSG00000259165	DDX18P1
1348	retro_hsap_1362	KNOWN_PSEUDOGENE	ENSG00000270610	-
1349	retro_hsap_1363	KNOWN_PSEUDOGENE	ENSG00000258972	NDUFB8P1
1350	retro_hsap_1364	KNOWN_PSEUDOGENE	ENSG00000258769	RAP1AP
1351	retro_hsap_1365	KNOWN_PSEUDOGENE	ENSG00000258587	-
1352	retro_hsap_1366	KNOWN_PSEUDOGENE	ENSG00000243225	-
1353	retro_hsap_1367	KNOWN_PSEUDOGENE	ENSG00000258917	ZMYND19P1
1354	retro_hsap_1368	KNOWN_PSEUDOGENE	ENSG00000258452	-
1355	retro_hsap_1369	KNOWN_PSEUDOGENE	ENSG00000258501	EIF3LP1
1356	retro_hsap_1370	KNOWN_PSEUDOGENE	ENSG00000259096	FAM35CP
1357	retro_hsap_1371	KNOWN_PSEUDOGENE	ENSG00000213315	-
1358	retro_hsap_1372	KNOWN_PSEUDOGENE	ENSG00000258446	-
1359	retro_hsap_1373	KNOWN_PSEUDOGENE	ENSG00000258595	-
1360	retro_hsap_1374	KNOWN_PSEUDOGENE	ENSG00000241499	-
1361	retro_hsap_1375	KNOWN_PSEUDOGENE	ENSG00000271198	VDAC3P1
1362	retro_hsap_1376	KNOWN_PSEUDOGENE	ENSG00000241494	-
1363	retro_hsap_1377	KNOWN_PSEUDOGENE	ENSG00000213176	RPL13P6
1364	retro_hsap_1378	KNOWN_PSEUDOGENE	ENSG00000259374	NDUFB4P11
1365	retro_hsap_1379	KNOWN_PSEUDOGENE	ENSG00000259535	RPL21P12
1366	retro_hsap_1380	KNOWN_PSEUDOGENE	ENSG00000259525	GCSHP2
1367	retro_hsap_1381	KNOWN_PSEUDOGENE	ENSG00000242837	RPL21P13
1368	retro_hsap_1382	KNOWN_PSEUDOGENE	ENSG00000240624	-
1369	retro_hsap_1383	KNOWN_PSEUDOGENE	ENSG00000242085	RPS20P33
1370	retro_hsap_1384	KNOWN_PSEUDOGENE	ENSG00000257731	-
1371	retro_hsap_1385	KNOWN_PSEUDOGENE	ENSG00000257635	-
1372	retro_hsap_1386	ABSENT	-	-
1373	retro_hsap_1387	KNOWN_PSEUDOGENE	ENSG00000259016	-
1374	retro_hsap_1388	KNOWN_PSEUDOGENE	ENSG00000258456	PTCD2P1
1375	retro_hsap_1389	KNOWN_PSEUDOGENE	ENSG00000258863	SETP1
1376	retro_hsap_1390	KNOWN_PSEUDOGENE	ENSG00000259144	RANBP20P
1377	retro_hsap_1391	KNOWN_PSEUDOGENE	ENSG00000256081	-
1378	retro_hsap_1392	KNOWN_PSEUDOGENE	ENSG00000256385	UBE2NP1
1379	retro_hsap_1393	KNOWN_PSEUDOGENE	ENSG00000255664	ARL6IP1P1
1380	retro_hsap_1394	KNOWN_PSEUDOGENE	ENSG00000242061	-
1381	retro_hsap_1395	KNOWN_PSEUDOGENE	ENSG00000257179	HMGN2P6
1382	retro_hsap_1396	KNOWN_PSEUDOGENE	ENSG00000258282	BTF3P2
1383	retro_hsap_1397	KNOWN_PSEUDOGENE	ENSG00000283016	-
1384	retro_hsap_1398	KNOWN_PSEUDOGENE	ENSG00000239323	-
1385	retro_hsap_1399	KNOWN_PSEUDOGENE	ENSG00000259086	-
1386	retro_hsap_1400	KNOWN_PSEUDOGENE	ENSG00000240463	RPS19P3
1387	retro_hsap_1401	KNOWN_PSEUDOGENE	ENSG00000243824	RPL12P6
1388	retro_hsap_1402	KNOWN_PSEUDOGENE	ENSG00000256243	RPL7AP3
1389	retro_hsap_1403	KNOWN_PSEUDOGENE	ENSG00000240023	-
1390	retro_hsap_1404	KNOWN_PSEUDOGENE	ENSG00000258783	KRT18P6
1391	retro_hsap_1405	KNOWN_PSEUDOGENE	ENSG00000257720	ILF2P2
1392	retro_hsap_1406	KNOWN_PSEUDOGENE	ENSG00000243730	RPL29P3
1393	retro_hsap_1407	KNOWN_PSEUDOGENE	ENSG00000270713	-
1394	retro_hsap_1408	KNOWN_PSEUDOGENE	ENSG00000259137	-
1395	retro_hsap_1409	KNOWN_PSEUDOGENE	ENSG00000258509	-
1396	retro_hsap_1410	KNOWN_PSEUDOGENE	ENSG00000244053	RPL13AP2
1397	retro_hsap_1411	KNOWN_PSEUDOGENE	ENSG00000214903	RPS15AP3
1398	retro_hsap_1413	KNOWN_PSEUDOGENE	ENSG00000258577	SNRPGP1
1399	retro_hsap_1414	KNOWN_PSEUDOGENE	ENSG00000258802	-
1400	retro_hsap_1415	KNOWN_PSEUDOGENE	ENSG00000224004	ATP5C1P1
1401	retro_hsap_1416	KNOWN_PSEUDOGENE	ENSG00000271180	-
1402	retro_hsap_1417	KNOWN_PSEUDOGENE	ENSG00000239686	-
1403	retro_hsap_1418	KNOWN_PSEUDOGENE	ENSG00000259318	-
1404	retro_hsap_1419	KNOWN_PSEUDOGENE	ENSG00000239199	RPL21P6
1405	retro_hsap_1420	KNOWN_PSEUDOGENE	ENSG00000242995	-
1406	retro_hsap_1421	KNOWN_PSEUDOGENE	ENSG00000258734	-
1407	retro_hsap_1422	KNOWN_PSEUDOGENE	ENSG00000258685	-
1408	retro_hsap_1423	KNOWN_PSEUDOGENE	ENSG00000242135	RPL17P2
1409	retro_hsap_1424	KNOWN_PSEUDOGENE	ENSG00000244756	-
1410	retro_hsap_1425	KNOWN_PSEUDOGENE	ENSG00000241354	-
1411	retro_hsap_1426	KNOWN_PSEUDOGENE	ENSG00000258485	SRMP2
1412	retro_hsap_1427	KNOWN_PSEUDOGENE	ENSG00000258656	-
1413	retro_hsap_1428	KNOWN_PSEUDOGENE	ENSG00000258956	COX4I1P1
1414	retro_hsap_1429	KNOWN_PSEUDOGENE	ENSG00000259010	-
1415	retro_hsap_1430	KNOWN_PSEUDOGENE	ENSG00000258613	RPL21P7
1416	retro_hsap_1431	KNOWN_PSEUDOGENE	ENSG00000258980	EIF1AXP2
1417	retro_hsap_1432	KNOWN_PSEUDOGENE	ENSG00000258960	-
1418	retro_hsap_1433	KNOWN_PSEUDOGENE	ENSG00000224861	YBX1P1
1419	retro_hsap_1434	KNOWN_PSEUDOGENE	ENSG00000258626	COX7A2P1
1420	retro_hsap_1435	KNOWN_PSEUDOGENE	ENSG00000240210	-
1421	retro_hsap_1436	KNOWN_PSEUDOGENE	ENSG00000258477	PPIAP6
1422	retro_hsap_1437	KNOWN_PSEUDOGENE	ENSG00000244237	-
1423	retro_hsap_1438	KNOWN_PSEUDOGENE	ENSG00000242071	RPL7AP6
1424	retro_hsap_1439	KNOWN_PSEUDOGENE	ENSG00000259079	-
1425	retro_hsap_1440	KNOWN_PSEUDOGENE	ENSG00000176043	-
1426	retro_hsap_1441	KNOWN_PSEUDOGENE	ENSG00000258408	NT5CP2
1427	retro_hsap_1442	KNOWN_PSEUDOGENE	ENSG00000258524	NT5CP1
1428	retro_hsap_1443	KNOWN_PSEUDOGENE	ENSG00000177776	RPS2P2
1429	retro_hsap_1444	KNOWN_PSEUDOGENE	ENSG00000242488	-
1430	retro_hsap_1445	KNOWN_PSEUDOGENE	ENSG00000241081	-
1431	retro_hsap_1446	KNOWN_PSEUDOGENE	ENSG00000239272	RPL21P10
1432	retro_hsap_1447	KNOWN_PSEUDOGENE	ENSG00000258421	FXNP1
1433	retro_hsap_1448	KNOWN_PSEUDOGENE	ENSG00000271705	RPL17P3
1434	retro_hsap_1449	KNOWN_PSEUDOGENE	ENSG00000259032	ENSAP2
1435	retro_hsap_1450	KNOWN_PSEUDOGENE	ENSG00000258990	MPPE1P1
1436	retro_hsap_1451	KNOWN_PSEUDOGENE	ENSG00000259151	CAP2P1
1437	retro_hsap_1452	KNOWN_PSEUDOGENE	ENSG00000259050	CHORDC2P
1438	retro_hsap_1453	KNOWN_PSEUDOGENE	ENSG00000242571	RPL21P11
1439	retro_hsap_1454	KNOWN_PSEUDOGENE	ENSG00000268295	POLR3GP1
1440	retro_hsap_1455	KNOWN_PSEUDOGENE	ENSG00000258774	NANOGP7
1441	retro_hsap_1456	KNOWN_PSEUDOGENE	ENSG00000259059	PEBP1P1
1442	retro_hsap_1457	KNOWN_PSEUDOGENE	ENSG00000242888	-
1443	retro_hsap_1458	KNOWN_PSEUDOGENE	ENSG00000258681	-
1444	retro_hsap_1459	KNOWN_PSEUDOGENE	ENSG00000259013	-
1445	retro_hsap_1460	KNOWN_PSEUDOGENE	ENSG00000230988	RPL23AP11
1446	retro_hsap_1461	KNOWN_PSEUDOGENE	ENSG00000259428	HMGB3P26
1447	retro_hsap_1462	KNOWN_PSEUDOGENE	ENSG00000244691	RPL10AP1
1448	retro_hsap_1463	KNOWN_PSEUDOGENE	ENSG00000196183	RPS2P4
1449	retro_hsap_1464	KNOWN_PSEUDOGENE	ENSG00000230157	ATP5G1P1
1450	retro_hsap_1465	KNOWN_PSEUDOGENE	ENSG00000234402	ELK2BP
1451	retro_hsap_1466	KNOWN_PSEUDOGENE	ENSG00000213140	ELK2AP
1452	retro_hsap_1467	KNOWN_PSEUDOGENE	ENSG00000225200	-
1453	retro_hsap_1468	KNOWN_PSEUDOGENE	ENSG00000228966	HOMER2P1
1454	retro_hsap_1469	KNOWN_PSEUDOGENE	ENSG00000228992	RPL5P32
1455	retro_hsap_1470	KNOWN_PSEUDOGENE	ENSG00000261524	ABCB10P3
1456	retro_hsap_1471	KNOWN_PSEUDOGENE	ENSG00000234664	HMGN2P5
1457	retro_hsap_1472	KNOWN_PSEUDOGENE	ENSG00000260174	-
1458	retro_hsap_1473	KNOWN_PSEUDOGENE	ENSG00000259993	-
1459	retro_hsap_1474	KNOWN_PSEUDOGENE	ENSG00000259179	UBE2CP4
1460	retro_hsap_1475	NOVEL	-	-
1461	retro_hsap_1476	KNOWN_PSEUDOGENE	ENSG00000261559	FSCN1P1
1462	retro_hsap_1477	KNOWN_PSEUDOGENE	ENSG00000231409	-
1463	retro_hsap_1478	KNOWN_PSEUDOGENE	ENSG00000259397	-
1464	retro_hsap_1479	KNOWN_PSEUDOGENE	ENSG00000259516	ANP32AP1
1465	retro_hsap_1480	KNOWN_PSEUDOGENE	ENSG00000259710	NUTF2P6
1466	retro_hsap_1481	KNOWN_PSEUDOGENE	ENSG00000259411	HNRNPA1P45
1467	retro_hsap_1482	KNOWN_PSEUDOGENE	ENSG00000261635	-
1468	retro_hsap_1483	KNOWN_PSEUDOGENE	ENSG00000261315	LARP4P
1469	retro_hsap_1484	KNOWN_PSEUDOGENE	ENSG00000243122	-
1470	retro_hsap_1485	KNOWN_PSEUDOGENE	ENSG00000157021	FAM92A1P1
1471	retro_hsap_1486	KNOWN_PSEUDOGENE	ENSG00000260571	BNIP3P5
1472	retro_hsap_1487	KNOWN_PSEUDOGENE	ENSG00000260490	MYL12BP1
1473	retro_hsap_1488	KNOWN_PSEUDOGENE	ENSG00000260928	SPCS2P1
1474	retro_hsap_1489	KNOWN_PSEUDOGENE	ENSG00000224055	GAPDHP55
1475	retro_hsap_1490	KNOWN_PSEUDOGENE	ENSG00000250130	-
1476	retro_hsap_1491	KNOWN_PSEUDOGENE	ENSG00000259231	-
1477	retro_hsap_1492	KNOWN_PSEUDOGENE	ENSG00000179362	HMGN2P46
1478	retro_hsap_1493	KNOWN_PSEUDOGENE	ENSG00000259509	-
1479	retro_hsap_1494	KNOWN_PSEUDOGENE	ENSG00000259467	NDUFAF4P1
1480	retro_hsap_1495	KNOWN_PSEUDOGENE	ENSG00000259388	-
1481	retro_hsap_1496	KNOWN_PSEUDOGENE	ENSG00000259465	AHCYP7
1482	retro_hsap_1497	KNOWN_PSEUDOGENE	ENSG00000242737	-
1483	retro_hsap_1498	KNOWN_PSEUDOGENE	ENSG00000259378	DCAF13P3
1484	retro_hsap_1499	KNOWN_PSEUDOGENE	ENSG00000242327	-
1485	retro_hsap_1500	KNOWN_PSEUDOGENE	ENSG00000231169	EEF1B2P1
1486	retro_hsap_1501	KNOWN_PSEUDOGENE	ENSG00000225625	-
1487	retro_hsap_1502	NOVEL	-	-
1488	retro_hsap_1503	KNOWN_PSEUDOGENE	ENSG00000240934	-
1489	retro_hsap_1504	KNOWN_PSEUDOGENE	ENSG00000270986	-
1490	retro_hsap_1505	KNOWN_PSEUDOGENE	ENSG00000242747	-
1491	retro_hsap_1506	KNOWN_PSEUDOGENE	ENSG00000259657	PIGHP1
1492	retro_hsap_1507	KNOWN_PSEUDOGENE	ENSG00000234797	RPS3AP6
1493	retro_hsap_1508	KNOWN_PSEUDOGENE	ENSG00000240163	-
1494	retro_hsap_1509	KNOWN_PSEUDOGENE	ENSG00000242667	-
1495	retro_hsap_1510	KNOWN_PSEUDOGENE	ENSG00000270218	-
1496	retro_hsap_1511	KNOWN_PSEUDOGENE	ENSG00000242634	RPS24P16
1497	retro_hsap_1512	KNOWN_PSEUDOGENE	ENSG00000260602	HMGN2P40
1498	retro_hsap_1513	KNOWN_PSEUDOGENE	ENSG00000259470	KRT8P9
1499	retro_hsap_1514	KNOWN_PSEUDOGENE	ENSG00000271072	PHBP20
1500	retro_hsap_1515	KNOWN_PSEUDOGENE	ENSG00000260266	-
1501	retro_hsap_1516	KNOWN_PSEUDOGENE	ENSG00000260483	-
1502	retro_hsap_1517	KNOWN_PSEUDOGENE	ENSG00000261232	-
1503	retro_hsap_1518	KNOWN_PSEUDOGENE	ENSG00000230459	-
1504	retro_hsap_1519	KNOWN_PSEUDOGENE	ENSG00000259770	-
1505	retro_hsap_1520	KNOWN_PSEUDOGENE	ENSG00000259308	-
1506	retro_hsap_1521	KNOWN_PSEUDOGENE	ENSG00000259630	-
1507	retro_hsap_1522	KNOWN_PSEUDOGENE	ENSG00000225193	RPS12P26
1508	retro_hsap_1523	KNOWN_PSEUDOGENE	ENSG00000228998	-
1509	retro_hsap_1524	KNOWN_PSEUDOGENE	ENSG00000259746	HSPE1P3
1510	retro_hsap_1525	KNOWN_PSEUDOGENE	ENSG00000258726	DUXAP6
1511	retro_hsap_1526	KNOWN_PSEUDOGENE	ENSG00000258925	NPM1P5
1512	retro_hsap_1527	KNOWN_PSEUDOGENE	ENSG00000240484	-
1513	retro_hsap_1528	KNOWN_PSEUDOGENE	ENSG00000260521	-
1514	retro_hsap_1529	KNOWN_PSEUDOGENE	ENSG00000214424	FAM149B1P1
1515	retro_hsap_1530	KNOWN_PSEUDOGENE	ENSG00000259706	HSP90B2P
1516	retro_hsap_1531	KNOWN_PSEUDOGENE	ENSG00000259464	SNRPCP18
1517	retro_hsap_1532	NOVEL	-	-
1518	retro_hsap_1533	NOVEL	-	-
1519	retro_hsap_1534	KNOWN_PSEUDOGENE	ENSG00000237161	-
1520	retro_hsap_1535	KNOWN_PSEUDOGENE	ENSG00000258712	CXADRP2
1521	retro_hsap_1536	KNOWN_PSEUDOGENE	ENSG00000223877	RPS8P10
1522	retro_hsap_1539	KNOWN_PSEUDOGENE	ENSG00000241061	RPL5P1
1523	retro_hsap_1540	KNOWN_PSEUDOGENE	ENSG00000258965	-
1524	retro_hsap_1541	KNOWN_PSEUDOGENE	ENSG00000214254	-
1525	retro_hsap_1542	KNOWN_PSEUDOGENE	ENSG00000260053	ABCB10P4
1526	retro_hsap_1543	KNOWN_PSEUDOGENE	ENSG00000259299	-
1527	retro_hsap_1544	KNOWN_PSEUDOGENE	ENSG00000259696	-
1528	retro_hsap_1545	KNOWN_PSEUDOGENE	ENSG00000259358	-
1529	retro_hsap_1546	KNOWN_PSEUDOGENE	ENSG00000260211	-
1530	retro_hsap_1547	KNOWN_PSEUDOGENE	ENSG00000243094	-
1531	retro_hsap_1548	KNOWN_PSEUDOGENE	ENSG00000259904	ACTG1P15
1532	retro_hsap_1549	KNOWN_PROTEIN_CODING	ENSG00000255192	NANOGP8
1533	retro_hsap_1550	KNOWN_PSEUDOGENE	ENSG00000259592	PRELID1P4
1534	retro_hsap_1551	KNOWN_PSEUDOGENE	ENSG00000259585	RBM17P4
1535	retro_hsap_1552	KNOWN_PSEUDOGENE	ENSG00000259389	H3F3AP1
1536	retro_hsap_1553	KNOWN_PSEUDOGENE	ENSG00000244705	-
1537	retro_hsap_1554	KNOWN_PSEUDOGENE	ENSG00000244251	-
1538	retro_hsap_1556	KNOWN_PSEUDOGENE	ENSG00000259405	ISCA1P4
1539	retro_hsap_1557	KNOWN_PSEUDOGENE	ENSG00000260799	KRT8P50
1540	retro_hsap_1558	KNOWN_PSEUDOGENE	ENSG00000254793	FDPSP4
1541	retro_hsap_1559	KNOWN_PSEUDOGENE	ENSG00000205871	RPS3AP47
1542	retro_hsap_1560	NOVEL	-	-
1543	retro_hsap_1561	KNOWN_PSEUDOGENE	ENSG00000261679	ATP5HP1
1544	retro_hsap_1562	KNOWN_PSEUDOGENE	ENSG00000227973	PIN4P1
1545	retro_hsap_1563	KNOWN_PSEUDOGENE	ENSG00000185607	ACTBP7
1546	retro_hsap_1564	KNOWN_PSEUDOGENE	ENSG00000259304	-
1547	retro_hsap_1565	KNOWN_PSEUDOGENE	ENSG00000213862	-
1548	retro_hsap_1566	KNOWN_PSEUDOGENE	ENSG00000259531	-
1549	retro_hsap_1567	KNOWN_PSEUDOGENE	ENSG00000259612	EEF1A1P22
1550	retro_hsap_1568	KNOWN_PSEUDOGENE	ENSG00000259619	-
1551	retro_hsap_1569	KNOWN_PSEUDOGENE	ENSG00000260036	-
1552	retro_hsap_1570	KNOWN_PSEUDOGENE	ENSG00000230183	CNOT6LP1
1553	retro_hsap_1571	KNOWN_PSEUDOGENE	ENSG00000261072	-
1554	retro_hsap_1572	KNOWN_PSEUDOGENE	ENSG00000260689	HNRNPA3P11
1555	retro_hsap_1573	KNOWN_PSEUDOGENE	ENSG00000260870	NDUFB10P1
1556	retro_hsap_1574	KNOWN_PSEUDOGENE	ENSG00000240874	-
1557	retro_hsap_1575	KNOWN_PSEUDOGENE	ENSG00000259477	-
1558	retro_hsap_1576	KNOWN_PSEUDOGENE	ENSG00000241640	-
1559	retro_hsap_1577	KNOWN_PSEUDOGENE	ENSG00000259750	-
1560	retro_hsap_1578	KNOWN_PSEUDOGENE	ENSG00000240238	-
1561	retro_hsap_1579	KNOWN_PSEUDOGENE	ENSG00000259601	-
1562	retro_hsap_1580	KNOWN_PSEUDOGENE	ENSG00000259466	NPM1P47
1563	retro_hsap_1581	KNOWN_PSEUDOGENE	ENSG00000259557	HMGN1P26
1564	retro_hsap_1582	KNOWN_PSEUDOGENE	ENSG00000248415	GAPDHP61
1565	retro_hsap_1583	KNOWN_PSEUDOGENE	ENSG00000259924	-
1566	retro_hsap_1584	KNOWN_PSEUDOGENE	ENSG00000249271	HNRNPA1P44
1567	retro_hsap_1585	KNOWN_PSEUDOGENE	ENSG00000240821	RPL9P25
1568	retro_hsap_1586	KNOWN_PSEUDOGENE	ENSG00000259246	HMGN2P47
1569	retro_hsap_1587	KNOWN_PSEUDOGENE	ENSG00000235420	RPL29P30
1570	retro_hsap_1588	KNOWN_PSEUDOGENE	ENSG00000242276	RPL5P3
1571	retro_hsap_1589	KNOWN_PSEUDOGENE	ENSG00000259781	-
1572	retro_hsap_1590	KNOWN_PSEUDOGENE	ENSG00000212664	-
1573	retro_hsap_1591	KNOWN_PSEUDOGENE	ENSG00000260576	EIF5A2P1
1574	retro_hsap_1592	KNOWN_PSEUDOGENE	ENSG00000243007	RPL12P35
1575	retro_hsap_1593	KNOWN_PSEUDOGENE	ENSG00000259259	NPM1P42
1576	retro_hsap_1594	KNOWN_PSEUDOGENE	ENSG00000259186	MRPS15P1
1577	retro_hsap_1595	KNOWN_PSEUDOGENE	ENSG00000240366	RPL36AP45
1578	retro_hsap_1596	KNOWN_PSEUDOGENE	ENSG00000261205	NIFKP4
1579	retro_hsap_1597	KNOWN_PSEUDOGENE	ENSG00000259790	ANP32BP1
1580	retro_hsap_1598	KNOWN_PSEUDOGENE	ENSG00000259581	TYRO3P
1581	retro_hsap_1599	KNOWN_PSEUDOGENE	ENSG00000259565	KRT8P23
1582	retro_hsap_1600	KNOWN_PSEUDOGENE	ENSG00000243711	RPL21P116
1583	retro_hsap_1601	KNOWN_PSEUDOGENE	ENSG00000259493	-
1584	retro_hsap_1602	KNOWN_PSEUDOGENE	ENSG00000259208	-
1585	retro_hsap_1603	KNOWN_PSEUDOGENE	ENSG00000259461	ANP32BP3
1586	retro_hsap_1604	KNOWN_PSEUDOGENE	ENSG00000259622	-
1587	retro_hsap_1605	KNOWN_PSEUDOGENE	ENSG00000237550	RPL9P9
1588	retro_hsap_1607	KNOWN_PSEUDOGENE	ENSG00000259315	ACTG1P17
1589	retro_hsap_1608	KNOWN_PSEUDOGENE	ENSG00000271044	-
1590	retro_hsap_1609	KNOWN_PSEUDOGENE	ENSG00000259449	NIFKP8
1591	retro_hsap_1610	KNOWN_PSEUDOGENE	ENSG00000261077	-
1592	retro_hsap_1611	KNOWN_PSEUDOGENE	ENSG00000271396	-
1593	retro_hsap_1612	KNOWN_PSEUDOGENE	ENSG00000258741	-
1594	retro_hsap_1613	KNOWN_PSEUDOGENE	ENSG00000259228	HNRNPA1P62
1595	retro_hsap_1614	KNOWN_PSEUDOGENE	ENSG00000241562	RPL7P5
1596	retro_hsap_1615	KNOWN_PSEUDOGENE	ENSG00000259381	-
1597	retro_hsap_1616	KNOWN_PSEUDOGENE	ENSG00000236829	-
1598	retro_hsap_1617	KNOWN_PSEUDOGENE	ENSG00000240311	-
1599	retro_hsap_1618	KNOWN_PSEUDOGENE	ENSG00000262516	-
1600	retro_hsap_1619	KNOWN_PSEUDOGENE	ENSG00000262471	-
1601	retro_hsap_1620	KNOWN_PSEUDOGENE	ENSG00000242278	-
1602	retro_hsap_1621	KNOWN_PSEUDOGENE	ENSG00000261007	-
1603	retro_hsap_1622	KNOWN_PSEUDOGENE	ENSG00000260379	-
1604	retro_hsap_1623	KNOWN_PSEUDOGENE	ENSG00000229917	RPL7P46
1605	retro_hsap_1624	KNOWN_PSEUDOGENE	ENSG00000263179	HNRNPCP4
1606	retro_hsap_1625	KNOWN_PSEUDOGENE	ENSG00000262470	TVP23CP2
1607	retro_hsap_1626	KNOWN_PSEUDOGENE	ENSG00000228071	RPL7P47
1608	retro_hsap_1627	KNOWN_PSEUDOGENE	ENSG00000262974	-
1609	retro_hsap_1628	KNOWN_PSEUDOGENE	ENSG00000271609	-
1610	retro_hsap_1629	KNOWN_PSEUDOGENE	ENSG00000261528	-
1611	retro_hsap_1630	KNOWN_PSEUDOGENE	ENSG00000260514	-
1612	retro_hsap_1631	KNOWN_PSEUDOGENE	ENSG00000261457	-
1613	retro_hsap_1632	KNOWN_PSEUDOGENE	ENSG00000261608	SLC25A1P4
1614	retro_hsap_1633	KNOWN_PSEUDOGENE	ENSG00000261084	PPP1R1AP2
1615	retro_hsap_1634	KNOWN_PSEUDOGENE	ENSG00000260012	-
1616	retro_hsap_1635	KNOWN_PSEUDOGENE	ENSG00000260033	-
1617	retro_hsap_1636	KNOWN_PSEUDOGENE	ENSG00000244551	RPL34P29
1618	retro_hsap_1637	KNOWN_PSEUDOGENE	ENSG00000261282	SOD1P2
1619	retro_hsap_1638	KNOWN_PSEUDOGENE	ENSG00000224578	HNRNPA1P48
1620	retro_hsap_1639	KNOWN_PSEUDOGENE	ENSG00000234337	-
1621	retro_hsap_1640	KNOWN_PSEUDOGENE	ENSG00000260326	PHBP21
1622	retro_hsap_1641	KNOWN_PSEUDOGENE	ENSG00000260258	-
1623	retro_hsap_1642	KNOWN_PSEUDOGENE	ENSG00000261429	DPPA2P4
1624	retro_hsap_1643	KNOWN_PSEUDOGENE	ENSG00000260828	HMGB3P32
1625	retro_hsap_1644	KNOWN_PSEUDOGENE	ENSG00000242423	RPL12P36
1626	retro_hsap_1645	KNOWN_PSEUDOGENE	ENSG00000260187	-
1627	retro_hsap_1646	KNOWN_PSEUDOGENE	ENSG00000261395	HSPE1P5
1628	retro_hsap_1647	KNOWN_PSEUDOGENE	ENSG00000260459	FTLP14
1629	retro_hsap_1648	KNOWN_PSEUDOGENE	ENSG00000244378	RPS2P45
1630	retro_hsap_1649	KNOWN_PSEUDOGENE	ENSG00000261774	-
1631	retro_hsap_1650	KNOWN_PSEUDOGENE	ENSG00000261764	KRT18P18
1632	retro_hsap_1651	KNOWN_PSEUDOGENE	ENSG00000260471	-
1633	retro_hsap_1652	KNOWN_PSEUDOGENE	ENSG00000262904	TMPOP2
1634	retro_hsap_1653	KNOWN_PSEUDOGENE	ENSG00000261330	-
1635	retro_hsap_1654	KNOWN_PSEUDOGENE	ENSG00000260014	LSM3P5
1636	retro_hsap_1655	KNOWN_PSEUDOGENE	ENSG00000243101	RPS3P7
1637	retro_hsap_1656	KNOWN_PSEUDOGENE	ENSG00000243697	-
1638	retro_hsap_1657	KNOWN_PSEUDOGENE	ENSG00000270385	-
1639	retro_hsap_1658	KNOWN_PSEUDOGENE	ENSG00000243445	-
1640	retro_hsap_1659	KNOWN_PSEUDOGENE	ENSG00000262154	EIF1P4
1641	retro_hsap_1660	KNOWN_PSEUDOGENE	ENSG00000262959	RPL23AP86
1642	retro_hsap_1661	KNOWN_PSEUDOGENE	ENSG00000262316	-
1643	retro_hsap_1662	KNOWN_PSEUDOGENE	ENSG00000261612	SUB1P3
1644	retro_hsap_1663	KNOWN_PSEUDOGENE	ENSG00000220793	RPL21P119
1645	retro_hsap_1664	KNOWN_PSEUDOGENE	ENSG00000262636	-
1646	retro_hsap_1665	KNOWN_PSEUDOGENE	ENSG00000242307	RPS26P52
1647	retro_hsap_1666	KNOWN_PSEUDOGENE	ENSG00000270734	-
1648	retro_hsap_1667	KNOWN_PSEUDOGENE	ENSG00000263029	-
1649	retro_hsap_1668	KNOWN_PSEUDOGENE	ENSG00000227624	SNRPEP3
1650	retro_hsap_1669	NOVEL	-	-
1651	retro_hsap_1670	KNOWN_PSEUDOGENE	ENSG00000230330	HMGN2P3
1652	retro_hsap_1671	KNOWN_PSEUDOGENE	ENSG00000261557	EEF1A1P38
1653	retro_hsap_1672	KNOWN_PSEUDOGENE	ENSG00000250982	-
1654	retro_hsap_1673	KNOWN_PSEUDOGENE	ENSG00000260082	-
1655	retro_hsap_1674	KNOWN_PSEUDOGENE	ENSG00000261614	-
1656	retro_hsap_1675	KNOWN_PSEUDOGENE	ENSG00000260472	-
1657	retro_hsap_1676	KNOWN_PSEUDOGENE	ENSG00000260327	ACTR3BP3
1658	retro_hsap_1677	KNOWN_PSEUDOGENE	ENSG00000261461	UBE2MP1
1659	retro_hsap_1678	KNOWN_PSEUDOGENE	ENSG00000260967	RARRES2P5
1660	retro_hsap_1679	KNOWN_PSEUDOGENE	ENSG00000261010	RARRES2P6
1661	retro_hsap_1680	KNOWN_PSEUDOGENE	ENSG00000261486	RARRES2P9
1662	retro_hsap_1681	KNOWN_PSEUDOGENE	ENSG00000260812	RARRES2P7
1663	retro_hsap_1682	KNOWN_PSEUDOGENE	ENSG00000260153	RARRES2P10
1664	retro_hsap_1683	KNOWN_PSEUDOGENE	ENSG00000259996	RARRES2P8
1665	retro_hsap_1684	KNOWN_PSEUDOGENE	ENSG00000261620	HMGN2P41
1666	retro_hsap_1685	KNOWN_PSEUDOGENE	ENSG00000259856	RAB43P1
1667	retro_hsap_1686	KNOWN_PSEUDOGENE	ENSG00000261336	EIF4BP5
1668	retro_hsap_1687	KNOWN_PSEUDOGENE	ENSG00000259918	NDUFA5P11
1669	retro_hsap_1688	KNOWN_PSEUDOGENE	ENSG00000243609	RPS2P44
1670	retro_hsap_1689	KNOWN_PSEUDOGENE	ENSG00000260298	ACTG1P16
1671	retro_hsap_1690	KNOWN_PSEUDOGENE	ENSG00000260939	-
1672	retro_hsap_1691	KNOWN_PSEUDOGENE	ENSG00000240760	RPL31P56
1673	retro_hsap_1692	KNOWN_PSEUDOGENE	ENSG00000260865	-
1674	retro_hsap_1693	KNOWN_PSEUDOGENE	ENSG00000260240	APOOP5
1675	retro_hsap_1694	KNOWN_PSEUDOGENE	ENSG00000224631	-
1676	retro_hsap_1695	KNOWN_PSEUDOGENE	ENSG00000241808	RPS15AP34
1677	retro_hsap_1696	KNOWN_PSEUDOGENE	ENSG00000260668	-
1678	retro_hsap_1697	KNOWN_PSEUDOGENE	ENSG00000260860	-
1679	retro_hsap_1698	KNOWN_PSEUDOGENE	ENSG00000271129	-
1680	retro_hsap_1699	KNOWN_PSEUDOGENE	ENSG00000260290	-
1681	retro_hsap_1700	KNOWN_PSEUDOGENE	ENSG00000283057	-
1682	retro_hsap_1701	KNOWN_PSEUDOGENE	ENSG00000263311	-
1683	retro_hsap_1702	KNOWN_PSEUDOGENE	ENSG00000263232	ATP5A1P3
1684	retro_hsap_1703	KNOWN_PSEUDOGENE	ENSG00000270945	HSPE1P7
1685	retro_hsap_1704	KNOWN_PSEUDOGENE	ENSG00000213318	-
1686	retro_hsap_1705	KNOWN_PSEUDOGENE	ENSG00000261424	ATP5F1P7
1687	retro_hsap_1706	KNOWN_PSEUDOGENE	ENSG00000244485	RPL18P13
1688	retro_hsap_1707	KNOWN_PSEUDOGENE	ENSG00000260797	-
1689	retro_hsap_1708	KNOWN_PSEUDOGENE	ENSG00000260731	KRT8P22
1690	retro_hsap_1709	KNOWN_PSEUDOGENE	ENSG00000260229	-
1691	retro_hsap_1710	KNOWN_PSEUDOGENE	ENSG00000214259	-
1692	retro_hsap_1711	KNOWN_PSEUDOGENE	ENSG00000262333	HNRNPA1P16
1693	retro_hsap_1712	KNOWN_PSEUDOGENE	ENSG00000240898	-
1694	retro_hsap_1713	KNOWN_PSEUDOGENE	ENSG00000262519	TXNP4
1695	retro_hsap_1714	KNOWN_PSEUDOGENE	ENSG00000262990	-
1696	retro_hsap_1715	KNOWN_PSEUDOGENE	ENSG00000242692	RPS27AP1
1697	retro_hsap_1716	KNOWN_PSEUDOGENE	ENSG00000263648	-
1698	retro_hsap_1717	KNOWN_PSEUDOGENE	ENSG00000234324	RPL9P2
1699	retro_hsap_1718	KNOWN_PSEUDOGENE	ENSG00000179277	MEIS3P1
1700	retro_hsap_1719	KNOWN_PSEUDOGENE	ENSG00000243686	RPLP1P11
1701	retro_hsap_1720	KNOWN_PSEUDOGENE	ENSG00000233979	-
1702	retro_hsap_1721	KNOWN_PSEUDOGENE	ENSG00000230865	TSEN15P1
1703	retro_hsap_1722	KNOWN_PSEUDOGENE	ENSG00000232344	-
1704	retro_hsap_1723	KNOWN_PSEUDOGENE	ENSG00000237382	RPL21P121
1705	retro_hsap_1724	KNOWN_PSEUDOGENE	ENSG00000230662	TNPO1P2
1706	retro_hsap_1725	KNOWN_PSEUDOGENE	ENSG00000227077	-
1707	retro_hsap_1726	KNOWN_PSEUDOGENE	ENSG00000174977	-
1708	retro_hsap_1727	KNOWN_PSEUDOGENE	ENSG00000235672	-
1709	retro_hsap_1728	KNOWN_PSEUDOGENE	ENSG00000228331	RPL17P43
1710	retro_hsap_1729	KNOWN_PSEUDOGENE	ENSG00000231096	NDUFB4P3
1711	retro_hsap_1730	KNOWN_PSEUDOGENE	ENSG00000225014	KCTD9P1
1712	retro_hsap_1731	KNOWN_PSEUDOGENE	ENSG00000188013	MEIS3P2
1713	retro_hsap_1732	KNOWN_PSEUDOGENE	ENSG00000235546	-
1714	retro_hsap_1733	KNOWN_PSEUDOGENE	ENSG00000226549	SCDP1
1715	retro_hsap_1734	KNOWN_PSEUDOGENE	ENSG00000244582	RPL21P120
1716	retro_hsap_1735	KNOWN_PSEUDOGENE	ENSG00000239223	RPL34P31
1717	retro_hsap_1736	KNOWN_PSEUDOGENE	ENSG00000213664	RPS16P8
1718	retro_hsap_1737	KNOWN_PSEUDOGENE	ENSG00000263266	RPS7P1
1719	retro_hsap_1738	KNOWN_PSEUDOGENE	ENSG00000240494	RPS12P28
1720	retro_hsap_1739	KNOWN_PSEUDOGENE	ENSG00000240074	RPL9P30
1721	retro_hsap_1740	KNOWN_PSEUDOGENE	ENSG00000264435	-
1722	retro_hsap_1741	KNOWN_PSEUDOGENE	ENSG00000266876	-
1723	retro_hsap_1742	KNOWN_PSEUDOGENE	ENSG00000264943	SH3GL1P2
1724	retro_hsap_1743	KNOWN_PSEUDOGENE	ENSG00000242439	-
1725	retro_hsap_1744	KNOWN_PSEUDOGENE	ENSG00000263535	AK4P1
1726	retro_hsap_1745	KNOWN_PSEUDOGENE	ENSG00000266777	SH3GL1P1
1727	retro_hsap_1746	NOVEL	-	-
1728	retro_hsap_1747	KNOWN_PSEUDOGENE	ENSG00000243423	-
1729	retro_hsap_1748	KNOWN_PSEUDOGENE	ENSG00000267744	-
1730	retro_hsap_1749	KNOWN_PSEUDOGENE	ENSG00000267046	E2F3P1
1731	retro_hsap_1750	KNOWN_PSEUDOGENE	ENSG00000267369	-
1732	retro_hsap_1753	KNOWN_PSEUDOGENE	ENSG00000264655	-
1733	retro_hsap_1754	KNOWN_PSEUDOGENE	ENSG00000267185	PTP4A2P1
1734	retro_hsap_1755	KNOWN_PSEUDOGENE	ENSG00000267132	HMGB3P27
1735	retro_hsap_1756	KNOWN_PSEUDOGENE	ENSG00000239671	-
1736	retro_hsap_1757	KNOWN_PSEUDOGENE	ENSG00000240828	RPL21P4
1737	retro_hsap_1758	KNOWN_PSEUDOGENE	ENSG00000267681	-
1738	retro_hsap_1759	KNOWN_PSEUDOGENE	ENSG00000237888	-
1739	retro_hsap_1760	KNOWN_PSEUDOGENE	ENSG00000264070	DND1P1
1740	retro_hsap_1761	NOVEL	-	-
1741	retro_hsap_1762	KNOWN_PSEUDOGENE	ENSG00000241788	COX6B1P2
1742	retro_hsap_1763	KNOWN_PSEUDOGENE	ENSG00000270781	-
1743	retro_hsap_1764	KNOWN_PSEUDOGENE	ENSG00000251550	-
1744	retro_hsap_1765	KNOWN_PSEUDOGENE	ENSG00000235183	-
1745	retro_hsap_1766	KNOWN_PSEUDOGENE	ENSG00000249176	-
1746	retro_hsap_1767	KNOWN_PSEUDOGENE	ENSG00000243521	RPL5P33
1747	retro_hsap_1768	KNOWN_PSEUDOGENE	ENSG00000261965	ISCA1P3
1748	retro_hsap_1769	KNOWN_PSEUDOGENE	ENSG00000262623	-
1749	retro_hsap_1770	KNOWN_PSEUDOGENE	ENSG00000261192	RNF126P1
1750	retro_hsap_1771	KNOWN_PSEUDOGENE	ENSG00000241462	-
1751	retro_hsap_1772	KNOWN_PSEUDOGENE	ENSG00000270264	NDUFB8P2
1752	retro_hsap_1773	KNOWN_PSEUDOGENE	ENSG00000270553	-
1753	retro_hsap_1774	KNOWN_PSEUDOGENE	ENSG00000267083	KRT18P61
1754	retro_hsap_1775	KNOWN_PSEUDOGENE	ENSG00000227694	RPL23AP74
1755	retro_hsap_1776	KNOWN_PSEUDOGENE	ENSG00000242123	-
1756	retro_hsap_1777	KNOWN_PSEUDOGENE	ENSG00000239809	-
1757	retro_hsap_1778	KNOWN_PSEUDOGENE	ENSG00000239527	RPS23P7
1758	retro_hsap_1779	KNOWN_PSEUDOGENE	ENSG00000228979	-
1759	retro_hsap_1780	KNOWN_PSEUDOGENE	ENSG00000270870	-
1760	retro_hsap_1781	KNOWN_PSEUDOGENE	ENSG00000266707	PSMD7P1
1761	retro_hsap_1782	KNOWN_PSEUDOGENE	ENSG00000213180	RPL36AP48
1762	retro_hsap_1783	KNOWN_PSEUDOGENE	ENSG00000213179	RPL17P41
1763	retro_hsap_1784	KNOWN_PSEUDOGENE	ENSG00000267203	SNRPGP4
1764	retro_hsap_1785	KNOWN_PSEUDOGENE	ENSG00000267170	CALM2P1
1765	retro_hsap_1786	KNOWN_PSEUDOGENE	ENSG00000228118	MYL6P5
1766	retro_hsap_1787	KNOWN_PSEUDOGENE	ENSG00000267518	-
1767	retro_hsap_1788	KNOWN_PSEUDOGENE	ENSG00000267679	EIF5AP2
1768	retro_hsap_1789	KNOWN_PSEUDOGENE	ENSG00000213128	RPL32P31
1769	retro_hsap_1790	KNOWN_PSEUDOGENE	ENSG00000240270	RPL12P37
1770	retro_hsap_1791	KNOWN_PSEUDOGENE	ENSG00000232938	RPL23AP87
1771	retro_hsap_1792	KNOWN_PSEUDOGENE	ENSG00000244097	RPS4XP17
1772	retro_hsap_1793	NOVEL	-	-
1773	retro_hsap_1794	KNOWN_PSEUDOGENE	ENSG00000108958	-
1774	retro_hsap_1795	KNOWN_PSEUDOGENE	ENSG00000262402	-
1775	retro_hsap_1796	KNOWN_PSEUDOGENE	ENSG00000262953	EIF4A1P9
1776	retro_hsap_1797	KNOWN_PSEUDOGENE	ENSG00000213939	-
1777	retro_hsap_1798	KNOWN_PSEUDOGENE	ENSG00000230201	ATP6V0CP1
1778	retro_hsap_1799	KNOWN_PSEUDOGENE	ENSG00000282980	-
1779	retro_hsap_1800	KNOWN_PSEUDOGENE	ENSG00000262503	-
1780	retro_hsap_1801	KNOWN_PSEUDOGENE	ENSG00000271002	-
1781	retro_hsap_1802	KNOWN_PSEUDOGENE	ENSG00000241654	RPL19P18
1782	retro_hsap_1803	KNOWN_PSEUDOGENE	ENSG00000264176	MAGOH2P
1783	retro_hsap_1804	KNOWN_PSEUDOGENE	ENSG00000244753	RPL15P21
1784	retro_hsap_1805	KNOWN_PSEUDOGENE	ENSG00000241185	RPL21P122
1785	retro_hsap_1806	KNOWN_PSEUDOGENE	ENSG00000230897	RPS18P12
1786	retro_hsap_1807	KNOWN_PSEUDOGENE	ENSG00000226156	RPL23AP76
1787	retro_hsap_1808	KNOWN_PSEUDOGENE	ENSG00000233966	UBE2SP1
1788	retro_hsap_1809	KNOWN_PSEUDOGENE	ENSG00000235554	-
1789	retro_hsap_1810	KNOWN_PSEUDOGENE	ENSG00000215030	RPL13P12
1790	retro_hsap_1811	KNOWN_PSEUDOGENE	ENSG00000230273	-
1791	retro_hsap_1812	KNOWN_PSEUDOGENE	ENSG00000189343	RPS2P46
1792	retro_hsap_1813	KNOWN_PSEUDOGENE	ENSG00000229586	TNPO1P3
1793	retro_hsap_1814	KNOWN_PSEUDOGENE	ENSG00000265790	RNASEH1P1
1794	retro_hsap_1815	KNOWN_PSEUDOGENE	ENSG00000264172	PDLIM1P3
1795	retro_hsap_1816	KNOWN_PSEUDOGENE	ENSG00000265646	TUFMP1
1796	retro_hsap_1817	KNOWN_PSEUDOGENE	ENSG00000265683	-
1797	retro_hsap_1818	KNOWN_PSEUDOGENE	ENSG00000265480	KRT18P55
1798	retro_hsap_1819	KNOWN_PSEUDOGENE	ENSG00000178082	TWF1P1
1799	retro_hsap_1820	KNOWN_PSEUDOGENE	ENSG00000265574	WDR45BP1
1800	retro_hsap_1821	KNOWN_PSEUDOGENE	ENSG00000266282	UBL5P2
1801	retro_hsap_1822	NOVEL	-	-
1802	retro_hsap_1823	KNOWN_PSEUDOGENE	ENSG00000226049	TLK2P1
1803	retro_hsap_1824	KNOWN_PSEUDOGENE	ENSG00000265614	-
1804	retro_hsap_1825	KNOWN_PSEUDOGENE	ENSG00000267315	-
1805	retro_hsap_1826	KNOWN_PSEUDOGENE	ENSG00000267312	-
1806	retro_hsap_1827	KNOWN_PSEUDOGENE	ENSG00000255987	TOMM20P2
1807	retro_hsap_1828	KNOWN_PSEUDOGENE	ENSG00000267592	-
1808	retro_hsap_1833	KNOWN_PSEUDOGENE	ENSG00000240125	RPL23AP75
1809	retro_hsap_1834	KNOWN_PSEUDOGENE	ENSG00000214578	HMGN2P15
1810	retro_hsap_1835	KNOWN_PSEUDOGENE	ENSG00000267340	-
1811	retro_hsap_1836	KNOWN_PSEUDOGENE	ENSG00000267634	RPL7L1P5
1812	retro_hsap_1837	KNOWN_PSEUDOGENE	ENSG00000213326	RPS7P11
1813	retro_hsap_1838	KNOWN_PSEUDOGENE	ENSG00000239291	-
1814	retro_hsap_1839	NOVEL	-	-
1815	retro_hsap_1840	KNOWN_PSEUDOGENE	ENSG00000242067	RPL9P28
1816	retro_hsap_1841	KNOWN_PSEUDOGENE	ENSG00000248278	SUMO2P17
1817	retro_hsap_1842	KNOWN_PSEUDOGENE	ENSG00000186244	-
1818	retro_hsap_1843	KNOWN_PSEUDOGENE	ENSG00000229944	EIF4EP2
1819	retro_hsap_1844	KNOWN_PSEUDOGENE	ENSG00000187504	RPL7P48
1820	retro_hsap_1845	KNOWN_PSEUDOGENE	ENSG00000233380	RPS2P48
1821	retro_hsap_1846	KNOWN_PSEUDOGENE	ENSG00000263125	ARL2BPP8
1822	retro_hsap_1847	KNOWN_PSEUDOGENE	ENSG00000266648	SETP3
1823	retro_hsap_1848	KNOWN_PSEUDOGENE	ENSG00000266826	-
1824	retro_hsap_1849	KNOWN_PSEUDOGENE	ENSG00000280852	-
1825	retro_hsap_1850	KNOWN_PSEUDOGENE	ENSG00000213228	RPL12P38
1826	retro_hsap_1851	KNOWN_PSEUDOGENE	ENSG00000224011	-
1827	retro_hsap_1852	KNOWN_PSEUDOGENE	ENSG00000266066	POLRMTP1
1828	retro_hsap_1853	KNOWN_PSEUDOGENE	ENSG00000265262	TRMT112P3
1829	retro_hsap_1854	KNOWN_PSEUDOGENE	ENSG00000271919	-
1830	retro_hsap_1855	KNOWN_PSEUDOGENE	ENSG00000270587	-
1831	retro_hsap_1856	KNOWN_PSEUDOGENE	ENSG00000256358	RPL31P57
1832	retro_hsap_1857	KNOWN_PSEUDOGENE	ENSG00000270714	MINOS1P2
1833	retro_hsap_1858	NOVEL	-	-
1834	retro_hsap_1859	KNOWN_PSEUDOGENE	ENSG00000267352	SH3GL1P3
1835	retro_hsap_1860	KNOWN_PSEUDOGENE	ENSG00000266501	-
1836	retro_hsap_1861	KNOWN_PSEUDOGENE	ENSG00000265469	POLR3KP2
1837	retro_hsap_1862	KNOWN_PSEUDOGENE	ENSG00000242931	RPL7P49
1838	retro_hsap_1863	NOVEL	-	-
1839	retro_hsap_1864	KNOWN_PSEUDOGENE	ENSG00000267355	RPL9P29
1840	retro_hsap_1865	KNOWN_PSEUDOGENE	ENSG00000232083	RPL31P7
1841	retro_hsap_1866	KNOWN_PSEUDOGENE	ENSG00000264186	SNRPCP4
1842	retro_hsap_1867	KNOWN_PSEUDOGENE	ENSG00000263460	BOD1P1
1843	retro_hsap_1868	KNOWN_PSEUDOGENE	ENSG00000242058	RPS4XP19
1844	retro_hsap_1869	KNOWN_PSEUDOGENE	ENSG00000265038	PMM2P1
1845	retro_hsap_1870	KNOWN_PSEUDOGENE	ENSG00000264714	-
1846	retro_hsap_1871	KNOWN_PSEUDOGENE	ENSG00000267076	CCDC58P3
1847	retro_hsap_1872	KNOWN_PSEUDOGENE	ENSG00000267663	-
1848	retro_hsap_1873	KNOWN_PSEUDOGENE	ENSG00000267515	-
1849	retro_hsap_1874	KNOWN_PSEUDOGENE	ENSG00000283084	-
1850	retro_hsap_1875	KNOWN_PSEUDOGENE	ENSG00000263846	CIAPIN1P
1851	retro_hsap_1876	KNOWN_PSEUDOGENE	ENSG00000266296	ARIH2P1
1852	retro_hsap_1877	KNOWN_PSEUDOGENE	ENSG00000265273	PGDP1
1853	retro_hsap_1878	KNOWN_PSEUDOGENE	ENSG00000260389	WBP11P1
1854	retro_hsap_1879	KNOWN_PSEUDOGENE	ENSG00000267404	-
1855	retro_hsap_1880	KNOWN_PSEUDOGENE	ENSG00000243516	RPL12P40
1856	retro_hsap_1881	KNOWN_PSEUDOGENE	ENSG00000225253	-
1857	retro_hsap_1882	KNOWN_PSEUDOGENE	ENSG00000267293	-
1858	retro_hsap_1883	KNOWN_PSEUDOGENE	ENSG00000240983	-
1859	retro_hsap_1884	KNOWN_PSEUDOGENE	ENSG00000267156	TPMTP1
1860	retro_hsap_1885	KNOWN_PSEUDOGENE	ENSG00000266984	POLR3GP2
1861	retro_hsap_1886	KNOWN_PSEUDOGENE	ENSG00000242320	RPL21P126
1862	retro_hsap_1887	KNOWN_PSEUDOGENE	ENSG00000231544	RSL24D1P11
1863	retro_hsap_1888	KNOWN_PSEUDOGENE	ENSG00000239659	RPL9P31
1864	retro_hsap_1889	KNOWN_PSEUDOGENE	ENSG00000267669	-
1865	retro_hsap_1890	KNOWN_PSEUDOGENE	ENSG00000267066	-
1866	retro_hsap_1891	KNOWN_PSEUDOGENE	ENSG00000242060	RPS3AP49
1867	retro_hsap_1892	KNOWN_PSEUDOGENE	ENSG00000267620	-
1868	retro_hsap_1893	KNOWN_PSEUDOGENE	ENSG00000241088	RPL17P44
1869	retro_hsap_1894	KNOWN_PSEUDOGENE	ENSG00000266920	ACTBP9
1870	retro_hsap_1895	KNOWN_PSEUDOGENE	ENSG00000237314	RPL12P39
1871	retro_hsap_1896	KNOWN_PSEUDOGENE	ENSG00000264444	SDHCP1
1872	retro_hsap_1897	KNOWN_PSEUDOGENE	ENSG00000214255	RPS2P6
1873	retro_hsap_1898	KNOWN_PSEUDOGENE	ENSG00000263733	-
1874	retro_hsap_1899	KNOWN_PSEUDOGENE	ENSG00000264315	HNRNPA1P11
1875	retro_hsap_1900	KNOWN_PSEUDOGENE	ENSG00000265417	-
1876	retro_hsap_1901	KNOWN_PSEUDOGENE	ENSG00000264189	-
1877	retro_hsap_1902	KNOWN_PSEUDOGENE	ENSG00000266405	CBX3P2
1878	retro_hsap_1903	KNOWN_PSEUDOGENE	ENSG00000263606	-
1879	retro_hsap_1904	KNOWN_PSEUDOGENE	ENSG00000243720	RPL21P127
1880	retro_hsap_1905	KNOWN_PSEUDOGENE	ENSG00000235552	RPL6P27
1881	retro_hsap_1906	KNOWN_PSEUDOGENE	ENSG00000263935	TOMM20P3
1882	retro_hsap_1907	KNOWN_PSEUDOGENE	ENSG00000264644	KRT18P8
1883	retro_hsap_1908	KNOWN_PSEUDOGENE	ENSG00000266891	-
1884	retro_hsap_1909	KNOWN_PSEUDOGENE	ENSG00000265564	PIGPP4
1885	retro_hsap_1910	KNOWN_PSEUDOGENE	ENSG00000264311	CCDC58P1
1886	retro_hsap_1911	KNOWN_PSEUDOGENE	ENSG00000267533	-
1887	retro_hsap_1912	KNOWN_PSEUDOGENE	ENSG00000267162	SDHDP1
1888	retro_hsap_1913	KNOWN_PSEUDOGENE	ENSG00000267116	-
1889	retro_hsap_1914	KNOWN_PSEUDOGENE	ENSG00000267656	-
1890	retro_hsap_1915	KNOWN_PSEUDOGENE	ENSG00000243779	-
1891	retro_hsap_1916	KNOWN_PSEUDOGENE	ENSG00000265437	-
1892	retro_hsap_1917	KNOWN_PSEUDOGENE	ENSG00000187589	TERF1P2
1893	retro_hsap_1918	KNOWN_PSEUDOGENE	ENSG00000265766	-
1894	retro_hsap_1919	KNOWN_PSEUDOGENE	ENSG00000264570	SNX19P3
1895	retro_hsap_1920	KNOWN_PSEUDOGENE	ENSG00000244527	-
1896	retro_hsap_1921	KNOWN_PSEUDOGENE	ENSG00000243303	-
1897	retro_hsap_1922	KNOWN_PSEUDOGENE	ENSG00000265939	UBE2CP2
1898	retro_hsap_1923	KNOWN_PSEUDOGENE	ENSG00000267752	RPS10P27
1899	retro_hsap_1924	KNOWN_PSEUDOGENE	ENSG00000267301	RPL23AP77
1900	retro_hsap_1925	KNOWN_PSEUDOGENE	ENSG00000266520	RAC1P1
1901	retro_hsap_1926	KNOWN_PSEUDOGENE	ENSG00000229248	WBP2P1
1902	retro_hsap_1927	KNOWN_PSEUDOGENE	ENSG00000188985	DHFRP1
1903	retro_hsap_1928	KNOWN_PSEUDOGENE	ENSG00000263829	FAM60BP
1904	retro_hsap_1929	KNOWN_PSEUDOGENE	ENSG00000266184	-
1905	retro_hsap_1930	KNOWN_PSEUDOGENE	ENSG00000263405	PA2G4P3
1906	retro_hsap_1931	NOVEL	-	-
1907	retro_hsap_1932	KNOWN_PSEUDOGENE	ENSG00000214917	-
1908	retro_hsap_1933	KNOWN_PSEUDOGENE	ENSG00000215492	HNRNPA1P7
1909	retro_hsap_1934	NOVEL	-	-
1910	retro_hsap_1935	KNOWN_PSEUDOGENE	ENSG00000267585	-
1911	retro_hsap_1936	KNOWN_PSEUDOGENE	ENSG00000239683	-
1912	retro_hsap_1937	KNOWN_PSEUDOGENE	ENSG00000175886	RPL7AP66
1913	retro_hsap_1938	KNOWN_PSEUDOGENE	ENSG00000267664	RPL17P45
1914	retro_hsap_1939	KNOWN_PSEUDOGENE	ENSG00000265182	SRP72P1
1915	retro_hsap_1940	KNOWN_PSEUDOGENE	ENSG00000267717	SRSF10P1
1916	retro_hsap_1941	KNOWN_PSEUDOGENE	ENSG00000265402	RSL24D1P9
1917	retro_hsap_1942	KNOWN_PSEUDOGENE	ENSG00000215457	RPS8P3
1918	retro_hsap_1943	KNOWN_PSEUDOGENE	ENSG00000264350	SNRPGP2
1919	retro_hsap_1944	KNOWN_PSEUDOGENE	ENSG00000256704	SDCCAG3P1
1920	retro_hsap_1945	KNOWN_PSEUDOGENE	ENSG00000267742	FAM60CP
1921	retro_hsap_1946	KNOWN_PSEUDOGENE	ENSG00000267400	-
1922	retro_hsap_1947	KNOWN_PSEUDOGENE	ENSG00000243256	RPL30P14
1923	retro_hsap_1948	NOVEL	-	-
1924	retro_hsap_1949	KNOWN_PSEUDOGENE	ENSG00000267430	-
1925	retro_hsap_1950	KNOWN_PSEUDOGENE	ENSG00000265472	-
1926	retro_hsap_1951	KNOWN_PSEUDOGENE	ENSG00000260747	-
1927	retro_hsap_1952	KNOWN_PSEUDOGENE	ENSG00000235297	FAUP1
1928	retro_hsap_1953	KNOWN_PSEUDOGENE	ENSG00000213726	RPS2P52
1929	retro_hsap_1954	KNOWN_PSEUDOGENE	ENSG00000267736	HMGB2P1
1930	retro_hsap_1955	KNOWN_PSEUDOGENE	ENSG00000266989	FTLP5
1931	retro_hsap_1956	KNOWN_PSEUDOGENE	ENSG00000239524	RPL32P34
1932	retro_hsap_1957	KNOWN_PSEUDOGENE	ENSG00000268785	RPL7P50
1933	retro_hsap_1959	KNOWN_PSEUDOGENE	ENSG00000267332	BOLA3P2
1934	retro_hsap_1960	KNOWN_PSEUDOGENE	ENSG00000267741	UBE2L4
1935	retro_hsap_1961	KNOWN_PSEUDOGENE	ENSG00000213304	-
1936	retro_hsap_1962	KNOWN_PSEUDOGENE	ENSG00000213303	-
1937	retro_hsap_1963	KNOWN_PSEUDOGENE	ENSG00000237273	RSL24D1P8
1938	retro_hsap_1964	KNOWN_PSEUDOGENE	ENSG00000213293	-
1939	retro_hsap_1965	KNOWN_PSEUDOGENE	ENSG00000234750	-
1940	retro_hsap_1966	KNOWN_PSEUDOGENE	ENSG00000213290	PGK1P2
1941	retro_hsap_1967	KNOWN_PSEUDOGENE	ENSG00000240616	RPS6P25
1942	retro_hsap_1968	KNOWN_PSEUDOGENE	ENSG00000224543	SNRPGP15
1943	retro_hsap_1969	KNOWN_PSEUDOGENE	ENSG00000256210	-
1944	retro_hsap_1970	KNOWN_PSEUDOGENE	ENSG00000267135	-
1945	retro_hsap_1971	KNOWN_PSEUDOGENE	ENSG00000240418	-
1946	retro_hsap_1972	KNOWN_PSEUDOGENE	ENSG00000273654	-
1947	retro_hsap_1973	KNOWN_PSEUDOGENE	ENSG00000268623	-
1948	retro_hsap_1974	KNOWN_PSEUDOGENE	ENSG00000243455	RPS18P13
1949	retro_hsap_1975	NOVEL	-	-
1950	retro_hsap_1976	KNOWN_PSEUDOGENE	ENSG00000268070	-
1951	retro_hsap_1977	KNOWN_PSEUDOGENE	ENSG00000224864	-
1952	retro_hsap_1978	KNOWN_PSEUDOGENE	ENSG00000213985	-
1953	retro_hsap_1979	KNOWN_PSEUDOGENE	ENSG00000271704	BNIP3P20
1954	retro_hsap_1980	KNOWN_PSEUDOGENE	ENSG00000268174	BNIP3P22
1955	retro_hsap_1981	KNOWN_PSEUDOGENE	ENSG00000269012	KRT18P40
1956	retro_hsap_1982	KNOWN_PSEUDOGENE	ENSG00000242291	RPL36AP51
1957	retro_hsap_1983	KNOWN_PSEUDOGENE	ENSG00000268322	BNIP3P25
1958	retro_hsap_1984	KNOWN_PSEUDOGENE	ENSG00000269845	-
1959	retro_hsap_1985	KNOWN_PSEUDOGENE	ENSG00000271095	BNIP3P28
1960	retro_hsap_1986	KNOWN_PSEUDOGENE	ENSG00000268079	BNIP3P30
1961	retro_hsap_1987	KNOWN_PSEUDOGENE	ENSG00000241282	RPL34P33
1962	retro_hsap_1988	KNOWN_PSEUDOGENE	ENSG00000269509	BNIP3P34
1963	retro_hsap_1989	KNOWN_PSEUDOGENE	ENSG00000268105	-
1964	retro_hsap_1990	KNOWN_PSEUDOGENE	ENSG00000269431	BNIP3P8
1965	retro_hsap_1991	KNOWN_PSEUDOGENE	ENSG00000267258	-
1966	retro_hsap_1992	KNOWN_PSEUDOGENE	ENSG00000242325	RPS12P31
1967	retro_hsap_1993	KNOWN_PSEUDOGENE	ENSG00000239988	RPL31P60
1968	retro_hsap_1994	KNOWN_PSEUDOGENE	ENSG00000243864	RPS3AP50
1969	retro_hsap_1995	KNOWN_PSEUDOGENE	ENSG00000270849	CHCHD2P3
1970	retro_hsap_1996	KNOWN_PSEUDOGENE	ENSG00000271666	-
1971	retro_hsap_1997	KNOWN_PSEUDOGENE	ENSG00000267142	-
1972	retro_hsap_1998	KNOWN_PSEUDOGENE	ENSG00000243297	RPL31P61
1973	retro_hsap_1999	KNOWN_PSEUDOGENE	ENSG00000269584	TDGF1P7
1974	retro_hsap_2000	KNOWN_PSEUDOGENE	ENSG00000224476	RPL36P16
1975	retro_hsap_2001	KNOWN_PSEUDOGENE	ENSG00000268034	-
1976	retro_hsap_2002	KNOWN_PSEUDOGENE	ENSG00000269119	HNRNPA1P52
1977	retro_hsap_2003	KNOWN_PSEUDOGENE	ENSG00000243167	RPS10P28
1978	retro_hsap_2004	KNOWN_PSEUDOGENE	ENSG00000267346	EIF5AP3
1979	retro_hsap_2005	KNOWN_PSEUDOGENE	ENSG00000269637	RPL12P41
1980	retro_hsap_2006	KNOWN_PSEUDOGENE	ENSG00000249210	GAPDHP38
1981	retro_hsap_2007	KNOWN_PSEUDOGENE	ENSG00000235555	SUMO1P4
1982	retro_hsap_2008	KNOWN_PSEUDOGENE	ENSG00000243469	RPL7P51
1983	retro_hsap_2009	KNOWN_PSEUDOGENE	ENSG00000243680	RPL37P23
1984	retro_hsap_2010	KNOWN_PSEUDOGENE	ENSG00000268282	-
1985	retro_hsap_2011	KNOWN_PSEUDOGENE	ENSG00000241015	TPM3P9
1986	retro_hsap_2012	KNOWN_PSEUDOGENE	ENSG00000250731	TPM3P6
1987	retro_hsap_2013	KNOWN_PSEUDOGENE	ENSG00000269608	-
1988	retro_hsap_2014	KNOWN_PSEUDOGENE	ENSG00000238150	-
1989	retro_hsap_2015	KNOWN_PSEUDOGENE	ENSG00000243494	-
1990	retro_hsap_2016	KNOWN_PSEUDOGENE	ENSG00000268483	RPL7AP69
1991	retro_hsap_2017	KNOWN_PSEUDOGENE	ENSG00000268379	-
1992	retro_hsap_2019	KNOWN_PSEUDOGENE	ENSG00000268660	LETM1P2
1993	retro_hsap_2020	KNOWN_PSEUDOGENE	ENSG00000213013	RPS15AP36
1994	retro_hsap_2021	KNOWN_PSEUDOGENE	ENSG00000213753	CENPBD1P1
1995	retro_hsap_2022	KNOWN_PSEUDOGENE	ENSG00000233270	SNRPEP4
1996	retro_hsap_2023	KNOWN_PSEUDOGENE	ENSG00000269153	LYPLA2P2
1997	retro_hsap_2024	KNOWN_PSEUDOGENE	ENSG00000269244	RPL23AP78
[truncated: 2,557 more rows]
