# Supplementary material for: Complex Analysis of Retroposed Genes’ Contribution to Human Genome, Proteome and Transcriptome
Source: Genes (Basel). 2020 May 12;11(5):542. doi: 10.3390/genes11050542 (PMC7290577; doi:10.3390/genes11050542)
Supplement: Supplementary file 1 [file genes-11-00542-s001.zip › Table_S2.txt]

RetrogeneID	ENCSR896CFV	ENCSR066FZL	ENCSR624FBY	ENCSR182DAW	ENCSR807ODB	ENCSR174OYC	ENCSR354XQY	ENCSR952QDQ	ENCSR000CPG	ENCSR782MXN	ENCSR149DMY	ENCSR957EEG	ENCSR074UZM	ENCSR453HKS	ENCSR637JLM	ENCSR000CPY	ENCSR477TRX	ENCSR420NLC	ENCSR057GCF	ENCSR391VGU	ENCSR094GVZ	ENCSR796HLX	ENCSR094VRQ	ENCSR119QWQ	ENCSR647NYX	ENCSR783LUA	ENCSR745WVZ	ENCSR419JMU	ENCSR648OSR	ENCSR510MIA	ENCSR201WVA	ENCSR000AEV	ENCSR945UYL	ENCSR237IWZ	ENCSR529QEZ	ENCSR861ENA	ENCSR043RSE	ENCSR963RLK	ENCSR042GYH	ENCSR382QKD	ENCSR584JXD	ENCSR740YMS	ENCSR422JMS	ENCSR106SZN	ENCSR438YPF	ENCSR717SJA	ENCSR361LBE	ENCSR332DBS	ENCSR334BTA
retro_hsap_1	0.0	0.026304	0.0	0.0	0.0	0.031123	0.104842	0.14473	0.0	0.0	0.0	0.018081	0.0	0.019024	0.017857	0.0	0.034192	0.0	0.0	0.0	0.0	0.0	0.057864	0.0	0.022144	0.0	0.059724	0.011321	0.0	0.0	0.012495	0.0	0.06727	0.0	0.026772	0.0	0.007172	0.0	0.008164	0.030613	0.0	0.0	0.0	0.069713	0.035781	0.036883	0.0	0.0	0.104157
retro_hsap_10	0.0	0.0	0.0	0.0	0.0	0.214383	0.0	0.549812	0.477796	0.0	0.04818	0.0	0.0	0.385801	0.0	0.0	0.0	0.0	0.0	0.0	0.0	0.0	0.0	0.170489	0.0	0.723696	0.35224	0.213262	0.0	0.0	0.0	0.0	0.0	0.0	0.0	0.0	0.0	0.442202	0.0	0.0	0.0	0.0	0.0	0.0	0.021518	0.584728	0.231762	0.0	0.521767
retro_hsap_100	5.593767	16.294123	27.563625	9.793654	22.303291	15.113399	24.015978	5.253616	15.406432	5.990665	27.319808	17.103025	18.315735	9.988169	23.714216	0.0	11.761604	16.28665	19.396186	13.1117	15.53008	7.259026	8.340118	32.63182	32.95199	34.363292	26.54988	6.592352	5.663295	9.870241	21.434871	2.95895	16.30886	24.182357	19.246772	14.936942	3.47794	24.818695	7.025399	10.502866	36.129878	42.942561	10.535213	6.951525	9.607071	32.219215	31.099189	31.371604	12.899911
retro_hsap_1000	0.0	0.0	0.0	0.0	0.0	0.0	0.0	0.035464	0.0	0.0	0.0	0.0	0.0	0.0	0.0	0.0	0.0	0.0	0.0	0.0	0.0	0.0	0.0	0.0	0.0	0.0	0.0	0.0	0.0	0.0	0.0	0.0	0.0	0.0	0.0	0.0	0.0	0.0	0.0	0.0	0.0	0.0	0.0	0.0	0.0	0.0	0.0	0.0	0.0
retro_hsap_1001	0.0	0.029331	0.0	0.0	0.0	0.0	0.0	0.024254	0.0	0.0	0.0	0.0	0.0	0.0	0.0	0.0	0.0	0.015553	0.0	0.0	0.0	0.0	0.0	0.0	0.0	0.0	0.0	0.0	0.0	0.0	0.0	0.004419	0.0	0.0	0.043164	0.0	0.0	0.0	0.0	0.0	0.0	0.0	0.0	0.0	0.045865	0.0	0.0	0.0	0.0
retro_hsap_1002	0.0	0.712884	0.076716	0.0	0.0	0.0	0.0	0.0	0.0	0.0	0.0	0.054897	0.210343	0.0	0.222385	0.0	0.0	0.0	0.078524	0.0	0.0	0.0	0.116516	0.0	0.0	0.059036	0.0	0.0	0.0	0.0	0.0	0.0	0.0	0.0	0.067919	0.0	0.0	0.0	0.0	0.047457	0.0	0.0	0.0	0.0	0.0	0.0	0.0	0.0	0.0
retro_hsap_1003	0.0	0.0	0.0	0.0	0.0	0.0	0.0	0.0	0.0	0.0	0.0	0.229728	0.0	0.0	0.0	0.0	0.0	0.0	0.0	0.0	0.0	0.0	0.0	0.0	0.0	0.0	0.0	0.0	0.0	0.0	0.0	0.0	0.0	0.0	0.0	0.0	0.0	0.0	0.0	0.0	0.0	0.0	0.0	0.0	0.0	0.0	0.0	0.0	0.0
retro_hsap_1004	0.0	0.011823	0.0	0.0	0.0	0.0	0.0	0.0	0.058035	0.0	0.0	0.023213	0.0	0.023413	0.0	0.0	0.0	0.0	0.0	0.0	0.0	0.0	0.0	0.029965	0.029553	0.0	0.011589	0.0	0.0	0.0	0.0	0.003594	0.0	0.0	0.0	0.0	0.0	0.0	0.0	0.0	0.0	0.0	0.0	0.0	0.0	0.082769	0.0	0.0	0.0
retro_hsap_1006	0.013052	0.098088	0.0	0.0	0.0	0.033352	0.028514	0.035436	0.042955	0.011299	0.0	0.0	0.041924	0.038559	0.015881	0.0	0.035168	0.105447	0.0	0.082251	0.031478	0.0	0.161718	0.048037	0.049017	0.13025	0.008903	0.011361	0.028815	0.0	0.0	0.025182	0.030624	0.0	0.021868	0.019485	0.003106	0.065838	0.0	0.01738	0.087534	0.0	0.013948	0.0	0.087459	0.023847	0.023335	0.083906	0.018413
retro_hsap_1007	0.0	0.0	0.0	0.0	0.0	0.0	0.0	0.0	0.0	0.0	0.0	0.0	0.0	0.0	0.0	0.0	0.0	0.0	0.0	0.0	0.0	0.0	0.0	0.0	0.0	0.0	0.0	0.053099	0.0	0.0	0.0	0.020291	0.0	0.0	0.0	0.0	0.0	0.0	0.0	0.0	0.0	0.0	0.0	0.0	0.0	0.0	0.0	0.0	0.0
retro_hsap_1008	0.0	0.03422	0.0	0.0	0.0	0.0	0.0	0.0	0.0	0.0	0.0	0.0	0.0	0.0	0.0	0.0	0.0	0.0	0.0	0.393608	0.0	0.0	0.0	0.0	0.0	0.0	0.033226	0.0	0.0	0.0	0.0	0.044012	0.0	0.0	0.0	0.0	0.0	0.0	0.0	0.0	0.0	0.0	0.0	0.0	0.0	0.0	0.0	0.0	0.0
retro_hsap_1009	0.0	0.019931	0.0	0.0	0.0	0.0	0.0	0.0	0.0	0.0	0.0	0.0	0.0	0.0	0.0	0.0	0.0	0.0	0.0	0.0	0.0	0.0	0.0	0.0	0.0	0.0	0.0	0.0	0.0	0.126627	0.0	0.0	0.0	0.0	0.0	0.0	0.0	0.0	0.0	0.0	0.0	0.0	0.036721	0.276697	0.17954	0.0	0.0	0.0	0.0
retro_hsap_101	0.086442	0.163472	0.045057	0.051535	0.04699	0.217565	0.181302	0.217165	0.160542	0.012441	0.146849	0.123992	0.138025	0.098262	0.063112	0.394491	0.058864	0.194226	0.065115	0.26835	0.016067	0.070164	0.133829	0.208534	0.155452	0.331166	0.34686	0.217263	0.0	0.066675	3.262282	0.018949	0.08735	0.086342	0.075385	0.077153	0.032585	0.299246	0.036052	0.023742	0.005553	0.0	0.097722	0.576504	0.082475	0.326109	0.1225	0.040935	0.285883
retro_hsap_1010	0.0	0.0	0.0	0.0	0.0	0.0	0.0	0.0	0.0	0.0	0.0	0.0	0.0	0.0	0.0	0.0	0.0	0.0	0.0	0.0	0.0	0.0	0.0	0.0	0.0	0.0	0.0	0.0	0.0	0.0	0.0	0.0	0.0	0.0	0.0	0.0	0.0	0.0	0.0	0.0	0.0	0.0	0.0	0.0	0.0	0.0	0.0	0.0	0.0
retro_hsap_1011	0.0	0.0	0.0	0.0	0.0	0.0	0.0	0.0	0.0	0.0	0.0	0.0	0.0	0.0	0.0	0.0	0.0	0.0	0.0	0.0	0.0	0.0	0.071025	0.0	0.0	0.0	0.0	0.0	0.0	0.0	0.0	0.095896	0.0	0.0	0.0	0.0	0.0	0.0	0.120306	0.0	0.0	0.0	0.0	0.816763	0.067746	0.0	0.0	0.0	0.0
retro_hsap_1012	0.0	0.0	0.0	0.0	0.0	0.0	0.0	0.0	0.0	0.0	0.0	0.0	0.0	0.0	0.0	0.0	0.0	0.0	0.0	0.0	0.043886	0.639679	0.138134	0.0	0.0	0.0	0.0	0.0	0.0	0.0	0.0	0.058901	0.0	0.0	0.0	0.0	0.0	0.0	0.068896	0.0	0.0	0.0	0.0	0.0	0.010926	0.0	0.0	0.0	0.0
retro_hsap_1013	0.0	0.389749	0.0	0.0	0.247876	0.0	0.0	0.0	0.428015	0.073461	0.0	0.2084	0.0	0.0	0.10751	0.0	0.0	0.507988	0.0	0.0	0.0	0.0	0.0	0.129396	0.310783	0.129873	0.0	0.0	0.0	0.0	3.502598	0.142672	0.30584	0.0	0.0	0.122594	0.0	0.0	2.086839	0.0	0.0	0.0	0.082373	0.0	0.322325	0.138017	0.0	0.0	0.0
retro_hsap_1014	0.0	0.032738	0.043218	0.0	0.034325	0.0	0.0	0.0	0.366218	0.0	0.037786	0.0	0.0	0.029575	0.0	0.806047	0.0	0.559815	0.0	0.53851	0.0	0.534199	0.0	0.0	0.0	0.067419	0.0	0.038829	0.0	0.0	0.0	0.089074	0.0	0.0	0.0	0.0	0.0	0.0	0.263607	0.0	0.0	0.0	0.0	0.0	0.327441	0.034623	0.0	0.146508	0.0
retro_hsap_1015	0.0	0.0	0.0	0.0	0.0	0.0	0.0	0.0	0.0	0.0	0.0	0.0	0.0	0.0	0.0	0.0	0.0	0.0	0.0	0.0	0.0	0.0	0.0	0.0	0.0	0.0	0.0	0.0	0.0	0.0	0.0	0.0	0.0	0.0	0.0	0.0	0.0	0.0	0.0	0.0	0.0	0.0	0.0	0.0	0.0	0.0	0.0	0.0	0.0
retro_hsap_1016	0.0	0.0	0.0	0.0	0.0	0.0	0.0	0.0	0.0	0.0	0.0	0.0	0.0	0.0	0.0	0.0	0.0	0.0	0.0	0.0	0.0	0.0	0.0	0.0	0.0	0.0	0.0	0.0	0.0	0.0	0.0	0.0	0.0	0.0	0.0	0.0	0.0	0.0	0.0	0.0	0.0	0.0	0.0	0.0	0.0	0.0	0.0	0.0	0.0
retro_hsap_1017	0.078919	0.020804	0.0	0.09043	0.0	0.0	0.0	0.0	0.101476	0.0	0.0	0.093057	0.116769	0.0	0.092597	0.0	0.02885	0.02823	0.035933	0.0	0.0	0.0	0.049307	0.033121	0.0	0.0	0.026631	0.0	0.043902	0.0	0.490606	0.010369	0.086797	0.0	0.034036	0.029792	0.017544	0.079481	0.0	0.0	0.007704	0.0	0.069378	0.0	0.069078	0.107069	0.0	0.0	0.0
retro_hsap_1018	0.0	0.0	0.0	0.0	0.0	0.0	0.0	0.0	0.0	0.0	0.0	0.0	0.0	0.0	0.0	0.0	0.0	0.0	0.0	0.0	0.0	0.0	0.0	0.0	0.0	0.0	0.033252	0.0	0.0	0.0	0.0	0.0	0.0	0.0	0.0	0.0	0.0	0.0	0.0	0.0	0.0	0.0	0.0	0.0	0.0	0.26522	0.0	0.0	0.064466
retro_hsap_1019	0.0	0.0	0.0	0.0	0.0	0.0	0.0	0.0	0.0	0.0	0.0	0.0	0.0	0.0	0.0	0.0	0.0	0.0	0.0	0.0	0.0	0.0	0.0	0.0	0.0	0.0	0.0	0.0	0.0	0.0	0.0	0.0	0.0	0.0	0.0	0.0	0.0	0.0	0.0	0.0	0.0	0.0	0.0	0.0	0.0	0.0	0.0	0.0	0.0
retro_hsap_102	0.0	0.0	0.0	0.0	0.0	0.0	0.0	0.014611	0.0	0.0	0.0	0.0	0.0	0.0	0.0	0.0	0.0	0.0	0.0	0.0	0.0	0.0	0.0	0.0	0.0	0.0	0.0	0.0	0.0	0.0	0.0	0.0	0.0	0.0	0.0	0.0	0.0	0.0	0.0	0.0	0.0	0.0	0.0	0.0	0.004792	0.0	0.0	0.0	0.010314
retro_hsap_1020	0.0	0.057481	0.0	0.10185	0.199913	0.097458	0.0	0.038882	0.062816	0.0	0.0	0.297504	0.0	0.055972	0.0	0.0	0.0	0.084279	0.084145	0.0	0.058672	0.0	0.042296	0.0	0.16037	0.066084	0.059178	0.0	0.904112	0.137359	1.650991	0.027081	0.0	0.100066	0.074658	0.213955	0.170248	0.0	0.0	0.048605	0.0	0.0	0.039027	0.0	0.0	0.0	0.1376	0.33768	0.11086
retro_hsap_1021	0.0	0.0	0.0	0.0	0.0	0.0	0.0	0.0	0.0	0.0	0.0	0.0	0.0	0.02535	0.0	0.0	0.0	0.0	0.0	0.137927	0.0	0.450171	0.021194	0.0	0.0	0.0	0.0	0.0	0.606194	0.0	0.0	0.07388	0.0	0.0	0.0	0.0	0.0	0.0	0.0	0.0	0.0	0.0	0.0	0.0	0.020577	0.0	0.0	0.0	0.0
retro_hsap_1022	0.0	0.0	0.0	0.0	0.0	0.02521	0.0	0.0	0.0	0.0	0.0	0.0	0.0	0.0	0.0	0.0	0.0	0.0	0.0	0.0	0.0	0.0	0.0	0.0	0.0	0.0	0.0	0.0	0.0	0.0	0.0	0.003653	0.0	0.0	0.0	0.0	0.0	0.0	0.0	0.0	0.0	0.0	0.0	0.0	0.0	0.0	0.0	0.0	0.0
retro_hsap_1023	0.0	0.0	0.0	0.0	0.0	0.0	0.104166	0.060926	0.703878	0.0	0.170963	0.060869	0.0	0.155541	0.0	0.0	0.0	0.0	0.0	1.233736	0.233268	0.0	0.0	0.081679	0.0	0.0	0.187352	0.053419	0.0	0.0	0.0	0.019111	0.0	0.0	0.0	0.0	0.0	0.272012	0.121647	0.0	0.0	0.0	0.0	0.318113	0.193469	0.095389	0.082447	0.046562	0.287162
retro_hsap_1024	0.013951	0.442809	0.144914	0.032709	0.26003	0.297371	0.029867	0.232403	5.816033	0.084418	0.507512	0.036179	0.270762	0.327866	0.0	17.786133	0.085975	1.486686	0.100184	0.0	0.121349	0.633407	0.19595	0.493936	0.211241	0.293027	0.440529	0.359391	0.44628	0.418671	3.262646	0.443039	0.049485	0.171793	0.142628	0.042821	0.165261	0.324653	0.366808	0.048299	0.330515	0.358118	0.060789	0.919205	0.80376	0.42369	0.480002	0.569041	0.402299
retro_hsap_1025	0.0	0.016403	0.0	0.0	0.0	0.101443	0.0	0.057771	0.215495	0.0	0.201624	0.0	0.0	0.290348	0.0	2.915012	0.0	0.271981	0.0	0.0	0.0	0.0	0.0	0.197864	0.0	0.685784	0.110828	0.089847	0.0	0.0	0.219457	0.042363	0.0	0.0	0.0	0.0	0.0	0.222681	0.137683	0.0	0.0	0.0	0.0	0.0	0.0	0.035778	0.544073	0.0	0.141387
retro_hsap_1026	0.0	0.0	0.0	0.0	0.0	0.244913	0.0	0.0	2.697431	0.0	0.175611	0.0	0.0	0.0	0.0	8.56069	0.0	0.0	0.0	0.0	0.0	0.0	0.0	0.166166	0.0	0.0	0.138215	0.0	0.0	0.0	0.0	0.0	0.0	0.0	0.0	0.0	0.0	0.0	0.0	0.0	0.0	0.0	0.0	0.0	0.0	0.0	0.0	0.0	0.140431
retro_hsap_1027	0.0	0.0	0.0	0.0	0.0	2.100113	0.0	0.606545	0.138695	0.0	0.864303	0.0	0.0	0.938389	0.0	0.0	0.045604	0.0	0.0	0.0	0.0	0.0	0.0	3.148946	0.0	5.414224	3.319908	0.498785	0.0	0.0	1.26831	0.007732	0.0	0.0	0.0	0.0	0.0	4.291928	0.0	0.0	0.0	0.0	0.0	0.0	0.0	4.415755	2.590851	0.0	1.335338
retro_hsap_1028	0.0	1.139524	0.341527	0.451935	0.0	0.767554	0.367033	0.782813	5.935391	0.20287	1.23752	0.0	0.858025	1.172482	0.0	25.615195	0.093681	1.832352	0.294268	0.68666	1.252077	2.176068	0.754575	0.523143	0.439792	0.781341	0.56806	0.734176	0.531008	0.0	8.415842	1.119697	0.079689	0.10061	0.378677	0.216939	0.293175	0.48613	2.872583	0.354999	0.0	0.0	0.386149	6.534705	3.70688	0.266819	0.527961	1.874747	0.687513
retro_hsap_1029	0.0	0.0	0.0	0.0	0.0	0.0	0.0	0.0	0.0	0.0	0.0	0.0	0.0	0.0	0.0	0.0	0.0	0.0	0.0	0.0	0.0	0.0	0.0	0.0	0.0	0.0	0.0	0.0	0.0	0.0	0.0	0.0	0.0	0.0	0.0	0.0	0.0	0.0	0.0	0.0	0.0	0.0	0.0	0.0	0.0	0.0	0.0	0.0	0.0
retro_hsap_103	0.055298	1.804703	0.21359	0.656454	0.173879	0.216185	0.176999	0.305936	0.744305	0.165354	0.242995	0.241147	0.205995	0.197175	0.109137	2.193086	0.300384	0.455562	0.177319	0.06124	0.23622	0.09913	0.309009	0.16284	0.099525	0.3316	0.150316	0.177718	0.108332	0.151432	2.859182	0.079366	0.213547	0.138442	0.299967	0.102198	0.117992	0.137349	0.138058	0.234558	0.032969	0.048185	0.248429	1.472328	0.163741	0.321233	0.160276	0.088433	0.163522
retro_hsap_1030	0.0	0.0	0.0	0.0	0.0	0.0	0.0	0.0	0.0	0.0	0.0	0.0	0.0	0.0	0.0	0.0	0.0	0.0	0.0	0.0	0.0	0.0	0.0	0.0	0.0	0.03592	0.0	0.0413	0.0	0.0	0.0	0.0	0.0	0.0	0.0	0.0	0.0	0.0	0.0	0.0	0.0	0.0	0.0	0.0	0.0	0.0	0.0	0.0	0.0
retro_hsap_1031	0.0	0.056814	0.057031	0.065971	0.044877	0.06314	0.0	0.136652	0.069122	0.0	0.0	0.0	0.100849	0.0	0.040052	0.0	0.0	0.0	0.0	0.0	0.0	0.0	0.438754	0.0	0.157576	0.0	0.079906	0.042932	0.0	0.0	0.471273	0.041998	0.037467	0.0	0.049587	0.095762	0.036946	0.174586	0.0	0.060386	0.0	0.0	0.051324	0.673313	0.075374	0.185359	0.089479	0.0	0.106011
retro_hsap_1032	0.0	0.438545	0.121091	0.0	0.095488	0.0	0.0	0.0	0.110913	0.0	0.0	0.083449	0.0	0.085754	0.0	1.863273	0.0	0.0	0.0	0.0	0.0	0.0	0.0	0.0	0.0	0.0	0.12352	0.050374	0.0	0.0	0.0	0.034319	0.0	0.0	0.0	0.0	0.0	0.0	0.0	0.0	0.0	0.247829	0.063862	0.0	0.0	0.0	0.100849	0.0	0.0
retro_hsap_1033	0.0	0.0	0.065804	0.0	0.0	0.04466	0.0	0.0	0.017929	0.0	0.0	0.046947	0.0	0.0	0.0	0.864301	0.0	0.046741	0.0	0.0	0.0	0.375719	0.071157	0.0	0.0	0.0	0.0	0.0	0.043848	0.0	0.0	0.033525	0.088106	0.080345	0.0	0.0	0.009662	0.0	0.0	0.0	0.0	0.0	0.0	0.0	0.033369	0.0	0.0	0.0	0.0
retro_hsap_1034	0.037676	0.0	0.0	0.0	0.0	0.089082	0.0	0.0	0.035263	0.0	0.063846	0.0	0.0	0.050491	0.0	0.0	0.0	0.0	0.0	0.0	0.096105	0.106485	0.0	0.0	0.0	0.0	0.049128	0.059008	0.0	0.0	0.0	0.03018	0.0	0.0	0.0	0.0	0.0	0.0	0.0	0.0	0.190818	0.0	0.0	0.0	0.160373	0.065972	0.0	0.0	0.049858
retro_hsap_1035	0.0	0.0	0.0	0.0	0.0	0.0	0.0	0.0	0.0	0.0	0.0	0.0	0.0	0.0	0.0	0.0	0.0	0.0	0.0	0.0	0.0	0.0	0.0	0.0	0.0	0.0	0.0	0.0	0.0	0.0	0.0	0.0	0.0	0.0	0.0	0.0	0.0	0.0	0.0	0.0	0.0	0.0	0.0	0.0	0.0	0.0	0.0	0.0	0.0
retro_hsap_1036	0.0	0.0	0.0	0.0	0.0	0.0	0.0	0.0	0.0	0.0	0.0	0.0	0.0	0.0	0.0	0.0	0.0	0.0	0.0	0.0	0.0	0.0	0.0	0.0	0.0	0.0	0.0	0.0	0.0	0.0	0.0	0.0	0.0	0.0	0.0	0.0	0.027981	0.0	0.0	0.0	0.0	0.0	0.0	0.0	0.0	0.0	0.0	0.0	0.0
retro_hsap_1037	0.0	0.0	0.0	0.0	0.0	0.0	0.0	0.0	0.728826	0.0	0.0	0.0	0.0	0.0	0.0	0.0	0.0	4.305774	0.0	0.0	0.0	0.0	0.0	0.0	0.0	0.0	0.0	0.0	0.0	0.0	0.0	0.140279	0.0	0.0	0.0	0.0	0.0	0.0	0.0	0.0	0.0	0.0	0.0	0.0	0.0	0.0	0.0	0.0	0.0
retro_hsap_1038	0.0	0.030635	0.0	0.023931	0.0	0.0	0.018743	0.0	0.346839	0.0	0.0	0.0	0.0	0.0	0.009946	0.450893	0.0	0.0	0.01372	0.0	0.049532	0.023775	0.09227	0.016062	0.016485	0.0	0.012061	0.0	0.00938	0.029642	0.0	0.02854	0.009708	0.0	0.0	0.012489	0.003708	0.0	0.021554	0.0	0.0	0.0	0.020627	1.93017	0.041012	0.01662	0.031652	0.012575	0.013185
retro_hsap_1039	0.0	0.0	0.0	0.0	0.0	0.0	0.0	0.0	0.0	0.0	0.0	0.0	0.0	0.0	0.0	0.0	0.0	0.0	0.0	0.0	0.031404	0.0	0.0457	0.0	0.0	0.0	0.0	0.0	0.139396	0.0	0.0	0.011137	0.0	0.0	0.0	0.0	0.0	0.0	0.088017	0.0	0.0	0.0	0.0	0.202506	0.0	0.0	0.0	0.096517	0.0
retro_hsap_104	3.860246	9.725797	11.55549	12.166273	9.663731	9.359093	3.866404	9.266233	2.476854	4.484535	6.636508	3.801482	8.874874	4.587538	8.603435	3.3504	10.190065	14.098398	5.038544	9.375979	1.148941	2.216147	1.31105	6.019663	8.965793	12.506881	10.835389	7.273736	1.106856	7.242691	3.428054	1.45138	4.17334	11.904972	7.729736	1.942817	4.979808	11.324318	2.658006	5.819078	10.065327	6.806914	4.275209	7.501742	1.903486	10.316704	5.456632	12.67813	6.263989
retro_hsap_1040	0.0	0.0	0.0	0.0	0.0	0.0	0.0	0.0	0.0	0.0	0.0	0.0	0.0	0.0	0.0	0.0	0.0	0.0	0.0	0.0	0.284449	0.0	0.424179	0.0	0.0	0.0	0.0	0.0	0.16836	0.0	0.0	0.0	0.0	0.0	0.0	0.0	0.0	0.0	0.0	0.0	0.0	0.0	0.0	0.791984	0.0	0.0	0.0	0.0	0.0
retro_hsap_1041	0.0	0.018978	0.0	0.0	0.0	0.0	0.0	0.0	0.0	0.0	0.0	0.0	0.0	0.0	0.0	0.0	0.0	0.0	0.0	0.0	0.0	0.0	0.0	0.0	0.0	0.0	0.022218	0.0	0.0	0.0	0.0	0.005904	0.0	0.0	0.0	0.0	0.0	0.0	0.0	0.0	0.0	0.0	0.0	0.0	0.0	0.0	0.0	0.0	0.0
retro_hsap_1042	0.019456	0.059661	0.0	0.052547	0.0	0.0	0.0	0.018196	0.879618	0.0	0.038485	0.0	0.0	0.0	0.029711	3.783954	0.028083	0.509236	0.161595	0.695959	0.536287	0.078777	0.258923	0.0	0.0	0.034465	0.02968	0.0	0.065189	0.0	0.422521	0.078975	0.085201	0.049409	0.037095	0.036307	0.008056	0.052911	0.151537	0.079686	0.0	0.0	0.0	3.603059	0.250234	0.0	0.038258	0.0	0.0
retro_hsap_1043	0.078328	0.0	0.0	0.0	0.0	0.0	0.139347	0.0	0.1352	0.0	0.0	0.082275	0.0	0.0	0.0	0.0	0.09361	0.0	0.0	0.0	0.0	0.197218	0.0	0.0	0.0	0.0	0.0	0.0	0.0	0.0	0.0	0.0	0.0	0.0	0.0	0.0	0.0	0.0	0.0	0.0	0.0	0.0	0.0	0.0	0.263206	0.0	0.0	0.0	0.0
retro_hsap_1044	0.0	0.070032	0.0	0.0	0.0	0.0	0.0	0.0	0.017962	0.0	0.0	0.0	0.0	0.0	0.021864	0.0	0.0	0.0	0.0	0.0	0.0	0.59744	0.113948	0.0	0.0	0.0	0.0	0.0	0.179549	0.0	0.043019	0.059913	0.0	0.039951	0.0	0.0	0.0	0.0	0.031492	0.0	0.0	0.050343	0.0	0.429239	0.081183	0.0	0.0	0.008883	0.0
retro_hsap_1045	0.0	0.202687	0.0	0.0	0.0	0.0	0.0	0.0	0.0	0.0	0.0	0.0	0.0	0.0	0.0	0.0	0.0	0.0	0.0	0.0	0.603663	0.0	0.0	0.0	0.0	0.0	0.0	0.0	0.0	0.0	0.733351	0.54174	0.0	0.0	0.0	0.0	0.0	0.0	0.0	0.0	0.0	0.0	0.0	2.853932	3.855893	0.0	0.0	0.0	0.0
retro_hsap_1046	0.0	0.17877	0.0	0.155026	0.0	0.073773	0.440344	0.0	0.695126	0.046378	0.216339	0.163417	0.10551	0.0	0.085205	1.889571	0.327715	0.790281	0.0	0.0	0.397147	1.271655	0.178798	0.0	0.116218	0.201779	0.085728	0.048633	0.2806	0.196563	0.0	0.150455	0.159854	0.138054	0.0	0.0	0.024012	0.156364	0.0	0.0	1.372733	0.0	0.123615	0.0	0.80223	0.0	0.101739	0.0	0.16563
retro_hsap_1047	0.0	0.046411	0.0	0.0	0.0	0.0	0.0	0.0	0.369652	0.0	0.0	0.0	0.0	0.0	0.0	2.411602	0.049152	0.354264	0.0	0.0	0.439114	0.178796	0.0	0.07077	0.0	0.0	0.0	0.0	0.476371	0.139749	0.0	0.228543	0.0	0.0	0.0	0.0	0.0	0.0	0.452369	0.047342	0.0	0.0	0.039763	2.621247	0.354422	0.0	0.065208	0.0	0.0
retro_hsap_1048	0.0	0.081055	0.0	0.0	0.139248	0.0	0.048417	0.0	0.0	0.019374	0.097147	0.066519	0.054578	0.03175	0.052616	0.050087	0.0	0.0	0.038414	0.037865	0.28824	0.415713	0.057456	0.07375	0.022344	0.032157	0.0	0.009012	0.170692	0.0	0.054431	0.013206	0.088886	0.0	0.0	0.187173	0.309881	0.01307	0.156674	0.0	0.0	0.0	0.0	5.1107	0.165042	0.050696	0.034338	0.0	0.053997
retro_hsap_1049	0.0	0.0	0.0	0.0	0.0	0.080689	0.0	0.0	0.0	0.0	0.0	0.0	0.0	0.0	0.0	0.0	0.0	0.0	0.0	0.0	0.281501	1.418342	0.352856	0.0	0.0	0.0	0.0	0.0	0.416399	0.0	0.0	0.070096	0.0	0.0	0.0	0.0	0.0	0.0	0.0	0.0	0.0	0.0	0.0	0.0	1.006282	0.0	0.0	0.0	0.0
retro_hsap_105	2.076104	33.700776	6.559132	3.244629	3.736869	9.948909	8.274235	5.907229	23.28202	4.60103	21.844691	3.319441	5.027407	12.713391	10.125996	29.685135	2.509592	8.53099	4.231103	2.737181	3.905758	9.912062	12.757394	14.88906	10.711305	10.649187	11.152129	7.057461	8.291865	7.495455	29.365267	2.919059	4.326102	6.879925	4.718256	5.676865	2.729666	10.182904	4.109608	3.356161	11.817019	8.542651	4.479674	5.34504	6.433117	12.214563	16.722001	14.245113	10.285815
retro_hsap_1050	0.073186	0.477363	0.191794	0.043147	0.160639	0.042409	0.0	0.016136	0.679517	0.032294	0.30075	0.108756	0.137591	0.271037	0.083055	0.800328	0.182683	0.69874	0.374842	0.0	0.0	1.469168	0.307905	0.185512	0.158814	0.083596	0.046367	0.076871	1.833734	0.518049	2.810982	0.411906	0.121226	0.30505	0.228519	0.101248	0.038548	0.042338	0.0	0.157946	0.0	0.0	0.126066	1.612818	0.240466	0.183782	0.20919	0.566572	0.30689
retro_hsap_1051	0.0	0.038802	0.0	0.0	0.0	0.0	0.0	0.0	0.0	0.0	0.0	0.0	0.0	0.0	0.0	0.0	0.0	0.0	0.0	0.0	0.074571	0.0	0.073896	0.0	0.0	0.0	0.0	0.0	0.0	0.0	0.144749	0.010961	0.0	0.0	0.0	0.0	0.0	0.0	0.486362	0.0	0.0	0.0	0.0	0.284581	0.033485	0.0	0.0	0.020758	0.0
retro_hsap_1052	0.0	0.020778	0.0	0.0	0.0	0.0	0.0	0.0	0.060658	0.048457	0.0	0.0	0.0	0.0	0.0	0.0	0.0	0.415554	0.24528	0.0	0.0	0.0	0.0	0.0	0.0	0.0	0.0	0.0	0.0	1.087764	0.0	0.0	0.0	0.283803	0.0	0.0	0.0	0.077469	0.0	0.0	0.297682	0.0	0.0	0.0	0.0	0.0	0.0	0.465147	0.0
retro_hsap_1053	0.0	0.0	0.0	0.0	0.0	0.0	0.0	0.0	0.0	0.0	0.0	0.0	0.0	0.0	0.0	0.0	0.0	0.0	0.0	0.0	0.0	0.0	0.0	0.0	0.0	0.0	0.0	0.0	0.0	0.0	0.0	0.0	0.0	0.0	0.0	0.0	0.0	0.0	0.0	0.0	0.066122	0.0	0.0	0.0	0.0	0.0	0.0	0.0	0.0
retro_hsap_1054	0.0	0.054152	0.0	0.0	0.0	0.0	0.0	0.0	1.65524	0.0	0.332592	0.0	0.0	0.0	0.0	18.030328	0.0	0.044216	0.0	0.0	0.144879	1.12094	0.0	0.0	0.0	0.0	0.0	0.0	0.0	0.0	0.0	0.338056	0.0	0.0	0.0	0.0	0.0	0.0	0.536144	0.0	0.0	0.0	0.0	28.539322	1.011215	0.0	0.284572	0.0	0.112204
retro_hsap_1055	0.0	0.01138	0.0	0.0	0.0	0.0	0.0	0.0	0.0	0.0	0.0	0.0	0.0	0.0	0.0	0.0	0.0	0.0	0.0	0.0	0.0	0.0	0.0	0.0	0.0	0.0	0.0	0.0	0.0	0.0	0.0	0.003923	0.0	0.0	0.0	0.0	0.0	0.0	0.0	0.0	0.0	0.0	0.0	0.0	0.0	0.0	0.0	0.0	0.0
retro_hsap_1056	0.0	0.218574	0.0	0.0	0.0	0.456476	0.0	0.0	3.082536	0.0	0.161184	0.0	0.164462	0.135531	0.0	15.596887	0.0	0.0	0.186377	0.0	0.0	0.0	0.0	0.0	0.0	0.0	0.066413	0.0	0.0	0.0	0.0	0.039353	0.0	0.0	0.0	0.0	0.079094	0.244747	0.0	0.0	0.0	0.0	0.0	0.0	0.0	0.169393	0.304649	0.0	0.262036
retro_hsap_1057	0.0	0.0	0.0	0.0	0.0	0.0	0.0	0.0	0.0	0.0	0.0	0.0	0.0	0.0	0.0	0.0	0.0	0.0	0.0	0.0	0.0	0.0	0.0	0.0	0.0	0.0	0.0	0.0	0.0	0.0	0.0	0.0	0.0	0.0	0.0	0.0	0.0	0.0	0.0	0.0	0.0	0.0	0.0	0.0	0.0	0.0	0.0	0.0	0.0
retro_hsap_1058	0.0	0.0	0.0	0.0	0.0	0.0	0.0	0.0	0.0	0.0	0.0	0.0	0.0	0.0	0.0	0.0	0.0	0.0	0.0	0.0	0.0	0.0	0.0	0.0	0.0	0.0	0.0	0.0	0.0	0.0	0.0	0.0	0.0	0.0	0.0	0.0	0.0	0.0	0.0	0.0	0.0	0.0	0.0	0.0	0.0	0.0	0.0	0.0	0.0
retro_hsap_1059	0.0	0.0	0.0	0.0	0.0	0.0	0.0	0.0	0.0	0.0	0.0	0.0	0.0	0.0	0.0	0.0	0.0	0.0	0.0	0.0	0.0	0.0	0.0	0.0	0.0	0.0	0.0	0.0	0.0	0.0	0.0	0.0	0.0	0.0	0.194356	0.0	0.056548	0.0	0.0	0.0	0.0	0.0	0.0	0.0	0.0	0.0	0.0	0.0	0.0
retro_hsap_106	0.0	0.117329	0.0	0.0	0.0	0.0	0.0	0.0	0.0	0.0	0.057787	0.0	0.0	0.091433	0.0	0.442728	0.0	0.0	0.0	0.0	0.0	0.0	0.0	0.083222	0.0	3e-06	0.0	0.0	0.0	0.0	0.0	0.0	0.0	0.0	0.0	0.0	13.29549	0.0	0.0	0.0	0.0	0.0	0.0	0.0	0.0	0.0	0.036219	0.0	0.0
retro_hsap_1060	0.0	3.934105	0.471914	0.0	0.0	0.0	0.0	0.0	0.0	0.0	0.0	0.0	0.0	0.0	0.220858	0.0	0.0	0.0	0.765771	0.0	0.437902	3.454765	0.017103	2.446751	0.85474	0.0	0.0	0.0	2.000436	0.0	0.28872	0.09221	0.0	0.0	0.0	2.006927	4.993711	0.0	0.0	0.0	0.637505	0.0	0.0	0.0	0.172351	0.0	0.0	0.0	0.0
retro_hsap_1061	0.038352	0.131198	0.0	0.0	0.0	0.0	0.0	0.0	0.0	0.0	0.0	0.0	0.139445	0.050542	0.056443	0.0	0.0	0.0	0.0	3.276323	0.129531	0.0	0.0	0.0	0.070795	0.0	0.0	0.0	0.0	0.0	0.0	0.0	0.0	0.0	0.0	0.0	0.03702	0.0	0.0	0.0	0.0	4.917735	0.0	0.0	0.093463	0.0	0.0	0.0	0.0
retro_hsap_1062	0.0	0.75179	0.0	0.312346	0.0	0.0	0.0	0.11723	3.165796	0.0	0.0	0.0	0.201022	0.0	0.0	25.17684	0.0	5.414587	0.223116	0.0	2.485673	42.981944	6.983243	0.191646	0.230105	0.611003	0.242997	0.0	10.959004	0.0	3.895175	2.210966	0.0	0.0	0.204427	0.366466	0.101692	0.0	0.0	0.0	0.0	0.0	0.0	17.184968	2.254512	0.207263	0.187692	6.324681	0.329515
retro_hsap_1063	0.0	0.049886	0.0	0.0	0.0	0.095525	0.0	0.0	0.0	0.0	0.0	0.221083	0.138852	0.0	0.0	0.0	0.0	0.261127	0.0	0.855204	0.0	0.0	0.0	0.137634	0.157748	0.0	0.0	0.0	0.0	0.0	0.0	0.017535	0.0	0.0	0.0	0.0	0.0	0.0	0.0	0.0	0.0	0.0	0.0	0.0	0.0	0.135271	0.0	0.0	0.106039
retro_hsap_1064	0.0	0.0	0.109155	0.0	0.0	0.0	0.0	0.0	0.0	0.0	0.0	0.07696	0.0	0.0	0.0	0.0	0.0	0.0	0.216385	0.0	0.0	0.0	0.0	0.0	0.0	0.0	0.0	0.0	0.0	0.0	0.0	0.0	0.073187	0.0	0.0	0.0	0.0	0.0	0.0	0.0	0.0	0.0	0.05673	0.0	0.0	0.0	0.0	0.0	0.0
retro_hsap_1065	0.0	0.0	0.0	0.0	0.0	0.0	0.0	0.0	0.0	0.0	0.0	0.0	0.0	0.0	0.0	0.0	0.0	0.0	0.0	0.0	0.0	0.0	0.0	0.0	0.0	0.0	0.0	0.0	0.0	0.0	0.0	0.0	0.0	0.0	0.0	0.0	0.0	0.0	0.0	0.0	0.0	0.0	0.0	0.0	0.0	0.0	0.0	0.0	0.0
retro_hsap_1066	0.0	0.081974	0.0	0.0	0.0	0.0	0.0	0.0	0.0	0.0	0.0	0.0	0.0	0.0	0.0	0.0	0.0	0.0	0.0	0.0	0.0	0.0	0.0	0.0	0.0	0.0	0.0	0.0	0.0	0.0	0.0	0.0	0.0	0.0	0.0	0.0	0.044043	0.0	0.0	0.0	0.0	0.0	0.0	0.0	0.0	0.0	0.0	0.0	0.0
retro_hsap_1067	0.0	0.0	0.0	0.0	0.0	0.0	0.0	0.0	0.0	0.0	0.0	0.0	0.0	0.0	0.0	0.0	0.0	0.0	0.0	0.0	0.0	0.0	0.0	0.0	0.0	0.0	0.0	0.056033	0.0	0.0	0.0	0.0	0.0	0.0	0.0	0.0	0.047995	0.0	0.0	0.0	0.0	0.0	0.0	0.0	0.0	0.0	0.0	0.0	0.0
retro_hsap_1068	0.0	0.0	0.0	0.0	0.0	0.0	0.0	0.0	0.0	0.0	0.0	0.0	0.0	0.0	0.0	0.0	0.0	0.0	0.0	2.268342	0.0	0.0	0.0	0.0	0.0	0.0	0.0	0.0	0.193547	0.0	0.0	0.0	0.0	0.0	0.240335	0.0	0.026305	0.0	0.033569	0.0	0.0	0.0	0.0	0.0	0.0	0.0	0.0	0.0	0.0
retro_hsap_1069	0.075827	0.0	0.0	0.0	0.0	0.0	0.0	0.0	0.0	0.0	0.0	0.0	0.0	0.0	0.0	0.0	0.0	0.0	0.0	0.0	0.0	0.0	0.0	0.0	0.0	0.0	0.0	0.0	0.0	0.0	0.0	0.0	0.0	0.0	0.0	0.0	0.09968	0.0	0.136258	0.094437	0.0	0.0	0.0	0.0	0.0	0.0	0.0	0.0	0.0
retro_hsap_107	0.0	0.0	0.0	0.0	0.0	0.0	0.0	0.0	0.0	0.0	0.0	0.0	0.0	0.0	0.0	0.0	0.0	0.0	0.0	0.0	0.0	0.0	0.0	0.0	0.0	0.0	0.0	0.0	0.0	0.0	0.0	0.0	0.0	0.0	0.0	0.0	0.0	0.0	0.0	0.0	0.0	0.0	0.0	0.0	0.0	0.0	0.0	0.0	0.0
retro_hsap_1070	0.0	0.002054	0.0	0.0	0.096511	0.007315	0.196539	0.0	1.405429	0.039095	0.035118	0.019142	0.0	0.014867	0.051365	5.17738	0.0	0.0	0.022182	0.0	0.0	0.0	0.131781	0.066377	0.158895	0.0	0.0	0.0	0.0	0.741016	0.0	0.057561	0.0	0.001349	0.04056	0.0	0.0	0.033897	0.0	0.0	0.0	0.0	0.01364	5.180134	0.0	0.104161	0.017237	0.002796	0.072907
retro_hsap_1071	0.0	0.185749	0.176777	0.0	0.809571	0.042831	0.0	0.0	0.0	0.097899	0.0	0.16189	0.50795	0.044707	0.0	0.0	0.104036	0.098966	0.0	0.0	0.163354	2.040803	0.193068	0.0	0.020245	0.189103	0.228791	0.0	0.111448	0.0	0.0	0.204483	0.284856	0.268968	0.203714	0.699968	0.0	0.0	0.395196	0.249928	0.0	6.299161	0.0	0.0	0.0	0.0	0.093316	0.0	0.081206
retro_hsap_1072	0.0	0.056915	0.090706	0.0	0.0	0.084698	0.120967	0.0	0.0	0.0	0.0	0.0	0.0	0.052337	0.0	0.0	0.0	0.0	0.0	0.0	0.068955	0.0	0.0	0.0	0.0	0.0	0.062488	0.0	0.0	0.0	0.0	0.0	0.0	0.0	0.0	0.0	0.0	0.0	0.0	0.0	0.0	0.0	0.0	0.0	0.0	0.0	0.0	0.0	0.046841
retro_hsap_1073	0.0	0.113754	0.0	0.0	0.12225	0.0	0.0	0.0	0.0	0.065454	0.0	0.0	0.0	0.0	0.0	0.0	0.021406	0.0	0.364741	0.0	0.0	0.0	0.0	0.0	0.0	0.0	0.0	0.0	0.0	0.0	0.0	0.0	0.038648	0.080231	0.0	0.0	0.0	0.0	0.13514	0.0	0.0	0.0	0.023244	0.0	0.0	0.0	0.0	0.0	0.0
retro_hsap_1074	0.0	0.0	0.0	0.0	0.0	0.0	0.0	0.042884	0.0	0.0	0.0	0.060938	0.0	0.0	0.0	0.0	0.0	0.318164	0.0	0.616868	0.0	0.0	0.0	0.0	0.0	0.0	0.0	0.0	0.0	0.698746	0.306865	0.00767	0.0	0.0	0.0	0.0	0.027235	0.0	0.0	0.0	0.0	0.0	0.0	0.0	0.047796	0.0	0.0	0.0	0.0
retro_hsap_1075	0.0	0.310972	0.179482	0.0	0.0	0.0	0.0	0.0	0.05836	0.0	0.0	0.123596	0.0	0.0	0.128227	0.0	0.122093	0.053978	0.0	1.254299	0.39802	2.230443	0.736981	0.0	0.17871	0.153518	0.063962	0.0	0.724341	1.638878	8.567513	0.042145	0.239177	0.0	0.0	0.0	0.0	0.115574	0.0	0.0	0.059549	0.0	0.188438	1.019261	0.674143	0.0	0.0	0.257275	0.0
retro_hsap_1076	0.0	0.0	0.0	0.0	0.0	0.063217	0.0	0.0	0.032903	0.0	0.0	0.07963	0.0	0.0	0.0	0.0	0.0	0.0	0.0	0.0	0.267713	0.876463	0.066748	0.0	0.0	0.0	0.079309	0.0	4.146451	0.0	0.0	0.0	0.077324	0.0	0.0	0.0	0.0	0.0	0.0	0.0	0.0	0.0	0.0	0.0	0.195533	0.0	0.0	0.0	0.071733
retro_hsap_1077	0.0	0.015099	0.0	0.0	0.0	0.162505	0.0	0.0	0.018585	0.0	0.057007	0.0	0.0	0.049383	0.0	0.0	0.0	0.0	0.0	0.0	0.0	0.0	0.0	0.0	0.0	0.160202	0.0	0.0	0.0	0.0	0.0	0.0	0.0	0.0	0.0	0.0	0.019511	0.039902	0.0	0.0	0.0	0.0	0.0	0.0	0.0	0.0	0.0	0.0	0.0
retro_hsap_1078	0.0	0.0	0.254843	0.0	0.0	0.0	0.0	0.0	0.0	0.0	0.0	0.0	0.0	0.0	0.177585	0.0	0.183466	0.0	0.0	0.0	0.0	0.0	0.0	0.0	0.0	0.0	0.09617	0.0	0.0	0.0	0.0	0.100824	0.0	0.0	0.758415	0.0	0.390893	0.0	0.0	0.0	0.0	0.0	0.0	0.0	0.0	0.0	0.0	0.0	0.0
retro_hsap_1079	0.0	0.0	0.0	0.0	0.0	0.0	0.0	0.0	0.0	0.0	0.0	0.115591	0.0	0.0	0.0	0.0	0.0	0.0	0.0	0.0	0.476576	0.0	0.0	0.0	0.0	0.0	0.0	0.0	0.0	0.0	0.0	0.0	0.0	0.0	0.0	0.0	0.0	0.0	0.0	0.0	0.0	0.0	0.0	1.939566	0.0	0.177357	0.0	0.0	0.0
retro_hsap_108	35.781462	62.969315	109.558183	13.147976	253.118635	1.296757	197.977803	0.0	0.0	137.117247	0.0	176.726378	270.564914	0.354983	283.343356	0.0	78.401343	15.74243	94.182909	84.145396	31.199513	77.419978	59.553769	0.0	264.667135	0.057542	0.0	0.551655	51.436706	28.294878	28.931712	28.702095	107.513435	0.005658	0.0	261.798095	2.803074	0.0	62.577089	123.534046	34.844441	491.774284	107.760507	26.795548	29.304503	0.00267	0.0	24.563946	0.924622
retro_hsap_1080	0.0	0.183456	0.0	0.0	0.0	0.0	0.0	0.058667	0.0	0.0	0.0	0.175662	0.0	0.0	0.0	0.0	0.0	0.0	0.0	0.0	0.0	0.0	0.093373	0.0	0.0	0.0	0.0	0.0	0.0	0.132326	0.093549	0.021394	0.041445	0.0	0.0	0.0	0.008344	0.0	0.118958	0.04425	0.0	0.0	0.0	0.0	0.057721	0.0	0.0	0.0	0.0
retro_hsap_1081	0.0	0.0	0.0	0.0	0.0	0.0	0.0	0.0	0.0	0.0	0.0	0.0	0.0	0.0	0.0	0.0	0.0	0.0	0.0	0.0	0.0	0.0	0.0	0.0	0.0	0.0	0.0	0.0	0.0	0.0	0.0	0.0	0.0	0.0	0.0	0.0	0.0	0.0	0.150382	0.0	0.0	0.0	0.0	0.0	0.0	0.0	0.176941	0.0	0.0
retro_hsap_1082	0.0	0.0	0.042488	0.0	0.0	0.0	0.049639	0.0	0.024927	0.0	0.0	0.0	0.0	0.030243	0.0	0.0	0.0	0.0	0.041049	0.0	0.034314	0.0	0.198158	0.0	0.0	0.0	0.0	0.0	0.312001	0.0	0.0	0.038383	0.0	0.0	0.038695	0.0	0.007392	0.0	0.0	0.0	0.0	0.0	0.0	0.641437	0.0	0.0	0.0	0.0	0.0
retro_hsap_1083	0.0	0.0	0.0	0.175278	0.095967	0.0	0.0	0.0	0.037638	0.0	0.0	0.0	0.0	0.0	0.0	0.0	0.0	0.0	0.0	0.0	1.413456	1.135498	0.397329	0.0	0.0	0.0	0.0	0.0	0.078258	0.0	0.0	0.312948	0.0	0.0	0.0	0.0	0.039857	0.0	0.168922	0.0	0.0	0.0	0.0	10.594142	0.063376	0.0	0.0	0.0	0.0
retro_hsap_1084	0.087267	0.0	0.0	0.0	0.0	0.0	0.0	0.0	0.980087	0.061362	0.330257	0.129882	0.0	0.0	0.0	7.666369	0.123532	0.905853	0.0	0.0	0.19473	0.0	0.288586	0.162735	0.381279	0.0	0.0	0.0	0.707878	0.0	0.933985	0.397243	0.128045	0.0	0.0	0.0	0.0	0.0	0.116333	0.0	0.0	0.0	0.094385	1.019261	1.719065	0.177496	0.0	0.0	0.123208
retro_hsap_1085	0.0	0.0	0.0	0.0	0.0	0.0	0.100728	0.0	0.0	0.0	0.0	0.0	0.0	0.0	0.0	0.0	0.0	0.0	0.0	0.0	0.063101	0.066439	0.0	0.07539	0.0	0.0	0.0	0.0	0.0	0.0	0.072176	0.009725	0.0	0.0	0.0	0.0	0.0	0.0	0.0	0.0	0.0	0.0	0.0	0.0	0.0	0.0	0.0	0.0	0.0
retro_hsap_1086	0.0	0.098762	0.0	0.0	0.24617	0.0	0.0	0.0	3.853003	0.0	0.0	0.45836	0.291601	0.0	0.0	6.752535	0.0	2.462973	0.0	0.0	0.0	0.0	0.0	0.0	0.0	0.0	0.224356	0.0	0.0	0.0	0.0	0.518523	0.0	0.392416	0.286221	0.273089	0.154195	0.0	0.0	0.0	0.0	0.0	0.344553	0.0	2.546763	0.29076	0.260314	0.237176	0.442935
retro_hsap_1087	0.0	0.0	0.0	0.0	0.0	0.279356	0.0	0.0	0.382633	0.0	0.097884	0.064512	0.0	0.0	0.0	1.213819	0.0	0.0	0.0	0.0	0.0	0.0	0.0	0.0	0.0	0.186131	0.0	0.088811	0.0	0.0	0.0	0.0	0.0	0.0	0.0	0.0	0.0	0.140515	0.0	0.0	0.0	0.0	0.0	0.0	0.0	0.101617	0.097276	0.0	0.0
retro_hsap_1088	0.0	0.070165	0.0	0.0	0.108696	0.0	0.0	0.0	0.167791	0.025174	0.0	0.0	0.060128	0.04532	0.0	1.25779	0.044369	0.78487	0.137376	0.520133	0.892849	0.461321	1.724527	0.0	0.0	0.0	0.0	0.0	0.557415	0.119376	3.510656	0.426097	0.090232	0.080705	0.0	0.0	0.0	0.0	1.139116	0.040985	0.0	0.0	0.0	0.0	1.095935	0.0	0.0	0.152651	0.0
retro_hsap_1089	0.026235	0.011197	0.0	0.0	0.058038	0.022726	0.0	0.005975	0.456688	0.016026	0.0	0.0	0.0	0.0	0.015252	0.0	0.0	0.469563	0.0	0.241787	0.157116	0.395054	1.843804	0.0	0.02211	0.0	0.008202	0.0	0.077423	0.514839	0.008037	0.020738	0.007301	0.0	0.04126	0.0	0.00542	0.014606	0.0	0.0	0.0	0.0	0.019304	0.214803	0.310383	0.022092	0.0	0.103068	0.0
retro_hsap_109	0.0	2.630494	0.0	0.0	0.0	1.079975	0.0	0.512895	0.971107	0.0	1.199192	0.0	0.0	0.788929	0.0	0.822523	0.0	0.683657	0.0	0.366924	0.260467	0.571551	0.27749	0.833926	0.0	1.420477	0.720643	0.696225	0.398499	0.0	0.073942	1.893264	0.007777	0.0	0.0	0.0	0.893783	0.853139	0.413655	0.0	1.575119	1.381241	0.0	0.333785	0.259397	0.638704	0.809796	0.585596	0.676969
retro_hsap_1090	0.0	0.0	0.0	0.0	0.0	0.0	0.0	0.0	0.0	0.0	0.0	0.0	0.0	0.0	0.0	0.0	0.0	0.0	0.0	0.0	0.0	0.0	0.0	0.0	0.0	0.0	0.0	0.0	0.0	0.0	0.0	0.003074	0.0	0.0	0.0	0.0	0.0	0.0	0.0	0.0	0.0	0.0	0.0	0.0	0.0	0.0	0.0	0.0	0.0
retro_hsap_1091	0.0	0.0	0.0	0.0	0.0	0.0	0.0	0.0	0.0	0.0	0.0	0.0	0.0	0.0	0.0	0.0	0.0	0.0	0.0	0.0	0.0	0.0	0.0	0.0	0.0	0.0	0.0	0.0	0.0	2.065669	0.0	0.032411	0.0	0.0	0.0	0.0	0.0	0.0	0.0	0.0	0.0	0.0	0.0	0.0	6.10612	0.0	0.0	0.0	0.0
retro_hsap_1092	0.0	0.0	0.0	0.0	0.0	0.0	0.0	0.0	0.0	0.0	0.0	0.0	0.0	0.0	0.0	0.0	0.0	0.0	0.0	0.0	0.0	0.0	0.0	0.0	0.0	0.0	0.0	0.0	0.0	0.0	0.0	0.0	0.0	0.0	0.0	0.0	0.0	0.0	0.0	0.0	0.0	0.0	0.0	0.0	0.0	0.0	0.0	0.0	0.0
retro_hsap_1093	0.01737	0.087136	0.029452	0.0	0.047827	0.029846	0.0	0.0	1.204047	0.018042	0.078814	0.051984	0.0	0.03173	0.0	4.107484	0.020458	0.128785	0.0	0.481409	0.270458	0.23467	0.444505	0.130476	0.0	0.077346	0.071487	0.018702	0.14374	2.174228	0.374583	0.422442	0.045667	0.035106	0.0	0.0	0.026875	0.077912	0.38086	0.039035	0.0	0.090745	0.080602	1.231083	0.209497	0.0	0.026247	0.067767	0.063457
retro_hsap_1094	0.0	0.0	0.0	0.0	0.0	0.0	0.0	0.0	0.0	0.0	0.0	0.0	0.0	0.0	0.0	0.0	0.0	0.0	0.0	0.0	0.0	0.0	0.033121	0.0	0.0	0.0	0.0	0.0	0.215945	0.0	0.0	0.0	0.0	0.0	0.0	0.0	0.0	0.0	0.0	0.0	0.0	0.138122	0.0	0.0	0.477435	0.0	0.0	0.0	0.0
retro_hsap_1095	0.0	0.0	0.0	0.0	0.0	0.0	0.0	0.0	0.0	0.0	0.0	0.0	0.0	0.0	0.0	0.0	0.0	0.0	0.0	0.0	0.0	0.0	0.0	0.0	0.0	0.0	0.0	0.074342	0.0	0.0	0.0	0.0	0.0	0.0	0.0	0.0	0.0	0.0	0.0	0.0	0.0	0.0	0.0	0.0	0.0	0.0	0.0	0.0	0.0
retro_hsap_1096	0.0	0.304737	0.0	0.0	0.0	0.05553	0.0	0.0	0.279124	0.0	0.147838	0.0	0.0	0.0	0.0	0.0	0.0	0.0	0.0	0.0	0.0	0.1449	0.286854	0.07423	0.0	0.0	0.071897	0.0	0.115061	0.067319	0.0	0.41296	0.0	0.0	0.0	0.0	0.0	0.025958	0.458326	0.0	0.0	0.0	0.0	6.76705	0.15384	0.0	0.073551	0.0	0.031559
retro_hsap_1097	0.0	0.062085	0.0	0.0	0.0	0.0	0.0	0.0	0.292708	0.0	0.0	0.0	0.0	0.0	0.0	0.0	0.0	0.213142	0.0	0.0	0.0	0.0	0.0	0.0	0.0	0.0	0.0	0.0	1.120762	0.0	0.0	0.0	0.0	0.0	0.0	0.0	0.0	0.0	0.0	0.0	0.0	0.0	0.0	0.0	0.874381	0.0	0.0	0.0	0.0
retro_hsap_1098	0.070671	0.428417	0.1217	0.602288	0.285137	0.209931	0.0	0.240332	1.641309	0.107969	0.0	0.170536	0.220419	0.0	0.0	0.0	0.0	0.764243	0.245159	0.0	0.439784	0.0	0.625845	0.100152	0.0	0.288833	0.175966	0.103182	0.382688	0.0	14.322372	0.01219	0.07978	0.0	0.32583	0.0	0.052161	0.155454	0.0	0.072788	0.0	0.0	0.0	1.567326	0.127412	0.206074	0.183987	0.385778	0.160614
retro_hsap_1099	0.0	0.0	0.0	0.0	0.0	0.0	0.0	0.0	0.0	0.0	0.0	0.0	0.0	0.0	0.0	0.0	0.0	0.0	0.0	2.371573	4.261153	4.357144	2.781302	0.0	0.0	0.0	0.0	0.0	2.99487	0.0	0.0	0.83419	0.0	0.0	0.0	0.0	0.0	0.0	0.657671	0.0	0.0	0.0	0.0	55.493126	2.137216	0.0	0.0	1.239121	0.0
retro_hsap_11	0.469675	3.360113	1.508868	2.552698	0.685348	2.153442	1.100655	2.083321	2.429039	1.172848	3.069067	2.416463	1.831299	1.905442	1.477092	2.852321	1.708604	0.96404	1.456778	0.419461	0.538266	3e-06	0.637078	3.063311	1.36778	2.056166	2.346394	1.483649	0.824209	0.066277	12.167865	0.349497	2.048097	1.116503	1.94978	1.548741	0.706587	1.452898	0.661803	0.673543	0.741166	1.269582	1.058306	3.640309	1.068641	2.151404	2.557096	1.041774	2.727561
retro_hsap_110	0.0	0.0	0.0	0.0	0.0	0.0	0.0	0.0	0.0	0.0	0.0	0.0	0.0	0.0	0.0	0.0	0.0	0.0	0.0	0.0	0.0	0.0	0.0	0.0	0.0	0.0	0.0	0.0	0.0	0.0	0.0	0.0	0.0	0.0	0.0	0.0	0.0	0.0	0.0	0.0	0.0	0.0	0.0	0.0	0.0	0.0	0.0	0.0	0.0
retro_hsap_1100	0.020352	0.065722	0.0	0.0	0.029978	0.0	0.092946	0.0	0.0	0.0	0.0	0.0	0.0	0.0	0.0	0.0	0.0	0.0	0.0	0.0	0.0	0.0	0.0	0.0	0.0	0.0	0.010501	0.0	0.0	0.0	0.0	0.0	0.0	0.0	0.0	0.0	9.2e-05	0.0	0.0	0.0	0.0	0.0	0.0	0.0	0.0	0.0	0.0	0.0	0.0
retro_hsap_1101	0.0	0.02403	0.0	0.0	0.0	0.0	0.0	0.0	0.0	0.0	0.0	0.0	0.0	0.0	0.0	0.0	0.0	0.0	0.0	0.0	0.0	0.0	0.082278	0.0	0.0	0.0	0.0	0.0	0.0	0.0	0.0	0.05629	0.0	0.0	0.0	0.0	0.0	0.0	0.0	0.0	0.0	0.205402	0.0	0.0	0.0	0.0	0.0	0.0	0.0
retro_hsap_1103	0.0	0.0	0.056512	0.0	0.0	0.0	0.0	0.0	0.0	0.0	0.0	0.0	0.0	0.0	0.0	0.0	0.0	0.0	0.0	0.0	0.0	0.0	0.395684	0.0	0.0	0.0	0.0	0.0	0.180874	0.0	0.0	0.035203	0.0	0.0	0.0	0.0	0.0	0.0	0.0	0.0	0.0	0.0	0.0	0.0	0.0	0.0	0.0	0.0	0.0
retro_hsap_1104	0.0	0.0	0.0	0.0	0.0	0.0	0.0	0.0	2.717747	0.0	0.195842	0.0	0.0	0.0	0.0	15.575364	0.0	0.0	0.440149	0.0	1.697803	0.0	1.038473	0.366865	0.0	0.0	0.0	0.096562	3.649997	0.0	0.0	0.529561	0.0	0.0	0.0	0.0	0.0	0.0	0.320294	0.0	0.0	0.0	0.113523	0.0	0.183367	0.0	0.0	0.36141	0.0
retro_hsap_1105	0.029432	0.0	0.0	0.0	0.0	0.0	0.0	0.0	0.0	0.0	0.0	0.0	0.0	0.0	0.0	0.0	0.0	0.222623	0.0	0.0	0.0	0.0	0.0	0.0	0.145561	0.0	0.0	0.0	0.0	0.0	0.0	0.041576	0.0	0.0	0.063705	0.0	0.0	0.0	0.0	0.0	0.0	0.0	0.034772	0.0	0.0	0.0	0.0	0.0	0.0
retro_hsap_1106	0.0	0.0	0.0	0.0	0.0	0.0	0.0	0.0	0.0	0.0	0.0	0.0	0.0	0.0	0.0	0.0	0.0	0.0	0.0	0.0	0.0	0.0	0.0	0.0	0.0	0.0	0.0	0.0	1.197948	0.0	0.0	0.0	0.0	0.0	0.0	0.0	0.0	0.0	0.0	0.0	3.938975	0.0	0.0	0.0	0.0	0.0	0.0	0.0	0.0
retro_hsap_1107	0.0	0.0	0.0	0.0	0.0	0.0	0.0	0.0	0.0	0.0	0.0	0.0	0.0	0.0	0.0	0.0	0.0	0.0	0.0	0.0	0.0	0.0	0.0	0.0	0.0	0.0	0.0	0.0	0.0	0.0	0.0	0.0	0.0	0.0	0.0	0.0	0.0	0.0	0.0	0.0	0.0	0.0	0.0	0.0	0.0	0.0	0.0	0.0	0.0
retro_hsap_1108	0.0	0.0	0.0	0.0	0.0	0.0	0.0	0.01429	0.746492	0.0	0.0	0.0	0.0	0.022122	0.0	1.166103	0.0	0.098773	0.0	0.580188	0.238724	0.638692	0.26626	0.0	0.052385	0.047841	0.0	0.0	1.299492	2.590082	0.0	0.147641	0.0	0.032046	0.048576	0.0	0.0	0.0	0.416618	0.0	0.18019	0.0	0.01569	0.390065	0.868789	0.0	0.0	0.007346	0.0
retro_hsap_1109	0.0	0.023719	0.058235	0.0	0.02048	0.0	0.0	0.0	0.111141	0.0	0.0	0.037229	0.0	0.016478	0.0	0.0	0.0	0.0	0.0	0.0	0.0	0.0	0.0	0.0	0.0	0.0	0.0	0.0	0.0	2.886865	14.007073	0.061282	0.0	0.0	0.0	0.0	0.0	0.0	0.0	0.0	0.0	0.449668	0.0	0.0	0.0	0.143337	0.036845	0.0	0.008319
retro_hsap_111	1.472807	2.484198	4.501165	4.191132	8.305259	2.658509	5.842625	0.31286	3.090835	0.058499	4.559054	3.336228	6.094563	2.986122	0.739999	5.818624	2.733616	1.223042	3.023329	0.265471	0.0	4.375259	0.945968	4.052984	5.374174	3.835416	5.840422	2.17676	1.164275	3.104724	3.069349	0.831841	3.53297	3.74629	2.770849	3.691189	0.529275	5.002019	5.674497	1.373163	0.0	0.0	0.678124	3.52143	3.385683	3.46773	4.302748	0.433357	2.738714
retro_hsap_1110	0.75893	2.448888	2.541786	0.689208	0.381501	1.150741	1.832646	1.331278	4.352655	0.700221	0.494977	0.343	1.693824	1.138092	2.398492	1.567939	1.081166	2.514645	1.942706	0.449617	0.218155	0.0	0.590006	0.208945	1.299495	2.833505	2.000412	1.479683	0.015449	0.32445	9.390074	0.143067	0.02061	3.115553	1.99527	1.862393	3.003375	2.270281	0.56382	0.444408	2.162469	0.74284	1.317556	2.130846	0.253617	2.823363	0.534531	0.325879	1.744933
retro_hsap_1111	0.0	0.027607	0.0	0.0	0.0	0.0	0.0	0.0	0.0	0.0	0.0	0.056034	0.0	0.0	0.0	0.0	0.0	0.0	0.0	0.0	0.0	0.0	0.0	0.0	0.0	0.0	0.0	0.0	0.0	0.0	0.0	0.0	0.0	0.0	0.0	0.0	0.0	0.0	0.0	0.0	0.0	0.0	0.0	0.0	0.0	0.0	0.0	0.0	0.0
retro_hsap_1112	0.0	0.0	0.0	0.0	0.0	0.0	0.0	0.0	0.0	0.0	0.0	0.0	0.0	0.0	0.0	0.0	0.0	0.0	0.0	0.0	0.0	0.0	0.0	0.0	0.0	0.0	0.0	0.0	0.0	0.0	0.0	0.0	0.0	0.0	0.0	0.0	0.0	0.0	0.0	0.0	0.0	0.0	0.0	0.0	0.0	0.0	0.0	0.0	0.0
retro_hsap_1113	0.0	0.0	0.0	0.0	0.0	0.0	0.0	0.0	0.0	0.0	0.0	0.0	0.0	0.0	0.0	0.0	0.0	0.0	0.0	0.0	0.0	0.0	0.0	0.0	0.0	0.0	0.0	0.0	0.0	0.0	0.0	0.0	0.0	0.0	0.0	0.0	0.02651	0.0	0.0	0.0	0.0	0.0	0.0	0.0	0.0	0.0	0.0	0.0	0.0
retro_hsap_1114	0.061402	0.328493	0.0	0.0	0.0	0.0	0.138606	0.0	0.0	0.0	0.0	0.0	0.095564	0.076842	0.0	0.0	0.0	0.0	0.117503	0.0	0.0	0.631796	0.0	0.0	0.09685	0.0	0.0	0.0	0.065257	0.0	0.0	0.041235	0.0	0.0	0.0	0.091285	0.0	0.0	0.0	0.068382	0.0	0.0	0.0	0.0	0.0	0.0	0.0	0.03973	0.0
retro_hsap_1115	0.0	0.520251	0.681258	0.144746	0.143435	0.086316	0.714502	0.089875	0.086203	0.034795	0.0	0.335789	0.433052	0.292069	0.236371	0.0	0.0	0.955479	0.58883	0.0	0.0	0.0	0.056568	0.762621	0.0	0.317735	0.072561	0.136815	0.0	0.0	0.087647	0.08921	0.424785	0.664997	0.728527	0.461423	0.161858	0.0	0.418099	0.375068	0.0	0.0	0.486088	0.0	0.485148	0.056056	0.123186	0.109459	0.740765
retro_hsap_1116	0.120629	0.598731	0.0	0.349008	0.399283	0.0	0.0	0.0	0.705663	0.539182	0.0	0.206657	0.261259	0.0	0.213227	0.0	0.386863	2.299212	0.282071	0.0	3.961541	0.0	0.0	0.0	0.0	0.0	0.0	0.14802	0.798632	0.0	0.0	0.345682	0.0	0.32786	0.219823	0.245093	0.0	0.156865	0.0	0.0	0.0	0.0	0.366029	0.0	1.650303	0.0	0.0	0.0	0.0
retro_hsap_1117	0.0	0.024968	0.0	0.039984	0.0	0.0	0.0	0.0	0.031749	0.020381	0.0	0.0242	0.0	0.020351	0.0	0.0	0.0	0.078053	0.0	0.0	0.0	0.0	0.0	0.0	0.0	0.0	0.0	0.0	0.0	0.0	0.0	0.0	0.0	0.0	0.085589	0.0	0.026902	0.0	0.0	0.019549	0.0	0.0	0.0	0.0	0.020092	0.0	0.091401	0.026672	0.064172
retro_hsap_1118	0.0	0.0	0.0	0.0	0.0	0.0	0.0	0.0	0.0	0.0	0.0	0.0	0.0	0.0	0.0	0.0	0.0	0.0	0.0	0.0	0.0	0.0	0.0	0.167753	0.0	0.0	0.0	0.0	0.0	0.0	0.0	0.0	0.0	0.0	0.0	0.0	0.0	0.0	0.0	0.0	0.0	0.0	0.0	0.0	0.366832	0.0	0.0	0.0	0.0
retro_hsap_1119	0.0	0.0	0.0	0.0	0.0	0.0	0.0	0.0	0.0	0.0	0.0	0.0	0.0	0.0	0.0	0.0	0.0	0.0	0.0	0.0	0.0	0.0	0.0	0.0	0.0	0.0	0.0	0.0	0.0	0.0	0.0	0.0	0.0	0.0	0.0	0.0	0.0	0.0	0.0	0.0	0.0	0.0	0.0	0.0	0.0	0.0	0.0	0.0	0.0
retro_hsap_112	0.850662	2.649975	2.428551	3.953755	4.52775	1.719488	2.913258	1.085793	3.198548	1.317853	0.821505	4.224812	5.392987	1.357892	2.652825	15.506343	1.333875	0.407153	2.43446	1.968111	0.025981	4.308428	0.505511	3.025592	1.609865	3.007566	2.492001	1.836025	1.075881	1.033561	15.383309	1.200293	3.227744	2.573788	1.929093	4.629442	0.81521	2.005446	1.347737	1.469047	2.130931	0.02392	1.615616	7.271123	0.902674	2.689126	2.7905	0.300768	2.605389
retro_hsap_1120	0.094209	0.000609	0.804066	0.0	0.269133	0.0	2e-06	0.0	0.089607	0.0	0.094877	1.106081	0.253681	0.0	0.901716	0.0	0.0	0.0	0.509607	0.0	0.380628	0.0	0.0	0.491142	0.686019	0.297623	0.0	0.0	0.0	0.181085	8e-06	0.0	0.630804	1.190609	0.587654	0.474827	20.582027	0.054003	0.0	0.0	0.193591	0.0	0.141726	0.0	0.0	0.0	0.054887	0.372769	0.0
retro_hsap_1121	0.0	0.93015	0.0	0.0	0.0	0.053982	0.0	0.0	0.0	0.0	0.0	0.0	0.0	0.0	0.0	0.0	0.0	0.0	0.0	0.0	0.0	0.0	0.0	0.0	0.0	0.0	0.0	0.0	0.0	0.0	0.0	0.010123	0.0	0.0	0.08287	0.0	0.0	0.0	0.041054	0.0	0.0	0.0	0.0	0.0	0.0	0.072511	0.072637	0.0	0.0
retro_hsap_1122	0.163438	1.709001	0.0	0.515017	0.905678	0.108206	0.522774	0.219351	3.847638	0.29849	1.071463	0.729035	1.169652	0.093299	0.065262	21.242439	0.237181	0.0	0.277151	0.0	0.0	0.063727	0.176538	0.330146	0.776626	0.252314	0.312487	0.073239	1.536144	0.279499	11.458748	0.220502	0.399423	0.505767	0.419615	0.322563	0.514916	0.122102	0.273899	0.450733	0.0	0.0	0.227139	5.504255	0.205588	0.3028	0.332324	0.0	0.21358
retro_hsap_1123	0.0	0.011585	0.0	0.0	0.0	0.0	0.0	0.0	0.0	0.0	0.0	0.0	0.0	0.0	0.0	0.0	0.0	0.0	0.0	0.0	0.021421	0.0	0.015488	0.0	0.0	0.0	0.0	0.0	0.018747	0.0	0.0	0.003323	0.0	0.0	0.0	0.0	0.0	0.0	0.058652	0.0	0.104838	0.0	0.0	0.0	0.01506	0.0	0.0	0.009516	0.0
retro_hsap_1124	0.0	0.0	0.077646	0.0	0.0	0.0	0.0	0.0	0.064117	0.0	0.139994	0.0	0.0	0.0	0.0	0.0	0.0	0.0	0.084253	0.0	0.046492	1.554159	0.275681	0.0	0.0	0.0	0.053189	0.0	0.0	0.0	0.0	0.095257	0.0	0.0	0.0	0.067966	0.0	0.0	0.08895	0.0	0.0	0.0	0.0	1.022483	0.0	0.182285	0.0	0.0	0.044674
retro_hsap_1125	0.0	0.0	0.0	0.0	0.0	0.0	0.0	0.0	0.0	0.0	0.0	0.0	0.0	0.0	0.0	0.0	0.0	0.0	0.0	0.0	0.0	0.0	0.0	0.0	0.0	0.110738	0.0	0.0	0.0	0.0	0.0	0.0	0.0	0.0	0.0	0.0	0.0	0.0	0.0	0.0	0.0	0.0	0.0	0.0	0.0	0.122071	0.0	0.0	0.0
retro_hsap_1126	0.0	0.023868	0.0	0.0	0.0	0.0	0.0	0.0	0.0	0.0	0.0	0.0	0.0	0.0	0.0	0.0	0.049134	0.0	0.0	0.0	0.0	0.0	0.0	0.0	0.0	0.0	0.0	0.03159	0.0	0.0	0.0	0.0	0.0	0.0	0.0	0.0	0.0	0.093297	0.0	0.0	0.0	0.0	0.0	0.0	0.0	0.0	0.0	0.0	0.0
retro_hsap_1127	0.126919	0.208891	0.0	0.0	0.0	0.02683	0.0	0.248794	0.506246	0.0	0.0	0.128298	0.0	0.12333	0.0	0.0	0.0	0.155073	0.0	0.0	0.0	0.0	0.0	0.0	0.0	0.0	0.0	0.565743	0.0	0.0	0.0	0.0	0.0	0.0	0.009179	0.076788	0.0	0.0	0.0	0.057063	0.0	0.0	0.411312	0.0	0.0	0.0	0.0	0.0	0.377202
retro_hsap_1128	0.0	0.563349	0.0	0.0	0.0	0.0	0.0	0.0	0.055602	0.0	0.0	0.0	0.0	0.0	0.0	0.0	0.0	0.096879	0.0	0.848779	0.0	0.0	0.035707	0.0	0.0	0.0	0.0	0.0	0.0	0.551882	0.0	0.064007	0.0	0.0	0.0	0.0	0.123838	0.0	0.168484	0.0	0.0	0.0	0.0	1.368324	0.291677	0.0	0.0	0.0	0.0
retro_hsap_1129	0.015102	0.0	0.0	0.0	0.0	0.0	0.0	0.0	0.008528	0.0	0.0	0.02148	0.0	0.0	0.0	0.0	0.0	0.042131	0.0	0.569486	0.800246	0.613333	0.484388	0.0	0.0	0.0	0.0	0.0	0.433494	0.0	0.0	0.618621	0.0	0.0	0.027469	0.0	0.0	0.0	0.216349	0.0	0.0	0.0	0.0	2.532938	0.485428	0.0	0.0	0.02322	0.0
retro_hsap_113	0.0	0.0	0.0	0.0	0.0	0.116898	0.0	0.0	3.601916	0.0	0.127692	0.118775	0.006141	0.020994	0.0	22.446392	0.0	0.587611	0.0	0.0	0.45635	0.496156	0.120443	0.0	0.021515	0.068773	0.017121	0.0	0.391315	0.0	0.0	0.439515	0.06993	0.0	0.002113	0.004826	0.0	0.0	0.0	0.0	0.0	0.0	0.033286	0.430295	0.696909	0.094604	0.0	0.0	0.006899
retro_hsap_1130	0.0	0.0	0.0	0.0	0.0	2.848884	0.0	13.991589	0.316243	0.0	0.64141	0.0	0.0	3.301418	0.0	0.0	0.0	0.18638	0.0	0.0	0.0	0.0	0.0	0.857727	0.0	5.058736	2.79625	2.49056	0.0	0.0	0.0	0.0	0.0	0.0	0.0	0.0	0.0	2.870175	0.0	0.0	0.0	0.0	0.0	0.0	0.0	2.911618	1.431353	0.148269	2.74052
retro_hsap_1131	0.022586	0.430151	0.0	0.0	0.0	0.0	0.0	0.0	0.039158	0.0	0.0	0.0	0.0	0.0	0.0	0.0	0.0	0.0	0.0	0.0	0.911886	0.389593	3.205869	0.0	0.0	0.0	0.0	0.0	1.289638	0.947697	0.0	0.614616	0.0	0.0	0.0	0.0	0.0	0.0	0.111816	0.0	0.0	0.319971	0.0	23.262808	0.4357	0.0	0.0	0.0	0.0
retro_hsap_1132	0.0	0.0	0.0	0.0	0.0	0.0	0.0	0.0	0.0	0.0	0.0	0.0	0.0	0.0	0.0	0.0	0.0	0.0	0.0	0.0	0.0	0.0	0.0	0.0	0.0	0.0	0.0	0.0	0.0	0.0	0.0	0.0	0.0	0.0	0.0	0.0	0.0	0.0	0.0	0.0	0.0	0.0	0.0	0.575721	0.0	0.0	0.0	0.0	0.0
retro_hsap_1133	0.499506	0.0	0.642559	0.452433	0.018567	0.187494	0.338734	0.537743	2.704452	0.069153	0.110991	0.0	0.278022	0.726625	0.011633	6.995941	0.0	0.0	0.152454	0.0	0.0	0.0	0.0	0.700844	0.0	0.213321	0.0766	0.124015	0.0	0.0	0.0	1.766222	0.008985	0.133692	0.0	0.378051	0.0	0.378941	1.404774	0.0	0.0	0.0	0.172378	0.0	0.0	0.429946	0.565906	0.0	1.295212
retro_hsap_1134	0.0	0.488402	0.0	0.0	0.0	0.0	0.0	0.0	0.0	0.0	0.0	0.0	0.0	0.0	0.0	0.0	0.0	0.0	0.0	0.0	0.0	0.98609	4.569283	0.0	0.0	0.0	0.0	0.0	1.167999	0.0	0.0	0.0	0.0	0.0	0.0	0.0	0.0	0.0	0.0	0.0	0.0	1.335066	0.0	0.0	0.0	0.0	0.0	0.0	0.0
retro_hsap_1135	0.0	0.022334	0.0	0.0	0.0	0.0	0.0	0.0	0.0	0.0	0.0	0.0	0.0	0.0	0.0	0.0	0.0	0.0	0.0	0.0	0.367879	0.172195	0.420595	0.0	0.0	0.0	0.0	0.0	0.904739	0.0	0.0	0.515574	0.0	0.0	0.0	0.0	0.0	0.0	0.355665	0.0	0.0	0.130271	0.0	4.285608	0.513321	0.0	0.0	1.373581	0.0
retro_hsap_1136	0.0	0.0	0.0	0.0	0.0	0.0	0.0	0.0	0.0	0.0	0.0	0.0	0.0	0.0	0.0	0.0	0.0	0.0	0.0	0.0	0.0	0.0	0.0	0.0	0.0	0.0	0.0	0.0	0.0	0.0	0.0	0.0	0.0	0.0	0.0	0.0	0.0	0.0	0.0	0.0	0.0	0.0	0.0	0.0	0.0	0.0	0.0	0.0	0.0
retro_hsap_1137	0.0	0.0	0.0	0.0	0.0	0.0	0.0	0.0	0.0	0.0	0.0	0.0	0.0	0.0	0.0	0.0	0.0	0.0	0.0	0.0	0.244757	0.0	0.0	0.0	0.0	0.107876	0.0	0.0	0.0	0.0	0.0	0.0	0.0	0.0	0.0	0.0	0.0	0.0	0.0	0.0	0.0	0.0	0.0	0.0	0.43009	0.0	0.0	0.0	0.0
retro_hsap_1138	0.0	0.0	0.0	0.0	0.0	0.0	0.0	0.0	0.085068	0.0	0.0	0.0	0.0	0.0	0.0	0.0	0.0	0.0	0.0	0.0	0.204247	0.0	0.0	0.0	0.0	0.0	0.0	0.0	0.0	0.0	0.0	0.0	0.0	0.0	0.0	0.0	0.0	0.0	0.0	0.0	0.0	0.0	0.0	0.0	0.0	0.0	0.0	0.0	0.0
retro_hsap_1139	0.0	0.0	0.0	0.0	0.112476	0.0	0.0	0.0	0.121432	0.0	0.0	0.0	0.0	0.0	0.0	0.0	0.0	0.0	0.0	0.0	0.0	0.0	0.085674	0.0	0.0	0.0	0.0	0.06186	0.0	0.0	0.463169	0.013549	0.0	0.0	0.0	0.0	0.0	0.0	0.0	0.0	0.0	0.0	0.0	0.0	0.0	0.0	0.0	0.0	0.0
retro_hsap_114	0.060565	0.0	0.0	0.0	0.110047	0.0	0.0	0.0	0.047018	0.023416	0.0	0.0	0.0	0.0	0.044159	0.0	0.0	0.0	0.0	0.0	0.0	0.0	0.0	0.0	0.0	0.0	0.0	0.0	0.0	0.0	0.0	0.012294	0.0	0.0	0.0	0.264395	0.0	0.0	0.0	0.0	0.0	0.0	0.031945	0.0	0.032179	0.0	0.0	0.0	0.0
retro_hsap_1140	0.012888	0.0	0.037644	0.129301	0.0	0.087371	0.035538	0.234894	0.10065	0.0	0.080328	0.0	0.026045	0.0921	0.106292	0.0	0.0	0.0	0.0	0.0	0.0	0.0	0.0	0.12403	0.037474	0.078196	0.063043	0.130804	0.0	0.0	0.310479	0.124587	0.019047	0.0	0.058623	0.0	0.003864	0.108519	0.0	0.0	0.0	0.0	0.0	0.0	0.0	0.07605	0.091454	0.009676	0.215101
retro_hsap_1141	0.0	0.0	0.0	0.0	0.0	0.0	0.0	0.0	0.0	0.0	0.0	0.0	0.0	0.0	0.0	0.0	0.0	0.0	0.0	0.0	0.0	0.0	0.0	0.0	0.0	0.0	0.0	0.0	0.0	0.0	0.0	0.0	0.0	0.0	0.0	0.0	0.0	0.0	0.0	0.0	0.0	0.0	0.0	0.0	0.0	0.0	0.0	0.0	0.0
retro_hsap_1142	0.0	0.0	0.0	0.0	0.0	0.0	0.0	0.0	0.0	0.0	0.0	0.0	0.0	0.0	0.0	0.0	0.150095	0.0	0.0	0.0	0.0	0.0	0.042144	0.0	0.0	0.0	0.0	0.0	0.0	0.0	0.0	0.0	0.0	0.076285	0.0	0.0	0.0	0.0	0.0	0.0	0.0	0.0	0.0	0.0	0.0	0.0	0.0	0.0	0.0
retro_hsap_1143	0.0	0.0	0.0	0.0	0.0	0.0	0.0	0.0	0.890541	0.0	0.0	0.0	0.0	0.0	0.0	6.939277	0.0	0.0	0.0	0.102422	0.0	0.0	0.0	0.0	0.0	0.0	0.0	0.0	0.0	0.0	0.0	0.019998	0.0	0.0	0.0	0.0	0.010921	0.0	0.0	0.02243	0.0	0.0	0.0	0.0	0.0	0.056483	0.0	0.0	0.030391
retro_hsap_1144	0.0	0.0	0.0	0.0	0.0	0.0	0.0	0.0	0.0	0.0	0.0	0.0	0.0	0.0	0.0	0.0	0.0	0.0	0.0	0.0	0.0	0.049313	0.062992	0.0	0.0	0.0	0.0	0.0	0.0	0.0	0.0	0.015177	0.0	0.0	0.0	0.0	0.0	0.0	0.0	0.0	0.0	0.0	0.0	0.0	0.087892	0.0	0.0	0.0	0.0
retro_hsap_1145	0.137256	0.188463	0.0	0.321424	0.188146	0.080059	0.0	0.0	0.772687	0.165942	0.110053	0.0	0.093742	0.192957	0.0	4.623615	0.0	0.298208	0.0	0.0	0.541749	0.0	0.116168	0.0	0.257166	0.105446	0.041276	0.219411	0.068304	0.0	0.160328	0.313038	0.0	0.0	0.0	0.0	0.013264	0.077224	0.546954	0.090312	0.604566	0.0	0.147003	0.0	0.61495	0.117354	0.106642	0.194606	0.180714
retro_hsap_1146	0.0	0.263683	0.0	0.0	0.0	0.118517	0.137887	0.0	0.1023	0.042262	0.09835	0.0	0.0	0.069312	0.077786	0.0	0.0	0.02775	0.0	0.0	0.0	0.0	0.0	0.092302	0.0	0.0	0.116513	0.0	0.0	0.0	0.0	0.012106	0.0	0.0	0.0	0.09195	0.0	0.067701	0.0	0.0	0.0	0.0	0.074908	0.0	0.0	0.088424	0.0	0.0	0.0
retro_hsap_1147	0.0	0.0	0.0	0.0	0.0	0.117081	0.0	0.127616	3.870034	0.159991	0.0	0.0	0.0	0.0	0.0	0.0	0.0	2.24152	0.0	0.0	0.0	0.0	0.0	0.049152	0.129322	0.0	0.0	0.067838	0.147486	1.485372	0.0	0.0	0.0	0.0	0.0	0.0	0.0	0.0	0.0	0.08617	0.0	0.0	0.056792	1.347411	0.545369	0.226547	0.0	0.0	0.022903
retro_hsap_1148	0.0	0.425994	0.0	0.0	0.015563	0.0	0.0	0.0	0.005373	0.0	0.0	0.011242	0.014711	0.015436	0.0	0.0	0.036572	0.0	0.0	0.0	0.0	1.406721	0.132129	0.0	0.0	0.016595	0.0	0.012115	0.710505	0.0	0.208499	0.077809	0.0	0.0	0.0	0.012936	0.009986	0.0	0.052276	0.0	0.0	0.0	0.0	0.0	0.023656	0.0	0.0	1e-06	0.0
retro_hsap_1149	0.0	0.0	0.0	0.0	0.0	0.0	0.0	0.059656	0.031984	0.0	0.0	0.080471	0.0	0.0	0.0	0.0	0.08491	0.0	0.0	0.0	0.0	0.0	0.0	0.0	0.0	0.0	0.0	0.0	0.0	0.0	0.0	0.064065	0.0	0.0	0.0	0.0	0.0	0.0	0.0	0.0	0.0	0.0	0.0	0.0	0.0	0.0	0.0	0.0	0.0
retro_hsap_115	0.21017	0.59287	1.650267	2.919474	1.350929	0.648849	0.899871	0.047116	6.431483	0.106542	1.485534	3.011708	2.373113	0.776388	0.658112	9.26581	1.829239	1.34353	1.566587	0.0	0.468889	0.212102	0.250143	1.941356	2.169658	1.063275	1.300015	0.280947	0.127522	0.550824	4.133565	0.054323	4.779564	1.476619	1.456101	1.570733	0.333207	0.559613	0.02327	0.719119	0.0	0.0	0.760403	1.365273	0.177038	1.455368	1.069999	0.40171	0.748037
retro_hsap_1151	0.03439	0.041217	0.059758	0.081356	0.047992	0.075346	0.0	0.326274	0.192753	0.0	0.0	0.125486	0.054119	0.044134	0.0	0.88203	0.041106	0.255589	0.0	0.0	0.038613	0.0	0.224855	0.0	0.0	0.050489	0.215921	0.080845	0.312837	1.533407	1.149364	0.012118	0.079357	0.0	0.0	0.099336	0.0	0.076526	0.0	0.0	0.0	0.20216	0.0	0.270993	0.139104	0.107597	0.158784	0.30259	0.126313
retro_hsap_1152	0.238685	0.076061	0.0	0.0	0.0	0.0	0.0	0.0	0.232978	0.0	0.0	0.185534	0.0	0.0	0.0	0.0	0.193249	0.0	0.0	0.0	0.0	0.0	0.0	0.0	0.265796	0.0	0.0	0.0	0.0	0.0	0.0	0.0	0.180333	0.0	0.0	0.227482	0.0	0.0	0.0	0.0	0.0	0.0	0.137884	0.0	0.0	0.25749	0.0	0.0	0.0
retro_hsap_1153	0.0	0.010204	0.0	0.0	0.0	0.0	0.0	0.0	0.0	0.0	0.0	0.0	0.0	0.0	0.0	0.0	0.0	0.0	0.0	0.0	0.0	0.0	0.0	0.0	0.0	0.0	0.0	0.0	0.0	0.0	0.0	0.0	0.0	0.0	0.0	0.0	0.0	0.0	0.0	0.0	0.0	0.0	0.0	0.0	0.0	0.0	0.0	0.0	0.0
retro_hsap_1155	0.509285	0.659344	0.124411	0.499189	0.085456	0.43559	0.0	0.0	1.274846	0.241607	0.890491	0.0	0.0	1.122158	0.632442	7.783819	0.407288	0.622348	0.245458	0.454456	0.090345	2.590192	0.442373	0.799051	0.299494	0.537777	0.271061	0.289911	0.142875	5.007682	1.362669	0.488167	0.467436	0.0	0.296991	0.136028	0.035024	1.219044	0.207249	0.294942	0.0	0.0	0.293471	1.340774	0.426267	0.607722	0.518952	0.0	0.221823
retro_hsap_1156	0.0	0.09131	0.0	0.0	0.0	0.0	0.0	0.0	1.928511	0.0	0.0	0.0	0.0	0.0	0.609052	0.0	0.0	0.0	0.0	0.0	0.0	0.0	0.0	0.0	0.0	0.0	0.0	0.0	0.0	0.0	0.0	0.072265	0.0	0.0	0.0	0.271231	0.0	0.0	0.0	0.209346	0.0	0.0	0.0	0.0	0.0	0.0	0.0	0.0	0.0
retro_hsap_1157	0.0	0.093464	0.0	0.072309	0.139263	0.135139	0.0	0.078022	0.795736	0.093579	0.05114	0.040614	0.0	0.0	0.081753	9.820249	0.036708	0.328572	0.234728	0.972228	0.104861	0.145999	0.37699	0.153249	0.109597	0.09101	0.146645	0.145211	0.454187	1.991066	1.206629	0.312143	0.038457	0.0	0.051815	0.097481	0.024513	0.109073	0.477814	0.103012	0.0	0.091925	0.0	2.772241	0.261338	0.243114	0.094272	0.190116	0.0
retro_hsap_1158	0.0	0.0	0.0	0.0	0.0	0.0	0.0	0.0	0.0	0.0	0.0	0.0	0.0	0.0	0.0	0.0	0.0	0.0	0.0	0.0	0.0	0.0	0.0	0.0	0.0	0.0	0.0	0.0	0.0	0.0	0.0	0.0	0.0	0.0	0.0	0.0	0.0	0.0	0.0	0.0	0.0	0.0	0.0	0.0	0.0	0.0	0.0	0.0	0.0
retro_hsap_1159	0.0	0.0	0.0	0.121356	0.0	0.0	0.0	0.0	0.0	0.0	0.0	0.0	0.0	0.065216	0.0	0.0	0.0	0.0	0.0	0.0	0.0	0.0	0.0	0.0	0.090517	0.0	0.0	0.075985	0.0	0.0	0.0	0.0	0.0	0.0	0.0	0.0	0.0	0.0	0.0	0.0	0.0	0.0	0.0	0.0	0.053099	0.0	0.0	0.0	0.0
retro_hsap_116	0.085313	0.574333	0.178806	0.458524	0.0	0.0	0.0	0.0	0.112254	0.185174	0.211667	0.356312	0.291482	0.0	0.353588	0.0	0.10987	0.0	0.371441	0.0	0.452748	0.0	0.084787	0.0	0.0	0.0	0.0	0.0	0.0	0.0	0.0	0.070475	0.118203	0.2433	0.198639	0.264034	0.0	0.0	0.0	0.206035	0.0	0.0	0.1628	1.804155	0.080217	0.274678	0.0	0.0	0.0
retro_hsap_1160	0.0	0.0	0.0	0.303519	0.0	0.0	0.0	0.0	0.895722	0.288778	0.250281	0.242666	0.152297	0.0	0.128891	8.887241	0.0	0.269826	0.092044	1.028746	1.119892	3.393278	1.205443	0.075379	0.079221	0.064662	0.0	0.0	0.925507	2.647035	0.0	1.07964	0.118081	0.0	0.160146	0.0	0.022942	0.0	0.820273	0.0	0.0	0.0	0.0	12.815056	1.674486	0.0	0.204574	0.0	0.0
retro_hsap_1161	0.0	0.097628	0.149127	0.0	0.115784	0.084409	0.175242	0.0	3.122444	0.062099	0.252976	0.0	0.0	0.0	0.0	8.035636	0.0	0.138693	0.0	0.0	0.167684	0.0	0.0	0.126585	0.0	0.365861	0.052763	0.0	0.154191	0.0	0.981842	0.392968	0.09974	0.0	0.0	0.0	0.03292	0.28644	0.407647	0.0	0.0	0.449301	0.0	0.0	0.808972	0.128651	0.117077	0.632468	0.0
retro_hsap_1162	0.0	0.114566	0.0	0.0	0.202927	0.0	0.394897	0.14897	0.079383	0.168027	0.138637	0.176784	0.145843	0.0	0.0	0.0	0.083237	0.0	0.246546	0.0	0.32877	0.0	0.078371	0.0	0.15655	0.101297	0.0	0.158151	0.0	0.0	0.0	0.040579	0.0	0.195389	0.0	0.405909	0.024122	0.0	0.0	0.105573	0.0	0.0	0.07874	0.0	0.0	0.115212	0.132436	0.0	0.103117
retro_hsap_1163	0.0	0.024367	0.0	0.0	0.0	0.0	0.0	0.0	0.0	0.0	0.0	0.0	0.0	0.0	0.0	0.0	0.0	0.0	0.0	0.0	0.0	0.0	0.0	0.0	0.0	0.0	0.0	0.0	0.0	0.0	0.0	0.043095	0.0	0.0	0.0	0.0	0.0	0.0	0.0	0.0	0.0	0.0	0.0	7.158071	0.0	0.0	0.0	0.0	0.0
retro_hsap_1164	0.0	0.0	0.0	0.0	0.159603	0.0	0.0	0.0	0.0	0.0	0.0	0.0	0.0	0.0	0.0	0.0	0.0	0.0	0.0	0.0	0.0	0.0	0.0	0.0	0.0	0.0	0.0	0.0	0.0	0.0	0.0	0.0	0.0	0.0	0.0	0.0	0.0	0.0	0.0	0.0	0.0	0.0	0.0	0.0	0.0	0.0	0.0	0.0	0.0
retro_hsap_1165	2.011069	0.0	1.011816	0.66501	3.005863	3.308373	0.525434	0.963014	0.0	0.0	0.0	0.0	0.644258	2.565317	0.012352	7.563549	2.000795	0.0	1.346576	0.0	0.0	0.0	0.0	0.573199	0.0	2.189345	1.106833	0.420722	1.845117	0.0	0.0	0.0	0.920344	0.0	0.11087	0.622268	1.055987	5.849867	0.0	1.819036	0.0	0.0	0.940428	0.0	0.0	2.184848	0.831822	0.0	1.670584
retro_hsap_1166	0.0	0.138398	0.0	0.0	0.0	0.026795	0.0	0.0	0.015406	0.0	0.0	0.0	0.0	0.0	0.0	0.0	0.0	0.0	0.035902	0.0	0.0	0.0	0.059705	0.038144	0.0	0.074569	0.0	0.018715	0.071502	0.0	0.048477	0.076517	0.0	0.05087	0.0	0.0	0.097131	0.026229	0.0	0.031048	0.019553	0.0	0.0	0.0	0.016683	0.040018	0.039244	0.0	0.062197
retro_hsap_1167	0.0	0.0	0.0	0.0	0.0	0.0	0.0	0.0	0.0	0.0	0.0	0.0	0.0	0.0	0.0	0.0	0.0	0.016608	0.0	0.0	0.0	0.0	0.0	0.0	0.0	0.0	0.0	0.0	0.0	0.0	0.0	0.0	0.0	0.0	0.0	0.0	0.0	0.0	0.0	0.0	0.0	0.0	0.0	0.08641	0.0	0.0	0.0	0.0	0.0
retro_hsap_1168	0.0	0.0	0.0	0.0	0.0	0.0	0.0	0.0	0.019265	0.0	0.0	0.0	0.0	0.0	0.0	0.0	0.0	0.0	0.0	0.0	0.0	0.0	0.0	0.0	0.0	0.0	0.0	0.0	0.0	0.0	0.0	0.0	0.0	0.0	0.0	0.0	0.0	0.0	0.0	0.0	0.0	0.0	0.0	0.0	0.0	0.0	0.045752	0.0	0.0
retro_hsap_1169	0.0	0.0	0.0	0.0	0.0	0.0	0.0	0.0	0.0	0.0	0.0	0.0	0.0	0.0	0.0	0.0	0.0	0.0	0.0	0.0	0.0	0.0	0.0	0.0	0.0	0.0	0.0	0.0	0.0	0.0	0.0	0.0	0.0	0.0	0.0	0.0	0.0	0.0	0.0	0.0	0.0	0.0	0.0	0.0	0.0	0.0	0.0	0.0	0.0
retro_hsap_117	0.405295	0.055905	1.174165	0.909926	1.599055	0.0	0.376449	0.0	0.031277	0.553653	0.117566	0.924144	1.007362	0.0	1.099143	0.0	0.579422	0.572323	0.98774	0.0	0.0	0.0	0.0	0.0	0.114969	0.0	0.052065	0.0	0.0	0.0	0.0	0.067949	0.912926	1.250794	0.524447	2.607025	0.0	0.0	0.0	0.477972	0.0	0.0	0.422464	0.0	0.273499	0.0	0.0	0.0	0.0
retro_hsap_1170	0.879593	1.152901	0.608922	0.347026	0.534387	0.352023	0.369941	0.346661	0.841012	0.412011	0.159011	0.446665	0.862235	0.246741	0.406761	4.980206	0.685434	0.205725	0.367777	0.332483	0.569261	0.656972	0.558563	0.260846	0.798857	0.42283	0.35716	0.497935	0.645903	0.212654	4.717698	0.422945	0.651135	0.427218	0.560493	0.61569	0.346545	0.432591	0.450051	0.748473	0.699453	1.163138	0.281529	1.463963	1.085021	0.620058	0.379522	0.767203	0.821321
retro_hsap_1171	0.0	0.343173	0.179853	0.244039	0.06372	0.053709	0.0	0.039732	0.0	0.17329	0.0	0.102323	0.406686	0.0	0.165005	0.0	0.271052	0.0	0.0	0.0	0.0	0.93928	0.0	0.0	0.165265	0.071606	0.098396	0.176838	0.930313	0.452167	0.226195	0.133836	0.085315	0.0	0.255532	0.076271	0.263201	0.0	0.256838	0.0	1.080813	0.0	0.044076	0.0	1.019777	0.0	0.070668	0.168649	0.059754
retro_hsap_1172	0.0	0.123305	0.0	0.0	0.0	0.012222	0.0	0.0	0.031579	0.00767	0.0	0.0	0.0	0.0	0.0	0.0	0.0	0.007599	0.0	0.0	0.11046	0.0	0.02233	0.020021	0.0	0.016945	0.008398	0.042188	0.033881	0.367518	0.090419	0.054708	0.0	0.028242	0.0	0.0	0.010051	0.0	0.007089	0.0	0.0	0.028964	0.0	0.0	0.084262	0.0	0.0	0.013031	0.0
retro_hsap_1173	0.0	0.0	0.0	0.0	0.0	0.0	0.0	0.0	0.0	0.0	0.0	0.0	0.0	0.0	0.0	0.0	0.0	0.0	0.0	0.0	0.0	0.0	0.0	0.0	0.0	0.0	0.0	0.0	0.0	0.0	0.0	0.0	0.0	0.0	0.0	0.0	0.0	0.0	0.0	0.0	0.0	0.0	0.0	0.0	0.0	0.0	0.0	0.0	0.0
retro_hsap_1174	0.0	0.245656	0.0	0.0	0.0	0.127405	0.0	0.092709	0.206259	0.0	0.0	0.0	0.0	0.0	0.112487	0.0	0.0	0.0	0.0	0.0	0.006843	0.0	0.0	0.254889	0.0	0.083195	0.232294	0.103435	0.0	0.0	0.75207	0.0	0.0	0.0	0.0	0.0	0.423071	0.002159	0.00971	0.0	0.0	0.0	0.0	0.0	0.0	0.091556	0.320185	0.042153	0.187097
retro_hsap_1175	0.0	0.0	0.0	0.0	0.0	0.0	0.0	0.0	0.0	0.0	0.0	0.0	0.0	0.0	0.0	0.0	0.0	0.0	0.0	0.0	0.0	0.0	0.0	0.0	0.0	0.0	0.0	0.0	0.0	0.0	0.0	0.0	0.0	0.0	0.0	0.0	0.0	0.0	0.0	0.0	0.0	0.0	0.0	0.0	0.0	0.0	0.0	0.0	0.0
retro_hsap_1176	0.0	0.017802	0.0	0.0	0.0	0.0	0.0	0.0	0.0	0.0	0.0	0.0	0.0	0.0	0.0	0.0	0.0	0.0	0.0	0.0	0.0	0.0	0.0	0.0	0.0	0.0	0.0	0.0	0.0	0.0	0.0	0.0	0.0	0.0	0.0	0.0	0.0	0.0	0.0	0.0	0.0	0.0	0.034166	0.0	0.0	0.0	0.0	0.0	0.0
retro_hsap_1177	0.0	0.0	0.0	0.0	0.0	0.0	0.0	0.0	0.064931	0.0	0.0	0.0	0.0	0.0	0.0	0.0	0.0	0.0	0.0	0.0	0.0	0.0	0.0	0.0	0.0	0.0	0.0	0.0	0.0	0.0	0.0	0.0	0.0	0.0	0.0	0.0	0.0	0.0	0.0	0.0	0.0	0.0	0.0	0.0	0.0	0.0	0.0	0.0	0.0
retro_hsap_1178	0.0	0.017067	0.063363	0.0	0.0	0.0	0.151677	0.0	0.033652	0.029064	0.0	0.0	0.0	0.04705	0.0	0.0	0.043723	0.319794	0.0	0.0	0.257625	0.484413	2.052708	0.0	0.06403	0.0	0.02259	0.057273	0.076585	1.536474	0.088243	0.075595	0.0804	0.0	0.0	0.049612	0.00801	0.0	0.116306	0.0	0.0	0.104877	0.0	0.543759	0.256497	0.0	0.0	0.223068	0.0
retro_hsap_1179	0.0	0.129559	0.0	0.0	0.0	0.0	0.0	0.0	0.0	0.0	0.0	0.311585	0.0	0.0	0.0	0.0	0.0	0.0	0.0	0.0	0.0	0.0	0.0	0.0	0.0	0.0	0.0	0.0	0.0	0.0	0.0	0.0	0.300842	0.0	0.0	0.358034	0.0	0.0	0.0	0.0	0.0	0.0	0.0	0.0	0.0	0.379196	0.0	0.0	0.0
retro_hsap_118	0.071717	0.0	0.0	0.172444	0.0	0.0	0.0	6.5e-05	1.142778	0.0	0.0	0.131741	0.254611	0.19738	0.0	2.998442	0.0	0.0	0.0	0.0	0.0	0.0	0.066292	0.0	0.141736	0.120374	0.0	0.0	0.0	0.0	0.0	0.083374	0.139152	0.179954	0.0	0.165088	0.087269	0.0	0.0	0.137512	0.0	0.0	0.211511	0.0	0.0	0.384088	0.0	0.11001	0.192222
retro_hsap_1180	0.0	0.0	0.0	0.0	0.0	0.0	0.0	0.0	0.0	0.0	0.0	0.0	0.0	0.0	0.0	0.0	0.0	0.0	0.0	0.0	0.0	0.0	0.084616	0.0	0.0	0.0	0.0	0.0	0.0	0.0	0.0	0.0	0.0	0.0	0.0	0.0	0.0	0.0	0.0	0.0	0.0	0.0	0.0	0.0	0.0	0.0	0.0	0.060912	0.0
retro_hsap_1181	0.0	0.03603	0.016426	0.030279	0.074521	0.0	0.031974	0.0	2.461436	0.0	0.081751	0.03269	0.0	0.0	0.0	9.023061	0.012046	0.594687	0.0	0.419659	0.665806	1.672071	1.242545	0.0	0.014947	0.0	0.025536	0.0	0.510991	0.0	0.007626	0.255878	0.0	0.0	0.050753	0.02539	0.00257	0.002198	1.009837	0.025809	0.0	0.344277	0.0	7.299351	1.351376	0.039759	0.056383	0.0	0.0
retro_hsap_1182	0.0	0.012313	0.0	0.0	0.0	0.0	0.038442	0.0	0.008137	0.0	0.0	0.0	0.0	0.0	0.0	0.0	0.0	0.0	0.0	0.0	0.0	0.0	0.0	0.0	0.0	0.0	0.0	0.0	0.0	0.0	0.0	0.0	0.0	0.0	0.0	0.0	0.0	0.0	0.0	0.0	0.0	0.0	0.0	0.0	0.0	0.0	0.0	0.0	0.0
retro_hsap_1183	0.0	0.0	0.0	0.0	0.0	0.0	0.0	0.0	0.0	0.0	0.0	0.0	0.0	0.0	0.0	0.0	0.0	0.0	0.0	0.128119	0.024398	0.0	0.0	0.0	0.0	0.0	0.0	0.0	0.0	0.0	0.0	0.0	0.0	0.0	0.0	0.0	0.0	0.0	0.0	0.0	0.0	0.0	0.0	0.0	0.0	0.0	0.0	0.0	0.0
retro_hsap_1184	0.0	0.0	0.0	0.0	0.07277	0.051596	0.0	0.0	1.301119	0.032555	0.0	0.123519	0.077986	0.0	0.064097	3.652591	0.115467	0.0	0.186909	0.330079	1.198913	0.637269	0.096195	0.236858	0.083484	0.070702	0.097161	0.066868	0.635646	0.146057	0.0	0.519393	0.118571	0.215505	0.0	0.147909	0.0	0.0	0.045	0.0	0.288511	1.766325	0.082235	0.0	0.290057	0.149005	0.217181	0.577157	0.057582
retro_hsap_1185	0.015124	0.182166	0.027329	0.034909	0.089094	0.131869	0.066189	0.040376	0.066136	0.036927	0.070651	0.05474	0.022912	0.05799	0.017685	0.0	0.017698	0.069676	0.051086	0.0	0.280896	0.0	0.19868	0.0	0.024588	0.021648	0.136553	0.084915	0.0	0.038664	0.335302	0.030842	0.050964	0.0	0.048482	0.0	0.035572	0.101082	0.033478	0.051144	0.0	0.038305	0.013755	0.089873	0.067353	0.047277	0.069177	0.00669	0.091185
retro_hsap_1186	0.0	0.126997	0.0	0.0	0.039114	0.0	0.0	0.0	0.050097	0.0	0.043887	0.064323	0.0	0.0	0.0	1.238951	0.0	0.0	0.0	0.0	0.259772	0.0	0.296942	0.044907	0.0	0.0	0.0	0.0	0.92043	0.0	0.0	0.25355	0.0	0.0	0.08482	0.0	0.0	0.030747	0.314376	0.066431	0.0	0.0	0.0	0.721116	0.402763	0.044427	0.0	0.170366	0.0
retro_hsap_1188	0.0	0.042113	0.0	0.0	0.0	0.0	0.0	0.0	0.0	0.0	0.0	0.0	0.0	0.0	0.0	0.0	0.0	0.0	0.0	0.386745	0.288055	0.0	0.0	0.0	0.0	0.0	0.0	0.0	0.0	0.0	0.0	0.028511	0.114876	0.0	0.0	0.0	0.0	0.0	0.049636	0.0	0.196806	0.0	0.0	0.0	0.0	0.0	0.0	0.0	0.0
retro_hsap_1189	0.0	0.0	0.0	0.0	0.0	0.0	0.0	0.0	0.0	0.0	0.0	0.0	0.0	0.0	0.0	0.0	0.0	0.0	0.0	0.0	0.0	0.0	0.0	0.0	0.0	0.0	0.0	0.063155	0.0	0.0	0.0	0.0	0.0	0.0	0.0	0.0	0.0	0.0	0.0	0.0	0.0	0.0	0.0	0.0	0.0	0.0	0.0	0.0	0.0
retro_hsap_119	0.579173	7.446684	0.87588	0.558193	1.996514	2.297499	5.014593	1.477401	4.802113	0.090997	7.343042	2.173376	1.702421	1.954172	0.521388	35.182943	0.505815	0.478876	1.93229	0.475423	1.098429	0.089543	0.179806	8.071529	0.42886	2.63459	3.943561	0.929183	0.0	0.0	8.705569	0.327316	1.877604	1.66469	0.775805	3.36546	0.569793	3.142834	1.673045	0.482683	0.0	0.0	1.39305	2.638334	0.220953	4.181492	4.85639	0.270511	5.911017
retro_hsap_1190	0.0	0.0	0.0	0.0	0.0	0.0	0.0	0.0	0.0	0.101845	0.0	0.0	0.0	0.0	0.146834	0.0	0.148023	0.0	0.0	0.0	0.0	0.0	0.0	0.0	0.0	0.0	0.0	0.0	0.0	0.0	0.0	0.0	0.0	0.260259	0.204884	0.164502	0.0	0.0	0.0	0.135771	0.0	0.0	0.0	0.0	0.0	0.0	0.0	0.0	0.0
retro_hsap_1191	0.0	0.0	0.0	0.084594	0.0	0.026653	0.0	0.0	1.166248	0.0	0.0	0.015659	0.019953	0.0	0.030052	4.27291	0.0	0.095281	0.020921	0.140627	0.089841	0.0	0.178695	0.0	0.0	0.017954	0.007874	0.0	0.0	0.394172	0.014753	0.05287	0.0	0.0	0.0	0.0	0.0	0.0	0.065012	0.0	0.0	0.0	0.0	0.543243	0.305015	0.0	0.0	0.023692	0.014834
retro_hsap_1192	0.0	0.0	0.0	0.0	0.0	0.0	0.0	0.0	0.0	0.0	0.0	0.0	0.0	0.0	0.0	0.0	0.0	0.0	0.0	0.0	0.0	0.0	0.0	0.0	0.0	0.0	0.0	0.0	0.0	0.0	0.0	0.0	0.0	0.0	0.0	0.0	0.0	0.0	0.0	0.0	0.0	0.0	0.0	0.0	0.0	0.0	0.0	0.0	0.0
retro_hsap_1193	0.0	0.680976	0.0	0.0	0.0	0.0	0.06524	0.024881	0.0	0.0	0.0	0.0	0.0	0.0	0.0	0.0	0.0	0.0	0.0	0.313463	0.243599	0.0	0.579997	0.0	0.053798	0.047439	0.0	0.0	0.0	0.0	0.0	0.163485	0.0	0.0	0.0	0.0	0.014591	0.0	0.021419	0.0	0.0	0.0	0.0	6.039661	0.255193	0.100402	0.0	0.0	0.0
retro_hsap_1194	0.0	0.014916	0.0	0.0	0.0	0.010593	0.0	0.0	0.0	0.0	0.0	0.016685	0.0	0.0	0.0	0.0	0.0	0.0	0.0	0.040175	0.039759	0.020778	0.0	0.019093	0.0	0.018014	0.0	0.009172	0.018459	0.355929	0.045824	0.003939	0.0	0.0	0.0	0.0	0.038517	0.0	0.384416	0.0	0.0	0.0	0.0	0.145557	0.005455	0.016889	0.0	0.022751	0.0
retro_hsap_1195	0.0	0.156555	0.0	0.0	0.0	0.0	0.0	0.0	0.0	0.0	0.0	0.0	0.0	0.0	0.0	0.0	0.0	0.0	0.0	0.0	0.0	0.024442	0.0	0.0	0.0	0.0	0.009802	0.0	0.060877	0.0	0.0	0.065811	0.01953	0.0	0.0	0.0	0.011974	0.0	0.113629	0.0	0.0	0.052229	0.0	0.528604	0.1308	0.0	0.0	0.0	0.0
retro_hsap_1196	0.0	0.0	0.0	0.0	0.0	0.0	0.0	0.0	0.0	0.038295	0.0	0.0	0.090013	0.068886	0.0	0.0	0.0	0.0	0.0	0.0	0.0	0.0	0.0	0.0	0.0	0.0	0.0	0.0	0.0	0.0	0.0	0.0	0.066599	0.0	0.0	0.083761	0.0	0.0	0.0	0.0	0.0	0.0	0.0	0.0	0.0	0.0	0.0	0.0	0.0
retro_hsap_1197	0.0	0.0	0.0	0.0	0.0	0.0	0.0	0.0	0.0	0.0	0.0	0.0	0.0	0.0	0.0	0.0	0.0	0.0	0.0	0.0	0.0	0.0	0.0	0.0	0.0	0.0	0.0	0.0	0.0	0.0	0.0	0.0	0.0	0.0	0.0	0.0	0.0	0.0	0.0	0.0	0.0	0.0	0.0	0.0	0.0	0.0	0.0	0.0	0.0
retro_hsap_1198	0.0	0.0	0.0	0.0	0.0	0.0	0.0	0.0	0.0	0.0	0.0	0.0	0.0	0.0	0.0	0.0	0.0	0.0	0.0	0.0	0.0	0.0	0.0	0.0	0.0	0.0	0.0	0.0	0.0	0.0	0.0	0.0	0.0	0.0	0.0	0.0	0.0	0.0	0.0	0.0	0.0	0.0	0.0	0.0	0.0	0.0	0.0	0.0	0.0
retro_hsap_1199	0.0	0.0	0.0	0.056296	0.0	0.0	0.0	0.0	0.0	0.0	0.0	0.0	0.0	0.0	0.023865	0.0	0.06092	0.0	0.0	0.0	0.0	0.0	0.223528	0.0	0.038962	0.0	0.0	0.020584	0.0	0.0	0.0	0.0	0.022904	0.0	0.068293	0.0	0.012519	0.0	0.0	0.0	0.0	0.0	0.024692	0.0	0.054695	0.0	0.0	0.035124	0.0
retro_hsap_12	0.0	26.934013	0.012783	0.017108	0.009682	0.0	0.0	0.024361	0.008857	0.0	0.0	0.0	0.0	0.009323	0.0	0.0	0.016192	11.49937	0.011641	0.11218	0.098707	4.374812	0.632178	0.002269	0.01018	0.0	0.004794	0.005395	2.552309	13.714427	0.065564	0.848844	0.015019	0.0	0.0	0.008789	13.055885	0.007745	2.319243	0.0	0.0	1.896875	0.006181	0.42244	3.109403	0.011167	0.011459	0.049272	0.007961
retro_hsap_120	0.0	0.0	0.0	0.0	0.0	0.0	0.0	0.0	0.0	0.0	0.0	0.0	0.0	0.0	0.044329	0.0	0.0	0.0	0.0	0.0	0.0	0.089482	0.0	0.0	0.0	0.0	0.0	0.0	0.0	0.0	0.0	0.012626	0.0	0.0	0.0	0.0	0.0	0.0	0.0	0.0	0.0	0.0	0.0	0.0	0.0	0.0	0.0	0.0	0.0
retro_hsap_1200	0.0	0.022761	0.0	0.079406	0.0	0.0	0.0	0.0	0.0	0.0	0.0	0.0	0.0	0.0	0.0	0.0	0.0	0.0	0.123917	0.0	0.0	0.0	0.0	0.0	0.0	0.0	0.0	0.0	0.0	0.0	0.0	0.0	0.0	0.0	0.0	0.0	0.013494	0.0	0.0	0.0	0.0	0.0	0.0	0.0	0.0	0.0	0.0	0.0	0.0
retro_hsap_1201	0.0	0.024499	0.0	0.015295	0.014578	0.0	0.0	0.0	0.004998	0.008936	0.017317	0.052957	0.029804	0.0	0.0	0.0	0.01327	0.0	0.0	0.0	0.0	0.0	0.0	0.017818	0.0	0.0	0.006376	0.016964	0.0	0.0	0.0	0.0	0.031562	0.020437	0.0	0.0	0.0	0.045977	0.0	0.025534	0.0	0.0	0.050433	0.0	0.0	0.034066	0.0	0.004045	0.027142
retro_hsap_1202	0.0	0.145294	0.104624	0.0	0.0	0.0	0.147791	0.0	0.764049	0.0	0.0	0.0	0.155126	0.0	0.0	3.505687	0.0	0.0	0.047841	0.0	0.0	1.388053	0.0	0.0	0.0	0.0	0.0	0.0	0.0	0.0	0.0	0.0	0.0	0.0	0.0	0.076282	0.0	0.0	0.0	0.0	0.0	0.0	0.0	0.0	0.076656	0.0	0.076026	0.0	0.0
retro_hsap_1203	0.0	0.053116	0.070466	0.0	0.118158	0.022038	0.085515	0.0	0.100222	0.0	0.03173	0.024682	0.159281	0.0	0.121665	0.0	0.0	0.011423	0.066649	0.0	0.0	0.0	0.019372	0.033703	0.0	0.0	0.049824	0.028635	0.0	0.527154	0.0	0.028928	0.091484	0.041398	0.062859	0.119916	0.039011	0.10837	0.0	0.024395	0.0	0.0	0.0	0.0	0.0	0.097136	0.0	0.033165	0.0
retro_hsap_1204	1.207378	3.67341	0.490674	0.922683	0.959819	0.384371	2.192661	0.739702	0.229696	0.569157	0.390139	4.756102	2.140403	0.483798	1.025161	0.067776	0.857586	0.582723	0.759385	0.233274	0.90459	0.941414	0.521377	0.032608	0.545921	0.315411	0.686622	0.238777	0.475754	0.134445	6.832162	0.265064	1.879238	0.657499	0.512408	3.140852	0.593191	0.198949	0.513092	1.081688	0.234919	4.30979	2.225812	2.450039	0.647612	1.170527	0.0	0.558161	0.300941
retro_hsap_1205	0.448981	1.009589	0.0	1.503404	0.374813	0.201002	0.3788	0.719614	5.188964	0.064014	0.744914	0.754712	0.574238	0.0	0.0	17.784535	0.341457	0.0	0.318949	0.0	0.0	5.423498	0.0	0.879459	0.335096	0.828638	0.230167	0.266727	0.541681	0.0	0.481976	0.308814	0.869976	0.596379	1.030534	0.529999	0.150402	0.622144	0.182686	0.667771	0.0	0.396625	0.087921	0.0	0.517012	0.736223	0.427371	0.0	0.699438
retro_hsap_1206	0.0	0.0	0.0	0.0	0.0	0.0	0.0	0.0	0.0	0.0	0.0	0.0	0.0	0.0	0.0	0.0	0.0	0.0	0.0	0.0	0.0	0.0	0.0	0.0	0.0	0.0	0.0	0.0	0.0	0.0	0.0	0.0	0.0	0.0	0.0	0.0	0.0	0.0	0.0	0.0	0.0	0.0	0.0	0.0	0.0	0.0	0.0	0.0	0.0
retro_hsap_1207	0.0	0.0	0.0	0.0	0.0	0.0	0.0	0.0	0.0	0.0	0.0	0.0	0.0	0.0	0.0	0.0	0.0	0.0	0.0	0.0	0.0	0.0	0.0	0.0	0.0	0.0	0.0	0.02593	0.0	0.0	0.0	0.0	0.0	0.0	0.0	0.0	0.0	0.0	0.0	0.0	0.0	0.0	0.0	0.0	0.0	0.0	0.0	0.0	0.0
retro_hsap_1208	0.0	0.0	0.0	0.0	0.0	0.0	0.0	0.0	0.0	0.0	0.0	0.0	0.0	0.0	0.0	0.0	0.0	0.0	0.0	0.0	0.0	0.0	0.0	0.0	0.0	0.0	0.077056	0.0	0.0	0.0	0.0	0.0	0.0	0.0	0.0	0.0	0.0	0.0	0.0	0.0	0.0	0.0	0.0	0.0	0.0	0.0	0.0	0.0	0.0
retro_hsap_1209	0.0	1.045109	0.066457	0.211312	0.136195	0.105782	0.039547	0.057713	0.061252	0.065598	0.0	0.115034	0.089007	0.116204	0.068517	0.526257	0.113051	0.0	0.063338	0.0	0.0	0.0	0.0	0.031786	0.0	0.165773	0.094879	0.138711	0.0	0.0	0.0	0.0	0.065749	0.0	0.148555	0.0	0.066734	0.293043	0.0	0.042103	0.0	0.0	0.067911	0.0	0.0	0.273682	0.0	0.0	0.161901
retro_hsap_121	0.0	0.0	0.0	0.0	0.0	0.200231	0.0	0.475993	0.079063	0.0	0.252816	0.0	0.0	0.236435	0.0	0.0	0.0	0.0	0.0	0.0	0.0	0.0	0.0	0.0	0.0	0.0	0.100541	0.085635	0.0	0.0	0.0	0.0	0.0	0.0	0.0	0.0	0.0	0.159253	0.0	0.0	0.0	0.0	0.0	0.0	0.0	0.325043	0.204641	0.0	0.075641
retro_hsap_1210	0.0	0.0	0.0	0.0	0.0	0.0	0.0	0.0	0.0	0.0	0.0	0.0	0.0	0.0	0.0	0.0	0.0	0.0	0.0	0.0	0.0	0.0	0.0	0.0	0.0	0.0	0.0	0.0	0.0	0.0	0.0	0.0	0.0	0.0	0.0	0.0	0.0	0.0	0.0	0.0	0.0	0.0	0.0	0.0	0.0	0.0	0.0	0.0	0.0
retro_hsap_1211	0.0	0.0	0.0	0.0	0.0	0.0	0.0	0.089809	0.060429	0.0	0.274126	0.0	0.0	0.097028	0.0	0.0	0.0	0.0	0.0	0.0	0.0	0.0	0.0	0.108504	0.0	0.41479	0.064844	0.183629	0.0	0.0	0.955085	0.0	0.0	0.0	0.0	0.0	0.006073	0.160314	0.0	0.0	0.0	0.0	0.0	0.0	0.0	0.443203	0.215425	0.0	0.133946
retro_hsap_1212	0.0	0.0	0.0	0.0	0.0	0.002772	0.0	0.0	0.0	0.0	0.0	0.0	0.0	0.0	0.0	0.0	0.0	0.0	0.0	0.0	0.0	0.0	0.0	0.0	0.0	0.0	0.183801	0.0	0.179431	0.342612	0.0	0.129911	0.0	0.0	0.0	0.0	0.0	0.139886	0.0	0.0	0.0	0.0	0.0	0.0	0.039595	0.0	0.0	0.0	0.0
retro_hsap_1213	0.0	0.074555	0.0	0.0	0.0	0.0	0.0	0.0	0.0	0.0	0.0	0.0	0.0	0.0	0.0	0.0	0.0	0.0	0.0	0.0	0.0	0.0	0.072147	0.0	0.0	0.0	0.0	0.0	0.085568	0.0	0.0	0.809136	0.0	0.0	0.0	0.0	0.0	0.0	0.0	0.0	0.0	0.0	0.0	4.161984	3.850706	0.0	0.0	0.0	0.0
retro_hsap_1214	0.0	0.0	0.0	0.0	0.118513	0.0	0.0	0.0	0.144146	0.0	0.0	0.0	0.0	0.0	0.0	0.0	0.0	0.0	0.0	0.0	0.0	0.0	0.0	0.0	0.0	0.0	0.0	0.0	0.0	0.0	0.0	0.0	0.0	0.0	0.0	0.0	0.0	0.0	0.0	0.0	0.0	0.0	0.0	0.0	0.0	0.0	0.0	0.0	0.0
retro_hsap_1215	0.0	0.035039	0.0	0.0	0.0	0.0	0.0	0.0	0.032118	0.0	0.0	0.0	0.0	0.0	0.0	0.0	0.0	0.0	0.0	0.0	0.0	0.0	0.0	0.0	0.0	0.0	0.0	0.0	0.0	0.0	0.0	0.0	0.0	0.0	0.0	0.0	0.0	0.0	0.0	0.0	0.0	0.0	0.0	0.0	0.0	0.0	0.0	0.0	0.0
retro_hsap_1216	0.0	0.0	0.0	0.0	0.011346	0.0	0.0	0.0	0.009969	0.0	0.0	0.0	0.0	0.0	0.017365	0.0	0.0	0.0	0.0	0.0	0.0	0.202288	0.011582	0.013134	0.0	0.0	0.005113	0.0	0.0	0.0	0.0	0.006898	0.0	0.0	0.0	0.0	0.0	0.009257	0.0	0.0	0.0	0.0	0.0	0.0	0.016532	0.013038	0.0	0.003333	0.010379
retro_hsap_1217	0.0	0.0	0.0	0.0	0.0	0.0	0.0	0.0	0.0	0.0	0.0	0.0	0.0	0.0	0.0	0.0	0.0	0.0	0.0	0.0	0.0	0.0	0.0	0.0	0.0	0.0	0.0	0.0	0.0	0.0	0.0	0.0	0.0	0.0	0.0	0.0	0.0	0.0	0.0	0.0	0.0	0.0	0.0	0.0	0.0	0.0	0.0	0.0	0.0
retro_hsap_1218	0.0	0.0	0.0	0.0	0.0	0.0	0.0	0.0	0.0	0.0	0.0	0.0	0.0	0.0	0.0	0.0	0.0	0.0	0.0	0.0	0.0	0.0	0.0	0.0	0.0	0.0	0.0	0.0	0.0	0.0	0.0	0.0	0.0	0.0	0.0	0.0	0.0	0.0	0.0	0.0	0.0	0.0	0.0	0.0	0.0	0.0	0.0	0.0	0.0
retro_hsap_1219	0.0	0.0	0.0	0.0	0.0	0.0	0.0	0.0	0.006444	0.0	0.0	0.0	0.0	0.0	0.0	0.0	0.0	0.0	0.0	0.0	0.0	0.0	0.0	0.0	0.0	0.0	0.0	0.0	0.0	0.0	0.0	0.005058	0.0	0.0	0.0	0.0	0.0	0.0	0.0	0.0	0.0	0.0	0.0	0.0	0.0	0.0	0.0	0.0	0.0
retro_hsap_122	0.0	0.035037	0.0	0.0	0.0	0.334731	0.0	0.26767	1.619571	0.0	0.0	0.0	0.0	0.0807	0.0	18.575371	0.0	0.072376	0.107402	0.0	0.172663	3.194662	0.631083	0.198889	0.0	0.282034	0.58229	0.560766	2.119831	0.231917	0.0	0.369945	0.0	0.0	0.0	0.0	0.022524	0.421358	0.058724	0.0	0.0	0.0	0.0	0.752802	0.424749	0.208202	0.093804	0.808125	0.535876
retro_hsap_1220	0.0	0.0	0.0	0.0	0.0	0.0	0.0	0.0	0.0	0.0	0.0	0.0	0.0	0.0	0.0	0.0	0.0	0.0	0.0	0.0	0.0	0.0	0.0	0.0	0.0	0.0	0.0	0.0	0.156507	0.0	0.0	0.0	0.0	0.0	0.0	0.0	0.0	0.0	0.0	0.0	0.0	0.0	0.0	0.0	0.0	0.0	0.0	0.0	0.0
retro_hsap_1221	0.0	0.0	0.0	0.0	0.0	1.065568	0.0	0.0	10.264273	0.0	0.258514	0.0	0.0	0.963142	0.0	43.922369	0.0	0.0	0.0	0.0	0.0	0.0	0.0	0.260331	0.0	1.021525	0.505283	0.526633	0.0	0.0	0.0	0.0	0.0	0.0	0.0	0.0	0.0	0.57974	0.0	0.0	0.0	0.0	0.0	0.0	0.0	0.576593	0.0	0.0	0.813105
retro_hsap_1222	0.0	0.014391	0.0	0.0	0.0	0.122861	0.0	0.025144	1.515159	0.0	0.0	0.0	0.0	0.147069	0.0	2.573899	0.0	0.0	0.0	0.0	0.0	0.0	0.0	0.0	0.0	0.081313	0.069469	0.0	0.0	0.0	0.030522	0.012864	0.0	0.0	0.0	0.0	0.0	0.031451	0.0	0.0	0.0	0.0	0.0	0.0	0.0	0.0	0.042375	0.0	0.03457
retro_hsap_1223	0.0	0.0	0.0	0.0	0.0	0.0	0.0	0.0	0.0	0.0	0.0	0.0	0.0	0.0	0.0	0.0	0.0	0.0	0.0	0.0	0.0	0.0	0.0	0.0	0.0	0.0	0.0	0.092561	0.0	0.0	0.0	0.009526	0.0	0.0	0.0	0.0	0.0	0.0	0.0	0.0	0.0	0.0	0.0	0.0	0.0	0.0	0.0	0.0	0.0
retro_hsap_1224	0.0	0.028754	0.0	0.0	0.0	0.0	0.0	0.0	0.023106	0.0	0.0	0.0	0.0	0.0	0.0	0.0	0.0	0.0	0.0	0.0	0.0	0.0	0.014031	0.0	0.0	0.026082	0.0	0.028821	0.0	0.0	0.0	0.022381	0.0	0.0	0.0	0.0	0.004969	0.0	0.0	0.0	0.0	0.0	0.0	0.0	0.013227	0.0	0.027074	0.015768	0.022512
retro_hsap_1225	0.0	0.0	0.0	0.0	0.0	0.0	0.0	0.0	0.0	0.0	0.0	0.0	0.0	0.0	0.0	0.0	0.0	0.0	0.0	0.0	0.0	0.0	0.0	0.0	0.0	0.0	0.0	0.0	0.0	0.0	0.0	0.014291	0.0	0.0	0.0	0.0	0.0	0.0	0.0	0.0	0.0	0.0	0.0	0.0	0.0	0.0	0.0	0.0	0.0
retro_hsap_1226	0.0	0.010457	0.0	0.0	0.0	0.0	0.0	0.0	0.0	0.0	0.0	0.0	0.0	0.0	0.0	0.0	0.0	0.006941	0.0	0.0	0.0	0.0	0.0	0.0	0.0	0.0	0.0	0.0	0.0	0.0	0.0	0.003723	0.0	0.0	0.0	0.0	0.0	0.0	0.0	0.0	0.0	0.0	0.0	0.0	0.0	0.0	0.0	0.007392	0.0
retro_hsap_1227	0.0	0.028425	0.0	0.0	0.044201	0.0	0.0	0.0	0.0	0.0	0.0	0.0	0.0	0.0	0.0	0.0	0.0	0.0	0.0	0.0	0.0	0.0	0.046091	0.0	0.0	0.0	0.0	0.0	0.0	0.0	0.0	0.0	0.0	0.0	0.0	0.0	0.0	0.0	0.0	0.0	1.066315	1.493823	0.0	0.0	0.0	0.0	0.0	0.0	0.0
retro_hsap_1228	0.0	0.0	0.0	0.0	0.0	0.0	0.0	0.0	0.0	0.0	0.0	0.0	0.0	0.0	0.0	0.0	0.0	0.0	0.069399	0.0	0.0	0.0	0.0	0.0	0.0	0.0	0.0	0.038018	0.0	0.0	0.0	0.007265	0.047882	0.0	0.0	0.0	0.0	0.0	0.0	0.0	0.0	0.0	0.0	0.0	0.115027	0.0	0.0	0.023281	0.0
retro_hsap_1229	0.0	0.0	0.0	0.0	0.0	0.0	0.0	0.0	0.0	0.0	0.0	0.0	0.0	0.0	0.0	0.0	0.0	0.0	0.0	0.0	0.0	0.0	0.0	0.0	0.0	0.0	0.0	0.0	0.0	0.0	0.0	0.007903	0.0	0.0	0.0	0.0	0.0	0.0	0.0	0.0	0.0	0.0	0.0	0.0	0.0	0.0	0.0	0.0	0.0
retro_hsap_123	0.0	0.035078	0.0	0.0	0.0	0.0	0.0	0.0	0.0	0.0	0.0	0.0	0.0	0.0	0.0	0.0	0.0	0.0	0.0	0.0	0.0	0.0	0.0	0.0	0.0	0.0	0.0	0.0	0.0	0.0	0.0	0.0	0.0	0.0	0.0	0.0	0.0	0.0	0.0	0.0	0.0	0.0	0.0	0.0	0.054242	0.0	0.0	0.0	0.0
retro_hsap_1230	0.0	0.048605	0.0	0.0	0.052864	0.0	0.0	0.0	0.0	0.0	0.029657	0.0	0.03627	0.0	0.045006	0.0	0.04344	0.155379	0.0	0.0	0.776265	0.0	0.178873	0.0	0.0	0.0	0.0	0.0	0.074791	0.015214	0.0	0.216587	0.0	0.0	0.0	0.047228	0.0	0.0	0.435122	0.0	0.0	0.0	0.101314	0.0	0.0	0.0	0.0	0.0	0.048193
retro_hsap_1231	0.0	0.0	0.0	0.0	0.0	0.0	0.0	0.0	0.0	0.0	0.0	0.0	0.0	0.0	0.0	0.0	0.0	0.0	0.0	0.0	0.0	0.0	0.0	0.0	0.0	0.0	0.0	0.0	0.0	0.0	0.0	0.0	0.0	0.079346	0.0	0.0	0.0	0.0	0.0	0.0	0.0	0.0	0.0	0.0	0.0	0.0	0.0	0.0	0.0
retro_hsap_1232	0.0	0.0	0.0	0.0	0.0	0.0	0.0	0.0	0.0	0.0	0.0	0.0	0.0	0.0	0.0	0.0	0.0	0.0	0.0	0.0	0.0	0.0	0.0	0.0	0.0	0.0	0.0	0.0	0.0	0.0	0.0	0.006307	0.0	0.0	0.0	0.0	0.0	0.0	0.0	0.0	0.0	0.0	0.0	0.0	0.0	0.0	0.0	0.0	0.0
retro_hsap_1233	0.0	0.0	0.0	0.0	0.0	0.0	0.0	0.0	0.0	0.0	0.0	0.0	0.0	0.0	0.0	0.0	0.0	0.0	0.0	0.0	0.0	0.0	0.0	0.0	0.0	0.0	0.0	0.0	0.0	0.0	0.0	0.0	0.0	0.0	0.0	0.0	0.0	0.0	0.0	0.0	0.0	0.0	0.0	0.0	0.0	0.0	0.0	0.0	0.0
retro_hsap_1234	0.0	0.0	0.0	0.0	0.0	0.0	0.0	0.0	0.0	0.0	0.0	0.0	0.0	0.0	0.0	0.0	0.0	0.0	0.0	0.0	0.0	0.0	0.0	0.0	0.0	0.0	0.0	0.0	0.0	0.0	0.0	0.0	0.0	0.0	0.0	0.0	0.065768	0.0	0.0	0.0	0.0	0.0	0.0	0.0	0.0	0.0	0.0	0.0	0.0
retro_hsap_1235	0.0	0.0	0.0	0.0	0.0	0.00806	0.0	0.006495	0.015683	0.0	0.011847	0.0	0.0	0.019134	0.0	0.0	0.0	0.0	0.0	0.0	0.0	0.0	0.0	0.0	0.0	0.010505	0.014435	0.0	0.0	0.0	0.0	0.0	0.0	0.0	0.0	0.0	0.0	0.008509	0.0	0.0	0.0	0.0	0.0	0.0	0.0	0.011081	0.055418	0.0	0.026903
retro_hsap_1236	0.0	0.0	0.0	0.0	0.0	0.0	0.0	0.0	0.0	0.0	0.0	0.0	0.0	0.0	0.0	0.0	0.0	0.0	0.0	0.0	0.0	0.0	0.0	0.0	0.0	0.0	0.0	0.0	0.0	0.0	0.0	0.0	0.0	0.0	0.0	0.0	0.0	0.0	0.04462	0.0	0.0	0.0	0.0	0.370646	0.0	0.0	0.0	0.0	0.0
retro_hsap_1237	0.0	0.0	0.0	0.0	0.0	0.0	0.0	0.0	0.0	0.0	0.0	0.0	0.0	0.0	0.0	0.0	0.024642	0.0	0.053228	0.0	0.0	0.072773	0.056402	0.0	0.0	0.0	0.0	0.0	0.0	0.0	0.0	0.012191	0.060629	0.0	0.0	0.0	0.0	0.0	0.026302	0.0	0.0	0.0	0.017855	0.0	0.067336	0.0	0.0	0.0	0.0
retro_hsap_1238	0.077095	0.009554	0.158087	0.318944	0.0261	0.0	0.190876	0.053204	0.018456	0.07813	0.031565	0.177926	0.276846	0.0	0.06299	0.511716	0.141144	0.0	0.059586	0.0	0.0	0.093156	0.015539	0.0	0.120849	0.055929	0.023559	0.046909	0.019338	0.0	0.0	0.047199	0.12185	0.038172	0.120017	0.077011	0.0	0.061729	0.0	0.09173	0.0	0.095954	0.018122	0.234572	0.014632	0.058483	0.0	0.0	0.071401
retro_hsap_1239	0.0	0.0	0.0	0.0	0.0	0.0	0.0	0.0	0.0	0.0	0.0	0.0	0.0	0.0	0.0	0.0	0.0	0.0	0.0	0.0	0.0	0.0	0.0	0.0	0.0	0.0	0.0	0.0	0.0	0.0	0.0	0.0	0.0	0.0	0.0	0.0	0.0	0.0	0.0	0.0	0.0	0.0	0.0	0.0	0.0	0.0	0.0	0.0	0.0
retro_hsap_124	0.0	0.0	0.0	0.0	0.0	7e-06	0.0	0.0	0.0	0.0	0.0	0.0	0.0	0.0	0.001557	0.910733	0.0	0.0	0.0	0.0	0.0	0.0	0.0	0.0	0.0	0.0	0.0	0.0	0.022211	0.0	0.0	0.0	0.0	0.0	0.0	0.0	0.094637	0.0	0.0	0.0	0.0	0.0	7e-06	0.0	0.0	0.0	0.0	0.0	0.104663
retro_hsap_1240	0.0	0.0	0.0	0.0	0.0	0.0	0.0	0.0	0.0	0.0	0.0	0.0	0.0	0.0	0.0	0.0	0.0	0.0	0.0	0.0	0.0	0.0	0.025703	0.0	0.0	0.0	0.0	0.0	0.0	0.0	0.0	0.0	0.0	0.0	0.0	0.033369	0.0	0.0	0.0	0.0	0.0	0.0	0.0	0.0	0.0	0.0	0.0	0.0	0.0
retro_hsap_1241	0.0	0.0	0.0	0.0	0.0	0.0	0.0	0.0	0.096079	0.0	0.0	0.0	0.0	0.0	0.0	0.0	0.0	0.0	0.0	0.0	0.0	0.0	0.0	0.0	0.0	0.0	0.0	0.0	0.0	0.0	0.0	0.0	0.0	0.0	0.0	0.0	0.032515	0.0	0.0	0.0	0.0	0.0	0.0	5.148847	0.0	0.0	0.0	0.0	0.0
retro_hsap_1242	0.049453	2.956138	0.359941	0.357791	0.219807	0.056217	0.0	0.0	0.0	0.157463	0.0	0.231299	0.593212	0.0	0.787102	0.0	0.095066	0.0	0.116096	0.0	0.0	0.0	0.0	0.0	0.127795	0.0	0.0	0.0	0.0	0.0	0.0	0.031332	0.211553	0.149892	0.335831	0.181206	0.0	0.0	0.0	0.184893	0.0	0.0	0.095168	0.0	0.0	0.0	0.0	0.0	0.0
retro_hsap_1243	0.066257	0.267365	0.0	0.143405	0.0	0.066985	0.0	0.058405	0.080437	0.092156	0.0	0.146341	0.0	0.156691	0.0	0.0	0.152504	0.030389	0.310292	0.0	0.0	0.0	0.105436	0.0	0.102709	0.090666	0.0	0.0	0.0	0.0	0.0	0.0	0.13702	0.255079	0.403567	0.0	0.022911	0.067253	0.04548	0.073673	0.0	0.0	0.113864	0.0	0.101415	0.0	0.0	0.0352	0.379153
retro_hsap_1244	0.0	0.03244	0.0	0.0	0.0	0.0	0.0	0.0	0.0	0.0	0.0	0.0	0.0	0.0	0.0	0.0	0.0	0.0	0.0	0.0	0.0	0.0	0.0	0.0	0.0	0.0	0.0	0.0	0.0	0.0	0.0	0.014274	0.0	0.0	0.0	0.0	0.0	0.0	0.0	0.0	0.0	0.382439	0.0	0.0	0.0	0.0	0.0	0.0	0.0
retro_hsap_1245	0.0	0.0	0.0	0.0	0.0	0.0	0.0	0.0	0.0	0.0	0.0	0.0	0.0	0.0	0.0	0.0	0.0	0.0	0.0	0.0	0.0	0.0	0.0	0.0	0.0	0.0	0.0	0.0	0.0	0.0	0.0	0.0	0.0	0.0	0.0	0.0	0.0	0.0	0.0	0.0	0.0	0.0	0.0	0.0	0.0	0.0	0.0	0.0	0.0
retro_hsap_1246	0.0	0.0	0.0	0.0	0.0	0.0	0.0	0.0	0.0	0.0	0.0	0.0	0.0	0.0	0.0	0.0	0.0	0.0	0.0	0.0	0.0	0.0	0.0	0.0	0.0	0.143789	0.0	0.0	0.0	0.0	0.0	0.0	0.0	0.0	0.0	0.0	0.0	0.0	0.0	0.0	0.0	0.0	0.0	0.0	0.0	0.413683	0.0	0.0	0.104685
retro_hsap_1247	0.0	0.053246	0.0	0.0	0.0	0.0	0.0	0.0	0.0	0.0	0.0	0.0	0.0	0.0	0.0	0.0	0.0	0.0	0.0	0.0	0.0	0.0	0.0	0.0	0.0	0.0	0.0	0.0	0.0	0.0	0.0	0.04872	0.0	0.0	0.0	0.0	0.0	0.0	0.0	0.0	0.0	0.0	0.0	0.0	1.341709	0.0	0.0	0.0	0.0
retro_hsap_1248	0.0	0.21343	0.0	0.0	0.0	0.0	0.0	0.014556	0.0	0.0	0.0	0.0	0.058931	0.0	0.019661	0.0	0.0	0.0	0.0	0.0	0.0	0.0	0.0	0.0	0.0	0.0	0.0	0.0	0.0	0.0	0.394496	0.0	0.0	0.0	0.0	0.0	0.0	0.0	0.0	0.0	0.0	0.0	0.0	0.211782	0.0	0.0	0.040606	0.0	0.0
retro_hsap_1249	0.0	0.0	0.0	0.0	0.0	0.0	0.0	0.0	0.0	0.0	0.0	0.0	0.0	0.0	0.0	0.0	0.0	0.0	0.0	0.0	0.0	0.0	0.0	0.0	0.0	0.0	0.0	0.0	0.0	0.0	0.0	0.026302	0.0	0.0	0.0	0.0	0.0	0.0	0.0	0.0	0.0	0.0	0.0	0.0	0.0	0.0	0.0	0.0	0.0
retro_hsap_125	0.430251	0.361636	0.0	0.47761	0.0	1.207009	0.0	1.397393	0.279586	0.206286	0.899763	0.277322	0.354446	0.650229	0.278638	0.0	0.295007	0.0	0.0	0.0	0.0	0.0	0.0	1.921349	0.0	0.297821	0.321067	0.309146	0.0	0.0	0.0	0.0	0.255706	0.0	0.295199	0.0	0.126707	0.414274	0.0	0.998799	0.0	0.0	0.0	0.0	0.0	1.35451	1.23814	0.0	2.135998
retro_hsap_1250	0.0	0.0	0.0	0.0	0.0	0.0	0.0	0.0	0.01283	0.069509	0.0	0.0	0.0	0.03801	0.0	0.0	0.03573	0.0	0.049301	0.177539	0.0	0.0	0.0	0.0	0.048276	0.0	0.0	0.0	0.0	0.0	0.0	0.016106	0.0	0.0	0.0	0.0	0.0	0.0	0.0	0.0	0.0	0.0	0.054103	0.0	0.050511	0.0	0.0	0.015324	0.0
retro_hsap_1251	0.0	0.0	0.0	0.0	0.0	0.0	0.0	0.0	0.0	0.0	0.0	0.0	0.0	0.0	0.0	0.0	0.0	0.0	0.0	0.0	0.0	0.0	0.0	0.0	0.0	0.0	0.0	0.0	0.091608	0.0	0.0	0.043852	0.0	0.0	0.0	0.0	0.0	0.0	0.0	0.0	0.0	0.0	0.0	0.0	0.804669	0.0	0.0	0.0	0.0
retro_hsap_1252	0.02231	0.02875	0.036617	0.048255	0.0	0.0	0.0	0.018761	0.018699	0.0	0.0	0.245667	0.069005	0.0	0.0	0.0	0.0	0.0	0.036889	0.0	0.0	0.0	0.019061	0.0	0.034547	0.0	0.0	0.0	0.0	0.0	0.0	0.0	0.0	0.043485	0.066548	0.032188	0.008811	0.022968	0.037382	0.0	0.0	0.0	0.0	0.0	0.038252	0.0	0.0	0.044936	0.0
retro_hsap_1253	0.0	0.0	0.0	0.0	0.0	0.0	0.0	0.0	0.0	0.0	0.0	0.0	0.0	0.0	0.0	0.0	0.0	0.0	0.0	0.0	0.0	0.0	0.0	0.0	0.0	0.0	0.0	0.0	0.0	0.0	0.0	0.0111	0.0	0.0	0.0	0.0	0.0	0.0	0.049523	0.0	0.0	0.0	0.0	0.0	0.0	0.0	0.0	0.0	0.0
retro_hsap_1254	0.019223	0.606486	0.097709	0.0	0.116722	0.267856	0.0	0.326088	1.58733	0.450448	0.440059	0.462733	0.0	0.410009	0.332176	5.113392	0.189106	0.906295	0.239916	0.0	1.106329	0.144677	1.168623	0.277369	0.337181	0.536382	1.010669	0.570032	0.815236	1.273615	0.536064	0.48524	0.15168	0.293244	0.0	0.259099	0.0	0.406023	0.255932	0.0	0.0	0.0	9e-06	9.566727	0.591133	0.545144	0.922137	0.115001	0.708539
retro_hsap_1255	0.075034	0.245957	0.126174	0.38203	0.304156	0.3516	0.0	0.129566	1.075214	0.0	0.124721	0.19347	0.0	0.0	0.189854	0.0	0.0	0.0	0.367924	0.0	0.447158	0.0	0.0	0.350138	0.0	0.0	0.090801	0.061904	0.0	0.0	0.0	0.136219	0.090816	0.156771	0.115723	0.0	0.047812	0.084107	0.0	0.403052	0.0	0.0	0.0	0.0	0.0	0.250122	0.119356	0.0	0.602135
retro_hsap_1256	0.0	0.148205	0.0	0.0	0.0	0.0	0.0	0.0	0.079557	0.0	0.0	0.0	0.087332	0.0	0.0	0.0	0.0	0.0	0.09377	0.0	0.0	0.0	0.0	0.0	0.0	0.0	0.035885	0.0	0.217809	0.0	0.0	0.024737	0.0	0.0	0.0	0.080557	0.0	0.0	0.0	0.0	0.0	0.161686	0.0	0.0	0.0	0.0	0.0	0.0	0.0
retro_hsap_1257	0.0	0.020894	0.0	0.025624	0.002642	0.0	0.0	0.0	0.135863	0.042198	0.010643	0.0	0.0	0.006337	0.0	1.37023	0.0	0.200273	0.0	0.0	0.063136	0.524546	0.0	0.0	0.0	0.0	0.015546	0.0	0.098739	0.0	0.293573	0.236499	0.0	0.018317	0.0	0.0	0.0	0.024221	0.08625	0.0	0.0	0.0	0.0	0.893528	0.130414	0.099525	0.0	0.0	0.0
retro_hsap_1258	0.0	0.0	0.0	0.0	0.0	0.0	0.0	0.0	0.0	0.0	0.0	0.0	0.0	0.0	0.0	0.0	0.0	0.0	0.0	0.0	0.0	0.0	0.0	0.0	0.0	0.0	0.0	0.0	0.0	0.0	0.0	0.0	0.0	0.0	0.0	0.0	0.0	0.0	0.0	0.0	0.0	0.0	0.0	0.0	0.0	0.0	0.0	0.0	0.0
retro_hsap_1259	0.0	3.125838	0.846935	0.368032	0.0	0.0	0.256219	0.202592	0.198466	0.0	0.0	1.476421	0.73816	0.0	0.39367	3.321585	0.0	0.0	0.640656	0.36835	0.0	0.0	0.0	0.0	0.0	0.308782	0.0	0.0	0.0	0.0	16.54804	0.0	1.050452	0.639475	0.0	1.564343	0.0	0.0	0.0	0.0	0.0	0.0	0.373679	0.0	0.0	0.0	0.358326	0.0	0.0
retro_hsap_126	0.119785	0.815344	0.0	0.0	0.177253	0.548309	0.0	0.110485	0.662945	0.090777	0.397303	0.0	0.601806	1.800698	0.0	14.755126	0.152351	1.148887	1.063614	0.0	0.0	0.0	0.0	0.585005	0.0	0.389489	0.236647	0.17477	0.0	11.905056	0.535148	0.052225	0.0	0.82361	0.203299	0.183375	0.25904	0.604219	0.0	0.0	0.0	0.0	0.0	0.0	0.0	0.828927	0.75475	0.0	0.780517
retro_hsap_1260	0.0	0.0	0.0	0.0	0.0	0.0	0.0	0.0	0.0	0.0	0.0	0.0	0.0	0.0	0.0	0.0	0.0	0.0	0.0	0.0	0.0	0.0	0.0	0.0	0.0	0.0	0.0	0.0	0.0	0.0	0.0	0.0	0.0	0.0	0.0	0.0	0.0	0.0	0.0	0.0	0.0	0.0	0.0	0.0	0.0	0.0	0.0	0.0	0.0
retro_hsap_1261	0.0	0.0	0.0	0.0	0.0	0.0	0.0	0.0	0.0	0.0	0.0	0.0	0.0	0.0	0.0	0.0	0.0	0.0	0.0	0.0	0.0	0.0	0.0	0.0	0.0	0.0	0.0	0.0	0.0	0.0	0.0	0.0	0.0	0.0	0.0	0.0	0.0	0.0	0.0	0.0	0.0	0.0	0.0	0.0	0.0	0.0	0.0	0.0	0.0
retro_hsap_1262	0.0	0.049099	0.0	0.0	0.0	0.030844	0.0	0.153384	0.0	0.0	0.0	0.0	0.0	0.124768	0.0	0.0	0.0	0.0	0.0	0.0	0.0	0.0	0.0	0.072922	0.0	0.0	0.055244	0.0	0.0	0.0	0.0	0.03925	0.0	0.0	0.0	0.0	0.0	0.219677	0.0	0.0	0.0	0.0	0.0	0.0	0.0	0.071289	0.0	0.0	0.0
retro_hsap_1263	0.0	0.0	0.0	0.0	0.202865	0.0	0.0	0.0	0.0	0.0	0.0	0.091905	0.0	0.0	0.0	0.0	0.094054	0.0	0.0	0.0	0.0	0.0	0.0	0.0	0.0	0.0	0.0	0.0	0.0	0.0	0.0	0.0	0.086344	0.0	0.0	0.109743	0.0	0.0	0.0	0.0	0.0	0.0	0.0	0.0	0.321696	0.0	0.0	0.0	0.0
retro_hsap_1264	0.0	0.229761	0.0	0.0	0.096409	0.077435	0.0	0.0	0.849921	0.0	0.0	0.0	0.0	0.095524	0.0	0.0	0.0	0.0	0.117694	0.0	0.280621	0.300573	0.991685	0.0	0.0	0.0	0.042401	0.058459	0.747547	1.892862	0.382618	0.129474	0.0	0.0	0.0	0.0	0.020591	0.0	0.121143	0.0	0.0	0.0	0.139409	15.514803	0.933236	0.0	0.0	0.419204	0.0
retro_hsap_1265	0.0	0.0	0.199087	0.0	0.0	0.122275	0.0	0.0	4.872319	0.0	0.0	0.0	0.0	0.0	0.0	9.253089	0.0	0.0	0.0	0.0	0.0	0.0	0.0	0.0	0.0	0.0	0.0	0.083707	0.0	0.0	0.0	0.049383	0.0	0.244105	0.0	0.176796	0.0	0.0	0.0	0.0	0.0	0.0	0.0	0.0	0.0	0.0	0.0	0.0	0.0
retro_hsap_1266	0.0	0.0	0.0	0.0	0.0	0.0	0.0	0.0	0.0	0.0	0.0	0.0	0.0	0.0	0.0	0.0	0.0	0.0	0.0	0.0	0.0	0.0	0.0	0.0	0.0	0.0	0.0	0.0	0.0	0.0	0.0	0.0	0.0	0.0	0.0	0.0	0.157059	0.0	0.0	0.0	0.135592	0.0	0.0	0.368589	0.0	0.0	0.0	0.0	0.0
retro_hsap_1267	0.0	0.0	0.0	0.0	0.0	0.0	0.0	0.0	0.0	0.0	0.0	0.0	0.0	0.0	0.0	0.0	0.0	0.0	0.0	0.0	0.0	0.0	0.0	0.0	0.463717	0.0	0.0	0.0	0.0	0.0	0.0	0.106755	0.0	0.0	0.0	0.0	0.0	0.0	0.0	0.0	0.0	0.0	0.0	0.0	0.0	0.0	0.0	0.0	0.0
retro_hsap_1268	0.0	0.0	0.0	0.0	0.0	0.0	0.0	0.0	0.0	0.0	0.0	0.0	0.0	0.0	0.0	0.0	0.0	0.0	0.0	0.0	0.0	0.0	0.0	0.0	0.0	0.0	0.0	0.101814	0.0	0.0	0.0	0.0	0.0	0.0	0.0	0.0	0.0	0.0	0.0	0.127354	0.0	0.0	0.0	0.0	0.0	0.0	0.0	0.0	0.0
retro_hsap_1269	0.0	0.0	0.0	0.0	0.0	0.0	0.0	0.0	0.0	0.0	0.0	0.0	0.0	0.0	0.0	0.0	0.0	0.0	0.0	0.0	0.0	0.0	0.0	0.0	0.0	0.0	0.0	0.0	0.0	0.0	0.0	0.0	0.0	0.0	0.0	0.0	0.0	0.0	0.0	0.0	0.0	0.0	0.0	0.0	0.0	0.0	0.0	0.0	0.0
retro_hsap_127	0.0	0.109692	0.102499	0.0	0.080517	0.0	0.0	0.0	0.0	0.044447	0.0	0.0	0.185576	0.0	0.074317	0.0	0.0	0.0	0.0	0.0	0.0	0.0	0.0	0.0	0.0	0.0	0.0	0.0	0.0	0.0	0.0	0.011279	0.0	0.0	0.0	0.086891	0.0	0.0	0.0	0.0	0.0	0.0	0.0	0.0	0.0	0.0	0.0	0.0	0.0
retro_hsap_1270	0.0	0.0	0.0	0.0	0.0	0.0	0.0	0.0	0.0	0.0	0.0	0.0	0.0	0.0	0.0	0.0	0.0	0.0	0.0	0.0	0.0	0.0	0.0	0.0	0.0	0.0	0.0	0.0	0.0	0.0	0.0	0.0	0.0	0.0	0.0	0.0	0.0	0.0	0.0	0.0	0.0	0.0	0.0	0.0	0.0	0.0	0.0	0.083415	0.0
retro_hsap_1271	0.0	0.0	0.0	0.0	0.0	0.0497	0.0	0.244075	0.0	0.0	0.0	0.0	0.0	0.0	0.0	0.0	0.0	0.0	0.0	0.0	0.0	0.0	0.0	0.0	0.0	0.0	0.027562	0.033994	0.0	0.0	0.0	0.0	0.0	0.0	0.070878	0.066677	0.0	0.09685	0.0	0.0	0.0	0.0	0.0	0.0	0.0	0.0	0.0	0.0	0.0
retro_hsap_1272	0.0	0.011663	0.0	0.0	0.0	0.0	0.0	0.0	0.0	0.0	0.0	0.0	0.0	0.0	0.0	0.0	0.0	0.0	0.0	0.0	0.0	0.0	0.0	0.0	0.0	0.0	0.0	0.0	0.0	0.0	0.0	0.0	0.020647	0.0	0.0	0.0	0.0	0.0	0.0	0.0	0.0	0.0	0.0	0.0	0.0	0.0	0.0	0.0	0.0
retro_hsap_1273	0.0	0.0	0.0	0.0	0.0	0.0	0.0	0.0	0.0	0.0	0.0	0.0	0.0	0.0	0.0	0.0	0.0	0.0	0.0	0.0	0.0	0.0	0.0	0.0	0.0	0.037962	0.0	0.0	0.0	0.0	0.0	0.0	0.0	0.0	0.0	0.0	0.0	0.0	0.0	0.0	0.0	0.0	0.0	0.0	0.0	0.0	0.0	0.0	0.0
retro_hsap_1274	0.0	0.0	0.0	0.0	0.037107	0.0	0.0	0.0	0.019844	0.0	0.0	0.0	0.0	0.0	0.0	0.0	0.0	0.0	0.0	0.0	0.0	0.0	0.0	0.0	0.0	0.0	0.0	0.031691	0.0	0.0	0.0	0.0	0.0	0.0	0.0	0.0	0.0	0.0	0.0	0.0	0.0	0.0	0.0	0.0	0.0	0.0	0.0	0.0	0.0
retro_hsap_1275	0.0	0.0	0.0	0.0	0.0	0.0	0.0	0.0	0.0	0.0	0.0	0.0	0.0	0.0	0.0	0.0	0.0	0.0	0.0	0.0	0.0	0.0	0.0	0.0	0.0	0.0	0.0	0.0	0.0	0.0	0.0	0.0	0.0	0.0	0.0	0.0	0.0	0.0	0.0	0.0	0.0	0.0	0.0	0.0	0.107967	0.0	0.0	0.0	0.0
retro_hsap_1276	0.0	0.014538	0.0	0.0	0.0	0.0	0.0	0.0	0.026501	0.0	0.0	0.0	0.0	0.0	0.0	0.0	0.0	0.0	0.0	0.0	0.0	0.0	0.0	0.0	0.0	0.0	0.0	0.019734	0.0	0.0	0.0	0.0	0.0	0.0	0.0	0.0	0.0	0.0	0.0	0.0	0.0	0.0	0.0	0.0	0.0	0.0	0.0	0.0	0.0
retro_hsap_1277	0.0	0.0	0.0	0.0	0.0	0.0	0.0	0.0	0.0	0.0	0.0	0.0	0.0	0.0	0.0	0.0	0.0	0.0	0.0	0.0	0.0	0.0	0.0	0.0	0.0	0.0	0.0	0.0	0.0	0.0	0.0	0.0	0.0	0.0	0.0	0.0	0.0	0.0	0.0	0.0	0.0	0.0	0.0	0.0	0.0	0.0	0.0	0.0	0.0
retro_hsap_1278	0.0	0.0	0.0	0.0	0.0	0.0	0.0	0.0	0.0	0.0	0.0	0.0	0.0	0.0	0.0	0.0	0.0	0.0	0.0	0.0	0.0	0.0	0.0	0.0	0.0	0.0	0.0	0.0	0.0	0.0	0.0	0.016807	0.0	0.0	0.0	0.0	0.0	0.0	0.0	0.0	0.0	0.0	0.0	0.0	0.0	0.0	0.0	0.0	0.0
retro_hsap_1279	0.0	0.0	0.0	0.0	0.0	0.0	0.0	0.0	0.0	0.0	0.0	0.0	0.0	0.0	0.0	0.0	0.0	0.0	0.0	0.0	0.0	0.0	0.0	0.0	0.0	0.0	0.0	0.0	0.0	0.0	0.0	0.0	0.0	0.0	0.0	0.0	0.027759	0.0	0.0	0.0	0.0	0.572768	0.0	0.0	0.0	0.0	0.0	0.0	0.0
retro_hsap_128	0.0	0.0	0.0	0.0	0.0	0.0	0.0	0.0	0.0	0.0	0.0	0.0	0.0	0.0	0.0	0.0	0.0	0.0	0.0	0.0	0.0	0.0	0.0	0.0	0.0	0.0	0.0	0.0	0.0	0.0	0.0	0.0	0.0	0.0	0.0	0.0	0.0	0.0	0.0	0.0	0.0	0.0	0.0	0.0	0.0	0.0	0.0	0.0	0.0
retro_hsap_1280	0.0	0.032568	0.0	0.0	0.0	0.0	0.0	0.0	0.0	0.0	0.0	0.0	0.0	0.0	0.0	0.0	0.0	0.0	0.0	0.0	0.0	0.0	0.0	0.0	0.0	0.0	0.0	0.0	0.0	0.0	0.0	0.0	0.0	0.0	0.0	0.0	0.0	0.0	0.059285	0.0	0.0	0.0	0.0	0.0	0.0	0.0	0.0	0.097303	0.0
retro_hsap_1281	0.0	0.0	0.0	0.0	0.0	0.0	0.0	0.0	0.0	0.0	0.0	0.0	0.0	0.0	0.0	0.0	0.0	0.0	0.0	0.0	0.0	0.0	0.0	0.0	0.0	0.0	0.0	0.026018	0.0	0.0	0.0	0.0	0.0	0.0	0.0	0.0	0.0	0.0	0.0	0.0	0.0	0.0	0.0	0.0	0.0	0.0	0.0	0.021178	0.0
retro_hsap_1282	0.0	0.014414	0.0	0.0	0.0	0.0	0.0	0.0	0.037273	0.0	0.0	0.0	0.0	0.0	0.0	0.667701	0.0	0.0	0.0	0.0	0.0	0.040147	0.052333	0.0	0.0	0.0	0.0	0.0	0.0	0.0	0.0	0.013678	0.0	0.0	0.0	0.0	0.0	0.0	0.0	0.0	0.0	0.0	0.0	0.216406	0.024348	0.0	0.0	0.0	0.0
retro_hsap_1283	0.0	0.0	0.0	0.0	0.0	0.0	0.0	0.0	0.0	0.0	0.0	0.0	0.0	0.0	0.0	0.0	0.0	0.0	0.0	0.0	0.0	0.0	0.0	0.0	0.0	0.0	0.0	0.0	0.0	0.0	0.0	0.0	0.0	0.0	0.0	0.0	0.0	0.0	0.0	0.0	0.0	0.0	0.0	0.980448	0.0	0.0	0.0	0.0	0.0
retro_hsap_1284	0.0	0.0	0.0	0.0	0.0	0.0	0.0	0.0	0.0	0.0	0.0	0.0	0.0	0.0	0.0	0.0	0.0	0.0	0.0	0.0	0.0	0.0	0.0	0.0	0.0	0.0	0.0	0.0	0.0	0.0	0.0	0.0	0.0	0.0	0.0	0.0	0.0	0.0	0.0	0.0	0.0	0.0	0.0	0.0	0.0	0.0	0.0	0.0	0.0
retro_hsap_1285	0.0	0.017826	0.0	0.0	0.0	0.0	0.0	0.0	0.0	0.0	0.0	0.0	0.0	0.0	0.0	0.0	0.0	0.0	0.0	0.0	0.0	0.0	0.0	0.0	0.0	0.0	0.0	0.0	0.0	0.0	0.0	0.0	0.039202	0.0	0.0	0.0	0.0	0.0	0.0	0.0	0.0	0.0	0.0	0.0	0.0	0.0	0.0	0.0	0.0
retro_hsap_1286	0.0	0.0	0.0	0.0	0.0	0.0	0.0	0.0	0.0	0.0	0.0	0.0	0.0	0.0	0.0	0.0	0.0	0.0	0.0	0.0	0.0	0.0	0.0	0.0	0.0	0.0	0.0	0.0	0.0	0.0	0.0	0.0	0.0	0.0	0.0	0.0	0.0	0.0	0.0	0.0	0.0	0.0	0.0	0.0	0.0	0.0	0.0	0.0	0.0
retro_hsap_1287	0.004097	0.0	0.0	0.078476	0.023897	0.0	0.0	0.0	0.0	0.0	0.0	0.03506	0.0	0.0	0.019935	0.0	0.03581	0.047183	0.0	0.0	0.264474	0.002481	0.735789	0.0	0.0	0.0	0.0	0.0	0.049816	0.0	0.0	0.53565	0.017336	0.0	0.087307	0.02656	0.0	0.0	0.530275	0.013939	0.102327	0.0	0.009209	0.0	0.160013	0.0	0.0	0.188231	0.0
retro_hsap_1288	0.0	0.0	0.0	0.0	0.0	0.0	0.0	0.0	0.0	0.0	0.0	0.0	0.0	0.0	0.0	0.0	0.0	0.0	0.0	0.0	0.0	0.0	0.0	0.0	0.0	0.0	0.0	0.0	0.091608	0.0	0.0	0.0	0.0	0.0	0.0	0.0	0.046956	0.0	0.0	0.0	0.0	0.0	0.0	0.0	0.0	0.125622	0.0	0.0	0.0
retro_hsap_1289	0.0	0.051787	0.0	0.0	0.0	0.0	0.0	0.0	0.0	0.0	0.0	0.0	0.0	0.0	0.0	0.0	0.0	0.0	0.0	0.0	0.0	0.0	0.0	0.0	0.0	0.0	0.0	0.0	0.0	0.0	0.0	0.0	0.0	0.0	0.0	0.0	0.0	0.0	0.0	0.0	0.0	0.0	0.0	0.0	0.0	0.0	0.0	0.0	0.0
retro_hsap_129	0.02635	0.045944	0.093858	0.0	0.079275	0.092675	0.0	0.069864	0.326883	0.0	0.0	0.0	0.043247	0.107747	0.03278	0.0	0.06894	0.144957	0.087931	0.0	0.227763	0.0	0.0	0.051807	0.048772	0.082933	0.032975	0.041843	0.035632	0.0	0.0	0.027348	0.093565	0.113277	0.0	0.0	0.015012	0.0	0.026547	0.036422	0.0	0.0	0.02678	0.0	0.053169	0.137876	0.089511	0.051734	0.104874
retro_hsap_1290	0.0	0.0	0.0	0.0	0.0	0.0	0.0	0.0	0.0	0.0	0.0	0.0	0.0	0.0	0.0	0.0	0.0	0.0	0.0	0.0	0.0	0.0	0.0	0.0	0.0	0.0	0.0	0.0	0.0	0.0	0.0	0.0	0.0	0.0	0.0	0.0	0.0	0.0	0.0	0.0	0.0	0.0	0.0	0.0	0.0	0.0	0.0	0.0	0.0
retro_hsap_1291	0.0	0.0	0.0	0.0	0.0	0.0	0.0	0.0	0.150344	0.0	0.0	0.0	0.0	0.0	0.0	1.855691	0.0	0.35105	0.0	2.315167	0.629204	1.429046	0.626958	0.0	0.0	0.051452	0.043618	0.0	1.366125	1.519495	0.0	0.555405	0.0	0.0	0.0	0.0	0.0	0.0	0.199867	0.0	0.0	0.206794	0.0	0.256098	0.680017	0.0	0.0	0.414568	0.043285
retro_hsap_1292	0.0	0.162975	0.0	0.231026	0.0	0.110366	0.0	0.0	1.721605	0.0	0.0	0.0	0.0	0.0	0.0	12.551345	0.0	0.0	0.0	0.0	1.508175	0.187933	0.724254	0.0	0.0	0.0	0.197487	0.0	2.242173	0.978245	0.0	0.264513	0.122452	0.0	0.0	0.147131	0.0	0.0	1.406203	0.120392	0.0	0.0	0.0	1.019261	0.8224	0.0	0.147425	0.920171	0.0
retro_hsap_1293	0.0	0.0	0.0	0.0	0.0	0.0	0.0	0.0	0.0	0.0	0.0	0.0	0.0	0.0	0.0	0.0	0.0	0.0	0.0	0.0	0.0	0.0	0.0	0.0	0.0	0.0	0.0	0.0	0.0	0.0	0.0	0.0	0.0	0.0	0.0	0.0	0.0	0.0	0.0	0.0	0.0	0.0	0.0	0.0	0.0	0.0	0.0	0.0	0.0
retro_hsap_1294	0.0	0.028051	0.099025	0.0	0.0	0.0	0.0	0.040939	0.162711	0.072312	0.0	0.062688	0.0	0.0	0.0	0.0	0.0	0.0	0.0	0.0	0.302016	1.822095	0.193879	0.0	0.0	0.0	0.0	0.0	0.037338	0.0	0.0	0.198732	0.0	0.0	0.089014	0.0	0.017477	0.0	0.531778	0.0	0.0	0.0	0.0	0.654338	0.286815	0.079634	0.0	0.023968	0.0
retro_hsap_1295	0.052059	0.0	0.0	0.25255	0.108159	0.0	0.0	0.0	0.0	0.0	0.0	0.034586	0.258559	0.0	0.207735	0.0	0.0	0.0	0.0	0.0	0.0	0.0	0.0	0.0	0.0	0.566636	0.0	0.0	0.0	0.0	0.0	0.0	0.105358	0.0	0.120956	0.618535	0.0	0.0	0.0	0.345036	0.0	0.0	0.272092	0.0	0.0	0.0	0.983205	0.0	0.222327
retro_hsap_1296	0.0	0.0	0.0	0.0	0.0	0.0	0.0	0.0	0.0	0.0	0.0	0.0	0.0	0.0	0.083421	0.0	0.0	0.0	0.0	0.0	0.0	0.0	0.0	0.0	0.0	0.0	0.0	0.0	0.0	0.0	0.0	0.0	0.0	0.0	0.0	0.0	0.0	0.0	0.0	0.0	0.0	0.0	0.0	0.0	0.0	0.0	0.0	0.0	0.0
retro_hsap_1297	0.0	0.0	0.0	0.0	0.0	0.0	0.0	0.0	0.0	0.0	0.0	0.0	0.0	0.0	0.0	0.0	0.0	0.0	0.0	0.0	0.0	0.0	0.0	0.0	0.0	0.0	0.0	0.0	0.0	0.0	0.0	0.0	0.0	0.0	0.0	0.0	0.0	0.0	0.0	0.0	0.0	0.0	0.0	0.0	0.0	0.0	0.0	0.0	0.0
retro_hsap_1298	0.0	0.0	0.0	0.0	0.0	0.0	0.0	0.0	0.0	0.0	0.0	0.0	0.0	0.0	0.0	0.0	0.075073	0.0	0.0	0.0	0.523371	0.0	0.0	0.0	0.0	0.0	0.120185	0.0	0.652774	0.0	0.425817	0.012812	0.076654	0.0	0.0	0.0	0.0	0.0	0.0	0.0	0.0	0.0	0.058636	0.891854	0.0	0.0	0.0	0.0	0.0
retro_hsap_1299	0.0	0.0	0.0	0.0	0.0	0.0	0.0	0.0	0.0	0.0	0.0	0.0	0.0	0.0	0.0	0.0	0.0	0.0	0.0	0.0	0.0	0.0	0.0	0.0	0.0	0.0	0.0	0.0	0.0	0.0	0.0	0.0	0.0	0.0	0.0	0.0	0.0	0.0	0.0	0.0	0.0	0.0	0.0	0.0	0.0	0.0	0.0	0.0	0.0
retro_hsap_13	0.0	0.089389	0.0	0.0	0.047638	14.27827	0.0	16.117711	13.464686	0.0	18.996318	0.0	0.036489	13.496067	0.028171	15.273502	0.0	0.0	0.083978	0.0	0.392132	2.551454	1.43382	19.255458	0.057594	16.103737	13.275261	8.216755	0.50394	0.13108	4.726096	0.038152	0.0	0.092602	0.0	0.034012	0.024784	9.900491	0.901173	0.0	0.0	0.081075	0.004645	0.0	0.19471	17.597557	19.31549	0.0	20.032934
retro_hsap_130	0.0	0.0	0.0	0.0	0.0	0.0	0.0	0.0	0.0	0.0	0.0	0.0	0.0	0.0	0.0	0.0	0.0	0.0	0.0	0.0	0.0	0.0	0.0	0.0	0.0	0.0	0.0	0.0	0.0	0.0	0.0	0.0	0.0	0.0	0.0	0.0	0.0	0.0	0.0	0.0	0.0	0.0	0.0	0.0	0.0	0.0	0.0	0.0	0.0
retro_hsap_1301	0.0	0.0	0.0	0.0	0.0	0.0	0.0	0.0	0.0	0.0	0.0	0.0	0.0	0.0	0.0	0.0	0.0	0.0	0.0	0.0	0.0	0.0	0.0	0.0	0.0	0.0	0.0	0.0	0.0	0.0	0.0	0.0	0.0	0.0	0.0	0.0	0.0	0.0	0.0	0.0	0.0	0.0	0.0	0.0	0.0	0.0	0.0	0.0	0.0
retro_hsap_1302	0.0	0.0	0.0	0.0	0.0	0.0	0.0	0.0	0.0	0.0	0.0	0.0	0.0	0.0	0.0	0.0	0.0	0.0	0.0	0.0	0.0	0.0	0.0	0.030344	0.0	0.0	0.0	0.0	0.0	0.0	0.0	0.0	0.0	0.0	0.0	0.0	0.0	0.0	0.0	0.0	0.0	0.0	0.0	0.0	0.0	0.0	0.0	0.0	0.0
retro_hsap_1303	0.0	0.0	0.0	0.0	0.0	0.0	0.0	0.0	0.0	0.0	0.0	0.0	0.0	0.0	0.0	0.0	0.0	0.0	0.0	0.0	0.0	0.0	0.0	0.0	0.0	0.0	0.0	0.0	0.0	0.0	0.0	0.0	0.0	0.0	0.0	0.0	0.0	0.0	0.0	0.0	0.0	0.0	0.0	0.0	0.0	0.0	0.0	0.0	0.0
retro_hsap_1304	0.0	0.0	0.0	0.0	0.0	0.0	0.0	0.0	0.01721	0.0	0.0	0.0	0.0	0.0	0.0	0.0	0.0	0.0	0.0	0.0	0.0	0.0	0.0	0.0	0.027373	0.0	0.0	0.0	0.0	0.0	0.0	0.0	0.0	0.0	0.0	0.0	0.0	0.0	0.0	0.0	0.0	0.0	0.0	0.0	0.0	0.0	0.0	0.0	0.021047
retro_hsap_1305	0.0	0.0	0.0	0.0	0.0	0.0	0.0	0.0	0.0	0.0	0.0	0.0	0.0	0.0	0.0	0.0	0.0	0.0	0.0	0.0	0.0	0.0	0.0	0.0	0.0	0.0	0.0	0.0	0.0	0.062136	0.0	0.0	0.021652	0.0	0.0	0.0	0.0	0.0	0.0	0.0	0.0	0.0	0.0	0.0	0.0	0.062816	0.0	0.0	0.0
retro_hsap_1306	0.0	0.0	0.0	0.0	0.0	0.0	0.0	0.0	0.0	0.0	0.0	0.0	0.0	0.0	0.0	0.0	0.0	0.0	0.0	0.0	0.0	0.0	0.0	0.0	0.0	0.0	0.0	0.0	0.0	0.0	0.0	0.006798	0.0	0.0	0.0	0.0	0.005739	0.0	0.0	0.0	0.0	0.147952	0.0	0.372422	0.0	0.0	0.0	0.0	0.0
retro_hsap_1307	0.0	0.0	0.0	0.0	0.0	0.0	0.0	0.0	0.0	0.0	0.0	0.0	0.0	0.0	0.0	0.0	0.0	0.0	0.0	0.0	0.0	0.0	0.0	0.0	0.0	0.0	0.0	0.0	0.0	0.0	0.0	0.0	0.0	0.0	0.0	0.0	0.0	0.0	0.0	0.0	0.0	0.0	0.0	0.0	0.0	0.0	0.0	0.0	0.0
retro_hsap_1308	0.03925	0.241937	0.09512	0.0	0.068847	0.443996	0.0	0.042753	0.303844	4.3e-05	0.580483	0.177518	0.0	0.036766	0.0	0.0	0.0	0.0	0.178218	0.0	0.0	0.0	0.036573	0.135301	0.0	0.159778	0.501579	0.08588	0.0	0.0	0.061957	0.027182	0.056831	0.134488	0.073841	0.0	0.103393	0.250542	0.0	0.028115	0.122677	0.0	0.0	0.0	0.0	0.404163	0.60078	1.841899	0.067047
retro_hsap_1309	0.0	0.082667	0.0	0.0	0.0	0.0	0.0	0.0	0.0	0.0	0.0	0.0	0.0	0.0	0.0	0.0	0.0	1.155554	0.0	0.0	0.0	0.0	0.0	0.0	0.0	0.0	0.0	0.0	0.0	0.0	0.221234	0.0	0.0	0.0	0.0	0.0	0.0	0.0	0.0	0.0	0.0	0.0	0.0	0.0	0.0	0.0	0.0	0.0	0.0
retro_hsap_131	0.0	0.357509	0.0	0.0	0.419644	0.0	0.0	0.0	0.0	0.0	0.0	0.0	0.0	0.0	0.0	0.0	0.0	0.0	0.0	0.0	0.0	0.0	0.0	0.0	0.0	0.351296	0.0	0.0	0.0	0.0	0.0	0.0	0.0	0.0	0.0	0.0	0.0	0.266779	0.0	0.0	0.0	0.0	0.0	0.0	0.0	0.0	0.353222	0.0	0.0
retro_hsap_1310	0.0	0.0	0.0	0.0	0.0	0.0	0.0	0.0	0.019265	0.0	0.0	0.0	0.0	0.0	0.0	0.0	0.0	0.0	0.0	0.0	0.0	0.0	0.0	0.0	0.0	0.0	0.0	0.0	0.0	0.0	0.0	0.0	0.0	0.0	0.0	0.0	0.0	0.0	0.0	0.0	0.0	0.0	0.0	0.0	0.034045	0.0	0.0	0.0	0.0
retro_hsap_1311	0.0	0.054039	0.0	0.0	0.0	0.0	0.0	0.0	0.0	0.0	0.0	0.0	0.0	0.0	0.0	0.0	0.0	0.0	0.0	0.0	0.0	0.0	0.0	0.0	0.0	0.0	0.0	0.0	0.0	0.0	0.0	0.0	0.0	0.0	0.0	0.0	0.0	0.0	0.0	0.0	0.0	0.0	0.0	0.0	0.0	0.0	0.0	0.0	0.0
retro_hsap_1312	0.0	0.0	0.0	0.0	0.0	0.0	0.0	0.064068	0.0	0.0	0.0	0.0	0.0	0.0	0.0	0.0	0.0	0.0	0.0	0.0	0.0	0.0	0.0	0.0	0.0	0.0	0.049709	0.0	0.0	0.0	0.0	0.0	0.0	0.0	0.0	0.0	0.0	0.089746	0.0	0.0	0.0	0.0	0.0	0.0	0.0	0.123971	0.0	0.0	0.0
retro_hsap_1313	0.491556	0.45775	0.0	0.0	0.633832	0.153022	0.0	0.0	0.980598	0.0	0.0	0.0	0.0	0.0	0.0	4.432704	0.148993	0.0	0.151637	0.0	0.0	0.0	0.0	0.225809	0.0	0.0	0.0	0.0	0.0	0.0	0.0	0.0	0.110451	0.0	0.0	0.0	0.0	0.0	0.0	0.130277	0.0	0.0	0.0	0.0	1.570298	0.0	0.223347	0.0	0.0
retro_hsap_1314	0.0	0.010234	0.0	0.0	0.270948	0.00899	0.0	0.0	4.608211	0.400719	0.159128	0.040111	0.0	0.0	0.0	6.994564	0.347066	0.0	0.261369	0.0	0.0	0.0	0.0	0.045163	0.181135	0.0	0.073885	0.0	0.0	0.0	0.0	0.0	0.0	0.067575	0.0	0.456288	0.089754	0.0	0.0	0.232933	0.0	0.0	0.012647	0.0	0.0	0.0	0.039283	0.0	0.033239
retro_hsap_1315	0.0	0.0	0.0	0.142681	0.0	0.0	0.0	0.0	0.0	0.0	0.0	0.0	0.0	0.0	0.0	0.0	0.0	0.0	0.0	0.0	0.0	0.0	0.0	0.0	0.0	0.0	0.0	0.0	0.0	0.0	0.0	0.0	0.0	0.0	0.0	0.0	0.0	0.0	0.0	0.0	0.0	0.0	0.0	0.0	0.0	0.0	0.0	0.0	0.0
retro_hsap_1316	0.193883	0.031946	0.583597	0.590155	0.357125	0.063336	0.0	0.0	0.074859	0.444372	0.0	0.303686	0.664483	0.0	0.157557	0.0	0.299767	0.0	0.115436	0.0	0.0	0.517561	0.144293	0.0	0.329559	0.36595	0.041403	0.044442	0.0	0.0	0.0	0.077445	0.366974	0.564786	0.538258	0.448788	0.068726	0.0	0.061046	0.280001	0.0	0.0	0.457664	0.0	0.0	0.0	0.0	0.0	0.072522
retro_hsap_1317	0.310867	0.110257	0.39249	0.377524	0.322501	0.087089	0.476766	0.0	0.288062	0.155021	0.0	0.391369	0.542325	0.034891	0.175502	1.404818	0.195351	0.038571	0.489067	0.155463	0.218457	0.135088	0.201442	0.082722	0.718472	0.075772	0.080657	0.0	0.056413	0.0	0.151634	0.24313	0.525238	0.309376	0.76618	0.782862	0.016728	0.0572	0.067666	0.263362	0.118272	0.0	0.29602	2.478552	0.240714	0.040906	0.117801	0.038352	0.065962
retro_hsap_1318	0.0	0.028498	0.095542	0.0	0.154022	0.0	0.0	0.0	0.132696	0.0	0.0	0.0	0.0	0.0	0.0	1.328985	0.06875	0.149104	0.087624	0.0	0.0	0.333376	0.240515	0.08888	0.0	0.0	0.0	0.0	0.0	0.921121	0.0	0.04167	0.0	0.0	0.0	0.0	0.0	0.0	0.135512	0.065555	0.0	0.0	0.0	0.0	0.100018	0.093303	0.0	0.152402	0.0
retro_hsap_1319	0.0	0.0	0.0	0.0	0.0	0.0	0.0	0.0	0.0	0.105392	0.0	0.0	0.0	0.0	0.0	0.0	0.0	0.0	0.0	0.0	0.0	0.0	0.0	0.0	0.0	0.0	0.0	0.0	0.0	0.0	0.0	0.0	0.0	0.0	0.117883	0.0	0.0	0.0	0.0	0.0	0.0	0.0	0.0	0.0	0.915748	0.0	0.0	0.0	0.0
retro_hsap_132	0.126886	0.344291	0.473376	0.0	0.185963	1.042987	0.293814	0.754104	2.35465	0.293866	0.627778	0.157745	0.597651	0.678086	0.0	6.42805	0.449174	0.0	0.0	0.0	0.557228	0.0	0.204595	0.599784	0.219968	1.741977	0.615313	0.392867	0.0	0.0	7.294912	0.357854	0.153259	0.577999	0.0	0.183331	0.203438	1.038941	0.0	0.274681	0.0	0.0	0.113523	0.0	0.0	1.017981	0.784143	2.168462	0.809077
retro_hsap_1320	0.0	0.0	0.0	0.0	0.0	0.0	0.0	0.0	0.0	0.0	0.0	0.0	0.0	0.0	0.0	0.0	0.0	0.0	0.0	0.0	0.0	0.0	0.0	0.0	0.0	0.0	0.0	0.0	0.0	0.0	0.0	0.0	0.0	0.0	0.0	0.0	0.0	0.0	0.0	0.0	0.0	0.0	0.0	0.0	0.0	0.0	0.0	0.0	0.0
retro_hsap_1321	0.63994	0.021498	0.425026	0.326047	0.408409	0.0	0.164813	0.018417	1.743365	0.055656	0.33266	0.261688	0.242863	0.08547	0.138566	4.641892	0.274986	1.22249	0.614663	0.819618	1.644126	3.495258	0.809381	0.067141	0.566282	0.062326	0.026595	0.053993	1.838428	1.862036	0.135642	0.703664	0.427128	0.465391	0.127463	0.139873	0.021446	0.0	1.12137	0.295911	0.0	0.0	0.387024	1.888161	2.068914	0.100718	0.098113	0.103418	0.0
retro_hsap_1322	0.094637	0.0	0.192313	0.0	0.182561	0.0	0.234157	0.0	0.0	0.0	0.0	0.0	0.511297	0.0	0.136973	0.0	0.0	0.0	0.198896	0.0	0.0	0.0	0.104676	0.0	0.0	0.240289	0.0	0.0	0.0	0.0	0.0	0.0	0.0263	0.0	0.0	0.0	0.0	0.0	0.0	0.0	0.0	0.0	0.0	0.0	0.0	0.0	0.0	0.0	0.0
retro_hsap_1323	0.0	0.0	0.0	0.0	0.034317	0.0	0.0	0.0	0.097176	0.0	0.0	0.0	0.0	0.0	0.0	0.0	0.030709	0.0	0.0	0.0	0.0	0.0	0.0	0.0	0.0	0.0	0.015111	0.0	0.0	0.0	0.0	0.023377	0.0	0.0	0.0	0.0	0.010677	0.0	0.079621	0.0	0.0	0.0	0.0	0.628123	0.108281	0.0	0.0	0.0	0.0
retro_hsap_1324	0.0	0.0	0.0	0.0	0.024624	0.0	0.0	0.0	0.0	0.012682	0.0	0.0	0.0	0.0	0.0	0.0	0.0	0.0	0.0	0.465362	0.034614	0.334594	0.399613	0.0	0.0	0.0	0.0	0.0	0.291454	0.0	0.0	0.0	0.0	0.0	0.0	0.0	0.0	0.0	0.034953	0.0	0.0	0.0	0.0	0.414382	0.063756	0.0	0.0	0.0	0.0
retro_hsap_1325	0.0	0.0	0.0	0.0	0.0	0.0	0.185873	0.0	0.266525	0.0	0.0	0.193258	0.0	0.0	0.070517	0.0	0.0	0.0	0.0	0.0	0.0	0.0	0.0	0.0	0.209617	0.0	0.0	0.0	0.0	0.0	0.0	0.0	0.0	0.0	0.0	0.148115	0.0	0.0	0.0	0.0	0.0	0.0	0.0	0.0	0.0	0.0	0.0	0.0	0.0
retro_hsap_1326	1.274723	0.56165	0.0	0.383737	0.203454	0.0	0.249683	0.240878	0.0	0.0	0.327098	0.6932	0.882236	0.0	0.31278	0.0	0.0	0.0	0.528062	0.0	0.0	0.0	0.0	0.0	0.0	0.23493	0.0	0.047992	0.0	0.0	0.0	0.0	0.064227	0.745614	0.0	2.070962	0.0	0.0	0.0	0.099831	0.0	0.0	0.210029	0.0	0.0	0.0	0.0	0.116943	0.032533
retro_hsap_1327	0.329823	1.002123	0.495071	0.71354	0.69779	0.351325	0.754181	0.0	2.235794	0.202453	0.638665	0.357323	0.562289	0.205267	0.131618	2.314567	0.399112	0.61049	0.679654	0.22953	0.770333	2.255882	0.253496	0.382237	1.086687	0.143653	0.258367	0.227057	0.0	0.69055	1.097497	0.642584	0.288825	0.439931	0.382005	0.641006	0.055606	0.226205	0.352934	0.150978	0.0	0.0	0.357152	3.118516	0.964366	0.362054	0.30039	0.368622	0.797109
retro_hsap_1328	0.0	0.0	0.0	0.0	0.0	0.0	0.0	0.0	0.0	0.0	0.0	0.0	0.0	0.0	0.0	0.0	0.0	0.04473	0.0	0.0	0.0	0.0	0.0	0.0	0.0	0.0	0.0	0.0	0.0	0.0	0.0	0.0	0.0	0.0	0.0	0.0	0.0	0.0	0.0	0.0	0.0	0.0	0.0	0.0	0.0	0.0	0.0	0.0	0.0
retro_hsap_1329	0.0	0.224508	0.0	0.0	0.0	0.0	0.0	0.0	0.075193	0.0	0.0	0.0	0.0	0.0	0.0	0.0	0.0	0.0	0.0	0.0	0.0	0.390327	1.119008	0.0	0.0	0.0	0.0	0.0	1.221437	0.0	0.0	2.023183	0.0	0.0	0.0	0.0	0.160637	0.0	0.209005	0.0	0.0	0.0	0.0	3.292999	0.500092	0.221415	0.0	0.0	0.0
retro_hsap_133	0.0	0.024151	0.140861	0.0	0.0	0.0	0.081653	0.0	1.740324	0.0	0.0	0.049729	0.0	0.0	0.05045	4.631751	0.0	0.358557	0.0	0.0	0.0	0.382362	0.213712	0.0	0.145575	0.061733	0.025707	0.153222	0.211882	2.375738	0.0	0.181107	0.0	0.0	0.128324	0.0	0.013685	0.0	0.248041	0.0	0.0	0.557383	0.0	0.0	0.124186	0.19536	0.064459	0.23281	0.049634
retro_hsap_1330	0.0	0.0	0.293871	0.0	0.0	0.0	0.344899	0.0	0.0	0.115376	0.291846	0.0	0.230967	0.0	0.0	0.0	0.0	0.0	0.0	0.0	0.0	0.0	0.0	0.0	0.0	0.0	0.324996	0.0	0.0	0.0	0.0	0.0	0.0	0.0	0.271633	0.0	0.0	0.18469	0.0	0.0	0.0	0.0	0.13435	0.0	0.0	0.0	0.524225	0.0	0.195826
retro_hsap_1331	0.0	0.0	0.0	0.0	0.0	0.0	0.0	0.0	0.0	0.0	0.0	0.0	0.0	0.0	0.0	0.0	0.0	0.0	0.0	0.0	0.0	0.0	0.0	0.0	0.0	0.0	0.0	0.0	0.0	0.0	0.0	0.009705	0.0	0.0	0.0	0.0	0.0	0.0	0.0	0.0	0.0	0.0	0.0	0.0	0.188775	0.0	0.0	0.0	0.0
retro_hsap_1332	0.0	0.100557	0.0	0.0	0.0	0.0	0.0	0.0	0.048563	0.0	0.0	0.0	0.0	0.0	0.0	0.0	0.0	0.0	0.0	0.0	0.0	0.0	0.0	0.13996	0.0	0.0	0.0	0.069003	0.0	0.0	0.275007	0.0	0.0	0.0	0.0	0.0	0.0	0.0	0.0	0.0	0.0	0.0	0.0	0.0	0.26971	0.141863	0.0	0.0	0.0
retro_hsap_1333	1.084801	2.899535	1.354549	2.984885	1.26517	2.439035	0.782341	5.096963	3.669812	1.730692	3.035932	0.408516	0.965099	2.246084	1.048625	19.262608	2.044961	3.146386	1.392188	0.35499	0.706415	0.0	0.53007	2.251423	0.856539	2.881252	2.428749	2.398237	0.113261	0.467336	2.344481	0.334049	0.759207	0.955158	2.040783	1.088646	2.672735	2.03377	0.04517	1.951631	2.475135	0.0	1.451431	0.0	0.331618	3.455032	1.929075	1.282295	2.634111
retro_hsap_1334	0.112992	1.119528	0.98696	0.467361	0.420416	2.321753	0.264546	0.528978	11.096339	0.260557	3.260856	0.146662	0.83158	1.884	0.0	34.949682	0.251576	0.71765	0.82464	0.0	0.0	0.819326	0.096945	3.06975	0.610523	1.654529	0.841048	1.809844	0.0	0.315799	2.599786	0.452676	0.290673	0.263894	0.298353	0.349234	0.435853	0.836401	0.0	0.33918	0.0	0.0	0.096663	0.0	0.251186	1.254956	1.205808	0.030525	3.172012
retro_hsap_1335	0.039427	0.473343	0.073033	0.090406	0.231072	0.0	0.0	0.034524	0.02403	0.032295	0.0	0.098134	0.061896	0.000258	0.105205	1.142717	0.0	0.0	0.280727	0.0	0.048678	0.0	0.0	0.0	0.0	0.0	0.069132	0.0	0.0	0.81758	0.0	0.0	0.047676	0.086782	0.06611	0.11554	0.0	0.0	0.0	0.045043	0.0	0.0	0.0	1.7222	0.074213	0.063052	0.0	0.023214	0.0
retro_hsap_1336	0.0	0.025821	0.0	0.0	0.0	0.0	0.0	0.0	0.0	0.0	0.0	0.0	0.0	0.0	0.0	0.0	0.0	0.303808	0.0	0.0	0.151841	0.0	0.028809	0.0	0.0	0.0	0.0	0.0	0.0	0.0	0.0	0.063307	0.0	0.0	0.0	0.0	0.0	0.0	0.084808	0.0	0.0	0.0	0.0	0.0	0.0	0.0	0.0	0.017097	0.0
retro_hsap_1337	0.0	0.061342	0.0	0.0	0.0	0.0	0.0	0.0	0.0	0.0	0.0	0.0	0.0	0.0	0.0	0.0	0.0	0.0	0.0	0.0	0.0	0.0	0.0	0.0	0.0	0.0	0.0	0.0	0.0	0.0	0.0	0.0	0.0	0.0	0.0	0.0	0.0	0.0	0.0	0.0	0.0	0.0	0.0	2.038523	0.0	0.0	0.0	0.196125	0.0
retro_hsap_1338	0.0	0.040088	0.133936	0.153599	0.0	0.0	0.0	0.152523	0.0	0.0	0.0	0.0	0.0	0.0	0.0	0.0	0.0	0.0	0.0	0.0	0.0	0.0	0.0	0.107734	0.0	0.0	0.085058	0.146196	0.0	0.0	0.0	0.0	0.0	0.0	0.0	0.0	0.0	0.300352	0.0	0.0	0.0	0.0	0.058329	0.0	0.0	0.0	0.098313	0.0	0.077578
retro_hsap_1339	0.0	0.212759	0.222053	0.0	0.084633	0.592969	0.0	1.391167	1.196901	0.125185	1.147986	0.031886	0.104075	1.605137	0.0	15.483013	0.126736	3.181223	0.0	0.0	0.046637	0.0	1.092138	1.231993	0.118265	0.388659	0.420586	0.921501	0.0	3.229262	0.0	0.295215	0.027704	0.065649	0.026681	0.038866	0.032797	0.362499	0.0	0.07234	0.0	0.0	0.075993	1.274362	0.671914	1.029247	1.903174	0.0	2.089681
retro_hsap_134	0.072338	0.069946	0.11597	0.517511	0.190863	0.168156	0.134622	0.0	10.450065	0.0	0.0	0.246386	0.314595	0.20168	0.079833	65.706886	0.178154	0.969174	0.212886	0.463411	0.082318	0.79165	0.493976	0.0	0.127178	0.338237	0.085536	0.127512	0.0	5.104919	0.0	1.138071	0.533185	0.2847	0.315774	0.1911	0.0	0.0	0.474282	0.178329	0.0	1.946972	0.299965	1.37776	1.304118	0.117404	0.219369	0.166805	0.094251
retro_hsap_1340	0.0	0.018336	0.0	0.0	0.0	0.0	0.0	0.0	0.595602	0.022875	0.0	0.08078	0.101231	0.0	0.0	2.374108	0.0	0.0	0.117979	0.795831	0.073227	0.038575	0.10711	0.051163	0.0	0.0	0.020913	0.0	0.162533	0.0	0.0	0.025906	0.076148	0.069854	0.0	0.0	0.0	0.036219	0.101036	0.0	0.0	0.0	0.109992	0.0	0.082396	0.0	0.0	0.0	0.0
retro_hsap_1341	0.0	0.0	0.0	0.0	0.0	0.0	0.0	0.0	1.717876	0.0	0.090355	0.0	0.0	0.0	0.0	3.307268	0.0	0.065327	0.0	0.0	0.0	0.0	0.0	0.029758	0.0	0.025939	0.048082	0.0	0.0	0.0	0.0	0.0	0.0	0.0	0.030168	0.0	0.0	0.04131	0.0	0.0	0.0	0.0	0.0	0.0	0.0	0.080506	0.054782	0.0	0.043929
retro_hsap_1342	0.0	0.0	0.0	0.0	0.0	0.0	0.0	0.0	0.0	0.0	0.0	0.0	0.0	0.0	0.0	0.0	0.0	0.0	0.0	0.0	0.0	0.0	0.0	0.0	0.0	0.021063	0.0	0.034573	0.0	0.0	0.0	0.0	0.0	0.028824	0.0	0.0	0.007375	0.0	0.0	0.0	0.0	0.0	0.0	0.0	0.0	0.0	0.0	0.0	0.0
retro_hsap_1343	0.0	0.120144	0.0	0.0	0.0	0.0	0.0	0.0	0.011177	0.0	0.0	0.0	0.031081	0.0	0.0	0.0	0.0	0.0	0.0	0.0	0.0	0.0	0.034168	0.0	0.0	0.0	0.0	0.0	0.0	0.0	0.0	0.034969	0.0	0.0	0.0	0.0	0.0	0.0	0.0	0.0	0.0	0.0	0.0	0.0	0.0	0.0	0.0	0.0	0.0
retro_hsap_1344	0.0	0.110791	0.0	0.0	0.0	0.083281	0.0	0.0	0.037999	0.0	0.0	0.08526	0.0	0.0	0.0	0.0	0.0	0.074552	0.0	0.0	0.29527	0.0	0.073698	0.0	0.0	0.0	0.046845	0.0	0.0	0.0	1.40714	0.069164	0.0	0.0	0.119891	0.0	0.0	0.087592	0.0	0.0	0.0	0.0	0.0	0.0	0.140332	0.0	0.0	0.935706	0.0
retro_hsap_1345	0.0	0.062073	0.0	0.0	0.0	0.0	0.0	0.0	0.061452	0.0	0.0	0.0	0.0	0.0	0.0	0.0	0.0	0.0	0.0	0.0	0.0	0.0	0.0	0.0	0.0	0.0	0.0	0.078847	0.0	0.0	0.0	0.09977	0.0	0.0	0.0	0.0	0.0	0.0	0.0	0.0	0.0	0.0	0.0	0.0	0.0	0.0	0.0	0.0	0.0
retro_hsap_1346	0.0	0.0	0.0	0.0	0.0	0.0	0.0	0.0	0.0	0.0	0.0	0.0	0.0	0.0	0.0	0.0	0.0	0.0	0.0	0.0	0.0	0.0	0.0	0.0	0.0	0.0	0.0	0.0	0.0	0.0	0.0	0.0	0.0	0.0	0.0	0.0	0.0	0.0	0.0	0.0	0.0	0.0	0.0	0.0	0.0	0.0	0.0	0.0	0.0
retro_hsap_1347	0.188725	0.155787	0.812225	0.0	0.0	0.0	0.755963	0.0	0.946478	0.0	0.0	0.397553	0.511019	0.0	0.0	0.0	0.186894	0.287638	0.378605	1.732998	0.536413	0.0	0.092846	0.0	1.518281	0.0	0.083632	0.0	0.0	0.0	0.0	0.113617	0.003735	0.0	0.057462	0.0	0.059895	0.0	0.0	0.140667	0.0	0.0	0.257477	0.0	0.241092	0.03401	0.309127	1.423431	0.272036
retro_hsap_1348	0.0	0.0	0.0	0.0	0.0	0.0	0.0	0.05517	0.0	0.0	0.0	0.0	0.086465	0.0	0.066688	1.172739	0.075631	0.0	0.0	0.0	0.0	0.0	0.0	0.0	0.0	0.0	0.0	0.0	0.0	0.0	0.0	0.031134	0.0	0.0	0.0	0.0	0.0	0.0	0.0	0.0	0.0	0.0	0.0	0.0	0.050009	0.0	0.0	0.0	0.0
retro_hsap_1349	0.0	0.035808	0.085449	0.0	0.0	0.0	0.0	0.0	0.0	0.0	0.0	0.0	0.0	0.0	0.0	0.0	0.0	0.012993	0.0	0.0	0.0	0.0	0.0	0.0	0.0	0.0	0.044101	0.108102	0.0	0.0	0.0	0.0	0.0	0.0	0.0	0.0	0.0	0.046258	0.0	0.0	0.0	0.0	0.0	0.0	0.413549	0.068183	0.0	0.0	0.0
retro_hsap_135	0.0	0.181524	0.0	0.0	0.077153	0.0	0.0	0.117447	0.102443	0.0	0.089973	0.0	0.0	0.056647	0.0	3.863406	0.0	0.325418	0.0	1.406953	0.0	0.0	0.0	0.0	0.0	0.0	0.130971	0.0	0.0	0.0	0.0	0.0	0.0	0.0	0.0	0.0	0.0	0.055741	0.056315	0.0	0.0	0.0	0.080588	0.898457	0.0	0.222825	0.0	0.0	0.055613
retro_hsap_1350	0.0	0.026629	0.0	0.0	0.24049	0.0	0.0	0.0	0.884282	0.048747	0.0	0.065732	0.164463	0.0	0.064373	1.202482	0.068811	1.797487	0.270143	0.309449	0.315504	0.063727	0.240489	0.0	0.0	0.086579	0.0	0.0	0.0	0.419248	0.0	0.430353	0.125193	0.0	0.089428	0.075592	0.027905	0.0	0.542036	0.0	0.0	0.0	0.0	2.35955	0.322497	0.0	0.0	0.467853	0.072661
retro_hsap_1351	0.135431	0.149044	0.259745	0.0	0.0	0.170056	0.322825	0.378056	7.476712	0.302112	0.767704	0.0	0.23811	0.0	0.191033	4.349224	0.0	0.0	0.0	0.0	1.006106	0.0	0.0	0.24827	0.832728	0.242224	0.0	0.104577	0.0	9.095034	2.828639	0.178917	0.0	0.0	0.242346	0.445423	0.041184	0.351068	0.0	0.352313	0.0	0.0	0.293183	0.0	0.0	0.0	0.0	0.758962	0.194851
retro_hsap_1352	0.0	0.0	0.0	0.0	0.0	0.0	0.0	0.0	0.0	0.0	0.0	0.0	0.0	0.0	0.0	0.0	0.0	0.0	0.0	0.0	0.0	0.0	0.0	0.0	0.0	0.0	0.0	0.0	0.0	0.0	0.0	0.0	0.0	0.0	0.0	0.0	0.0	0.0	0.0	0.0	0.0	0.0	0.0	0.0	0.0	0.0	0.0	0.0	0.0
retro_hsap_1353	0.0	0.0	0.0	0.0	0.0	0.0	0.0	0.0	0.0	0.0	0.0	0.0	0.0	0.0	0.0	0.0	0.249815	0.0	0.0	0.0	0.0	0.0	0.0	0.0	0.0	0.0	0.0	0.0	0.0	0.0	0.0	0.0	0.0	0.0	0.0	0.0	0.0	0.0	0.0	0.0	0.0	0.0	0.0	1.426966	0.0	0.0	0.0	0.0	0.0
retro_hsap_1354	0.051185	0.016665	0.02644	0.065272	0.060008	0.0	0.0	0.038045	0.0	0.019214	0.0	0.071625	0.042408	0.0	0.016828	0.0	0.030313	0.003552	0.086836	0.0	0.0	0.0	0.0	0.0	0.073724	0.0	0.0	0.0	0.013649	0.0	0.0	0.0	0.0	0.0	0.0	0.019694	0.013066	0.0	0.005721	0.026785	0.0	0.0	0.021806	0.188833	0.0	0.0	0.020155	0.0	0.0
retro_hsap_1355	0.0	0.0	0.0	0.0	0.0	0.0	0.0	0.0	0.253465	0.0	0.126351	0.090326	0.115292	0.0	0.0	5.650297	0.0	0.111828	0.0	0.0	0.0	0.77661	1.017909	0.0	0.0	0.120638	0.0	0.0	0.722474	0.0	0.0	0.442285	0.0	0.0	0.0	0.104698	0.0	0.0	0.691476	0.0	0.0	0.0	0.0	0.774323	1.816371	0.0	0.0	0.0	0.0
retro_hsap_1356	0.01594	0.067662	0.0	0.0	0.056691	0.0	0.040893	0.0	0.0	0.013027	0.0	0.053847	0.0	0.0	0.039815	0.0	0.0	0.0	0.036451	0.0	0.0	0.0501	0.0	0.0	0.0	0.0	0.012127	0.0	0.0	0.0	0.0	0.00994	0.0	0.042579	0.0	0.0	0.010245	0.0	0.033621	0.020105	0.0	0.0	0.0	0.0	0.0	0.0	0.0	0.0	0.0
retro_hsap_1357	0.0	0.191372	0.027751	0.0	0.0	0.0	0.033608	0.013049	0.022781	0.027267	0.0	0.052009	0.067664	0.0	0.016713	0.0	0.057141	0.0	0.0	0.0	0.0	0.0	0.040709	0.0	0.0	0.02406	0.049866	0.011531	0.033171	0.0	0.206262	0.026824	0.095889	0.0	0.071173	0.020689	0.007425	0.046112	0.012518	0.0	0.0	0.0	0.014905	0.0	0.0	0.075061	0.026011	0.0	0.020334
retro_hsap_1358	0.0	0.069364	0.0	0.114163	0.0	0.0	0.0	0.0	1.100123	0.0	0.0	0.0	0.0	0.056681	0.0	3.00843	0.0597	0.265561	0.0	0.0	0.252403	0.127454	0.0	0.0	0.0	0.0	0.0	0.0	0.0	0.0	2.074036	0.077731	0.0	0.181783	0.0	0.0	0.0	0.0	0.046668	0.0	0.0	0.0	0.0	3.492386	0.395805	0.0	0.0	0.054212	0.0
retro_hsap_1359	0.0	0.109033	0.203373	0.13088	0.0	0.061393	0.235964	0.30245	0.234099	0.046162	0.273776	0.0	0.095313	0.0	0.0	1.903343	0.0	0.0	0.102309	0.0	0.079096	0.174056	0.0	0.0	0.0	0.169814	0.146282	0.04626	0.0	0.0	0.0	0.126018	0.140687	0.244957	0.093097	0.0	0.129288	0.064409	0.796111	0.0	0.0	0.0	0.53462	0.0	0.280111	0.267846	0.170329	0.0	0.139213
retro_hsap_136	0.0	0.220924	0.04783	0.0	0.076721	0.0	0.354541	0.078767	0.281827	0.016948	0.0	0.085245	0.214282	0.02988	0.0	0.0	0.05694	0.27487	0.0	0.28108	0.0	0.0	0.14922	0.043063	0.042512	0.072459	0.136896	0.053382	0.0	0.0	0.404628	0.043455	0.064358	0.057053	0.086536	0.122914	0.048864	0.030028	0.0	0.049397	0.0	0.0	0.020169	0.0	0.209291	0.187857	0.038289	0.0	0.144802
retro_hsap_1360	0.0	0.039935	0.0	0.0	0.0	0.0	0.0	0.0	0.0	0.0	0.0	0.0	0.0	0.0	0.0	0.0	0.090543	0.857347	0.0	0.0	0.0	0.0	0.0	0.0	0.158456	0.0	0.0	0.0	0.0	0.0	0.0	0.0	0.091614	0.0	0.0	0.0	0.0	0.0	0.0	0.0	0.0	0.0	0.0	0.0	0.0	0.0	0.120321	0.12442	0.0
retro_hsap_1361	0.013185	0.218971	0.06509	0.088183	0.10875	0.134145	0.179348	0.067157	1.841206	0.177048	0.161208	0.08632	0.072397	0.1618	0.05413	4.558392	0.186479	0.345611	0.095502	0.137483	0.682749	1.183918	0.632446	0.166199	0.236919	0.115362	0.072282	0.101543	0.485632	1.050254	0.181677	0.497536	0.09289	0.051386	0.155637	0.08292	0.029679	0.131163	0.321287	0.091237	0.0	0.088364	0.063711	3.249146	0.949359	0.125661	0.101148	0.568221	0.115674
retro_hsap_1362	0.0	0.0	0.0	0.0	0.0	0.0	0.0	0.045528	0.0	0.0	0.0	0.0	0.0	0.0	0.0	0.0	0.0	0.0	0.0	0.0	0.0	0.0	0.0	0.0	0.0	0.0	0.0	0.0	0.0	0.0	0.0	0.0	0.0	0.0	0.0	0.0	0.0	0.0	0.0	0.0	0.0	0.0	0.0	0.0	0.0	0.0	0.0	0.046358	0.0
retro_hsap_1363	0.0	0.0	0.0	0.0	0.0	0.0	0.0	0.0	0.0	0.0	0.0	0.06825	0.0	0.0	0.0	0.0	0.0	0.0	0.0	0.0	0.0	0.0	0.0	0.0	0.086494	0.0	0.0	0.0	0.0	0.0	0.0	0.021947	0.0	0.0	0.0	0.0	0.0	0.0	0.226679	0.0	0.0	0.0	0.0	0.0	0.098582	0.0	0.0	0.0	0.0
retro_hsap_1364	0.426314	0.661229	0.135731	0.52439	0.322722	0.239872	0.322828	0.491263	0.672171	0.102235	0.498295	0.0	0.0	0.798542	0.197602	0.0	0.350447	0.0	0.0	0.0	0.0	0.0	0.083375	0.365302	0.286589	0.565142	0.182845	0.210164	0.492827	0.0	6.040823	0.366365	0.093414	0.505757	0.116431	0.115872	0.492414	0.0	0.069722	0.171759	0.397956	0.0	0.13958	0.924885	1.734494	0.249029	1.065521	0.0	0.889027
retro_hsap_1365	0.0	0.03053	0.0	0.0	0.0	0.0	0.0	0.0	0.0	0.0	0.099554	0.0	0.0	0.0	0.0	0.0	0.0	0.0	0.0	0.0	0.0	0.0	0.0	0.0	0.0	0.0	0.0	0.0	0.0	0.0	0.0	0.026709	0.0	0.0	0.0	0.082305	0.0	0.0	0.0	0.0	0.0	0.0	0.0	0.0	0.0	0.0	0.0	0.0	0.0
retro_hsap_1366	0.0	0.0	0.0	0.0	0.0	0.083639	0.0	0.0	0.0	0.0	0.0	0.0	0.0	0.0	0.0	0.0	0.08987	0.123492	0.0	4.141552	0.178835	0.0	0.0	0.12181	0.0	0.0	0.053209	0.0	0.0	0.0	0.0	0.127658	0.0	0.0	0.269558	0.0	0.15716	0.0	0.0	0.0	0.37334	0.0	0.069105	2.651884	0.0	0.241726	0.0	0.054997	0.188912
retro_hsap_1367	0.0	0.428799	0.05489	0.066129	0.044859	0.13534	0.0	0.080058	3.246489	0.0	0.051549	0.0	0.257815	0.07698	0.0	6.245098	0.0	0.753855	0.0	1.918518	0.468538	0.907756	0.6615	0.0	0.15934	0.044649	0.019889	0.022997	0.522719	0.091089	0.829808	0.248282	0.15277	0.0	0.099711	0.147121	0.050008	0.0	0.194173	0.0	0.0	1.648287	0.0	2.270368	0.976716	0.33615	0.047344	0.494906	0.189096
retro_hsap_1368	0.0	0.100295	0.0	0.0	0.0	0.0	0.0	0.0	2.007836	0.0	0.0	0.0	0.0	0.0	0.0	0.0	0.0	0.0	0.0	0.0	0.0	0.0	0.0	0.0	0.0	0.0	0.0	0.0	0.0	0.0	0.0	0.0	0.0	0.0	0.0	0.0	0.0	0.0	0.0	0.0	0.0	0.0	0.0	0.0	0.0	0.0	0.0	0.459977	0.0
retro_hsap_1369	0.0	0.0	0.0	0.0	0.0	0.0	0.0	0.0	0.0	0.0	0.0	0.0	0.0	0.0	0.0	0.0	0.0	0.0	0.0	0.0	0.0	0.0	0.0	0.0	0.0	0.0	0.0	0.0	0.0	0.0	0.0	0.0	0.0	0.0	0.0	0.0	0.0	0.0	0.0	0.0	0.0	0.0	0.0	0.0	0.0	0.0	0.0	0.0	0.0
retro_hsap_137	0.0	0.0	0.0	0.0	0.0	0.0	0.0	0.054461	0.0	0.0	0.0	0.0	0.0	0.0	0.0	0.0	0.0	0.0	0.0	0.0	0.0	0.0	0.0	0.0	0.0	0.0	0.0	0.0	0.0	0.0	0.0	0.0	0.0	0.0	0.0	0.0	0.025969	0.0	0.0	0.0	0.0	0.0	0.0	0.0	0.0	0.0	0.0	0.0	0.0
retro_hsap_1370	0.0	0.040515	0.0	0.0	0.0	0.013347	0.0	0.010288	0.615726	0.0	0.017651	0.0	0.0	0.032632	0.0	0.470255	0.0	0.0	0.0	0.370585	0.251922	0.208134	0.184671	0.0	0.0	0.016779	0.020488	0.0	0.254939	0.061226	0.010797	0.176801	0.0	0.0	0.0	0.0	0.0	0.0	0.157767	0.0	0.0	0.0	0.0	1.692252	0.285083	0.0	0.017737	0.009084	0.029624
retro_hsap_1371	0.052056	0.124192	0.0	0.0	0.167558	0.232997	0.0	0.044019	3.223069	0.0	0.08985	0.0	0.100776	0.066254	0.082807	15.77793	0.0	0.128954	0.0	0.52984	1.064704	0.0	0.320925	0.090218	0.0	0.163082	0.072311	0.121626	0.150907	0.0	0.0	0.294584	0.076309	0.129483	0.0	0.0	0.0	0.0	0.230207	0.061862	0.0	0.0	0.0	0.0	0.582526	0.085799	0.082989	0.219486	0.12963
retro_hsap_1372	0.150284	0.140219	1.832073	0.0	0.235754	0.169741	0.0	0.534505	0.513442	0.0	0.0	0.793876	0.736406	0.0	0.390712	4.217972	0.198871	0.0	0.0	0.0	0.0	0.0	0.0	0.0	0.562542	0.251176	0.213747	0.0	0.0	0.0	6.851271	0.0	1.117603	1.495458	0.263835	0.0	0.164877	0.193396	0.0	0.0	0.0	0.0	0.0	1.218142	0.600693	1.054998	0.24168	0.0	0.0
retro_hsap_1373	0.0	0.0	0.0	0.0	0.0	0.0	0.0	0.0	0.0	0.0	0.0	0.0	0.0	0.0	0.0	0.0	0.0	0.0	0.0	0.0	0.0	0.0	0.0	0.0	0.0	0.0	0.0	0.0	0.0	0.0	0.0	0.0	0.0	0.0	0.0	0.0	0.0	0.0	0.0	0.0	0.0	0.0	0.0	0.0	0.0	0.0	0.0	0.0	0.0
retro_hsap_1374	0.0	0.523531	0.0	0.0	0.388981	0.317439	0.0	0.49957	6.385711	0.097174	1.117673	0.0	0.0	0.552987	0.0	18.665543	0.0	0.091347	0.0	5.701357	1.358243	0.0	0.326377	1.528483	0.245874	0.0	0.088032	0.201013	0.0	14.02151	0.0	0.101766	0.170751	0.0	0.0	0.0	0.345752	0.164501	1.450744	0.163861	0.0	0.0	0.0	0.0	2.340855	0.236366	1.267163	0.244826	0.18245
retro_hsap_1375	0.0	0.0	0.0	0.0	0.0	0.0	0.0	0.0	0.0	0.0	0.0	0.036679	0.0	0.0	0.036109	0.0	0.0	0.0	0.0	0.0	0.0	0.0	0.0	0.0	0.0	0.0	0.0	0.0	0.0	0.0	0.0	0.005255	0.0	0.0	0.049313	0.0	0.0	0.0	0.0	0.0	0.0	0.0	0.0	0.0	0.0	0.0	0.0	0.0	0.0
retro_hsap_1376	0.0	0.0	0.269394	0.0	0.211543	0.0	0.0	0.069188	0.38833	0.112511	0.2318	0.0	0.118853	0.0	0.0	2.133862	0.0	0.038663	0.0	0.0	0.0	0.0	0.0	0.116636	0.0	0.0	0.0	0.0	0.0	0.0	0.0	0.0	0.0	0.0	0.0	0.0	0.0	0.081079	0.0	0.0	0.0	0.0	0.072454	0.0	0.0	0.0	0.1119	0.0	0.0
retro_hsap_1377	0.0	0.025975	0.0	0.0	0.0	0.0	0.0	0.0	0.159977	0.0	0.0	0.0	0.072933	0.0	0.0	6.977618	0.0	0.36191	0.098283	0.4549	0.362354	0.164215	0.271651	0.0	0.0	0.0	0.030904	0.0	0.101602	0.0	0.0	0.344443	0.0	0.0	0.0	0.068696	0.044182	0.0	0.297674	0.0	0.0	0.0	0.03811	0.559163	0.393503	0.127892	0.0	0.018626	0.0
retro_hsap_1378	0.00929	0.054031	0.0	0.023329	0.176177	0.133818	0.0	0.008457	0.0	0.055855	0.0	0.0	0.01707	0.0	0.0	0.0	0.0	0.0	0.019017	0.0	0.0	0.0	0.0	0.181293	0.177798	0.0	0.0	0.0	0.0	0.210518	0.0	0.042389	0.0	0.0	0.017295	0.0	0.972077	0.0	2.4236	0.022056	0.0	0.0	0.018156	0.0	0.007649	0.0	0.0	0.0	0.0
retro_hsap_1379	0.0	0.0	0.0	0.0	0.075881	0.0	0.122081	0.0	0.0	0.040464	0.0	0.0	0.0	0.0	0.0	0.0	0.0	0.0	0.0	0.0	0.0	0.0	0.0	0.0	0.0	0.0	0.0	0.0	0.0	0.0	0.0	0.0	0.0	0.0	0.084085	0.0	0.0	0.0	0.0	0.0	0.0	0.0	0.0	0.0	0.0	0.0	0.0	0.0	0.0
retro_hsap_138	0.0	0.116287	0.113327	0.101262	0.0	0.115457	0.0	0.054473	2.203104	0.106034	0.172145	0.0	0.0	0.041349	0.0	14.402747	0.048406	0.080029	0.007944	0.384662	0.328086	0.261578	0.0	0.0	0.0	0.052616	0.0	0.119021	0.263931	0.154276	0.218453	0.52464	0.041328	0.067735	0.0	0.0	0.0	0.0	0.247289	0.0	0.715949	0.0	0.0	1.676042	0.733134	0.06019	0.0	0.290553	0.345022
retro_hsap_1380	0.0	0.0	0.0	0.0	0.0	0.0	0.0	0.0	0.0	0.0	0.0	0.0	0.0	0.0	0.0	0.0	0.094019	0.0	0.0	0.0	0.0	0.0	0.0	0.0	0.0	0.0	0.0	0.0	0.0	0.0	0.0	0.0	0.0	0.0	0.128278	0.0	0.0	0.0	0.0	0.0	0.0	0.0	0.0	0.0	0.0	0.0	0.0	0.0	0.0
retro_hsap_1381	0.0	0.037926	0.0	0.0	0.0	0.0	0.14337	0.0	0.0	0.0	0.0	0.0	0.0	0.0	0.0	0.0	0.0	0.0	0.0	0.0	0.0	0.0	0.0	0.0	0.0	0.0	0.0	0.0	0.0	0.0	0.0	0.0	0.0	0.0	0.0	0.0	0.0	0.0	0.0	0.0	0.0	0.0	0.0	0.0	0.0	0.0	0.0	0.0	0.07636
retro_hsap_1382	0.0	0.0	0.0	0.0	0.0	0.0	0.0	0.0	0.0	0.0	0.0	0.0	0.0	0.0	0.0	0.0	0.0	0.0	0.0	0.0	0.0	0.0	0.0	0.0	0.0	0.0	0.0	0.0	0.0	0.0	0.0	0.0	0.0	0.0	0.0	0.0	0.044564	0.0	0.093774	0.0	0.0	0.0	0.0	0.0	0.0	0.0	0.0	0.0	0.0
retro_hsap_1383	0.0	1.333103	0.0	0.005893	0.392417	0.176174	0.396863	0.0	0.652351	0.0	0.206923	0.275947	0.49825	0.0	0.31739	2.493829	0.29969	0.0	0.98068	1.514768	0.0	8.272944	0.283809	0.624847	0.014661	0.130415	0.476923	0.026678	0.0	0.4063	0.0	0.228206	0.0	0.701189	0.377526	0.0	0.008122	0.167253	0.0	0.0	0.0	0.0	0.347592	0.593041	0.494221	0.127185	0.557775	0.0	0.0835
retro_hsap_1384	0.0	0.0	0.0	0.0	0.0	0.0	0.0	0.0	0.0	0.0	0.0	0.0	0.0	0.0	0.0	0.0	0.0	0.0	0.0	0.0	0.0	0.0	0.0	0.0	0.0	0.0	0.0	0.0	0.0	0.0	0.0	0.0	0.0	0.0	0.0	0.0	0.0	0.0	0.0	0.0	0.0	0.0	0.0	0.0	0.0	0.0	0.0	0.0	0.0
retro_hsap_1385	0.0	0.0	0.0	0.0	0.0	0.0	0.0	0.0	0.0	0.0	0.0	0.0	0.0	0.0	0.0	0.0	0.0	0.0	0.0	0.0	0.0	0.0	0.0	0.0	0.0	0.0	0.0	0.015241	0.0	0.0	0.841917	0.0	0.0	0.0	0.0	0.0	0.0	0.0	0.0	0.0	0.0	0.047302	0.0	0.0	0.0	0.0	0.0	0.0	0.0
retro_hsap_1387	0.0	0.0	0.0	0.0	0.0	0.0	0.0	0.0	0.0	0.0	0.0	0.0	0.0	0.0	0.0	0.0	0.0	0.0	0.0	0.0	0.0	0.0	0.0	0.0	0.0	0.0	0.0	0.0	0.0	0.0	0.0	0.0	0.0	0.0	0.0	0.0	0.0	0.0	0.0	0.0	0.0	0.0	0.0	0.0	0.0	0.0	0.0	0.0	0.0
retro_hsap_1388	0.0	0.0	0.0	0.0	0.0	0.0	0.0	0.0	0.0	0.0	0.0	0.0	0.0	0.0	0.0	0.0	0.0	0.0	0.0	0.0	0.0	0.0	0.0	0.0	0.0	0.0	0.0	0.0	0.0	0.0	0.0	0.0	0.0	0.0	0.0	0.0	0.0	0.0	0.0	0.0	0.0	0.0	0.0	0.0	0.0	0.0	0.0	0.0	0.0
retro_hsap_1389	0.0	0.0	0.0	0.0	0.0	0.0	0.0	0.0	0.0	0.0	0.0	0.0	0.0	0.0	0.0	0.0	0.0	0.0	0.0	0.0	0.0	0.0	0.0	0.0	0.0	0.0	0.0	0.0	0.0	0.0	0.0	0.0	0.0	0.0	0.0	0.0	0.0	0.0	0.0	0.0	0.0	0.0	0.0	0.0	0.0	0.0	0.0	0.0	0.0
retro_hsap_139	0.051575	0.338848	0.198784	0.0	1.039846	0.270069	0.238793	0.848842	6.072472	0.142994	0.818562	0.481006	4.96175	0.303496	0.141663	22.576526	0.197535	0.751562	0.597185	0.0	0.211152	0.150263	0.404039	0.526491	0.444252	0.379396	0.452069	0.241087	0.244838	0.358008	0.642597	0.072284	0.266969	0.234471	0.0	0.419113	0.076915	0.225601	0.0	0.17754	0.0	0.0	0.092438	0.0	0.567511	0.74225	0.642256	0.03496	0.553223
retro_hsap_1390	0.0	0.018636	0.0	0.0	0.0	0.0	0.0	0.0	0.023492	0.0	0.0	0.013045	0.0	0.0	0.0	0.0	0.0	0.0	0.0	0.0	0.0	0.0	0.00744	0.0	0.0	0.0	0.0	0.0	0.0	0.0	0.0	0.022895	0.0	0.0	0.0	0.0	0.0	0.012999	0.0	0.0	0.0	0.0	0.0	0.120319	0.060213	0.03384	0.017063	0.0	0.0
retro_hsap_1391	0.0	0.0	0.0	0.0	0.0	0.0	0.0	0.0	0.0	0.0	0.0	0.033656	0.0	0.0	0.0	0.0	0.0	0.0	0.0	0.0	0.0	0.0	0.0	0.0	0.0	0.0	0.0	0.0	0.0	0.0	0.0	0.0	0.0	0.0	0.0	0.0	0.0	0.0	0.0	0.0	0.0	0.0	0.0	0.0	0.0	0.0	0.0	0.0	0.0
retro_hsap_1392	0.0	0.0	0.0	0.0	0.0	0.0	0.0	0.0	0.0	0.0	0.0	0.0	0.0	0.0	0.0	0.0	0.0	0.0	0.0	0.0	0.0	0.0	0.0	0.0	0.0	0.0	0.0	0.0	0.0	0.0	0.0	0.0	0.0	0.0	0.0	0.0	0.0	0.0	0.0	0.0	0.0	0.0	0.0	0.0	0.0	0.0	0.0	0.0	0.0
retro_hsap_1393	0.0	0.0	0.0	0.0	0.0	0.0	0.0	0.0	0.0	0.0	0.0	0.0	0.0	0.0	0.0	0.0	0.0	0.0	0.0	0.0	0.0	0.0	0.0	0.0	0.0	0.0	0.0	0.0	0.0	0.0	0.0	0.0	0.0	0.0	0.0	0.0	0.0	0.0	0.0	0.0	0.070676	0.0	0.0	0.0	0.0	0.0	0.0	0.0	0.0
retro_hsap_1394	0.046522	0.088203	0.123613	0.0	0.105087	1.305411	0.0	0.29425	0.0	0.09496	0.330812	0.159979	0.0	1.777439	0.0	0.0	0.078327	0.0	0.0	0.0	0.0	0.0	0.0	0.469045	0.130447	0.698787	0.487124	0.398524	0.0	0.0	0.0	0.01378	0.0	0.138011	0.0	0.0	0.0	1.724726	0.0	0.0	0.0	0.0	0.051858	0.0	0.0	1.103071	0.0	0.0	1.964156
retro_hsap_1395	0.0	0.096152	0.0	0.0	0.0	0.0	0.0	0.0	0.0	0.0	0.230506	0.0	0.0	0.0	0.0	0.0	0.0	0.0	0.0	0.0	0.0	0.0	0.0	0.0	0.0	0.0	0.175128	0.0	0.0	0.0	0.0	0.0	0.0	0.0	0.0	0.0	0.0	0.0	0.0	0.0	0.0	0.0	0.0	0.0	0.0	0.0	0.0	0.0	0.0
retro_hsap_1396	0.0	0.0	0.0	0.0	0.0	0.0	0.0	0.0	0.0	0.0	0.0	0.0	0.0	0.0	0.0	0.0	0.0	0.0	0.0	0.0	0.0	0.0	0.0	0.0	0.0	0.0	0.0	0.0	0.0	0.0	0.0	0.0	0.0	0.0	0.0	0.0	0.0	0.0	0.0	0.0	0.0	0.0	0.0	0.0	0.0	0.0	0.0	0.468495	0.0
retro_hsap_1397	0.233996	0.156371	0.0	0.0	0.2859	0.0	0.975823	0.0	0.247566	0.0	0.0	0.169862	0.0	0.0	0.0	0.0	0.206516	0.132647	0.096087	0.0	0.724396	3.522956	0.862636	0.0	0.0	0.0	0.0	0.0	0.20396	0.0	0.0	0.085187	0.145759	0.0	0.0	0.345199	0.065768	0.0	0.723902	0.0	0.0	0.0	0.173974	1.121868	1.20366	0.0	0.0	0.87237	0.05196
retro_hsap_1398	0.0	0.0	0.0	0.0	0.0	0.0	0.0	0.0	0.0	0.0	0.0	0.0	0.0	0.082705	0.0	0.0	0.0	0.0	0.0	0.0	0.0	0.0	0.0	0.0	0.0	0.0	0.0	0.0	0.0	0.0	0.0	0.0	0.0	0.0	0.0	0.0	0.0	0.0	0.0	0.0	0.0	0.0	0.0	0.0	0.0	0.0	0.0	0.0	0.0
retro_hsap_1399	0.13874	0.0	0.0	0.0	0.0	0.0	0.0	0.0	0.0	0.0	0.080766	0.0	0.0	0.0	0.0	2.075121	0.0	0.0	0.0	0.685398	0.0	0.0	0.0	0.0	0.0	0.0	0.0	0.0	0.0	0.0	0.0	0.0	0.0	0.0	0.0	0.0	0.0	0.1765	0.0	0.0	0.0	0.0	0.0	2.170678	0.0	0.0	0.0	0.0	0.0
retro_hsap_14	0.093842	1.718251	0.770192	0.628977	0.50794	0.369231	0.035782	0.052334	0.136711	0.387856	0.051028	0.12565	0.965108	0.230294	0.96309	0.0	0.488521	0.484078	0.077771	1.30801	0.092065	0.885095	0.023646	0.389421	0.434387	0.252469	0.200782	0.197139	0.934891	0.0	1.418824	0.086073	0.273479	0.616089	0.525401	0.579321	0.972416	0.27939	0.306119	0.283605	0.538045	0.319596	0.138621	0.363359	0.005494	0.446269	0.361318	0.314591	0.385781
retro_hsap_140	0.0	0.052165	0.0	0.0	0.0	0.0	0.0	0.0	0.533886	0.0	0.0	0.098426	0.061055	0.0	0.0	0.0	0.0	0.0	0.0	0.0	0.0	0.032321	0.093231	0.0	0.0	0.0	0.0	0.0	0.025815	0.353905	0.261834	0.034256	0.0	0.168407	0.0	0.0	0.0	0.0	0.020195	0.0	0.0	0.0	0.0	0.899449	0.0	0.0	0.0	0.016348	0.080859
retro_hsap_1400	0.520866	2.442012	0.479132	0.584272	0.762485	0.063039	1.694451	0.052831	0.661198	0.181171	0.402757	1.132614	1.179373	0.366149	0.639196	6.010109	0.220764	0.936088	1.584432	0.0	0.0	1.142535	0.073868	0.713152	1.264736	0.445082	0.413008	0.239041	0.275156	0.0	0.436612	0.32943	0.670721	0.733394	0.348828	1.456691	0.057352	0.141391	2.254361	0.539311	0.0	0.0	0.254927	1.87791	0.136493	0.0	0.47035	0.457994	0.352332
retro_hsap_1401	0.0	0.0	0.0	0.0	0.0	0.069323	0.129215	0.0	0.0	0.0	0.0	0.0	0.0	0.0	0.0	0.0	0.0	0.0	0.0	0.0	0.0	0.0	0.048032	0.107681	0.0	0.0	0.0	0.049486	0.0	0.0	0.0	0.0	0.0	0.0	0.0	0.0	0.0	0.0	0.0	0.0	0.0	0.0	0.0	0.0	0.0	0.0	0.0	0.0	0.0
retro_hsap_1402	0.0	0.042009	0.0	0.155963	0.0	0.0	0.0	0.0	1.26502	0.0	0.101083	0.0	0.113129	0.0	0.268768	4.170387	0.0	0.036346	0.0	0.559955	0.284575	0.0	0.60083	0.202904	0.0	0.0946	0.040447	0.0	0.0	0.245991	0.100002	0.092792	0.0	0.285877	0.104933	0.105924	0.025969	0.071906	1.163113	0.0	0.0	0.0	0.11707	10.158064	0.521448	0.100067	0.0	0.0	0.0
retro_hsap_1403	0.0	0.031185	0.0	0.0	0.038807	0.0	0.058155	0.0	0.0	0.019349	0.0	0.032746	0.082358	0.0	0.0	0.0	0.030255	0.0	0.0	0.0	0.0	0.0	0.073314	0.0	0.0	0.0	0.0	0.019964	0.0	0.0	0.657408	0.0	0.0	0.0	0.0	0.077387	0.020669	0.0	0.068448	0.0	0.0	0.0	0.0	0.0	0.056152	0.039145	0.0	0.0	0.0
retro_hsap_1404	0.0	0.0	0.0	0.0	0.0	0.0	0.036408	0.0	0.008414	0.0	0.0	0.0	0.0	0.0	0.0	0.0	0.0	0.0	0.0	0.0	0.0	0.0	0.0	0.0	0.025967	0.0	0.0	0.0	0.0	0.0	0.0	0.01018	0.0	0.0	0.0	0.0	0.0	0.0	0.0	0.0	0.0	0.0	0.0	0.0	0.0	0.0	0.0	0.0	0.0
retro_hsap_1405	0.0	0.0	0.0	0.0	0.0	0.0	0.0	0.0	0.0	0.0	0.0	0.0	0.0	0.0	0.0	0.0	0.0	0.088382	0.0	0.0	0.0	0.0	0.0	0.0	0.0	0.0	0.0	0.037882	0.0	0.0	0.0	0.001789	0.0	0.0	0.0	0.0	0.0	0.0	0.0	0.0	0.0	0.0	0.0	0.0	0.0	0.0	0.0	0.0	0.0
retro_hsap_1406	0.0	0.0	0.0	0.0	0.0	0.0	0.0	0.0	0.0	0.0	0.0	0.0	0.0	0.0	0.0	0.0	0.0	0.0	0.0	0.0	0.0	0.0	0.0	0.0	0.0	0.0	0.0	0.0	0.0	0.0	0.0	0.0	0.0	0.0	0.0	0.0	0.0	0.0	0.0	0.0	0.0	0.0	0.0	0.0	0.0	0.0	0.0	0.0	0.0
retro_hsap_1407	0.0	0.0	0.0	0.0	0.0	0.0	0.0	0.0	0.0	0.0	0.0	0.0	0.0	0.0	0.0	0.0	0.0	0.0	0.0	0.0	0.0	0.0	0.0	0.0	0.0	0.0	0.0	0.0	0.0	0.0	0.0	0.0	0.0	0.0	0.0	0.0	0.0	0.0	0.0	0.0	0.0	0.0	0.0	0.0	0.069961	0.0	0.0	0.0	0.0
retro_hsap_1408	0.0	0.0	0.0	0.0	0.0	0.0	0.0	0.0	1.399914	0.0	0.0	0.0	0.0	0.0	0.0	1.372492	0.0	0.0	0.0	0.0	0.0	0.0	0.0	0.0	0.0	0.0	0.0	0.0	0.0	0.0	0.0	0.0	0.0	0.0	0.0	0.0	0.0	0.0	0.0	0.0	0.0	0.0	0.0	0.0	0.0	0.0	0.0	0.0	0.0
retro_hsap_1409	0.0	0.0	0.0	0.0	0.0	0.0	0.0	0.0	0.0	0.0	0.0	0.0	0.0	0.0	0.0	0.0	0.0	0.0	0.0	0.0	0.0	0.0	0.0	0.0	0.0	0.0	0.0	0.0	0.280354	0.0	0.0	0.0	0.0	0.0	0.0	0.0	0.0	0.0	0.0	0.0	0.0	0.0	0.0	0.0	0.0	0.0	0.0	0.0	0.0
retro_hsap_141	0.0	5.424563	0.0	0.0	0.0	0.0	0.0	0.0	0.020178	0.025343	0.0	0.0	0.058865	0.0	0.0	0.0	0.0	1.007901	0.0	0.169121	0.0	0.342643	0.041038	0.0	0.0	0.0	0.0	0.0	0.114189	3.001964	2.025467	0.038116	0.0	0.0	0.0	0.0	1.348264	0.0	6.940621	0.0	0.0	0.0	0.0	0.582049	1.942691	0.0	0.0	0.167766	0.0
retro_hsap_1410	0.0	0.0	0.0	0.0	0.0	0.0	0.0	0.0	0.0	0.0	0.0	0.0	0.0	0.0	0.0	0.0	0.0	0.0	0.0	0.0	0.0	0.0	0.0	0.0	0.0	0.0	0.0	0.0	0.0	0.0	0.0	0.012767	0.0	0.0	0.0	0.0	0.0	0.0	0.0	0.0	0.0	0.0	0.0	0.0	0.0	0.0	0.0	0.0	0.0
retro_hsap_1411	0.0	0.0	0.0	0.0	0.0	0.0	0.0	0.0	0.0	0.0	0.0	0.0	0.0	0.0	0.0	0.0	0.0	0.0	0.0	0.0	0.0	0.0	0.0	0.0	0.0	0.0	0.0	0.0	0.0	0.0	0.0	0.0	0.0	0.0	0.0	0.0	0.0	0.0	0.0	0.0	0.0	0.0	0.0	0.0	0.0	0.0	0.0	0.0	0.0
retro_hsap_1413	0.0	0.0	0.0	0.0	0.0	0.0	0.0	0.0	0.0	0.0	0.0	0.0	0.0	0.0	0.0	0.0	0.0	0.0	0.0	0.0	0.287459	0.749429	0.297997	0.0	0.0	0.0	0.0	0.0	0.317823	0.0	0.0	0.726286	0.0	0.0	0.446547	0.0	0.0	0.0	0.0	0.0	0.0	3.185953	0.0	0.0	2.012564	0.0	0.0	0.37326	0.0
retro_hsap_1414	1.145405	0.0	0.0	0.0	0.0	0.0	0.0	0.530793	0.204426	1.722912	0.0	2.616565	0.0	0.0	1.803963	0.0	0.0	0.437502	0.0	0.0	0.0	1.56131	0.0	0.0	0.0	0.0	0.0	0.0	0.0	0.0	0.0	0.585429	0.840284	0.0	0.0	3.032759	1.344591	1.547168	0.0	1.357709	0.0	6.413553	0.595137	0.0	0.466187	0.0	0.0	0.0	0.0
retro_hsap_1415	0.0	0.0	0.0	0.0	0.0	0.0	0.0	0.0	0.013866	0.0	0.0	0.0	0.048089	0.0	0.0	0.0	0.0	0.0	0.0	0.0	0.0	0.0	0.0	0.0	0.0	0.0	0.0	0.0	0.0	0.0	0.0	0.0	0.070392	0.0	0.0	0.0	0.0	0.0	0.0	0.0	0.0	0.0	0.032816	0.0	0.0	0.0	0.0	0.0	0.0
retro_hsap_1416	0.0	0.0	0.0	0.0	0.0	0.0	0.0	0.0	0.0	0.0	0.0	0.0	0.0	0.0	0.0	0.0	0.0	0.0	0.0	0.0	0.0	0.0	0.0	0.0	0.0	0.0	0.0	0.0	0.0	0.0	0.0	0.0	0.0	0.0	0.0	0.0	0.0	0.0	0.0	0.0	0.0	0.0	0.0	0.0	0.0	0.0	0.0	0.0	0.0
retro_hsap_1417	0.0	0.319165	0.0	0.288548	0.0	0.133826	0.0	0.42287	10.893727	0.090802	0.193915	0.0	0.0	0.446248	0.0	7.003535	0.0	7.448031	0.212703	0.0	1.98077	0.614286	2.700031	0.380637	0.442775	0.0	0.07678	0.813065	0.0	0.778973	1.848044	2.059381	0.0	0.0	0.197249	0.0	0.044527	0.288295	2.7225	0.274681	0.0	0.0	0.113523	2.059539	2.933871	0.0	0.738873	0.0	0.771151
retro_hsap_1418	1.117292	1.17433	0.321022	0.021229	1.732459	0.378189	0.985459	0.192296	0.785898	1.599422	0.655473	0.0	2.137532	1.030804	0.0	0.0	1.630262	0.658162	0.849291	0.0	0.432176	0.0	0.129463	0.535888	0.050205	0.520424	0.201657	0.522233	0.0	0.0	0.0	0.258866	0.0	0.89821	0.476159	1.117585	0.0	0.766289	0.134822	2.032786	0.0	0.0	0.869777	0.0	0.0	0.562189	0.0	0.985024	1.074291
retro_hsap_1419	0.0	0.0	0.0	0.0	0.0	0.0	0.0	0.0	0.0	0.0	0.0	0.0	0.0	0.0	0.0	0.0	0.0	0.0	0.0	0.0	0.0	0.0	0.0	0.0	0.0	0.0	0.0	0.0	0.0	0.0	0.0	0.0	0.0	0.101116	0.0	0.0	0.0	0.0	0.0	0.0	0.0	0.0	0.0	0.0	0.0	0.0	0.0	0.0	0.0
retro_hsap_142	0.0	0.0	0.0	0.0	0.0	0.0	0.0	0.0	0.043489	0.0	0.0	0.0	0.0	0.0	0.0	0.0	0.0	0.0	0.0	0.0	0.0	1.359851	0.103067	0.0	0.0	0.0	0.0	0.0	0.0	0.0	0.0	0.0	0.0	0.0	0.0	0.0	0.0	0.0	0.0	0.0	0.0	0.0	0.0	1.019261	0.480857	0.0	0.0	0.0	0.0
retro_hsap_1420	0.0	0.066873	0.0	0.0	0.0	0.0	0.0	0.0	0.0	0.0	0.0	0.0	0.0	0.0	0.0	0.0	0.0	0.0	0.0	0.0	0.0	0.0	0.0	0.0	0.0	0.0	0.0	0.0	0.0	0.0	0.0	0.0	0.0	0.0	0.0	0.0	0.0	0.264928	0.0	0.0	0.0	0.0	0.0	0.0	0.0	0.0	0.0	0.0	0.0
retro_hsap_1421	0.0	0.0	0.0	0.0	0.0	0.0	0.0	0.0	0.0	0.0	0.0	0.0	0.0	0.0	0.0	0.0	0.0	0.0	0.0	0.0	0.0	0.0	0.0	0.0	0.0	0.0	0.0	0.0	0.0	0.0	0.0	0.068714	0.0	0.0	0.0	0.0	0.0	0.0	0.0	0.0	0.0	0.0	0.0	0.0	0.0	0.0	0.077645	0.0	0.0
retro_hsap_1422	0.0	0.0	0.0	0.0	0.0	0.0	0.0	0.0	0.0	0.0	0.0	0.0	0.0	0.0	0.0	0.0	0.0	0.0	0.0	0.0	0.0	0.0	0.0	0.0	0.0	0.0	0.0	0.0	0.0	0.0	0.0	0.0	0.0	0.0	0.0	0.0	0.0	0.0	0.0	0.0	0.0	0.0	0.0	0.0	0.0	0.0	0.0	0.0	0.0
retro_hsap_1423	0.0	0.0	0.0	0.0	0.0	0.0	0.0	0.0	0.0	0.0	0.0	0.0	0.0	0.0	0.0	0.0	0.0	0.0	0.0	0.0	0.110426	0.0	0.0	0.0	0.0	0.0	0.0	0.0	0.0	0.0	0.0	0.0	0.0	0.0	0.0	0.0	0.0	0.0	0.0	0.0	0.0	0.0	0.0	0.0	0.0	0.0	0.0	0.0	0.0
retro_hsap_1424	0.0	0.0	0.0	0.0	0.0	0.0	0.0	0.0	0.127323	0.0	0.0	0.0	0.0	0.0	0.0	0.0	0.0	0.0	0.0	0.0	0.0	0.567749	2.210943	0.0	0.0	0.0	0.0	0.0	0.0	0.0	0.0	0.0	0.0	0.0	0.0	0.0	0.0	0.0	0.0	0.0	0.0	0.0	0.155881	0.0	0.0	0.0	0.0	1.517923	0.0
retro_hsap_1425	0.087291	0.0	0.0	0.0	0.136479	0.0	0.412541	0.0	0.0	0.0	0.0	0.0	0.0	0.0	0.0	0.0	0.0	0.0	0.0	0.0	0.0	0.197218	0.662384	0.0	0.0	0.140905	0.0	0.0	0.288298	0.0	0.0	0.087899	0.0	0.0	0.0	0.286742	0.0	0.0	0.0	0.0	0.0	0.0	0.0	0.0	0.240425	0.0	0.0	0.679667	0.0
retro_hsap_1426	0.0	0.111739	0.10524	0.061828	0.041563	0.125426	0.062004	0.024351	3.15989	0.0	0.138912	0.036776	0.139772	0.072919	0.073085	6.745444	0.033079	1.863118	0.213383	0.479052	1.028113	1.35273	1.040547	0.184239	0.145968	0.083722	0.019403	0.023619	1.175335	0.662857	0.0	0.829995	0.104569	0.062634	0.047124	0.043522	0.01205	0.0	1.182507	0.0	0.0	0.527974	0.128054	1.60037	2.274327	0.0	0.084953	0.852692	0.069942
retro_hsap_1427	0.0	1.507875	0.0	0.0	0.0	0.049372	0.0	0.0	1.38494	0.0	0.0	0.052982	0.000741	0.035243	0.234553	0.0	0.0	1.394316	0.166447	0.0	0.0	0.322541	0.0	0.0	0.0	0.0	0.0	0.0	0.0	0.0	0.0	0.0	0.0	0.0	0.0	0.802348	0.182612	0.0	0.0	0.0	0.0	0.0	0.0	0.0	0.0	0.0	0.0	0.0	0.0
retro_hsap_1428	0.0	0.0	0.0	0.0	0.0	0.0	0.0	0.0	0.029038	0.0	0.0	0.0	0.0	0.0	0.0	0.0	0.0	0.0	0.0	0.0	0.0	0.0	0.0	0.0	0.0	0.0	0.0	0.0	0.0	0.0	0.0	0.012412	0.0	0.0	0.0	0.0	0.0	0.0	0.0	0.0	0.0	0.0	0.0	0.0	0.0	0.0	0.0	0.0	0.0
retro_hsap_1429	0.015873	0.008623	0.0	0.0	0.0	0.0	0.0	0.0	0.0	0.0	0.0	0.0	0.0	0.0	0.0	0.0	0.0	0.0	0.0	0.0	0.066214	0.0	0.0	0.0	0.0	0.0	0.0	0.0	0.0	0.0	0.0	0.0	0.0	0.0	0.0	0.0	0.0	0.0	0.011561	0.0	0.0	0.0	0.0	0.0	0.0	0.0	0.0	0.0	0.0
retro_hsap_143	0.0	0.040343	0.0	0.0	0.0	0.0	0.0	0.0	0.0	0.0	0.0	0.0	0.0	0.0	0.0	0.0	0.0	0.0	0.0	0.0	0.0	0.0	0.0	0.0	0.0	0.0	0.0	0.0	0.0	0.0	0.0	0.0	0.0	0.0	0.0	0.0	0.0	0.0	0.0	0.0	0.0	0.0	0.0	0.0	0.0	0.0	0.0	0.0	0.0
retro_hsap_1430	0.0	0.107461	0.0	0.0	0.0	0.0	0.0	0.0	0.064337	0.0	0.0	0.0	0.0	0.0	0.0	0.0	0.0	0.0	0.0	0.0	0.0	0.0	0.0	0.0	0.0	0.0	0.0	0.0	0.0	0.0	0.0	0.0	0.0	0.0	0.0	0.0	0.0	0.0	0.0	0.0	0.0	0.0	0.0	0.0	0.0	0.0	0.0	0.0	0.0
retro_hsap_1431	0.0	0.0	0.0	0.0	0.0	0.0	0.0	0.0	1.520679	0.0	0.0	0.0	0.0	0.168624	0.0	9.750848	0.0	0.918754	0.0	0.0	1.140781	5.353063	0.42837	0.0	0.0	0.0	0.0	0.097123	0.389333	0.0	0.427348	0.548244	0.0	0.0	0.0	0.0	0.0	0.0	0.616566	0.0	0.0	0.0	0.0	3.057784	1.395183	0.0	0.0	0.682213	0.0
retro_hsap_1432	0.0	0.0	0.0	0.0	0.0	0.0	0.0	0.0	0.0	0.0	0.0	0.0	0.0	0.0	0.0	0.0	0.0	0.0	0.0	0.0	0.0	0.0	0.0	0.0	0.0	0.0	0.0	0.0	0.0	0.0	0.0	0.0	0.0	0.0	0.0	0.0	0.0	0.0	0.0	0.0	0.0	0.0	0.0	0.0	0.0	0.0	0.0	0.0	0.073852
retro_hsap_1433	0.0	0.0	0.0	0.0	0.0	0.0	0.0	0.0	0.0	0.0	0.0	0.0	0.0	0.0	0.0	0.0	0.0	0.0	0.0	0.0	0.0	0.0	0.0	0.0	0.0	0.0	0.0	0.0	0.0	0.0	0.0	0.0	0.0	0.0	0.0	0.0	0.0	0.0	0.0	0.0	0.0	0.0	0.0	0.0	0.0	0.0	0.0	0.0	0.0
retro_hsap_1434	0.0	0.32854	1.142865	0.346659	1.759455	2.063351	6.044483	2.109386	9.80122	0.773424	4.109053	0.576862	2.413871	3.493302	1.193172	21.487059	0.183466	0.0	1.141755	0.0	1.358243	2.178572	1.593936	2.429706	1.055848	1.40017	3.090725	0.394611	6.093909	2.157155	0.0	0.806591	0.372034	1.7447	0.764046	1.777104	0.513735	1.078659	4.979957	0.650956	0.0	3.419072	2.959381	10.333203	5.157196	4.658337	4.299442	3.427569	3.805898
retro_hsap_1435	0.0	0.018598	0.0	0.0	0.0	0.090985	0.0	0.0	0.928364	0.042816	0.0	0.0	0.0	0.0	0.0	1.08487	0.0	0.407321	0.055273	0.0	0.506623	0.0	0.287707	0.047112	0.0	0.041314	0.037802	0.043385	0.128002	0.086683	0.0	0.219004	0.036369	0.064363	0.0	0.0	0.0	0.0	0.250041	0.031369	0.0	2.634805	0.0	0.0	1.062631	0.044174	0.0	0.031907	0.0
retro_hsap_1436	0.0	0.0	0.0	0.0	0.0	0.0	0.0	0.0	0.0	0.0	0.0	0.0	0.0	0.0	0.0	0.084896	0.080947	0.0	0.0	0.0	0.182562	0.0	0.091846	0.0	0.0	0.0	0.0	0.0	0.0	0.0	0.0	0.0	0.0	0.0	0.0	0.0	0.0	0.0	0.0	0.0	0.0	0.0	0.0	0.0	0.0	0.0	0.100447	0.102293	0.080489
retro_hsap_1437	0.0	0.0	0.0	0.0	0.0	0.0	0.0	0.0	0.0	0.0	0.0	0.0	0.0	0.0	0.0	0.0	0.0	0.0	0.0	0.0	0.0	0.0	0.0	0.0	0.0	0.0	0.0	0.0	0.0	0.0	0.0	0.0	0.0	0.0	0.0	0.0	0.0	0.0	0.0	0.0	0.0	0.0	0.0	0.0	0.0	0.0	0.0	0.0	0.0
retro_hsap_1438	0.0	0.0	0.0	0.0	0.0	0.0	0.0	0.0	0.0	0.0	0.0	0.0	0.0	0.0	0.0	0.0	0.0	0.0	0.0	0.0	0.0	0.0	1e-06	0.0	0.0	0.0	0.0	0.0	0.0	0.0	0.0	0.0	0.0	0.0	0.0	0.0	0.0	0.0	0.0	0.0	0.0	0.0	0.0	0.0	0.0	0.0	0.0	0.0	0.0
retro_hsap_1439	0.0	0.0	0.0	0.206085	0.0	0.0	0.0	0.0	1.139408	0.0	0.0	0.0	0.0	0.0	0.104899	1.854948	0.0	1.684307	0.128904	0.0	0.917858	0.000401	0.97477	0.0	0.114856	0.125586	0.0	0.037149	0.0	0.0	0.0	0.298062	0.0	0.0	0.0	0.113384	0.0	0.0	2.596827	0.0	0.0	0.752773	0.0	0.0	0.630136	0.0	0.0	0.089524	0.0
retro_hsap_144	0.0	0.0	0.0	0.0	0.0	0.045963	0.0	0.0	0.114524	0.0	0.0	0.0	0.0	0.0	0.0	0.0	0.0	0.198184	0.0	0.0	0.19093	0.055424	0.0	0.0	0.0	0.0	0.0	0.0	0.0	0.0	0.0	0.017629	0.0	0.0	0.0	0.0	0.0	0.0	0.16432	0.0	0.0	0.0	0.0	0.820994	0.350343	0.0	0.0	0.0	0.0
retro_hsap_1440	0.0	0.071771	0.23942	0.0	0.0	0.0	0.0	0.0	0.432902	0.0	0.0	0.176057	0.0	0.0	0.18249	0.0	0.345114	3.649352	0.279048	0.0	0.0	0.0	1.144371	0.0	0.0	0.192015	0.082802	0.0	0.0	0.0	5.161704	0.032408	0.0	0.0	0.0	0.411439	0.0	0.0	0.0	0.0	0.0	0.0	0.22407	0.0	0.0	0.0	0.0	0.237176	0.0
retro_hsap_1441	0.0	0.0	0.2726	0.211769	0.0	0.0	0.113209	0.0	0.0	0.125584	0.0	0.651423	0.32517	0.0	0.0	0.0	0.222345	0.0	0.389866	0.0	0.365219	0.519531	0.178108	0.0	0.32095	0.0	0.0	0.0	0.0	0.0	0.0	0.0	0.620078	0.109739	0.085683	0.862293	0.073874	0.0	0.0	0.0	0.0	0.0	0.0	2.348711	0.0	0.0	0.0	0.031127	0.0
retro_hsap_1442	0.048782	0.821821	0.440047	0.632639	0.345772	0.0	0.419171	0.0	0.0	0.136723	0.0	0.613424	0.286422	0.0	0.0	0.0	0.325451	0.454595	0.589043	0.0	0.144142	0.0	0.0	0.0	0.483686	0.0	0.0	0.0	0.129895	0.0	0.971055	0.116423	1.172255	0.534625	0.513592	0.366736	0.077242	0.0	0.0	0.231051	0.0	0.0	0.275106	0.0	0.0	0.0	0.0	0.198114	0.063304
retro_hsap_1443	0.0	0.0	0.0	0.0	0.0	0.0	0.0	0.0	0.028506	0.0	0.0	0.0	0.0	0.055761	0.0	0.0	0.0	0.0	0.0	0.0	0.0	0.0	0.0	0.074402	0.0	0.0	0.0	0.0	0.0	0.0	0.0	0.0	0.0	0.0	0.0	0.0	0.0	0.0	0.0	0.0	0.0	0.0	0.0	0.0	0.0	0.0	0.0	0.0	0.0
retro_hsap_1444	0.0	0.086153	0.050446	0.0	0.0	0.0	0.0	0.0	0.935967	0.090193	0.0	0.034051	0.0	0.068868	0.0343	4.168738	0.0	0.188982	0.0	0.0	0.243278	0.584452	0.227168	0.044049	0.045773	0.039704	0.0	0.0	0.473615	1.034985	0.268348	0.161943	0.0	0.0	0.0	0.080235	0.019751	0.0	0.184531	0.027162	0.0	0.0	0.0	0.806991	0.504595	0.040783	0.079619	0.173463	0.0
retro_hsap_1445	0.0	0.097652	0.0	0.0	0.0	0.0	0.0	0.0	0.0	0.0	0.0	0.0	0.0	0.0	0.0	0.0	0.0	0.220328	0.167249	0.0	0.0	0.0	0.0	0.0	0.0	0.0	0.056776	0.057037	0.0	0.0	3.332753	0.0	0.0	0.0	0.0	0.0	0.02966	0.0	0.0	0.0	5.444439	0.0	0.178835	0.0	0.0	0.0	0.0	0.932058	0.117014
retro_hsap_1446	0.23636	0.552821	0.229932	0.0	0.444224	0.27096	0.285275	0.146093	1.029307	0.233634	0.297113	0.150192	0.097339	0.157343	0.154806	1.512603	0.140313	0.037276	0.0	0.0	0.446057	0.0	0.130148	0.300274	0.116511	0.285709	0.318149	0.181744	0.0	1.112818	0.82502	0.044448	0.072198	0.281742	0.096903	0.270359	0.33796	0.218709	0.0	0.198546	0.0	0.0	0.113384	0.762501	0.122746	0.41826	0.18854	0.0	0.381083
retro_hsap_1447	0.0	0.0	0.0	0.0	0.0	0.0	0.0	0.0	0.0	0.0	0.0	0.0	0.0	0.0	0.0	0.0	0.0	0.0	0.0	0.0	0.0	0.0	0.0	0.0	0.0	0.0	0.0	0.0	0.0	0.0	0.0	0.0	0.0	0.0	0.0	0.0	0.0	0.0	0.0	0.0	0.0	0.0	0.0	0.0	0.0	0.0	0.0	0.0	0.0
retro_hsap_1448	0.0	0.0	0.0	0.0	0.0	0.0	0.0	0.0	0.0	0.0	0.0	0.0	0.0	0.0	0.0	0.0	0.0	0.0	0.0	0.0	0.076092	0.0	0.114232	0.0	0.0	0.0	0.0	0.0	0.0	0.0	0.0	0.044184	0.0	0.0	0.0	0.0	0.0	0.0	0.0	0.0	0.0	0.0	0.0	0.61659	0.05501	0.0	0.0	0.0	0.0
retro_hsap_1449	0.134842	0.08962	0.0	0.0	0.0	0.121692	0.0	0.085969	0.0	0.0	0.0	0.0	0.0	0.0	0.15001	0.0	0.0	0.042776	0.0	0.0	0.0	0.0	0.0	0.0	0.0	0.0	0.0	0.0	0.0	0.0	0.0	0.0	0.0	0.0	0.0	0.0	6.042415	0.0	0.0	0.107248	0.0	0.0	0.0	0.0	0.0	0.0	0.0	0.0	0.132315
retro_hsap_145	0.0	0.0	0.0	0.0	0.0	0.0	0.0	0.033421	0.035404	0.0	0.0	0.0	0.0	0.0	0.0	0.0	0.045775	0.0	0.0	0.0	0.0	0.0	0.0	0.0	0.0	0.05699	0.0	0.0	0.04177	0.0	0.0	0.0	0.0	0.0	0.0	0.0	0.011987	0.0	0.0	0.0	0.0	0.0	0.0	0.0	0.0	0.063178	0.0	0.0	0.0
retro_hsap_1450	0.0	0.0	0.0	0.0	0.0	0.0	0.140515	0.0	0.0	0.0	0.0	0.0	0.0	0.0	0.0	0.0	0.0	0.0	0.0	0.0	0.0	0.0	0.016173	0.034859	0.0	0.0	0.0	0.0	0.0	0.0	0.0	0.004168	0.0	0.0	0.0	0.0	0.0	0.0	0.0	0.0	0.0	0.0	0.035624	0.0	0.0	0.0	0.0	0.0	0.0
retro_hsap_1451	0.077883	0.068727	0.058689	0.0	0.189898	0.0	0.106994	0.0	0.021557	0.354476	0.0	0.32133	0.050894	0.0	0.118243	0.0	0.115415	0.246093	0.0	0.0	0.482212	0.774686	1.033702	0.0	0.080926	0.0	0.0	0.0	0.855366	1.386104	0.0	0.440997	0.205412	0.103226	0.026395	0.071176	0.166689	0.0	0.302656	0.140365	0.0	0.381763	0.156571	2.250012	0.683992	0.0	0.0	0.028744	0.0
retro_hsap_1452	0.0	0.082584	0.0	0.053895	0.0	0.0	0.0	0.0	0.0	0.036082	0.0	0.026925	0.033932	0.0	0.0	0.0	0.0	0.0	0.0	0.0	0.0	0.0	0.0	0.037353	0.037266	0.0	0.0	0.0	0.0	0.0	0.0	0.019637	0.0	0.0	0.100602	0.0	0.011207	0.0	0.0	0.027055	0.0	0.0	0.021363	0.0	0.0	0.0	0.0	0.0	0.0
retro_hsap_1453	0.0	0.156521	0.0	0.0	0.0	0.0	0.0	0.0	0.0	0.0	0.0	0.0	0.102282	0.0	0.0	0.0	0.0	0.0	0.0	0.0	0.0	0.0	0.0	0.0	0.0	0.0	0.0	0.0	0.0	0.0	0.0	0.0	0.075769	0.0	0.0	0.0	0.0	0.0	0.0	0.0	0.0	0.242231	0.0	0.0	0.0	0.0	0.0	0.0	0.0
retro_hsap_1454	0.0	0.0	0.0	0.0	0.0	0.0	0.0	0.0	0.0	0.0	0.0	0.0	0.0	0.0	0.0	0.0	0.0	0.0	0.0	0.0	0.0	0.0	0.0	0.330355	0.0	1.014991	0.096043	0.0	0.0	0.0	0.0	0.0	0.0	0.0	0.0	0.0	0.0	0.0	0.0	0.0	0.0	1.507333	0.0	0.0	2.292087	0.0	0.0	0.0	0.0
retro_hsap_1455	0.0	0.132394	0.0	0.0	0.0	0.239058	0.0	0.079696	0.034508	0.0	0.0	0.0	0.0	0.109953	0.0	0.0	0.0	0.0	0.0	0.0	0.092905	0.063657	0.131733	0.042738	0.0	0.51129	0.103687	0.073038	0.0	0.0	0.063218	0.014386	0.0	0.0	0.0	0.0	0.020618	0.061	0.0	0.0	0.0	0.0	0.0	0.0	0.295506	0.0	0.040289	0.0	0.033856
retro_hsap_1456	0.0	0.0	0.0	0.0	0.0	0.0	0.0	0.0	0.0	0.0	0.0	0.0	0.0	0.0	0.0	0.0	0.0	0.0	0.0	0.0	0.0	0.0	0.0	0.083561	0.0	0.0	0.0	0.0	0.0	0.0	0.0	0.0	0.0	0.0	0.0	0.0	0.0	0.0	0.075162	0.0	0.021685	0.0	0.0	1.795184	0.0	0.07641	0.0	0.0	0.0
retro_hsap_1457	0.0	0.060143	0.055976	0.0	0.0	0.032531	0.0	0.025527	2.758818	0.0	0.149957	0.03963	0.15104	0.0	0.078809	8.11317	0.0	0.243098	0.056944	0.544343	0.351481	0.268788	0.162852	0.299123	0.103672	0.089067	0.081061	0.048652	0.113162	1.207866	0.88508	0.490769	0.110946	0.066509	0.050313	0.141408	0.027309	0.0	0.045342	0.0	0.0	0.0	0.052936	0.837057	0.439309	0.092669	0.091211	0.133523	0.036327
retro_hsap_1458	0.0	0.019368	0.0	0.0	0.0	0.0	0.0	0.030552	0.0	0.0	0.0	0.0	0.0	0.0	0.0	0.0	0.0	0.0	0.0	0.0	0.0	0.0	0.0	0.0	0.0	0.0	0.0	0.0	0.0	0.0	0.0	0.0	0.0	0.0	0.0	0.0	0.0	0.0	0.0	0.0	0.0	0.0	0.0	0.0	0.0	0.0	0.0	0.0	0.0
retro_hsap_1459	0.0	0.0	0.487808	0.0	0.0	1.343009	0.0	0.429406	12.18097	0.168189	5.95242	0.0	0.423975	0.635897	0.0	61.060153	0.676678	34.054579	0.0	2.138009	0.329271	6.500147	0.979132	2.77498	0.0	2.437334	1.024512	0.343249	0.0	0.0	7.200173	3.07125	0.0	0.0	0.0	0.0	0.220024	0.31132	2.596068	0.0	0.0	0.0	0.233804	11.653556	1.83367	0.424572	1.528042	0.572801	2.187298
retro_hsap_146	0.0	0.0	0.0	0.0	0.0	0.0	0.0	0.0	0.0	0.0	0.0	0.0	0.0	0.0	0.0	0.0	0.0	0.0	0.0	0.0	0.0	0.0	0.0	0.0	0.0	0.0	0.0	0.0	0.0	0.0	0.0	0.0	0.0	0.0	0.0	0.0	0.0	0.0	0.0	0.0	0.0	0.0	0.0	0.0	0.0	0.0	0.0	0.0	0.0
retro_hsap_1460	0.04478	0.0	0.0	0.0	0.016801	0.0	0.0	0.0	0.663258	0.0	0.0	0.027545	0.0	0.0	0.0	0.547189	0.0	0.0	0.0	0.0	0.0	0.0	0.326361	0.0	0.0	0.079704	0.0	0.0	0.0	0.0	0.0	0.021556	0.016091	0.0	0.0	0.039365	0.0	0.019477	0.013418	0.0	0.0	0.0	0.0	0.0	0.0	0.0	0.046498	0.0	0.0
retro_hsap_1461	0.0	0.025111	0.0	0.0	0.0	0.0	0.0	0.0	0.023581	0.0	0.0	0.0	0.0	0.0	0.0	0.0	0.0	0.0	0.0	0.0	0.0	0.0	0.0	0.0	0.0	0.0	0.0	0.0	0.0	0.0	0.0	0.0	0.0	0.0	0.0	0.0	0.0	0.0	0.0	0.0	0.0	0.0	0.0	0.0	0.0	0.079972	0.0	0.0	0.0
retro_hsap_1462	0.0	0.046757	0.075195	0.089044	0.174054	0.16504	0.092643	0.0	3.106371	0.052989	0.653451	0.048793	0.0	0.047799	0.101708	14.049927	0.0	0.359924	0.0	1.316435	0.942115	0.64463	0.34426	0.381513	0.141243	0.230853	0.079606	0.166219	0.040447	1.632435	0.053783	0.452424	0.0	0.178796	0.133031	0.058278	0.0	0.091214	1.099769	0.161543	0.0	0.0	0.0	9.931678	0.3519	0.122763	0.408953	0.092473	0.275364
retro_hsap_1463	0.0	0.203146	0.120149	0.0	0.134784	0.097865	0.155629	0.040431	0.0	0.0	0.0	0.158522	0.145488	0.0	0.0	0.0	0.0	0.0	0.0	0.0	0.0	0.018696	0.041374	0.0	0.0	0.0	0.0	0.043834	0.073875	0.05315	0.133486	0.005557	0.115361	0.226651	0.180173	0.0	0.053956	0.06881	0.076682	0.041797	0.0	0.411892	0.0	0.0	0.132518	0.216012	0.092891	0.0	0.0
retro_hsap_1464	0.0	0.0	0.0	0.0	0.0	0.0	0.0	0.0	0.0	0.0	0.0	0.0	0.162671	0.0	0.0	0.0	0.0	1.06571	0.0	0.0	0.0	0.0	0.0	0.0	0.0	0.0	0.0	0.0	0.0	0.0	0.0	0.0	0.0	0.0	0.0	0.0	0.0	0.0	0.0	0.0	0.0	0.0	0.097573	0.0	0.396707	0.0	0.0	0.0	0.0
retro_hsap_1465	0.0	0.0	0.0	0.0	0.0	0.0	0.0	0.0	0.0	0.0	0.0	0.0	0.0	0.0	0.0	0.0	0.0	0.0	0.0	0.0	0.0	0.0	0.0	0.0	0.0	0.0	0.0	0.0	0.0	0.0	0.0	0.0	0.0	0.0	0.0	0.0	0.0	0.0	0.0	0.0	0.0	0.0	0.0	0.0	0.0	0.0	0.0	0.0	0.071205
retro_hsap_1466	0.0	0.0	0.0	0.0	0.0	0.0	0.0	0.0	0.0	0.0	0.0	0.0	0.0	0.0	0.0	0.0	0.0	0.0	0.0	0.0	0.0	0.0	0.0	0.0	0.0	0.0	0.0	0.0	0.0	0.0	0.0	0.0	0.0	0.0	0.0	0.0	0.0	0.0	0.0	0.0	0.0	0.0	0.0	0.271443	0.0	0.0	0.0	0.0	0.0
retro_hsap_1467	0.0	0.245525	0.15523	0.0	0.062709	0.377451	0.0	0.06945	0.067996	0.0	0.0	0.0	0.0	0.06292	0.0	0.0	0.0	0.0	0.0	0.262461	0.0	0.0	0.0	0.401051	0.0	0.0	0.222447	0.0	0.0	0.0	0.0	0.019581	0.0	0.0	0.0	0.0	0.0	0.091036	0.0	0.092888	0.017852	0.0	0.0	0.0	0.0	0.064255	0.182916	0.0	0.0
retro_hsap_1468	0.0	0.0	0.0	0.0	0.0	0.295454	0.0	0.280239	0.625286	0.0	0.082239	0.0	0.0	0.215327	0.0	2.19997	0.0	0.0	0.0	0.0	0.0	0.0	0.0	0.105051	0.0	0.18114	0.324529	0.119118	0.0	0.0	3.901489	0.02081	0.0	0.0	0.0	0.0	0.0	0.330389	0.0	0.0	0.0	0.0	0.0	1.046227	0.0	0.318923	0.130773	0.0	0.48386
retro_hsap_1469	0.0	0.0	0.0	0.0	0.0	0.0	0.0	0.0	0.027561	0.0	0.0	0.0	0.0	0.0	0.0	0.0	0.0	0.0	0.0	0.0	0.0	0.0	0.0	0.0	0.0	0.0	0.0	0.0	0.0	0.105454	1.277133	0.02485	0.0	0.0	0.0	0.0	0.0	0.0	0.054963	0.0	0.0	0.0	0.0	0.0	0.0	0.0	0.0	0.0	0.0
retro_hsap_147	0.131394	0.015269	0.0	0.49563	0.593395	0.14644	0.0	0.068371	0.13346	0.257003	0.0	0.820854	0.317999	0.07079	0.697395	0.0	0.0	0.03391	0.214202	0.405738	0.27964	1.882869	0.778986	0.283713	0.0	0.271505	0.0	0.069284	0.562791	0.0	0.0	0.529832	0.270608	0.674815	0.0	0.0	0.006725	0.0	0.301711	0.271564	0.011369	0.065732	0.0	1.068233	1.002537	0.0	0.345021	0.040841	0.0
retro_hsap_1470	0.0	0.0	0.0	0.0	0.0	0.02779	0.0	0.0	10.625012	0.0	5.440108	0.0	0.0	0.901221	0.0	2.097363	0.0	0.0	0.0	0.0	0.0	0.0	0.0	6.79679	0.0	4.034059	0.82505	0.0	0.0	0.0	0.0	0.0	0.0	0.0	0.0	0.0	0.047824	2.322326	0.0	0.0	0.0	0.0	0.0	0.0	0.0	5.388713	5.481396	0.0	1.372461
retro_hsap_1471	1.856755	0.0	1.079623	2.182545	0.000298	0.0	0.0	0.0	3.783847	24.636926	0.0	0.0	0.0	7.356745	0.0	5.589259	1e-06	1.433583	0.0	0.0	2.614272	0.0	0.0	0.0	0.0	0.0	7.393908	90.101118	0.0	0.0	0.0	0.134242	0.0	0.0	0.0	0.0	0.0	0.351245	0.0	6.874391	0.0	0.0	0.0	0.0	0.0	1.643471	0.0	0.0	0.0
retro_hsap_1472	0.0	0.025637	0.0	0.0	0.0	0.0	0.0	0.0	0.0	0.0	0.0	0.0	0.0	0.0	0.0	0.0	0.0	0.231463	0.0	0.0	0.0	0.0	0.0	0.0	0.0	0.0	0.0	0.0	0.0	0.0	0.259759	0.0	0.0	0.0	0.0	0.0	0.0	0.0	0.0	0.0	0.0	0.0	0.0	0.0	0.0	0.0	0.0	0.0	0.0
retro_hsap_1473	0.0	0.0	0.101316	1e-06	7.6e-05	0.0	0.0	0.0	0.0	0.031473	0.0	0.047183	0.062211	0.0	0.0	0.0	0.033909	0.0	0.0	0.0	0.0	0.0	0.0	0.0	0.016567	0.0	0.0	0.0	0.0	0.0	0.40329	0.004734	0.0	0.0	0.075863	0.0	0.008756	0.0	0.0	0.012946	0.0	0.0	0.027006	0.0	0.014002	0.0	0.0	0.0	0.0
retro_hsap_1474	0.0	0.114675	0.0	0.0	0.0	0.0	0.0	0.0	0.0	0.0	0.0	0.0	0.0	0.0	0.0	0.0	0.0	0.0	0.0	0.0	0.0	0.0	0.0	0.0	0.0	0.0	0.0	0.0	0.0	0.0	0.0	0.0	0.0	0.0	0.0	0.0	0.0	0.0	0.0	0.0	0.0	0.0	0.0	0.0	0.0	0.0	0.0	0.0	0.0
retro_hsap_1476	0.0	0.009752	0.046066	0.189401	0.19782	0.053857	0.189566	0.019042	0.07677	0.011834	0.0	0.091572	0.17637	0.0	0.077741	0.0	0.046119	0.0	0.165329	0.29956	0.011043	0.050781	0.048075	0.288676	0.099141	0.131368	0.118743	0.061096	0.134201	0.0	0.0	0.261817	0.179038	0.065153	0.0	0.0594	0.031459	0.041683	0.311098	0.03842	0.0	0.366975	0.068649	0.112507	0.043802	0.146777	0.035233	0.003758	0.101726
retro_hsap_1477	0.0	0.665626	0.0	0.0	0.0	0.153902	0.0	0.356056	6.665897	0.090282	0.676349	0.0	0.0	0.172583	0.0	13.88626	0.112376	0.814448	0.0	0.0	1.361839	0.0	0.641905	0.67895	0.520406	0.437559	0.08882	0.136788	4.084211	0.0	0.0	1.352439	0.0	0.0	0.680526	0.0	0.053917	0.0	0.238116	0.165552	0.0	0.0	0.134131	1.173103	0.860726	0.247353	0.646769	0.740484	0.177564
retro_hsap_1478	0.055221	0.261033	0.185516	0.154144	0.099411	0.0	0.0	0.057124	0.0	0.080293	0.0	0.207975	0.103198	0.0	0.084564	0.0	0.11662	0.0	0.315098	0.0	0.244964	1.182299	0.115593	0.0	0.155078	0.0	0.0	0.0	0.106931	0.0	0.250201	0.093524	0.119958	0.073472	0.177892	0.049061	0.126777	0.035856	0.247979	0.072543	0.0	0.0	0.054173	0.0	0.259655	0.0	0.0	0.0	0.0
retro_hsap_1479	0.015572	0.07852	0.0	0.0	0.037363	0.0	0.0	0.015057	0.039971	0.034446	0.0	0.034886	0.0	0.0	0.045004	1.168392	0.021292	0.031042	0.0	0.0	0.309593	0.255476	0.172871	0.0	0.0	0.0	0.0	0.021401	0.084682	0.0	0.045051	0.066255	0.0	0.0	0.040726	0.0	0.0	0.0	0.450886	0.033368	0.0	0.0	0.014795	2.474232	0.169895	0.0	0.0	0.062537	0.0
retro_hsap_148	0.0	0.0	0.0	0.0	0.0	0.164106	0.0	0.163185	0.0	0.017545	0.117201	0.0	0.0	0.100251	0.0	1.1829	0.0	0.0	0.0	0.0	0.0	0.0	0.0	0.277566	0.0	0.078875	0.058314	0.0	0.0	0.0	1.113955	0.0	0.0	0.0	0.0	0.0	0.013206	0.129338	0.0	0.0	0.0	0.0	0.0	0.0	0.0	0.079242	0.166349	0.0	0.360986
retro_hsap_1480	0.0	0.183853	0.174368	0.0	0.0	0.0	0.0	0.0	0.182352	0.0	0.0	0.0	0.0	0.0	0.0	0.0	0.0	0.0	0.185356	1.147224	0.548785	0.0	0.959549	0.0	0.0	0.0	0.0	0.0	0.0	0.0	0.0	0.216855	0.0	0.0	0.0	0.146069	0.0	0.0	0.0	0.086081	0.0	0.0	0.0	2.038523	0.750138	0.134565	0.0	0.0	0.0
retro_hsap_1481	0.031472	0.025068	0.0	0.0	0.0	0.084629	0.0	0.014612	0.951369	0.025189	0.032346	0.0	0.065057	0.046691	0.0	0.655412	0.0	0.036293	0.0	0.0	0.316419	0.062696	0.124538	0.033331	0.034134	0.0	0.0	0.066861	0.025922	0.36092	0.501052	0.092399	0.0	0.0	0.0	0.0	0.019635	0.0	0.080257	0.0	0.0	0.067846	0.0	0.0	0.281956	0.031365	0.0	0.220194	0.093759
retro_hsap_1482	0.0	0.018408	0.0	0.0	0.0	0.078156	0.0	0.032871	0.737883	0.025651	0.0	0.043075	0.0	0.095278	0.043817	4.759201	0.044254	0.499896	0.0	1.17607	0.832656	0.050131	0.334775	0.0	0.0	0.052888	0.044708	0.0	0.0	0.668591	0.0	0.402336	0.0	0.0	0.0	0.0	0.0	0.0	0.130468	0.0	0.0	0.0	0.0	1.942259	0.265033	0.056083	0.054295	0.248682	0.0
retro_hsap_1483	0.011297	0.005746	0.036928	0.025187	0.015532	0.025033	0.021645	0.009697	0.463011	0.0	0.01721	0.038432	0.032359	0.0	0.011917	2.776787	0.040305	0.319061	0.016413	0.934059	0.149415	0.104637	0.017265	0.0	0.018177	0.049138	0.0	0.0	0.0	0.854699	0.04653	0.325265	0.01157	0.021921	0.0	0.029621	0.004965	0.012354	0.139048	0.026269	0.0	0.722042	0.0	0.623458	0.193126	0.017762	0.0	0.057767	0.014033
retro_hsap_1484	0.0	0.0	0.0	0.0	0.0	0.0	0.0	0.0	0.0	0.0	0.0	0.0	0.0	0.0	0.0	0.0	0.0	0.0	0.0	0.0	0.0	0.0	0.0	0.0	0.0	0.0	0.0	0.0	0.0	0.0	0.0	0.0	0.0	0.0	0.0	0.0	0.0	0.0	0.0	0.0	0.0	0.0	0.0	0.0	0.0	0.0	0.0	0.0	0.0
retro_hsap_1485	0.0	0.0	0.0	0.0	0.0	0.0	0.064946	0.0	0.0	0.0	0.0	0.0	0.0	0.0	0.0	0.0	0.0	0.0	0.0	0.0	0.0	0.0	0.0	0.0	0.0	0.0	0.0	0.0	0.0	0.0	2.108822	0.0	0.0	0.0	0.0	0.0	0.0	0.0	0.0	0.0	0.0	0.0	0.0	0.0	0.0	0.0	0.0	0.0	0.0
retro_hsap_1486	0.0	1.027707	0.264574	0.187168	0.174642	0.353191	0.15232	0.0	0.308837	0.0	0.2309	0.255147	0.297076	0.221795	0.237423	0.0	0.770691	1.337147	0.317057	0.0	0.0	0.420394	0.357295	0.364161	0.342529	0.321485	0.0	0.063508	0.075967	0.0	1.102342	0.136746	0.031577	0.686801	0.246026	0.0	0.010048	0.043969	0.329349	0.293968	0.0	0.34857	0.146889	1.458214	0.509947	0.0	0.0	0.219576	0.38927
retro_hsap_1487	0.118363	0.788634	0.296958	0.14477	0.078817	0.309151	0.0	0.153676	0.569435	0.045768	0.364201	0.591738	0.28394	0.0	0.437894	0.0	0.214728	0.074001	0.096009	0.926822	0.74086	0.0	0.123494	0.0	0.101076	0.170779	0.136626	0.17839	0.0	0.0	0.0	0.030194	0.1374	0.120231	0.528508	0.264777	0.171929	0.371711	0.0	0.35393	0.0	0.0	0.05555	1.414108	0.237112	0.367262	0.088233	0.583817	0.071185
retro_hsap_1488	0.0	0.0	0.0	0.099785	0.0	0.0	0.0	0.0	0.082205	0.0	0.0	0.0	0.0	0.0	0.0	0.0	0.0	0.0	0.077947	0.0	0.0	0.0	0.0	0.0	0.0	0.0	0.0	0.0	0.0	0.0	0.0	0.0	0.05229	0.0	0.0	0.0	0.0	0.0	0.0	0.0	0.0	0.0	0.0	0.0	0.0	0.0	0.0	0.0	0.0
retro_hsap_1489	0.0	0.0	0.056167	0.0	0.0	0.0	0.0	0.0	0.0	0.146748	0.0	0.0	0.0	0.0	0.0	0.0	0.035704	0.776506	0.0	0.0	0.0	0.388221	0.0	0.0	0.053065	0.0	0.0	0.0	0.968403	0.0	0.0	0.05674	0.0	0.0	0.0	0.0	0.0	0.0	0.679886	0.0	0.0	0.0	0.027148	0.0	0.559085	0.0	0.0	0.0	0.0
retro_hsap_149	0.0	0.0	0.192648	0.0	0.0	0.10269	0.0	0.0	7.974784	0.0	0.0	0.0	0.0	0.0	0.0	11.70029	0.0	0.282739	0.0	1.363368	1.724752	0.960806	1.434542	0.317326	0.0	0.152969	0.063824	0.135305	0.973333	1.777375	0.0	1.010699	0.246937	0.0	0.0	0.150051	0.0	0.116215	0.503319	0.0	0.0	0.0	0.090979	14.125523	5.501009	0.159896	0.0	1.405485	0.0
retro_hsap_1490	0.025037	0.130284	0.086722	0.053415	0.418297	0.104787	0.0	0.146983	4.671257	0.302268	0.114021	0.157539	0.198778	0.273305	0.092791	9.843456	0.057956	0.985072	0.218907	0.0	1.074762	0.717528	0.60566	0.272334	0.243517	0.345483	0.157718	0.158952	2.251628	1.47769	1.301996	0.655202	0.178132	0.051375	0.03916	0.853917	0.095666	0.194622	1.101481	0.053727	0.048927	0.068957	0.065299	1.92223	1.255782	0.358888	0.181651	0.119283	0.116193
retro_hsap_1491	0.0	0.0	0.0	0.063637	0.0	0.0	0.0	0.0	0.0	0.0	0.0	0.0	0.0	0.0	0.0	0.0	0.0	0.0	0.0	0.0	0.0	0.0	0.0	0.0	0.0	0.0	0.0	0.0	0.0	0.0	0.0	0.0	0.0	0.0	0.0	0.0	0.0	0.0	0.018635	0.0	0.0	0.0	0.0	0.0	0.0	0.044245	0.0	0.0	0.0
retro_hsap_1492	0.198066	0.252265	0.028502	0.030126	0.054211	0.030193	0.026195	0.090035	0.184303	0.0	0.059859	0.127831	0.048669	0.032504	0.0	0.626165	0.0	0.061929	0.07678	0.128691	0.103344	0.606063	0.073114	0.04165	0.0	0.03847	0.085922	0.079195	0.061878	0.238729	0.0	0.120589	0.059928	0.025779	0.0	0.021468	0.0	0.414498	0.167031	0.013655	0.056296	0.030351	0.011253	1.186452	0.45138	0.06721	0.050674	0.02127	0.187591
retro_hsap_1493	0.0	0.0	0.0	0.0	0.0	0.0	0.0	0.0	0.0	0.0	0.0	0.0	0.0	0.0	0.0	0.0	0.0	0.0	0.0	0.0	0.0	0.0	0.0	0.0	0.0	0.0	0.0	0.0	0.0	0.0	0.523486	0.0	0.0	0.0	0.0	0.0	0.0	0.0	0.0	0.0	0.0	0.0	0.0	0.0	0.0	0.0	0.0	0.0	0.0
retro_hsap_1494	0.0	0.032083	0.0	0.0	0.257011	0.112603	0.0	0.0	2.231235	0.084308	0.451849	0.0	0.0	0.27665	0.0	3.400567	0.0	0.0	0.0	0.0	0.0	0.0	0.292903	0.140605	0.0	0.0	0.120498	0.0	0.0	0.0	0.161637	0.272894	0.0	0.187609	0.0	0.0	0.016677	0.114449	0.050127	0.0	0.0	0.0	0.0	1.280611	0.112726	0.480094	0.832939	0.273852	0.384758
retro_hsap_1495	0.0	0.0	0.0	0.0	0.0	0.0	0.0	0.0	0.00553	0.0	0.0	0.0	0.0	0.0	0.0	0.0	0.0	0.0	0.0	0.0	0.0	0.0	0.010045	0.0	0.0	0.0	0.0	0.0	0.0	0.0	0.241006	0.002215	0.0	0.0	0.0	0.0	0.003437	0.0	0.0	0.0	0.0	0.0	0.0	0.0	0.009644	0.0	0.0	0.0	0.0
retro_hsap_1496	0.0	0.0	0.0	0.0	0.0	0.0	0.034209	0.0	0.007738	0.0	0.0	0.0	0.0	0.0	0.0	0.0	0.0	0.0	0.0	0.0	0.0	0.086568	0.061248	0.0	0.0	0.0	0.010666	0.0	0.0	0.0	0.0	0.0	0.0	0.0	0.0	0.0	0.0	0.0	0.0	0.0	0.0	0.0	0.0	0.0	0.0	0.023018	0.0	0.007597	0.0
retro_hsap_1497	0.371867	1.524169	0.0	0.28363	0.470606	0.385637	0.464711	0.330674	4.216119	0.0	2.551802	0.13618	0.342317	1.100952	0.266645	29.448168	0.148023	0.427851	0.355656	0.0	2.936741	5.430643	0.731085	1.746821	0.202547	0.537931	0.341586	0.271468	2.81185	2.035381	0.920952	1.149843	0.253692	0.231244	0.180458	0.473607	0.250774	0.389439	0.992175	0.0	0.0	0.0	0.112871	2.038523	2.426916	0.192151	1.043614	0.484444	0.744812
retro_hsap_1498	0.041824	0.272721	0.034093	0.048681	0.08663	0.048598	0.040374	0.056169	2.068433	0.0	0.032901	0.047906	0.060221	0.116699	0.0	5.276656	0.103281	0.764884	0.031151	0.268275	0.221392	0.315776	0.775432	0.132637	0.03483	0.092701	0.100923	0.164789	1.001785	0.197221	0.416182	0.309617	0.044468	0.0	0.031101	0.083139	0.048318	0.114452	0.382	0.078983	0.0	0.480796	0.021173	2.565298	0.512552	0.16841	0.066314	0.495647	0.027021
retro_hsap_1499	0.0	0.0	0.0	0.0	0.130143	0.0	0.0	0.0	0.0	0.0	0.0	0.0	0.0	0.0	0.0	0.0	0.0	0.037276	0.0	0.0	0.0	0.0	0.0	0.0	0.0	0.0	0.0	0.0	0.0	0.0	0.0	0.0	0.0	0.0	0.0	0.0	0.0	0.0	0.0	0.0	0.0	0.0	0.0	0.911841	0.154523	0.0	0.0	0.497121	0.0
retro_hsap_15	0.016143	0.590262	0.0	0.0	0.0	0.0	0.0	0.074316	0.0	0.0	0.0	0.069901	0.022089	0.022912	0.0	0.0	0.019406	0.0	0.0	2.782048	0.962083	0.257335	0.707595	0.0	0.050467	0.024018	0.060142	0.026864	0.74547	0.0	0.0	0.11469	0.0	0.0	0.024854	0.0	0.030729	0.017753	0.064081	0.019599	0.0	3.015159	0.0	0.332848	0.292171	0.052053	0.0	0.0	0.04084
retro_hsap_150	0.0	0.0	0.0	0.0	0.0	0.0307	0.066879	0.0	1.026243	0.0	0.164818	0.0	0.0	0.034985	0.0	7.022954	0.0	0.109658	0.0	0.480569	0.199502	0.784105	0.819413	0.184078	0.0	0.04027	0.0	0.020908	0.676279	0.22626	1.493228	0.14536	0.0	0.062598	0.0	0.0	0.0	0.0	0.131949	0.0	0.0	0.0	0.0	0.579673	1.231038	0.0	0.083952	0.0	0.067701
retro_hsap_1500	0.0	0.085132	0.0	0.0	0.0	0.0	0.0	0.0	0.020544	0.0	0.0	0.0	0.0	0.0	0.0	0.0	0.0	0.349172	0.0	0.300668	0.909437	0.127454	0.569454	0.0	0.071758	0.0	0.0	0.0	0.370793	0.0	0.0	0.376414	0.0	0.0	0.063505	0.0	0.0	0.0	0.261902	0.0	0.0	0.135434	0.0	0.32587	0.371116	0.0	0.0	0.23281	0.0
retro_hsap_1501	0.0	0.0	0.0	0.0	0.0	0.0	0.0	0.0	0.438976	0.0	0.0	0.228956	0.0	0.0	0.0	0.0	0.0	0.0	0.0	0.0	1.646355	0.0	3.09532	0.0	0.0	0.0	0.0	0.196617	0.0	0.0	0.0	0.858094	0.0	0.0	0.0	0.0	0.162413	0.0	0.0	0.0	0.0	0.0	0.0	0.0	3.300605	0.0	0.0	0.0	0.214441
retro_hsap_1503	0.0	0.0	0.0	0.0	0.0	0.0	0.0	0.0	0.0	0.0	0.0	0.0	0.0	0.0	0.0	0.0	0.0	0.0	0.0	0.0	0.0	0.0	0.096611	0.0	0.0	0.0	0.0	0.0	0.0	0.0	0.0	0.0	0.0	0.0	0.0	0.0	0.0	0.0	0.0	0.0	0.0	0.0	0.069123	0.918536	0.097719	0.0	0.0	0.0	0.0
retro_hsap_1504	0.0	0.0	0.076954	0.0	0.134367	0.103197	0.097043	0.085087	4.521243	0.0	0.606723	0.0	0.143655	0.186539	0.053633	13.824831	0.0	0.473015	0.212688	0.0	1.451316	1.401993	0.62527	0.076584	0.167264	0.071325	0.15743	0.031687	1.536144	1.95649	2.38863	1.997162	0.050462	0.092272	0.0	0.131955	0.027237	0.0	2.032636	0.063606	0.0	0.0	0.04302	10.207495	3.594635	0.08231	0.517886	0.437863	0.121168
retro_hsap_1505	0.0	0.0	0.0	0.0	0.0	0.0	0.0	0.124095	0.0	0.0	0.073091	0.0	0.0	0.062606	0.0	0.0	0.0	0.0	0.0	0.0	0.0	0.0	0.0	0.073393	0.0	0.0	0.015603	0.0	0.0	0.0	0.0	0.0	0.0	0.0	0.0	0.0	0.0	0.135569	0.0	0.0	0.0	0.0	0.0	0.0	0.0	0.082882	0.0	0.0	0.0
retro_hsap_1506	0.142531	2.802622	0.477657	0.469802	0.869647	0.532312	0.288336	0.193353	10.603046	0.057778	0.930439	0.406921	0.414118	0.363459	0.400586	16.447659	0.581454	0.987134	0.0	0.0	0.716579	2.442094	3.453837	1.363473	0.437335	0.503366	0.521494	0.294382	1.494119	0.637341	11.06361	0.860296	0.534159	0.431963	0.0	0.657399	0.280892	0.236015	1.851957	0.478677	0.0	0.0	0.063405	7.521148	1.516661	0.312864	0.510934	0.149283	0.678765
retro_hsap_1507	0.0	0.0	0.0	0.0	0.0	0.0	0.0	0.0	0.0	0.0	0.0	0.0	0.0	0.0	0.0	0.0	0.0	0.0	0.0	0.0	0.0	0.0	0.0	0.0	0.0	0.0	0.0	0.0	0.0	0.26131	0.0	0.0	0.0	0.0	0.0	0.137564	0.0	0.0	0.155962	0.0	0.179425	2.739143	0.0	0.0	0.0	0.128482	0.0	0.028612	0.0
retro_hsap_1508	0.123593	1.477028	0.0	0.349036	0.2039	0.305567	0.318513	0.342763	8.58434	0.081392	0.452033	0.0	0.48214	0.165664	0.0	18.974064	0.183309	25.5914	0.520855	0.0	1.857426	0.446089	26.078344	0.449745	1.052955	0.669463	0.177712	0.0	0.692148	78.594255	35.726945	1.728409	0.175743	0.313104	0.230117	0.0	0.232718	0.165793	1.973012	0.0	0.0	1.168183	0.259415	12.776324	19.559142	0.494666	0.645655	42.599784	0.0
retro_hsap_1509	0.0	0.0	0.0	0.0	0.0	0.315114	0.0	0.215356	0.092068	0.0	0.19817	0.0	0.0	0.14844	0.0	0.0	0.0	0.028416	0.0	0.0	0.085829	0.0	0.064374	0.0	0.0	0.0	0.077453	0.08983	0.0	0.0	0.0	0.0	0.0	0.0	0.0	0.092237	0.0	0.133306	0.0	0.0	0.0	0.0	0.0	0.729107	0.123341	0.261716	0.168771	0.0	0.141318
retro_hsap_151	0.036107	0.0	0.0	0.0	0.05048	0.122544	0.0	0.0	0.649019	0.028286	0.11508	0.0	0.0	0.048512	0.168019	6.789486	0.091262	0.0	0.0	0.500475	0.0	1.070627	0.111098	0.116007	0.0	0.0	0.10969	0.02783	0.046074	0.0	0.0	0.097597	0.0	0.073595	0.056237	0.0	0.0	0.079923	0.0	0.04536	0.018149	1.165113	0.034811	0.0	0.105544	0.0	0.112382	0.064717	0.092309
retro_hsap_1510	0.084123	0.536477	0.0	0.0	0.094738	0.341425	0.131311	0.138885	2.175811	0.070609	0.0	0.0	0.0	0.102152	0.142432	6.271766	0.0	0.0	0.200249	0.0	0.126201	0.254908	0.577173	0.20629	0.127946	0.0	0.043675	0.133694	0.0	0.0	0.578116	0.245085	0.14087	0.0	0.0	0.0	0.09781	0.165367	0.04517	0.0	0.0	0.160575	0.0	3.995505	0.300055	0.231425	0.0	0.115431	0.0
retro_hsap_1511	0.0	0.090983	0.307588	0.0	0.0	0.102845	0.0	0.084167	3.798863	0.0	0.284894	0.0	0.0	0.372067	0.0	10.134977	0.0	0.0	0.0	0.0	0.34182	1.324748	1.152997	0.280629	0.0	0.0	0.109311	0.0	0.0	1.84899	0.0	0.390029	0.0	0.0	0.0	0.0	0.0	0.203341	0.414498	0.0	0.0	0.0	0.0	0.0	2.585944	0.151812	0.277182	0.108423	0.355363
retro_hsap_1512	0.0	0.198234	0.0	0.0	0.0	0.0	0.0	0.0	0.0	0.0	0.0	0.115183	0.0	0.103937	0.0	0.0	0.0	0.0	0.0	0.0	0.0	0.0	0.0	0.0	0.0	0.0	0.052171	0.0	0.0	0.0	0.0	0.0	0.0	0.0	0.0	0.0	0.035367	0.092219	0.418011	0.0	0.0	0.0	0.0	0.0	0.118556	0.0	0.0	0.0	0.0
retro_hsap_1513	0.0	0.01807	0.050263	0.0	0.02068	0.0	0.0315	0.0	0.0	0.021615	0.0	0.018397	0.06875	0.0	0.071386	0.0	0.104698	0.19094	0.026112	0.0	0.0	0.087052	0.031383	0.0	0.088086	0.0	0.0	0.0	0.048472	0.0	0.0	0.027819	0.0	0.060643	0.101419	0.043368	0.006278	0.0	0.049024	0.033052	0.0	0.0	0.012692	0.0	0.0	0.0	0.0	0.0	0.0
retro_hsap_1514	0.0	0.019544	0.055093	0.0	0.043273	0.031116	0.0	0.0	0.014107	0.020745	0.0	0.038387	0.0	0.0	0.039257	0.0	0.0	0.0	0.0	0.0	0.0	0.067628	0.046455	0.0	0.0	0.0	0.019888	0.0	0.0	0.0	0.0	0.0	0.0	0.0	0.0	0.0	0.0	0.0	0.0	0.0	0.0	0.0	0.0	0.0	0.023897	0.044256	0.0	0.0	0.0
retro_hsap_1515	0.073746	0.333103	0.161578	0.101164	0.184482	1.06	0.021691	1.539376	0.84012	0.039151	0.710874	0.251924	0.175398	0.495211	0.038909	0.763212	0.178247	0.0	0.1237	0.0	0.116553	0.256174	0.213367	0.544627	0.059574	0.938912	0.370334	0.465728	0.0	0.268385	0.775594	0.055663	0.069942	0.31868	0.086567	0.272686	0.339406	0.63552	0.052113	0.041546	0.0	0.815879	0.296241	0.308893	0.102182	0.389822	0.487952	0.00589	0.24803
retro_hsap_1516	0.0	0.0	0.0	0.0	0.0	0.0	0.0	0.0	1.18537	0.0	0.0	0.0	0.0	0.0	0.0	0.0	0.0	0.0	0.0	0.0	0.0	0.0	0.0	0.0	0.0	0.0	0.0	0.0	0.0	0.0	0.0	0.0	0.0	0.0	0.0	0.0	0.536135	0.0	0.0	0.0	0.0	0.0	0.0	0.0	0.0	0.0	0.0	0.0	0.0
retro_hsap_1517	0.0	0.186222	0.0	0.0	0.0	0.0	0.0	0.0	0.279245	0.0	0.0	0.0	0.0	0.0	0.0	0.0	0.0	0.0	0.0	0.0	0.0	0.0	0.884377	0.0	0.0	0.0	0.0	0.0	5.103684	0.0	0.0	0.367737	0.0	0.0	0.0	0.0	0.0	0.0	0.0	0.0	0.0	1.611287	0.0	1.447647	6.05111	0.0	0.0	0.0	0.0
retro_hsap_1518	0.0	0.0	0.0	0.0	0.0	0.227684	0.0	0.0	8.347091	0.0	0.0	0.0	0.0	0.0	0.0	4.823239	0.30612	0.0	0.0	0.0	0.0	0.456969	4.112354	0.0	0.0	0.0	0.067955	0.0	1.415757	1.106961	1.320032	0.352394	0.0	0.0	0.0	0.192855	0.049895	0.0	1.761618	0.0	0.0	0.0	0.103376	23.502971	3.43813	0.0	0.0	0.244826	0.0
retro_hsap_1519	0.0	0.0	0.0	0.0	0.0	0.0	0.0	0.0	0.0	0.0	0.0	0.0	0.0	0.0	0.0	0.0	0.0	0.0	0.0	0.0	0.0	0.0	0.0	0.0	0.0	0.0	0.0	0.0	0.0	0.0	0.0	0.0	0.0	0.0	0.0	0.0	0.0	0.0	0.0	0.0	0.0	0.0	0.0	0.026683	0.0	0.0	0.0	0.0	0.0
retro_hsap_152	0.0	0.032293	0.106259	0.0	0.0	0.142641	0.0	0.054252	1.327965	0.0	1.398069	0.148535	0.0	0.433638	0.071607	8.088437	0.077643	0.073251	0.099504	0.0	0.541274	1.287187	0.203472	0.884665	0.0	0.095463	0.231897	0.109973	0.828998	0.852804	1.083968	0.344558	0.068373	0.0	0.0	0.084771	0.037465	0.0	0.733937	0.074541	0.0	0.0	0.0	0.512806	0.699767	0.101917	0.680726	0.066423	0.324888
retro_hsap_1520	0.193409	0.481658	0.0	0.0	0.262474	0.749145	0.202492	0.086942	7.590911	0.066781	0.61158	0.0	0.282783	0.625491	0.11572	7.907323	0.713557	0.368487	0.0	0.0	1.381264	0.0	1.15192	1.167348	0.171575	1.932593	0.607754	0.477725	0.2806	1.63615	2.601892	0.532158	0.0	0.0	0.472384	0.129726	0.217843	0.648909	1.788512	0.356135	0.0	0.0	0.283372	2.109441	0.746261	0.781798	0.724747	0.0	1.470947
retro_hsap_1521	0.0865	0.308087	0.0	0.211092	0.366728	0.0	0.187584	0.0	0.0	0.250654	0.0	0.218675	0.417098	0.0	0.455147	0.0	0.329908	3.696681	0.158714	1.844557	1.207327	1.840115	1.586032	0.0	0.326712	0.0	0.0	0.0	0.137817	10.440176	6.545136	0.941895	0.216219	0.193321	0.1427	0.259584	0.0	0.098527	0.5563	0.0	0.0	0.402822	0.08811	13.711367	0.209962	0.0	0.137165	0.370225	0.0
retro_hsap_1522	0.310784	2.562713	0.0	0.446967	0.664622	1.167808	0.204747	0.218778	7.204096	0.164674	1.174372	0.243941	0.797483	0.845571	0.0	71.104132	0.119143	10.618903	1.028538	8.180208	0.987813	6.24524	0.370482	1.21377	0.165361	1.966413	0.783382	0.861923	1.511973	26.567072	2.253713	0.864205	0.232802	0.406001	0.297833	1.04006	0.382071	1.549296	4.31095	0.107805	0.0	1.322471	0.082009	44.280082	4.546288	1.057782	1.139792	1.039674	2.109431
retro_hsap_1523	0.0	0.0	0.0	0.349628	0.006605	0.0	0.0	0.311868	2.785847	0.0	0.0	0.000324	0.509036	0.275846	0.0	0.0	0.0	3.344549	0.0	1.482112	1.090691	0.228086	1.093213	0.268791	0.0	0.0	0.0	0.0	0.163415	0.0	0.598685	1.089795	0.112465	0.0	0.0	0.0	0.285474	0.291761	0.225867	0.671111	0.0	0.0	0.0	0.0	0.533062	0.0	0.063014	0.101416	0.0
retro_hsap_1524	0.0	1.15828	0.271488	0.413845	0.240619	1.570782	0.684162	0.915236	1.736897	0.324107	1.831828	0.403148	2.086918	1.412805	0.0	8.819031	0.610177	2.420659	0.803314	6.069186	2.737215	0.488012	1.05445	2.151164	0.840962	1.777303	1.738148	0.564353	5.073395	0.0	3.647286	1.044018	0.393605	0.675193	0.0	0.506303	0.042113	1.130798	1.541415	0.0	0.0	0.0	0.579118	4.700594	3.593647	2.758685	2.176964	5.312732	0.817357
retro_hsap_1525	0.0	0.025173	0.0	0.0	0.0	0.0	0.0	0.0	0.0	0.0	0.0	0.0	0.0	0.0	0.0	0.0	0.0	0.0	0.0	0.0	0.0	0.0	0.0	0.0	0.0	0.0	0.0	0.0	0.0	0.0	0.0	0.0	0.0	0.0	0.0	0.0	0.0	0.0	0.0	0.0	0.0	0.0	0.0	0.0	0.0	0.0	0.0	0.0	0.0
retro_hsap_1526	0.0	0.032818	0.0	0.0	0.0	0.0	0.0	0.0	0.016097	0.0	0.0	0.033908	0.0	0.0	0.0	0.0	0.0	0.0	0.044666	0.0	0.0	0.0	0.0	0.0	0.0	0.0	0.0	0.0	0.0	0.0	0.0	0.0	0.0	0.0	0.0	0.0	0.0	0.0	0.0	0.0	0.0	0.0	0.0	0.0	0.0	0.0	0.0	0.0	0.0
retro_hsap_1527	0.0	0.706073	0.0	0.0	0.0	0.0	0.0	0.0	0.211782	0.0	0.0	0.476085	0.0	0.0	0.0	3.513588	0.0	0.0	0.0	0.0	0.0	0.0	0.207695	0.0	0.221388	0.0	0.0	0.0	3.89333	0.0	31.152748	0.122066	0.0	0.0	0.0	0.0	0.046188	0.0	0.0	0.0	0.0	0.0	0.0	0.0	0.366734	0.0	0.0	0.542115	0.0
retro_hsap_1528	0.0	0.537961	0.07282	0.0	0.0	2.580246	0.0	1.814068	5.745047	0.0	2.098544	0.0	0.063339	1.723539	0.048892	26.308979	0.0	0.428492	0.0	0.0	0.0	0.165409	0.133956	1.49004	0.0	3.89011	2.071754	1.918504	0.0	0.0	0.0	0.007157	0.0	0.0	0.0	0.174847	0.0	2.977952	0.004298	0.0	0.0	0.0	0.0	0.357132	0.0	1.635123	2.578987	0.0	3.247819
retro_hsap_1529	0.0	0.008665	0.0	0.0	0.0	0.0	0.0	0.0	0.019469	0.0	0.0	0.0	0.0	0.0	0.0	0.0	0.0	0.0	0.0	0.0	0.0	0.0	0.0	0.0	0.0	0.0	0.0	0.0	0.092945	0.0	0.0	0.00253	0.0	0.0	0.0	0.0	0.018756	0.0	0.0	0.0	0.0	0.0	0.0	0.0	0.010678	0.0	0.0	0.0	0.019375
retro_hsap_153	7e-06	0.090284	0.0	0.588466	0.131318	0.0	0.0	3.517767	1.994638	0.0	0.0	0.246352	0.09331	0.022457	0.324183	2.634231	0.144117	1.093909	0.059408	0.0	0.0	0.0	0.0	0.0	0.358904	0.0	0.0	3.063838	0.0	0.0	0.201263	0.007063	0.0	0.0	0.0	0.0	0.016796	0.420459	0.0	0.333557	0.0	0.0	0.08786	0.168118	0.0	0.912947	0.0	0.0	0.505562
retro_hsap_1530	0.031535	0.299606	0.049376	0.048912	0.042375	0.071285	0.039187	0.092124	0.552281	0.0	0.3832	0.126405	0.057958	0.262324	0.032287	1.161384	0.051145	0.374328	0.044279	0.291343	0.203585	0.269117	0.151555	0.18168	0.081831	0.213088	0.091742	0.107892	0.439972	0.554135	0.992992	0.23921	0.062637	0.039009	0.090481	0.013295	0.039332	0.187528	0.070122	0.038846	0.008386	0.21995	0.030902	1.274932	0.531936	0.163576	0.275265	0.153678	0.25224
retro_hsap_1531	0.0	0.0	0.137608	0.0	0.0	0.0	0.0	0.0	0.0	0.0	0.0	0.198233	0.120668	0.0	0.0	0.0	0.0	0.0	0.338736	0.0	0.0	0.0	0.0	0.0	0.0	0.0	0.0	0.0	0.0	0.0	0.0	0.0	0.0	0.0	0.136595	0.112048	0.0	0.0	0.0	0.162644	0.0	0.0	0.0	0.0	0.0	0.0	0.0	0.0	0.0
retro_hsap_1534	0.022804	0.0	0.111578	0.0	0.087492	0.164627	0.084427	0.068201	0.076241	0.106087	0.284032	0.0	0.087759	0.11472	0.072197	1.009988	0.037627	0.0	0.0	0.0	0.169145	0.579427	0.075519	0.262943	0.0	0.400368	0.374727	0.07228	0.0	0.0	2.270272	0.010028	0.0	0.098046	0.0	0.021367	0.048382	0.152132	0.0	0.087991	0.0	0.433634	0.124768	0.483182	0.490706	0.490307	0.103393	0.0	0.0
retro_hsap_1535	0.0	0.0	0.0	0.0	0.0	0.0	0.0	0.0	0.0	0.0	0.0	0.029953	0.0	0.0	0.0	0.0	0.0	0.015431	0.041012	0.0	0.0	0.0	0.0	0.0	0.0	0.0	0.0	0.0	0.0	0.0	0.0	0.0	0.0	0.0	0.0	0.0	0.0	0.0	0.0	0.0	0.0	0.0	0.0	0.0	0.0	0.0	0.0	0.0	0.0
retro_hsap_1536	0.0	0.0	0.0	0.0	0.0	0.0	0.0	0.0	0.0	0.0	0.070192	0.0	0.0	0.0	0.0	0.0	0.0	0.0	0.0	0.0	0.0	0.0	0.0	0.0	0.0	0.062229	0.027264	0.0	0.0	0.0	0.0	0.0	0.0	0.0	0.0	0.0	0.016117	0.0	0.0	0.0	0.0	0.0	0.0	0.0	0.038694	0.0	0.0	0.0	0.050397
retro_hsap_1539	0.0	0.066839	0.0	0.0	0.043241	0.0	0.0	0.0	0.01335	0.0	0.0	0.036625	0.0	0.0	0.0	0.0	0.0	0.0	0.0	0.187715	0.0	0.0	0.0	0.0	0.0	0.0	0.0	0.0	0.0	0.0	0.0	0.241637	0.0	0.0	0.0	0.0	0.017359	0.0	0.0	0.0	0.0	0.0	0.0	0.0	0.0	0.0	0.0	0.0	0.0
retro_hsap_154	0.0	4.402225	0.0	0.0	5.309831	0.042682	0.0	0.0	0.0	0.0	0.0	0.0	0.0	0.207905	0.0	38.011075	0.0	0.0	1.478801	0.0	0.0	0.0	0.0	0.391107	0.447567	0.0	0.0	0.0	0.0	0.0	0.0	0.337983	1.63162	0.257391	0.0	1.05355	0.157348	0.114467	0.0	1.248383	0.0	0.0	0.0	3.007279	0.0	0.299657	0.0	0.0	0.0
retro_hsap_1540	0.0	0.0	0.0	0.0	0.0	0.0	0.0	0.0	0.0	0.0	0.0	0.0	0.0	0.0	0.0	0.0	0.0	0.0	0.0	0.0	0.0	0.0	0.094537	0.0	0.0	0.0	0.0	0.0	0.0	0.0	0.0	0.0	0.0	0.0	0.0	0.0	0.0	0.0	0.0	0.0	0.0	0.0	0.0	0.0	0.0	0.0	0.0	0.0	0.0
retro_hsap_1541	0.0	0.0	0.0	0.0	0.0	0.061255	0.0	0.0	9.45587	0.0	0.175626	0.0	0.0	0.143151	0.0	38.635859	0.0	0.223893	0.0	0.0	0.0	0.0	0.0	0.0	0.0	0.0	0.03655	0.045408	0.0	0.0	0.0	0.066807	0.0	0.0	0.0	0.0	0.0	0.0	0.0	0.0	0.0	0.0	0.0	3.275004	0.0	0.0	0.081776	0.0	0.069389
retro_hsap_1542	0.0	0.0	0.0	0.0	0.0	0.0	0.0	0.08353	10.13517	0.0	0.0	0.0	0.0	3.145811	0.0	35.684327	0.0	0.0	0.0	0.0	0.0	0.0	0.0	4.51568	0.0	5.892221	0.0	0.0	0.0	0.0	0.0	0.0	0.0	0.0	0.0	0.0	0.014583	0.0	0.0	0.0	0.0	0.0	0.0	0.0	0.0	3.2e-05	0.838306	0.0	0.008586
retro_hsap_1543	0.0	0.009565	0.0	0.0	0.0	0.0	0.0	0.0	0.0	0.0	0.0	0.0	0.0	0.0	0.0	0.0	0.0	0.0	0.0	0.0	0.017206	0.637698	0.025007	0.0	0.0	0.0	0.0	0.0	0.060782	0.0	0.0	0.108034	0.0	0.0	0.0	0.0	0.004962	0.0	0.048502	0.0	0.0	0.0	0.0	0.400603	0.0	0.0	0.0	0.0	0.0
retro_hsap_1544	0.0	0.0	0.0	0.0	0.0	0.0	0.0	0.0	0.0	0.0	0.0	0.0	0.0	0.0	0.0	0.0	0.0	0.0	0.0	0.0	0.0	0.0	0.0	0.0	0.0	0.0	0.0	0.0	0.021029	0.0	0.0	0.0	0.0	0.0	0.0	0.0	0.0	0.0	0.0	0.0	0.0	0.0	0.0	0.0	0.0	0.0	0.0	0.0	0.0
retro_hsap_1545	0.012923	0.0	0.0	0.0	0.0	0.0	0.0	0.0	0.022236	0.045963	0.0	0.0	0.0	0.0	0.0	0.0	0.0	0.0	0.0	0.124771	0.206936	0.346397	0.184772	0.0	0.0	0.0	0.0	0.0	0.071019	0.121422	0.107403	0.036717	0.0	0.0	0.0	0.106042	0.002012	0.0	0.627956	0.0	0.0	0.048892	0.0	0.170461	0.597461	0.0	0.0	0.0	0.0
retro_hsap_1546	0.0	0.033237	0.0	0.062669	0.018097	0.0	0.031531	0.0	0.0	0.015566	0.0	0.0	0.031274	0.0	0.02979	0.0	0.009375	0.0	0.025584	0.0	0.0	0.0	0.0	0.0	0.034855	0.0	0.0	0.0	0.0	0.0	0.402429	0.019075	0.059243	0.028981	0.0	0.017646	0.106186	0.0	0.006864	1.8e-05	0.0	0.0	0.028306	0.157496	0.00944	0.0	0.0	0.002439	0.0
retro_hsap_1547	0.095154	2.567507	0.148525	0.38709	0.11638	0.0	0.34933	0.240485	1.235357	0.077362	2.064385	0.208279	0.399944	0.446538	0.312229	4.670659	0.614152	1.14814	0.143305	0.918431	0.153474	0.0	0.337553	1.26487	0.311393	0.385483	0.481107	0.073114	0.420901	0.0	0.453446	0.260618	0.690624	0.362509	0.262553	0.121774	0.373917	0.394745	0.0	0.102378	0.0	0.3967	0.164405	0.0	0.0	0.675686	2.312124	0.185217	0.427077
retro_hsap_1548	0.0	0.340229	0.0	0.049339	0.0	0.0	0.0	0.0	0.079396	0.0	0.0	0.08848	0.0	0.0	0.0	0.0	0.02707	0.0	0.0	0.0	0.0	0.0	0.0	0.0	0.0	0.0	0.0	0.0	0.0	0.0	0.141432	0.004262	0.054836	0.0	0.0	0.0	0.0	0.0	0.0	0.0	0.0	0.0	0.0	0.0	0.0	0.064843	0.03254	0.036028	0.0
retro_hsap_1549	0.057963	0.136497	0.079761	0.075838	0.0	0.0	0.0	0.0	0.0	0.058784	0.0	0.0	0.0	0.0	0.0	0.0	0.031865	0.0	0.0	0.0	0.0	0.103793	0.098993	0.0	0.0	0.0	0.0	0.0	1.169162	0.079602	0.0	0.076845	0.00386	0.009101	0.161327	0.0	2.348629	0.0	0.031286	0.0	0.0	0.0	0.11151	0.432754	0.072763	0.0	0.0	0.074065	0.0
retro_hsap_155	0.0	1.05413	0.15581	0.000239	0.14808	0.110413	0.485251	0.0	1.249104	0.0	0.217879	0.320974	0.428067	0.285858	0.046749	5.643728	0.028857	0.431864	0.580241	0.970602	0.459871	0.680203	0.436995	0.818189	0.009724	0.431155	0.187404	0.0	0.32613	0.395556	2.955905	0.111894	0.276805	0.266047	0.161082	0.262966	0.027757	0.152169	0.239403	0.0	0.0	0.158962	0.20669	0.13839	0.574807	0.311945	0.315286	0.0	0.351735
retro_hsap_1550	0.055136	0.422095	0.10885	0.129694	0.086056	0.0	0.0	0.214813	0.0	0.116639	0.0	0.07489	0.0	0.0	0.0	0.0	0.208001	0.180964	0.240655	0.0	0.44763	1.492277	0.703489	0.091601	0.19129	0.0	0.156098	0.084991	2.706202	2.990369	0.155078	0.460202	0.222146	0.0	0.0	0.175723	0.231727	0.13213	1.681949	0.127621	0.0	0.0	0.150523	1.965181	0.352829	0.167203	0.0	0.04061	0.133944
retro_hsap_1551	0.030846	0.020128	0.0	0.041548	0.026089	0.0	0.0	0.014588	0.02756	0.035462	0.0	0.02176	0.02732	0.0	0.0	0.59621	0.021338	0.025885	0.0	0.0	0.168803	1.626354	0.163795	0.0	0.0	0.0	0.0	0.0	0.325911	0.661135	0.0	0.167609	0.040145	0.0	0.028742	0.0	0.0	0.0	0.120823	0.020004	0.0	0.0	0.0	1.0822	0.330677	0.0	0.027412	0.0	0.0
retro_hsap_1552	0.0	0.073621	0.0	0.0	0.197409	0.0	0.0	0.0	1.783811	0.0	0.0	0.0	0.0	0.0	0.0	3.824225	0.162826	0.224663	0.0	0.0	0.341696	0.360302	0.0	0.0	0.0	0.0	0.0	0.0	0.0	0.0	0.0	0.136006	0.0	0.0	0.0	0.0	0.0	0.0	0.0	0.0	0.0	0.0	0.0	5.313172	0.0	0.0	0.0	0.0	0.0
retro_hsap_1553	0.0	0.0	0.0	0.0	0.0	0.0	0.0	0.0	0.031524	0.0	0.0	0.0	0.0	0.0	0.0	0.0	0.0	0.0	0.0	0.0	0.0	0.0	0.0	0.0	0.0	0.0	0.0	0.0	0.0	0.0	0.0	0.0	0.0	0.058004	0.0	0.0	0.0	0.0	0.0	0.0	0.0	0.0	0.0	0.0	0.0	0.0	0.0	0.0	0.0
retro_hsap_1554	0.0	0.02866	0.0	0.135257	0.0	0.0	0.0	0.0	0.0	0.0	0.0	0.0	0.083775	0.0	0.0	0.0	0.0	0.0	0.0	0.0	0.06538	0.0	0.0	0.0	0.0	0.0	0.03473	0.0	0.0	0.0	0.0	0.0	0.0	0.0	0.0	0.0	0.0	0.0	0.0	0.0	0.0	0.0	0.0	0.0	0.0	0.0	0.0	0.0	0.0
retro_hsap_1556	0.0	2.744057	0.0	0.0	1.365411	2.036897	0.0	0.830807	0.0	0.0	0.0	0.0	0.0	0.0	0.0	0.0	0.0	3.376967	0.0	0.0	1.09757	0.0	0.0	0.0	0.0	0.0	1.291775	1.386199	0.33855	0.0	1.381429	0.241977	0.0	0.0	0.0	0.0	3.258048	1.160376	0.293603	1.033039	2.492252	0.0	0.0	0.0	0.0	0.0	0.0	0.900463	1.181956
retro_hsap_1557	0.015011	0.041822	0.0	0.0	0.0	0.080368	0.0	0.025833	0.797911	0.0	0.158096	0.0	0.0	0.128563	0.0	3.813397	0.0	0.193616	0.0	0.0	0.051435	0.784875	0.231175	0.195427	0.036735	0.033471	0.0	0.011828	0.07229	0.0	0.0	0.311913	0.017261	0.0	0.0	0.022008	0.036774	0.103428	0.294851	0.017266	0.0	0.0	0.0	0.679749	0.515371	0.08205	0.230622	0.057883	0.143651
retro_hsap_1558	0.020475	0.042121	0.0	0.148091	0.034195	0.049312	0.0	0.019064	0.307751	0.03255	0.036864	0.028802	0.0	0.0	0.058788	2.405478	0.0	0.0	0.084931	0.0	0.07407	0.0	0.143922	0.0	0.038104	0.032645	0.060575	0.016595	0.02182	0.0	0.184721	0.023981	0.082455	0.099012	0.038081	0.103889	0.009113	0.079388	0.0	0.0	0.0	0.0	0.038913	0.151098	0.148131	0.139536	0.034427	0.042721	0.054605
retro_hsap_1559	0.0	0.0	0.0	0.0	0.0	0.0	0.0	0.0	0.0	0.0	0.0	0.0	0.0	0.0	0.0	0.0	0.0	0.0	0.0	0.0	0.0	0.0	0.0	0.0	0.0	0.0	0.0	0.0	0.0	0.0	0.0	0.0	0.0	0.0	0.0	0.0	0.0	0.057692	0.0	0.0	0.0	0.0	0.0	0.0	0.0	0.0	0.0	0.0	0.0
retro_hsap_156	0.0	0.0	0.0	0.0	0.0	0.0	0.0	0.0	0.0	0.0	0.0	0.0	0.0	0.0	0.0	0.0	0.0	0.0	0.0	0.0	0.0	0.0	0.0	0.237398	0.0	0.0	0.0	0.0	0.0	0.0	0.0	0.0	0.0	0.0	0.0	0.0	0.0	0.0	0.0	0.0	0.0	0.0	0.0	0.0	0.0	0.0	0.0	0.0	0.0
retro_hsap_1561	0.0	0.0	0.0	0.0	0.0	0.0	0.0	0.0	0.0	0.0	0.0	0.0	0.0	0.0	0.0	0.0	0.0	0.0	0.0	0.0	0.0	0.0	0.0	0.0	0.0	0.0	0.0	0.0	0.0	0.0	0.0	0.0	0.0	0.0	0.0	0.0	0.0	0.0	0.0	0.0	0.0	0.0	0.0	0.0	0.065488	0.0	0.0	0.0	0.0
retro_hsap_1562	0.0	0.136346	0.0	0.0	0.327207	0.217173	0.0	0.0	2.104813	0.040367	0.0	0.098032	0.0	0.075221	0.210379	2.523871	0.0	0.480493	0.0	0.0	0.0	0.0	0.123494	0.243084	0.143319	0.21433	0.181361	0.168542	0.0	0.0	0.321959	0.06903	0.0	0.0	0.115678	0.0	0.195998	0.413195	0.401019	0.076213	0.0	0.0	0.0	0.0	0.0	0.239967	0.227245	0.207935	0.080172
retro_hsap_1563	0.0	0.0	0.071669	0.042938	0.05639	0.0	0.043766	0.0	0.0	0.235471	0.0	0.0	0.031573	0.0	0.025699	0.0	0.044315	0.378758	0.0	0.0	0.0	0.15602	0.0	0.0	0.210391	0.0	0.0	0.0	0.420599	0.0	1.796363	0.041333	0.0	0.042695	0.070446	0.0	0.068738	0.0	0.450611	0.0	0.01242	0.0	0.01672	0.0	0.127331	0.0	0.0	0.047178	0.0
retro_hsap_1564	0.030534	0.0	0.0	0.0	0.0	0.0	0.0	0.0	0.0	0.0	0.0	0.0	0.0	0.0	0.0	0.0	0.0	0.0	0.0	0.0	0.0	0.0	0.0	0.0	0.0	0.0	0.0	0.023213	0.0	0.0	0.0	0.0	0.050876	0.0	0.0	0.0	0.0	0.0	0.0	0.0	0.0	0.0	0.0	0.0	0.0	0.0	0.0	0.0	0.0
retro_hsap_1565	0.0	0.071907	0.0	0.0	0.0	0.031441	0.0	0.0	0.02099	0.021609	0.049297	0.0	0.0	0.0	0.0	0.0	0.0	0.109235	0.0	0.0	0.346453	0.92412	0.067993	0.0	0.0	0.0	0.019979	0.0	0.82354	0.0	0.0	0.560004	0.0	0.0	0.0	0.0	0.0	0.033738	0.273594	0.0	0.0	0.0	0.0	0.0	0.299148	0.044575	0.0	0.0	0.0
retro_hsap_1566	0.045327	0.167336	0.106812	0.147531	0.0	0.082612	0.08297	0.078699	0.303082	0.0	0.073202	0.068067	0.05776	0.0326	0.0	0.394616	0.106381	0.26971	0.06136	0.11369	0.272728	0.221901	0.254649	0.070646	0.188659	0.068286	0.112955	0.042585	0.0	0.0	0.372424	0.12116	0.064599	0.128139	0.0	0.0	0.089279	0.187907	0.077512	0.05594	0.0	0.0	0.0	0.0	0.167989	0.14644	0.0	0.08623	0.090312
retro_hsap_1567	0.076093	0.1401	0.0	0.040665	0.051176	0.041864	0.0	0.067034	0.07013	0.142175	0.0	0.0	0.0	0.246026	0.0	0.0	0.0	0.0	0.058769	0.0	0.0	0.0	0.0	0.02914	0.0	0.0	0.106993	0.303657	0.0	0.0	0.0	0.0	0.0	0.037027	0.058046	0.024955	0.0	0.021245	0.0	0.06552	0.007115	0.0	0.034915	0.0	0.0	0.028102	0.056211	0.008339	0.114934
retro_hsap_1568	0.01213	0.017133	0.0	0.0	0.033511	0.0	0.0	0.0	0.017749	0.01052	0.038389	0.0261	0.0	0.0	0.0	0.256072	0.0	0.019667	0.034031	0.0	0.329999	0.041347	0.0	0.0	0.039618	0.0	0.014713	0.0	0.0	0.0	0.01173	0.154828	0.03649	0.0	0.053602	0.0	0.0	0.0	0.119995	0.0	0.0	0.0	0.011897	0.0	0.041571	0.0	0.0	0.035291	0.0
retro_hsap_1569	0.0	0.041118	0.0	0.0	0.0	0.0	0.0	0.0	0.0	0.035902	0.0	0.0	0.062473	0.0	0.048245	0.0	0.0	0.0	0.0	0.0	0.098864	0.0	0.0	0.0	0.0	0.0	0.0	0.0	0.0	0.0	0.0	0.044475	0.0	0.0	0.0	0.057609	0.040458	0.0	0.1057	0.0	0.0	0.0	0.0	0.0	0.240754	0.0	0.0	0.04376	0.0
retro_hsap_157	0.0	0.0	0.0	0.0	0.0	0.0	0.0	0.16083	8.378003	0.0	0.0	0.0	0.346614	0.486	0.0	0.0	0.258065	0.0	0.0	0.0	0.0	0.0	0.326377	0.0	0.344765	0.0	0.0	0.292747	0.0	0.0	0.900022	0.536566	0.0	0.0	0.0	0.0	0.0	0.445687	0.324508	0.0	0.0	0.0	0.179819	0.0	0.916835	0.0	0.0	0.429601	0.0
retro_hsap_1570	0.0	0.121913	0.0	0.040664	0.0	0.061331	0.0	0.206719	0.030981	0.0	0.13906	0.0	0.026549	0.724354	0.0	0.400388	0.0	0.0	0.055762	0.0	0.121025	0.041245	0.113009	0.379831	0.0	0.1575	0.090136	0.076777	0.075389	0.721985	0.0	0.088251	0.0	0.0	0.028013	0.0	0.080499	0.040814	0.011963	0.0	0.0	1.0999	0.0	0.0	0.357364	0.144429	0.248412	0.015312	0.251704
retro_hsap_1571	0.112792	0.031751	0.197965	0.314127	0.15774	0.12585	0.115879	0.072045	3.213182	0.240369	0.134632	0.169329	0.043804	0.185265	0.033525	7.015425	0.231631	0.328739	0.188529	0.812226	0.922506	0.674846	0.406099	0.137796	0.434782	0.04218	0.072779	0.097541	1.686368	1.965569	0.0	1.195787	0.256138	0.178744	0.262215	0.0	0.008517	0.0	1.026741	0.28078	1.809728	0.155097	0.263616	2.020369	3.004578	0.089573	0.043317	0.589918	0.105842
retro_hsap_1572	0.137457	0.123156	0.163334	0.05306	0.200805	0.103163	0.095868	0.08193	1.645407	0.081854	0.0	0.0	0.081441	0.081755	0.061994	3.97385	0.028212	0.092122	0.040993	0.197071	0.508006	0.228813	0.442628	0.08161	0.210949	0.103869	0.072387	0.116182	0.111832	0.0	0.266416	0.135499	0.088715	0.049366	0.145431	0.077214	0.10335	0.102211	0.255333	0.104238	0.0	0.0	0.105479	3.536544	0.649098	0.078465	0.078662	0.362396	0.114442
retro_hsap_1573	0.0	0.0	0.0	0.0	0.0	0.0	0.0	0.0	0.029642	0.0	0.0	0.0	0.0	0.0	0.0	0.0	0.059362	0.0	0.0	0.0	0.0	0.0	0.0	0.0	0.0	0.0	0.0	0.0	0.0	0.0	0.0	0.0	0.0	0.0	0.0	0.0	0.0	0.0	0.0	0.0	0.0	0.0	0.0	0.0	0.0	0.074226	0.0	0.0	0.0
retro_hsap_1574	0.0	0.09268	0.173318	0.0	0.0	0.0	0.0	0.0	0.0	0.0	0.0	0.0	0.14128	0.0	0.0	0.0	0.1224	0.0	0.0	0.750133	0.0	0.555132	0.28558	0.0	0.0	0.0	0.0	0.0	1.946665	0.0	0.0	0.22795	0.104773	0.207713	0.0	0.128314	0.030036	0.0	0.395235	0.0	0.0	0.0	0.0	0.0	0.0	0.0	0.0	0.0	0.0
retro_hsap_1575	0.0	0.0	0.0	0.0	0.0	0.639536	0.0	0.221826	8.318253	0.0	0.163701	0.0	0.0	0.546388	0.0	20.824534	0.0	0.0	0.0	0.0	0.150142	0.07695	0.126341	0.037978	0.0	0.777769	0.31473	0.289979	0.0	0.0	0.0	0.148019	0.0	0.0	0.0	0.0	0.0	0.159302	1.137279	0.0	0.0	0.0	0.019399	0.0	0.321401	0.708209	0.684125	0.0	0.573878
retro_hsap_1576	0.0	0.035695	0.0	0.0	0.0	0.0	0.0	0.0	0.490273	0.0	0.0	0.087257	0.0	0.0	0.0	1.673491	0.0	0.0	0.114573	0.0	1.307937	0.0	0.301271	0.0	0.0	0.0	0.044078	0.0	0.0	0.760202	0.0	0.090795	0.0	0.0	0.0	0.0	0.0	0.0	0.317818	0.0	0.0	0.0	0.0	0.868588	0.573022	0.0	0.0	0.0	0.0
retro_hsap_1577	0.0	0.033503	0.0	0.0	0.0	0.0	0.0	0.0	0.0	0.0	0.0	0.0	0.0	0.0	0.038263	0.0	0.0	0.0	0.0	0.0	0.0	0.0	0.0	0.0	0.0	0.0	0.0	0.0	0.0	0.0	0.0	0.0	0.0	0.0	0.0	0.0	0.0	0.0	0.029825	0.0	0.0	0.0	0.0	0.0	0.0	0.0	0.0	0.0	0.0
retro_hsap_1578	0.0	0.0	0.0	0.0	0.0	0.0	0.0	0.0	0.0	0.0	0.0	0.0	0.0	0.0	0.0	0.0	0.0	0.0	0.0	0.0	0.0	0.0	0.0	0.0	0.0	0.0	0.0	0.0	0.0	0.0	0.0	0.0	0.0	0.0	0.0	0.0	0.0	0.0	0.0	0.0	0.0	0.0	0.0	0.0	0.0	0.0	0.0	0.0	0.0
retro_hsap_1579	0.0	0.0	0.0	0.0	0.0	0.0	0.0	0.0	0.0	0.0	0.0	0.0	0.0	0.0	0.0	0.0	0.0	0.0	0.0	0.0	0.0	0.0	0.0	0.0	0.0	0.0	0.0	0.0	0.0	0.0	0.0	0.0	0.0	0.0	0.0	0.0	0.0	0.0	0.0	0.0	0.0	0.0	0.0	0.0	0.0	0.0	0.0	0.0	0.0
retro_hsap_158	0.0	0.0	0.083361	0.0	0.0	0.0	0.0	0.0	0.0	0.0	0.0	0.0	0.115148	0.0	0.059158	0.0	0.0	0.0	0.040462	0.0	0.0	0.0	0.0	0.040121	0.0	0.035262	0.0	0.0	0.0	0.0	0.0	0.004703	0.0	0.0	0.037806	0.072008	0.0	0.0	0.0	0.0	0.0	0.0	0.0	0.0	0.0	0.0	0.0	0.0	0.0
retro_hsap_1580	0.0	0.086996	0.0	0.0	0.0	0.0	0.0	0.0	0.0	0.0	0.0	0.0	0.0	0.0	0.0	0.0	0.0	0.0	0.0	0.0	0.0	0.0	0.0	0.0	0.0	0.0	0.0	0.0	0.0	0.0	0.0	0.0	0.0	0.0	0.0	0.040088	0.0	0.0	0.0	0.0	0.0	0.0	0.0	0.0	0.0	0.0	0.0	0.0	0.0
retro_hsap_1581	0.0	0.0	0.0	0.0	0.0	0.0	0.0	0.0	0.0	0.0	0.0	0.0	0.0	0.0	0.0	0.0	0.0	0.0	0.0	0.0	0.0	0.0	0.0	0.0	0.0	0.0	0.0	0.15535	0.0	0.0	0.0	0.0	0.0	0.0	0.0	0.0	0.0	0.0	0.0	0.0	0.0	0.0	0.0	0.0	0.0	0.0	0.181332	0.0	0.0
retro_hsap_1582	0.0	0.012973	0.0	0.0	0.0	0.0	0.0	0.0	1.565843	0.0	0.0	0.0	0.073088	0.193007	0.0	3.468129	0.023573	0.308678	0.018395	0.157494	0.0	0.0	0.0	0.229598	0.0	0.0	0.043828	0.0	0.0	0.827086	0.0	0.0	0.0	0.0	0.04906	0.015298	0.001219	0.0	0.0	0.0	0.0	0.360271	0.0	0.0	0.0	0.070468	0.0	0.0	0.0
retro_hsap_1583	0.055018	0.110135	0.198708	0.138572	0.169399	0.271029	0.421782	0.148345	2.752028	0.282233	0.33686	0.101169	0.210811	0.396376	0.064576	24.594861	0.071478	1.698055	0.314397	0.568167	1.383607	1.530032	1.799849	0.389603	0.307446	0.311307	0.286446	0.249776	1.661633	1.870706	0.393744	1.83033	0.124601	0.41779	0.089429	0.312673	0.005753	0.131653	4.032212	0.108384	0.0	0.077611	0.440133	13.368487	2.456853	0.356717	0.335951	0.267734	0.149222
retro_hsap_1584	0.0	0.031977	0.0	0.0	0.0	0.05659	0.0	0.037464	0.135161	0.016608	0.0	0.0	0.0	0.061848	0.0	0.0	0.0	0.0	0.0	0.0	0.0	0.0	0.0	0.131116	0.0	0.0	0.0	0.069729	0.0	0.0	0.0	0.0	0.0	0.0	0.0	0.0	0.0	0.029396	0.0	0.0	0.0	0.0	0.0	0.0	0.0	0.211929	0.0	0.0	0.093306
retro_hsap_1585	0.0	0.083795	0.0	0.0	0.0	1e-06	0.162965	0.0	0.223118	0.0	0.0	0.0	0.038058	0.0	0.0	2.459754	0.020163	0.0	0.226443	0.0	0.0	0.0	0.0	0.62344	0.0	0.0	0.0	0.0	0.0	0.0	0.699665	0.093357	0.03904	0.0	0.0	0.241314	0.0	0.0	0.0	0.0	0.0	0.012204	0.0	0.0	0.342289	0.242282	0.0	0.0	0.0
retro_hsap_1586	0.224247	0.360878	0.0	2.171951	0.94265	0.0	0.0	0.0	0.0	0.0	0.0	0.210238	2.82838	0.0	1.095111	0.0	0.988063	0.0	1.824903	0.0	0.0	0.0	1.792995	0.0	0.0	0.0	0.0	0.0	0.0	0.0	0.0	0.0	0.914975	0.767106	0.63016	3.195381	0.0	0.0	0.0	0.563427	0.0	0.0	0.785581	0.0	0.0	0.0	0.0	0.0	0.0
retro_hsap_1587	0.0	0.0	0.0	0.0	0.0	0.0	0.0	0.0	0.013476	0.0	0.0	0.0	0.0	0.0	0.0	0.0	0.0	0.0	0.0	0.0	0.0	0.0	0.0	0.0	0.0	0.0	0.0	0.0	0.0	0.0	0.086823	0.011623	0.0	0.0	0.046448	0.379424	0.0	0.0	0.0	0.0	0.0	0.0	0.0	0.0	0.158047	0.0	0.0	0.027292	0.0
retro_hsap_1588	0.0	0.033566	0.0	0.0	0.0	0.0	0.0	0.0	0.013976	0.0	0.0	0.0	0.0	0.0	0.0	0.0	0.0	0.0	0.0	0.398026	0.079157	0.0	0.0	0.0	0.0	0.0	0.0	0.0	0.0	0.0	0.0	0.0	0.0	0.0	0.0	0.0	0.0	0.0	0.10996	0.0	0.0	0.0	0.0	0.0	0.162155	0.0	0.0	0.0	0.0
retro_hsap_1589	0.545495	41.353163	39.5548	4.507498	21.511779	13.119914	12.112796	2.355299	20.031038	2.523616	32.037343	15.166174	23.308844	6.371186	16.216896	3.834742	15.519247	90.179257	20.740386	38.685945	16.993598	18.738848	18.94761	35.023245	18.324548	24.29288	36.616099	4.451545	13.689879	11.07444	147.406405	5.652232	24.12619	26.082432	15.575949	15.047157	68.006891	38.632487	13.635571	5.593796	76.639936	41.659098	4.397004	8.208066	18.721904	22.090568	25.040729	33.048283	5.831911
retro_hsap_159	0.0	0.0	0.0	0.0	0.0	0.0	0.0	0.0	0.068743	0.0	0.041644	0.0	0.0	0.034301	0.0	0.636564	0.0	0.0	0.0	0.0	0.0	0.0	0.0	0.0	0.0	0.038836	0.0	0.0	0.0	0.0	0.0	0.004306	0.0	0.0	0.0	0.0	0.0	0.0	0.0	0.0	0.0	0.0	0.0	0.0	0.0	0.0	0.0	0.0	0.032729
retro_hsap_1590	0.020755	0.11548	0.0	0.0	0.0	0.0	0.0	0.537835	0.144636	0.000415	0.0	0.0	0.0	0.0	0.0	0.0	0.0	0.0	0.0	0.38711	0.0	0.073389	0.0	0.0	0.0	0.0	0.0	0.0	2.8e-05	0.338939	0.0	0.196779	0.0	0.522097	0.0	0.36129	0.0	0.0	0.0	0.000261	1e-06	0.0	0.0	0.0	0.766213	0.0	0.0	0.036596	0.0
retro_hsap_1591	0.0	0.0	0.139739	0.0	0.0	0.100684	0.168169	0.0	1.388341	0.0	0.0	0.094983	0.0	0.0	0.0	3.609883	0.208253	0.0	0.130701	0.603028	0.418726	0.0	0.156661	0.0	0.151899	0.0	0.0	0.0	1.678813	0.264557	0.212908	1.093512	0.0	0.0	0.0	0.219513	0.044204	0.0	1.648573	0.109679	0.0	0.0	0.088632	0.891854	2.155801	0.14194	0.258817	0.730852	0.0
retro_hsap_1592	0.0	0.2145	0.107299	0.136759	0.0	0.0	0.0	0.0	0.030258	0.0	0.0	0.147791	0.094325	0.0	0.0	0.0	0.073319	0.0	0.0	0.0	0.0	0.0	0.0	0.0	0.105799	0.0	0.038447	0.0	0.0	0.0	0.0	0.0	0.0	0.257186	0.098092	0.087648	0.025478	0.068766	0.0	0.0	0.0	0.0	0.0	0.0	0.0	0.0	0.0	0.0	0.146285
retro_hsap_1593	0.0	0.013513	0.0	0.0	0.0	0.0	0.0	0.0	0.0	0.0	0.0	0.0	0.0	0.0	0.0	0.0	0.0	0.0	0.0	0.0	0.0	0.0	0.0	0.0	0.0	0.0	0.0	0.0	0.0	0.0	0.0	0.0	0.0	0.0	0.0	0.0	0.0	0.0	0.0	0.0	0.0	0.0	0.0	0.0	0.0	0.0	0.0	0.0	0.0
retro_hsap_1594	0.0	0.057352	0.0	0.0	0.0	0.0	0.0	0.032784	0.0	0.0	0.0	0.0	0.0	0.0	0.0	0.0	0.043732	0.0	0.0	0.0	0.044978	0.0	0.032604	0.0	0.0	0.0	0.0	0.0	0.0	0.0	0.0	0.006375	0.0	0.0	0.0	0.0	0.0	0.0	0.0	0.084384	0.0	0.0	0.0	0.0	0.0	0.0	0.0	0.0	0.0
retro_hsap_1595	0.0	0.072	0.670606	0.639731	0.0	0.0	0.272478	0.211695	0.450336	0.081784	0.0	0.167863	0.44118	0.469694	0.173501	0.0	0.507415	0.0	0.226968	0.0	0.0	0.0	0.0	0.0	0.230937	0.0	0.159176	0.0	0.0	0.0	0.0	0.098099	0.15817	0.546229	1.004154	0.203887	0.0	0.0	0.0	0.482497	0.0	0.0	0.493382	0.0	0.0	0.214488	0.0	0.0	0.0
retro_hsap_1596	0.023697	0.0	0.0	0.060164	0.0	0.0	0.0	0.0	0.0	0.019879	0.0	0.0	0.0	0.0	0.0	0.0	0.0	0.0	0.0	0.0	0.0	0.027443	0.0	0.0	0.0	0.0	0.0	0.0	0.0	0.0	0.0	0.0	0.0	0.0	0.0	0.0	0.017403	0.0	0.016762	0.0	0.0	0.0	0.022111	0.0	0.0	0.0	0.0	0.0	0.0
retro_hsap_1597	0.0	0.0	0.0	0.0	0.082227	0.0	0.0	0.0	0.050381	0.0	0.052047	0.037597	0.050695	0.038264	0.019057	0.0	0.0	0.198362	0.0	0.0	0.0	0.0	0.0	0.0	0.0	0.0	0.0	0.018386	0.0	0.0	0.666941	0.01359	0.018112	0.032215	0.024494	0.045062	0.0	0.016658	0.0	0.0	0.0	0.0	0.028887	0.0	0.0	0.048309	0.0	0.046562	0.0
retro_hsap_1598	0.013891	0.069209	0.014468	0.219004	0.141203	0.116398	0.018141	0.047418	3.256005	0.06654	0.107062	0.0593	0.061332	0.117712	0.088311	8.980439	0.10833	0.275306	0.149185	0.565556	0.465383	1.660198	0.768167	0.183535	0.084483	0.132944	0.101977	0.124476	0.520745	0.779404	0.617491	0.300128	0.214483	0.034463	0.098278	0.09328	0.02127	0.054741	0.262019	0.040162	0.015793	0.037789	0.083188	2.465338	0.583305	0.183063	0.204398	0.092368	0.136906
retro_hsap_1599	0.0	0.054891	0.0	0.0	0.0	0.0	0.0	0.0	0.0	0.0	0.0	0.0	0.0	0.0	0.0	0.0	0.0	0.0	0.0	0.0	0.0	0.0	0.0	0.0	0.0	0.0	0.0	0.013675	0.0	0.0	0.081161	0.0	0.0	0.0	0.031416	0.0	0.024669	0.0	0.0	0.0	0.0	0.0	0.0	0.434421	0.0	0.0	0.0	0.0	0.0
retro_hsap_16	0.0	0.046576	0.0	0.183651	0.0	0.0	0.0	0.153329	0.117743	0.0	0.0	0.0	0.0	0.239104	0.091941	0.0	0.0	2.460212	0.135811	0.0	0.0	0.0	0.0	1.289056	0.0	0.531838	0.168706	0.157088	0.0	0.0	0.0	0.0	0.0	0.0	0.0	0.0	0.0	0.0	0.0	0.0	0.0	0.0	0.0	0.0	0.0	0.901373	0.333205	0.0	0.114067
retro_hsap_160	0.0	0.0	0.051446	0.0	0.0	0.0	0.0	0.0	0.0	0.225047	0.0	0.008107	0.0	0.0	0.0	0.0	0.0	0.123426	0.067077	0.0	0.236036	7.118993	0.269061	0.0	0.065379	0.0	0.0	0.0	0.480716	0.0	0.006255	0.464578	0.0	0.0	0.003795	0.0	0.0	0.0	1.499475	0.0	0.0	1.044854	0.0	0.0	0.863393	0.0	0.0	1.836926	0.0
retro_hsap_1600	0.060783	0.110246	0.114698	0.0	0.0	0.066879	0.0	0.0	0.0	0.0	0.0	0.080165	0.715278	0.078936	0.0	0.0	0.0	0.484703	0.109825	0.0	0.0	0.0	0.138481	0.0	0.462996	0.0	0.077824	0.0	0.245895	0.0	0.0	0.020971	0.302746	0.0	0.0	0.095386	0.0	0.0	0.117455	0.0	0.0	0.0	0.058581	0.0	0.0	0.104412	0.093706	0.0	0.152233
retro_hsap_1601	0.0	0.0	0.0	0.0	0.0	0.0	0.0	0.0	0.0	0.0	0.0	0.025361	0.0	0.0	0.0	0.0	0.0	0.0	0.0	0.0	0.0	0.0	0.0	0.0	0.0	0.0	0.0	0.0	0.0	0.0	0.0	0.0	0.023234	0.0	0.0	0.0	0.0	0.0	0.014414	0.0	0.0	0.0	0.0	0.0	0.0	0.02982	0.0	0.0	0.0
retro_hsap_1602	0.0	0.0	0.0	0.0	0.0	0.0	0.0	0.0	0.0	0.0	0.0	0.0	0.0	0.0	0.0	0.0	0.0	0.0	0.0	0.0	0.0	0.0	0.0	0.0	0.0	0.0	0.0	0.0	0.0	0.0	0.0	0.0	0.0	0.0	0.0	0.0	0.0	0.0	0.0	0.0	0.0	0.0	0.0	0.0	0.068763	0.0	0.0	0.0	0.0
retro_hsap_1603	0.0	0.0	0.0	0.0	0.0	0.100949	0.0	0.028965	5.788737	0.0	0.05157	0.0	0.0	0.0	0.0	14.626847	0.090646	0.0	0.0	0.308434	0.122601	0.0	0.180682	0.0	0.0	0.047724	0.0	0.020036	0.0	0.0	0.0	0.01384	0.0	0.0	0.0	0.0	0.0	0.0	0.30287	0.0	0.0	0.0	0.0	0.0	0.08292	0.209135	0.0	0.0	0.039739
retro_hsap_1604	0.0	0.0	0.0	0.0	0.0	0.0	0.0	0.0	0.0	0.0	0.0	0.0	0.0	0.0	0.0	0.0	0.0	0.0	0.0	0.0	0.0	0.0	0.0	0.0	0.0	0.0	0.0	0.0	0.0	0.0	0.0	0.015227	0.0	0.0	0.0	0.0	0.0	0.0	0.0	0.0	0.0	0.0	0.0	0.0	0.112094	0.0	0.0	0.0	0.0
retro_hsap_1605	170.514675	2226.997382	1724.741594	950.566208	1324.99745	366.063616	2258.993414	256.875057	106.619158	395.849361	1174.915692	1331.54851	1551.318743	394.593437	1493.496492	49.373253	670.114092	454.193298	2139.0767	54.718917	392.374568	230.662618	309.051573	789.824367	1245.967782	567.665557	670.024539	203.677556	117.641155	164.841508	64.434787	112.749011	1972.413844	1722.765143	1415.525786	1431.332532	396.810847	590.290439	1797.804795	406.880688	609.069818	465.004374	1162.964228	286.875631	306.116992	673.831678	839.815472	313.668291	415.313636
retro_hsap_1607	0.024475	0.85103	0.186322	0.35524	0.289568	1.271909	0.156524	0.141277	0.592477	0.014064	0.640551	0.266144	0.794018	0.733285	0.053389	8.271254	0.19749	0.066536	0.073891	0.0	0.102549	0.127177	0.039938	1.038445	0.109773	0.663886	0.928691	0.424363	0.014923	0.045811	12.725492	0.064727	0.527201	0.1115	0.227155	0.269628	1.121174	0.975708	0.057179	0.15714	0.0	0.0	0.276168	2.32392	0.248788	0.253895	0.767595	0.174752	0.997847
retro_hsap_1608	0.040088	3.215123	0.0	0.548879	0.680135	0.0	0.0	0.0	0.0	0.030584	0.0	1.60314	0.066581	0.0	0.303311	0.0	0.212846	0.0	0.678739	0.0	0.0	0.82845	0.0	0.0	0.0	0.0	0.0	0.0	0.0	0.0	0.0	0.045564	1.310706	0.088086	0.387148	1.976819	0.0	0.0	0.0	0.211305	0.0	0.0	0.158367	0.375517	0.0	0.0	0.0	0.0	0.0
retro_hsap_1609	0.0	0.014911	0.0	0.0	0.0	0.0	0.068453	0.0	0.0	0.0	0.0	0.0	0.0	0.0	0.0	0.0	0.0	0.0	0.0	0.0	0.0	0.0	0.0	0.0	0.0	0.0	0.0	0.0	0.0	0.0	0.0	0.004728	0.0	0.0	0.0	0.0	0.0	0.0	0.0	0.0	0.0	0.0	0.0	0.0	0.0	0.0	0.0	0.0	0.045355
retro_hsap_161	0.0	0.073683	0.0	0.0	0.0	0.0	0.0	0.0	0.014239	0.0	0.0	0.0	0.0	0.0	0.0	0.0	0.0	0.0	0.0	0.0	0.0	0.0	0.0	0.0	0.0	0.0	0.0	0.0	0.0	0.0	0.0	0.0	0.0	0.0	0.0	0.0	0.0	0.0	0.0	0.0	0.0	0.0	0.0	0.0	0.0	0.0	0.0	0.0	0.0
retro_hsap_1610	0.0	0.0	0.0	0.0	0.0	0.0	0.0	0.0	0.0	0.0	0.0	0.0	0.0	0.0	0.0	0.0	0.0	0.0	0.0	0.0	0.0	0.0	0.0	0.0	0.0	0.0	0.0	0.0	0.0	0.0	0.0	0.0	0.0	0.0	0.0	0.0	0.0	0.0	0.0	0.0	0.0	0.0	0.0	0.0	0.0	0.0	0.0	0.0	0.0
retro_hsap_1611	0.173725	0.476169	0.0	0.144904	0.044871	0.209665	0.0	0.125969	0.149879	0.02553	0.247376	0.035079	0.088573	0.081918	0.0	2.231337	0.0	0.836008	0.0	0.0	0.112871	1.703999	0.056152	0.15376	0.162414	0.093343	0.135788	0.123527	0.975179	0.0	0.942479	0.104256	0.032309	0.063809	0.143182	0.081736	0.046812	0.175878	0.208563	0.0	0.0	0.0	0.08842	0.213853	0.025386	0.311698	0.245758	0.331007	0.117471
retro_hsap_1612	0.070117	1.345605	0.0	0.256861	0.177791	0.271724	0.275861	0.0	0.105204	0.081288	0.246415	0.081812	0.177552	0.0	0.147343	1.788617	0.653187	0.0	0.217182	0.0	0.0	0.0	0.0	0.185746	0.0	0.0	0.221009	0.0	0.196302	0.0	4.46859	0.277236	0.277012	0.0	0.0	0.0	0.208032	0.395181	0.047796	0.0	0.0	0.0	0.0	0.59813	1.303052	0.433818	0.175543	0.0	0.294232
retro_hsap_1613	0.106487	0.170036	0.041757	0.055214	0.0	0.0	0.0	0.019703	0.494593	0.034401	0.040039	0.029894	0.0	0.030661	0.059137	1.4857	0.030369	0.0	0.0	0.0	0.667041	1.172522	0.179194	0.040273	0.0	0.0	0.030332	0.088161	0.065108	1.260206	0.804179	0.181873	0.028172	0.049749	0.0	0.035896	0.015383	0.08161	0.125721	0.08677	0.0	0.161479	0.091406	1.303045	0.880092	0.0	0.038902	0.562758	0.030264
retro_hsap_1614	0.0	0.0	0.0	0.0	0.0	0.0	0.0	0.0	0.0	0.0	0.0	0.046634	0.0	0.0	0.0	0.0	0.0	0.0	0.0	0.0	0.0	0.0	0.0	0.0	0.0	0.0	0.0	0.0	0.0	0.0	0.0	0.0	0.0	0.0	0.0	0.0	0.0	0.0	0.0	0.0	0.0	0.0	0.0	0.0	0.0	0.0	0.0	0.0	0.0
retro_hsap_1615	0.140423	1.487547	0.273546	0.23319	0.569293	0.184247	0.282748	0.089784	2.492354	0.170626	0.706614	0.406957	0.338844	0.246936	0.185316	5.85534	0.225777	0.032929	0.255496	0.248009	0.332352	0.235866	0.18943	0.731414	0.603223	0.391124	0.175383	0.103146	0.043047	0.0	1.406105	0.331326	0.312012	0.285106	0.405781	0.311728	0.040609	0.156585	0.295111	0.219788	0.0	0.0	0.173513	1.825567	0.50399	0.354476	0.449463	0.317281	0.257586
retro_hsap_1616	0.13797	1.181826	0.415181	0.230655	0.754418	0.250517	0.556077	0.027317	0.694509	0.20383	0.103911	0.456644	1.411499	0.141531	0.806407	0.60347	0.529645	0.077881	0.441759	0.0	0.166086	0.646079	0.084208	0.150577	0.81672	0.382951	0.482877	0.273971	0.007839	0.0	2.859456	0.076053	0.642367	0.390629	0.216593	1.238916	1.027363	0.418998	0.323388	0.362681	0.016216	0.747464	0.327405	0.637551	0.079042	0.442144	0.153967	0.0	0.582424
retro_hsap_1617	0.0	0.0	0.0	0.0	0.0	0.044147	0.0	0.0	0.0	0.0	0.0	0.0	0.0	0.0	0.0	0.0	0.0	0.0	0.21302	0.247158	0.10968	0.0	0.0	0.0	0.0	0.0	0.0	0.0	0.0	0.0	0.0	0.051105	0.0	0.123652	0.097144	0.0	0.042682	0.0	0.097297	0.0	0.0	0.0	0.073692	2.010866	0.026617	0.0	0.0	0.0	0.048089
retro_hsap_1618	0.0	0.0	0.0	0.0	0.104368	0.0	0.0	0.0	0.290423	0.065212	0.0	0.0	0.0	0.0	0.138185	1.465764	0.0	0.0	0.0	0.0	0.34035	0.0	0.0	0.0	0.08317	0.0	0.0	0.0	0.0	0.0	0.0	0.0	0.0	0.0	0.0	0.060265	0.0	0.0	0.0	0.0	0.013291	0.0	0.001639	0.0	0.0	0.0	0.0	0.0	0.0
retro_hsap_1619	0.0	0.084358	0.0	0.0	0.0	0.0	0.0	0.0	0.0	0.0	0.0	0.0	0.0	0.0	0.0	0.0	0.0	0.0	0.0	0.0	0.0	0.0	0.0	0.0	0.0	0.0	0.0	0.0	0.0	0.0	0.0	0.0	0.0	0.0	0.0	0.0	0.0	0.0	0.0	0.0	0.0	0.0	0.0	0.0	1.100202	0.0	0.0	0.0	0.0
retro_hsap_162	0.0	0.0	0.0	0.466531	0.0	0.0	0.0	0.0	0.0	0.0	0.0	0.0	0.327426	0.0	0.0	0.0	0.0	0.0	0.385489	3.919683	0.58419	0.0	0.0	0.0	0.0	0.0	0.0	0.0	0.819649	0.0	0.0	0.17014	0.0	0.0	0.0	0.0	0.0	0.0	0.0	0.0	0.0	0.0	0.0	0.0	1.100202	0.0	0.0	0.0	0.0
retro_hsap_1620	0.0	0.018762	0.0	0.0	0.0	0.0	0.0	0.0	0.0	0.0	0.0	0.044363	0.0	0.0	0.0	0.0	0.0	0.0	0.0	0.0	0.0	0.0	0.0	0.0	0.0	0.0	0.0	0.0	0.0	0.0	0.0	0.031941	0.084073	0.0	0.0	0.0	0.0	0.0	0.0	0.0	0.0	0.0	0.0	0.0	0.0	0.0	0.0	0.0	0.0
retro_hsap_1621	0.0	0.014564	0.0	0.0	0.0	0.0	0.0	0.0	0.0	0.0	0.0	0.361311	0.042224	0.0	0.0	0.0	0.034607	0.0	0.0	0.0	0.0	0.0	0.052268	0.0	0.0	0.0	0.0	0.0	0.0	0.0	0.110561	0.018656	0.061516	0.0	0.0	0.03885	0.007391	0.0	0.049986	0.0	0.0	0.0	0.0	0.0	0.170159	0.0	0.0	0.0	0.0
retro_hsap_1622	0.0	0.0	0.0	0.0	0.0	0.0	0.0	0.0	0.0	0.0	0.0	0.0	0.0	0.0	0.0	0.0	0.0	0.0	0.0	0.0	0.0	0.0	0.0	0.0	0.0	0.0	0.0	0.0	0.0	0.0	0.0	0.0	0.0	0.0	0.0	0.0	0.0	0.0	0.0	0.0	0.0	0.0	0.0	0.0	0.0	0.0	0.0	0.0	0.0
retro_hsap_1623	0.0	0.036971	0.06102	0.0	0.0	0.074388	0.0	0.0	0.713904	0.0	0.053182	0.08105	0.0	0.044215	0.040347	8.104651	0.0	0.121036	0.114883	0.0	0.0	0.252189	0.311207	0.165191	0.117102	0.201502	0.043715	0.026299	0.36954	0.746215	0.0	0.170387	0.038333	0.0	0.054383	0.04777	0.0	0.153265	0.348385	0.038787	0.014761	0.100413	0.0	3.142934	0.277467	0.108968	0.051751	0.0	0.041883
retro_hsap_1624	0.0	0.017243	0.0	0.0	0.0	3.107067	0.0	1.26587	0.565314	0.0	0.310902	0.0	0.0	4.495866	0.0	2.125405	0.0	0.0	0.0	0.0	0.0	0.0	0.0	1.33647	0.0	2.398857	1.338767	5.645198	0.0	0.0	0.0	0.0	0.0	0.0	0.0	0.0	0.075758	1.795791	0.070487	0.0	0.0	0.0	0.023146	0.0	0.0	1.693009	0.645326	0.0	1.498482
retro_hsap_1625	0.0	0.052673	0.0	0.0	0.147323	0.0	0.0	0.0	0.641751	0.042642	0.0	0.059721	0.0	0.0	0.0	3.948404	0.0	1.01243	0.084576	0.618897	0.441705	2.29417	1.491029	0.0	0.0	0.0	0.0	0.046716	0.264852	1.257743	0.0	0.344215	0.0	0.213817	0.174517	0.072079	0.0	0.0	0.271018	0.0	0.0	0.32115	0.053284	0.0	1.848698	0.0	0.086207	0.17888	0.0
retro_hsap_1626	0.0	0.0	0.0	0.0	0.080339	0.013266	0.0	0.048233	0.85591	0.0	0.015504	0.0	0.0	0.022136	0.0	23.705134	0.0	0.0	0.0	0.0	0.0	0.0	0.068657	0.206948	0.0	0.776385	0.028302	0.0	0.0	0.0	0.0	0.0	0.0	0.0	0.0	0.0	0.014263	0.11157	0.0	0.0	0.0	0.0	0.0	0.0	0.01768	0.191416	0.493169	0.0	0.0
retro_hsap_1627	0.10323	0.0	0.0	0.0	0.170601	0.0	0.0	0.0	0.741048	0.08337	0.193189	0.0	0.0	0.0	0.255106	21.392972	0.289206	0.0	0.0	0.0	0.158859	0.0	0.0	0.0	0.0	0.0	0.145101	0.0	1.018815	0.0	0.0	0.087559	0.325823	0.0	0.18377	0.160712	0.0	0.0	0.0	0.0	0.0	0.0	0.110958	3.089308	0.161806	0.190246	0.0	0.217959	0.0
retro_hsap_1628	0.0	0.0	0.0	0.0	0.0	0.0	0.0	0.0	0.0	0.0	0.0	0.0	0.0	0.0	0.0	0.0	0.0	0.586767	0.0	0.0	0.0	0.0	0.0	0.0	0.0	0.0	0.0	0.0	0.0	0.0	0.0	0.0	0.0	0.0	0.0	0.0	0.0	0.0	0.0	0.0	0.0	0.0	0.0	0.0	0.0	0.0	0.0	0.0	0.0
retro_hsap_1629	0.527487	0.0	0.129666	0.0	0.011187	0.0926	0.291606	0.0	1.700345	0.020809	0.0	0.299323	0.0	0.157756	0.0	0.211262	0.0	1.075974	0.224426	0.072483	0.068529	0.0	0.1204	0.156708	0.0	0.196225	0.095765	0.079834	0.429942	0.0	0.0	0.040241	0.077732	0.0	0.0	0.0	0.0	0.068157	0.747491	0.085033	0.0	0.07254	0.342171	0.0	0.0	0.0	0.334498	0.0	0.0
retro_hsap_163	0.0	0.0	0.0	0.0	0.0	0.0	0.0	0.0	0.0	0.0	0.0	0.0	0.0	0.0	0.0	0.0	0.0	0.0	0.0	0.0	0.0	0.0	0.0	0.0	0.0	0.0	0.0	0.0	0.0	0.0	0.0	0.0	0.0	0.0	0.0	0.0	0.0	0.0	0.0	0.0	0.0	0.0	0.0	0.0	0.0	0.0	0.0	0.0	0.0
retro_hsap_1630	0.0	0.0	0.0	0.0	0.0	0.0	0.0	0.129112	0.0	0.0	0.0	0.0	0.0	0.0	0.0	0.0	0.0	0.0	0.0	0.0	0.0	0.0	0.0	0.0	0.0	0.0	0.0	0.0	0.0	0.0	0.0	0.0	0.0	0.0	0.0	0.0	0.0	0.0	0.0	0.0	0.0	0.0	0.0	0.0	0.0	0.0	0.0	0.0	0.0
retro_hsap_1631	0.0	0.0	0.0	0.0	0.0	0.0	0.0	0.0	0.02664	0.0	0.0	0.0	0.0	0.0	0.0	0.0	0.0	0.0	0.0	0.0	0.0	0.0	0.0	0.0	0.0	0.0	0.0	0.0	0.0	0.0	0.0	0.030759	0.0	0.0	0.0	0.0	0.0	0.0	0.0	0.0	0.0	0.0	0.0	0.0	0.0	0.0	0.0	0.0	0.0
retro_hsap_1632	0.0	0.0	0.0	0.0	0.0	0.0	0.0	0.0	0.0	0.0	0.0	0.0	0.0	0.0	0.0	0.0	0.0	0.0	0.0	0.0	0.0	0.0	0.0	0.0	0.0	0.0	0.0	0.0	0.0	0.0	0.0	0.0	0.0	0.0	0.0	0.0	0.0	0.0	0.0	0.0	0.0	0.0	0.0	0.0	0.0	0.0	0.0	0.0	0.0
retro_hsap_1633	0.0	0.0	0.0	0.0	0.0	0.0	0.0	0.0	0.0	0.0	0.0	0.0	0.0	0.0	0.0	0.0	0.0	0.0	0.0	0.0	0.0	0.0	0.0	0.0	0.0	0.09968	0.0	0.0	0.0	0.0	0.0	0.0	0.0	0.0	0.0	0.0	0.0	0.076481	0.0	0.0	0.0	0.0	0.0	0.0	0.0	0.0	0.0	0.0	0.0
retro_hsap_1634	0.768744	0.186643	0.130141	0.0	0.207938	0.436681	0.154755	0.244239	5.625166	0.085033	0.406237	0.046331	0.0	0.132996	0.047284	11.353255	0.126522	0.992938	0.39588	1.550773	0.833483	2.105386	1.927532	0.465678	0.124174	0.326065	0.190153	0.226006	0.727211	2.307416	1.148983	1.097596	0.161762	0.078369	0.057479	0.111917	0.0	0.163803	2.027989	0.157754	0.0	0.0	0.062975	4.6523	4.521654	0.325842	0.594618	0.702562	0.702391
retro_hsap_1635	0.0	0.0	0.0	0.0	0.0	0.0	0.122639	0.0	0.905249	0.0	0.0	0.0	0.0	0.0	0.0	1.442829	0.0	0.917268	0.031594	2.959215	1.371982	0.0	0.658897	0.0	0.0	0.0	0.0	0.0	0.0	0.0	0.0	0.085703	0.0	0.0	0.0	0.041952	0.0	0.026699	0.241163	0.0	0.0	0.0	0.030024	0.0	0.194462	0.0	0.0	0.203024	0.0
retro_hsap_1636	0.0	0.0	0.0	0.0	0.0	0.0	0.0	0.0	0.0	0.0	0.0	0.0	0.0	0.0	0.0	0.0	0.0	0.0	0.0	0.0	0.0	0.0	0.0	0.0	0.0	0.0	0.0	0.0	0.0	0.0	0.0	0.0	0.0	0.0	0.0	0.0	0.0	0.0	0.0	0.0	0.0	0.0	0.0	0.0	0.0	0.0	0.0	0.0	0.0
retro_hsap_1637	0.0	0.0	0.0	0.0	0.0	0.0	0.0	0.0	0.0	0.0	0.0	0.0	0.0	0.0	0.0	0.0	0.0	0.0	0.0	0.0	0.0	0.0	0.0	0.0	0.0	0.0	0.0	0.107398	0.0	0.0	0.0	0.0	0.0	0.0	0.0	0.0	0.0	0.0	0.0	0.0	0.0	0.0	0.0	0.0	0.0	0.0	0.0	0.0	0.0
retro_hsap_1638	0.0	0.0	0.0	0.0	0.0	0.0	0.0	0.0	0.105517	0.0	0.0	0.0	0.0	0.0	0.0	0.0	0.0	0.0	0.0	0.0	0.0	0.0	0.0	0.075819	0.0	0.0	0.0	0.0	0.0	0.0	0.0	0.0	0.0	0.0	0.0	0.0	0.0	0.0	0.0	0.0	0.0	0.0	0.0	0.0	0.0	0.0	0.092432	0.0	0.0
retro_hsap_1639	0.0	0.0	0.0	0.0	0.0	0.0	0.0	0.0	0.017509	0.0	0.0	0.0	0.0	0.0	0.0	0.0	0.0	0.0	0.0	0.0	0.0	0.0	0.0	0.0	0.0	0.0	0.0	0.0	0.0	0.0	0.0	0.0	0.0	0.0	0.0	0.0	0.0	0.0	0.0	0.0	0.0	0.0	0.0	0.0	0.0	0.0	0.0	0.0	0.0
retro_hsap_164	0.0	0.0	0.0	0.0	0.0	0.0	0.0	0.0	0.0	0.0	0.0	0.0	0.0	0.0	0.0	0.0	0.0	0.0	0.0	0.0	0.0	0.0	0.0	0.0	0.0	0.0	0.0	0.0	0.0	0.0	0.0	0.0	0.0	0.0	0.0	0.0	0.0	0.0	0.0	0.0	0.0	0.0	0.0	0.0	0.0	0.0	0.0	0.0	0.0
retro_hsap_1640	0.0	0.0	0.0	0.0	0.0	0.0	0.0	0.0	0.0	0.0	0.0	0.036649	0.0	0.0	0.0	0.0	0.0	0.0	0.0	0.0	0.0	0.0	0.08428	0.0	0.0	0.0	0.0	0.0	0.0	0.0	0.0	0.04937	0.0	0.0	0.0	0.0	0.0	0.0	0.0404	0.0	0.0	0.0	0.0	0.0	0.021816	0.0	0.0	0.149769	0.0
retro_hsap_1641	0.0	0.026058	0.0	0.0	0.0	0.0	0.0	0.0	0.0	0.0	0.0	0.066688	0.0	0.0	0.0	0.0	0.0	0.0	0.0	0.0	0.0	0.0	0.213033	0.0	0.0	0.0	0.0	0.0	0.05297	0.0	0.26407	0.112613	0.0	0.121374	0.0	0.0	0.0	0.0	0.0219	0.0	0.0	0.0	0.0	0.0	0.188041	0.0	0.0	0.60489	0.0
retro_hsap_1642	0.0	0.016048	0.0	0.0	0.0	0.0	0.0	0.027543	0.0	0.0	0.0	0.0	0.0	0.0	0.0	0.0	0.0	0.0	0.0	0.0	0.117518	0.0	0.056257	0.0	0.0	0.0	0.0	0.0	0.0	0.727186	0.0	0.0	0.0	0.0	0.0	0.0	0.0	0.0	0.027754	0.0	0.0	0.0	0.0	0.0	0.431314	0.049658	0.0	0.033744	0.0
retro_hsap_1643	0.112994	1.62093	0.22803	4.68752	0.878596	0.042466	0.28287	0.0	0.0	0.14959	0.0	0.169077	1.308959	0.0	0.110604	0.0	1.535845	0.0	0.147498	0.0	0.0	0.0	0.099332	0.0	1.450872	0.061868	0.0	0.0	0.0	0.0	0.289058	0.00881	2.354321	0.545184	1.612745	0.406963	0.01597	0.0	0.0	0.251991	0.0	0.0	0.146444	0.507044	0.0	0.0	0.0	0.0	0.0
retro_hsap_1644	0.0	0.0	0.0	0.0	0.0	0.0	0.0	0.0	0.0	0.0	0.0	0.0	0.0	0.0	0.0	0.0	0.0	0.0	0.0	0.0	0.0	0.0	0.0	0.0	0.0	0.0	0.0	0.0	0.0	0.0	0.0	0.0	0.0	0.0	0.0	0.0	0.0	0.0	0.0	0.0	0.0	0.0	0.0	0.0	0.0	0.0	0.0	0.0	0.0
retro_hsap_1645	0.0	0.210685	0.0	0.0	0.0	0.0	0.0	0.0	0.0	0.0	0.0	0.0	0.0	0.0	0.0	0.0	0.0	0.0	0.0	0.0	0.0	0.115653	0.066868	0.0	0.0	0.0	0.0	0.0	1.330796	0.0	0.0	0.084302	0.0	0.0	0.0	0.0	0.0	0.0	0.134769	0.0	0.0	0.0	0.0	0.0	0.0	0.0	0.0	0.0	0.0
retro_hsap_1646	0.0	0.091464	0.0	0.0	0.0	0.0	0.0	0.0	0.0	0.0	0.0	0.0	0.0	0.0	0.0	0.0	0.0	5.153772	0.0	0.0	0.0	0.0	0.0	0.0	0.0	0.0	0.0	0.0	0.0	0.0	0.0	0.054995	0.0	0.0	0.0	0.0	0.228598	0.0	0.795569	0.0	0.0	0.0	0.0	0.0	1.057886	0.0	0.0	0.0	0.0
retro_hsap_1647	1.944256	2.475389	1.911935	1.7271	3.604245	0.0	1.163334	0.04835	0.0	0.638206	0.0	2.017357	2.131659	0.0	4.670161	0.0	3.21114	1.224468	3.365513	0.0	0.0	0.08672	0.0	0.0	3.795884	0.0	0.0	0.0	0.071575	12.665077	1.057196	0.143637	2.268634	1.557498	0.424864	8.984528	2.999473	0.0	1.842392	2.570848	0.0	0.224989	0.900186	4.15272	0.939001	0.0	0.0	0.0	0.0
retro_hsap_1648	0.0	0.0337	0.02242	0.027715	0.0	0.0	0.0	0.0	0.779165	0.020991	0.0	0.0	0.120704	0.032245	0.014142	0.609534	0.030387	0.161324	0.040561	0.0	0.023818	0.616736	0.17052	0.044747	0.021449	0.076576	0.026538	0.020713	0.208731	0.220922	0.30419	0.106081	0.013615	0.026219	0.044225	0.0	0.155833	0.073856	0.079092	0.0	0.0	0.115133	0.0	2.29229	0.245986	0.060468	0.019604	0.179698	0.0
retro_hsap_1649	0.0	0.159332	0.296867	0.378173	0.0	0.0	1.155486	0.135522	0.488764	0.111578	0.0	0.211429	0.26456	0.0	0.0	0.0	0.200401	0.319713	0.294069	0.0	0.0	0.0	0.0	0.0	0.0	0.0	0.0	0.0	0.0	0.0	0.0	0.193067	0.0	0.0	0.0	0.0	0.0	0.0	0.0	0.0	0.0	0.0	0.146564	0.0	0.361908	0.0	0.0	1.264936	0.0
retro_hsap_165	0.0	0.0	0.0	0.0	0.0	0.064219	0.0	0.0	0.0	0.0	0.0	0.0	0.0	0.0	0.0	6.412094	0.0	0.0	0.0	0.0	0.0	0.0	0.0	0.0	0.159983	0.0	0.0	0.0	0.0	0.0	0.0	0.0	0.0	0.0	0.117515	0.0	0.0	0.0	0.0	0.0	0.0	4.530484	0.0	2.630982	0.0	0.0	0.0	0.0	0.0
retro_hsap_1650	0.0	0.020724	0.029321	0.0	0.0	0.0	0.0	0.0	0.721687	0.0	0.0	0.0	0.0	0.0	0.0	2.251018	0.020177	0.019381	0.0	0.0	0.0	0.0	0.0	0.0	0.0	0.0	0.0	0.012156	0.0	0.0	0.141168	0.066341	0.0	0.0	0.0	0.0	0.007171	0.0	0.0	0.0	0.0	0.0	0.0	0.0	0.059114	0.0	0.0	0.0	0.019348
retro_hsap_1651	0.0	0.0	0.0	0.0	0.0	0.0	0.0	0.0	0.0	0.0	0.0	0.0	0.0	0.0	0.0	0.0	0.0	0.0	0.0	0.0	0.0	0.0	0.0	0.0	0.0	0.0	0.0	0.0	0.0	0.0	0.0	0.0	0.0	0.0	0.0	0.0	0.0	0.0	0.0	0.0	0.0	0.0	0.0	0.0	0.0	0.0	0.0	0.0	0.0
retro_hsap_1652	0.067736	0.081819	0.391225	0.67669	0.503521	0.677298	0.0431	0.999833	0.445913	0.441933	0.400308	0.389533	0.306741	0.357482	0.06903	0.998454	0.404226	0.23874	0.128354	0.0	0.0	0.0	0.0	0.204139	0.516502	1.136427	0.581988	0.683207	0.0	0.0	0.371806	0.0	0.287585	0.379581	0.945794	0.028275	0.213184	1.162055	0.0	0.163	0.542468	0.0	0.104697	0.12944	0.0	0.865141	0.330997	0.306817	0.441616
retro_hsap_1653	0.0	0.039243	0.0	0.0	0.0	0.0	0.0	0.0	0.0	0.041384	0.0	0.0	0.0	0.0	0.0	0.0	0.0	0.0	0.0	0.0	0.0	0.0	0.0	0.0	0.0	0.0	0.0	0.0	0.464875	0.0	0.0	0.216676	0.0	0.0	0.0	0.0	0.04702	0.0	0.0	0.0	0.0	0.0	0.0	0.0	0.0	0.0	0.0	0.0	0.0
retro_hsap_1654	0.1052	0.0	0.0	0.0	0.0	0.0	0.0	0.0	0.092111	0.0	0.0	0.0	0.0	0.0	0.0	3.790311	0.0	0.0	0.0	0.0	0.0	0.0	2.000502	0.0	0.0	0.0	0.0	0.0	0.0	6.821275	0.0	0.0	0.0	0.0	0.0	0.0	0.0	0.0	1.461628	0.0	0.0	0.0	0.0	0.0	1.78591	0.0	0.0	0.0	0.0
retro_hsap_1655	0.0	0.0	0.0	0.0	0.0	0.0	0.0	0.0	0.601218	0.0	0.055831	0.0	0.107072	0.0	0.0	5.887557	0.0	0.08163	0.0	0.0	0.578267	1.358858	1.056552	0.0	0.0	0.0	0.0	0.0	1.265354	2.509845	0.0	0.665267	0.119659	0.0	0.053642	0.0	0.0	0.0	0.65712	0.032845	0.0	0.0	0.026011	0.506902	1.68549	0.0	0.0	0.0	0.0
retro_hsap_1656	0.0	0.387151	0.055934	0.196921	0.0	0.02998	0.139788	0.0	0.014361	0.080794	0.0	0.491188	0.047538	0.0	0.0	0.0	0.065287	0.025344	0.056848	0.0	0.467448	0.035378	0.024209	0.0	0.149659	0.041009	0.038975	0.020851	0.059009	0.0	0.246988	0.03125	0.216054	0.132144	0.146221	0.0	0.023869	0.03332	0.0	0.02988	0.0	0.089429	0.122122	0.0	0.198543	0.088261	0.043112	0.0	0.0
retro_hsap_1657	0.0	0.0	0.0	0.046056	0.0	0.0	0.0	0.0	0.0	0.0	0.0	0.0	0.0	0.0	0.0	0.0	0.0	0.0	0.297644	0.0	0.0	0.0	0.0	0.0	0.0	0.0	0.0	0.0	0.0	0.0	0.0	0.0	0.509677	0.0	0.0	0.198323	0.0	0.0	0.0	0.0	0.0	0.0	0.0	0.0	0.0	0.0	0.073663	0.0	0.0
retro_hsap_1658	0.075574	0.095958	0.0	0.0	0.0	0.187132	0.0	0.50387	1.270611	0.0	0.151134	0.10387	0.0	0.211669	0.0	21.035382	0.0	0.0	0.0	0.0	0.0	0.0	0.0	0.530432	0.0	0.519355	0.594429	0.484755	0.444011	0.0	0.0	0.0	0.0	0.192589	0.0	0.0	0.063028	0.21151	0.0	0.0	0.0	0.0	0.0	0.0	0.0	1.848917	0.494976	0.0	0.207882
retro_hsap_1659	0.0	0.0	0.0	0.0	0.0	0.387264	0.0	0.787445	1.455297	0.0	0.0	0.0	0.0	0.503917	0.0	11.119389	0.0	0.0	0.0	0.0	0.0	0.0	0.0	0.611639	0.0	0.023399	0.506995	1.145148	0.0	0.0	0.0	0.0	0.0	0.0	0.0	0.0	0.091424	0.625242	0.0	0.0	0.0	0.0	0.0	0.0	0.0	0.743515	0.784647	0.0	0.012919
retro_hsap_166	0.0	0.037049	0.0	0.0	0.0	0.07344	0.0	0.129349	0.510224	0.0	0.057886	0.0	0.0	0.080464	0.0	0.901467	0.0	0.0	0.0	0.0	0.0	0.0	0.0	0.060499	0.0	0.104604	0.122995	0.191488	0.0	0.0	0.0	0.0	0.0	0.0	0.0	0.0	0.0	0.0	0.0	0.0	0.0	0.0	0.0	0.0	0.0	0.483772	0.229819	0.0	0.082134
retro_hsap_1660	0.0	0.0	0.268282	0.107092	0.0	0.046476	0.0	0.076951	0.599377	0.037111	0.227437	0.11922	0.149533	0.056583	0.058699	1.775127	0.053503	0.150758	0.086397	0.0	0.0	1.896328	0.15596	0.221748	0.082321	0.13433	0.062121	0.251251	0.0	0.0	1.558207	0.096062	0.0	0.0	0.314592	0.070264	0.040468	0.10386	0.0	0.04885	0.0	0.0	0.0	1.637307	0.0	0.29344	0.067098	0.070601	0.376671
retro_hsap_1661	0.0	0.094894	0.0	0.0	0.0	0.0	0.0	0.0	0.032741	0.0	0.0	0.042633	0.0	0.0	0.0	0.0	0.0	0.0	0.0	0.0	0.0	0.0	0.0	0.0	0.0	0.0	0.0	0.0	0.658483	0.0	0.0	0.062679	0.0	0.0	0.0	0.0	0.0	0.0	0.0	0.0	0.0	0.0	0.0	0.0	0.0	0.060374	0.0	0.039235	0.0
retro_hsap_1662	0.0	0.0	0.0	0.0	0.0	0.0	0.0	0.0	0.0	0.0	0.0	0.0	0.21988	0.0	0.0	0.0	0.0	0.0	0.0	0.0	0.0	0.0	0.0	0.0	0.0	0.0	0.0	0.0	0.0	0.0	0.0	0.0	0.0	0.0	0.218249	0.0	0.0	0.0	0.0	0.0	0.0	0.0	0.0	0.0	0.0	0.0	0.0	0.0	0.0
retro_hsap_1663	0.0	0.428597	0.0	0.0	0.0	0.0	0.0	0.0	0.0	0.0	0.244391	0.0	0.0	0.0	0.0	0.0	0.0	0.0	0.0	0.0	1.434391	0.0	0.0	0.0	0.0	0.0	0.288902	0.0	0.0	0.0	0.0	0.11846	0.0	0.0	0.0	0.346932	0.0	0.0	0.0	0.0	0.0	0.0	0.0	0.98309	0.0	0.0	0.0	0.0	0.189087
retro_hsap_1664	0.0	0.478172	0.309236	0.0	0.246494	0.0	0.0	0.0	0.374201	0.0	0.0	0.0	0.627016	0.0	0.0	0.0	0.228195	0.390643	0.0	0.0	0.0	0.0	0.0	0.0	0.0	0.0	0.102389	0.116494	0.0	0.0	0.0	1.555568	0.0	1.49006	0.0	0.590084	1.229875	0.0	0.795569	0.633168	9.416821	0.0	0.151362	8.945161	0.573022	0.267264	0.491242	0.0	0.0
retro_hsap_1665	0.0	0.480171	0.189113	0.385043	0.271695	0.0	0.224038	0.0	0.675462	0.112625	0.139488	0.130695	0.492954	0.0	0.0	0.0	0.188129	0.044761	0.195927	1.943402	0.677213	0.0	0.115574	0.149204	0.334801	0.0	0.0	0.0	5.677248	0.0	0.470468	0.152203	0.377213	0.229342	0.297554	0.154211	0.0	0.102089	0.0	0.0	0.0	0.0	0.141533	5.716317	0.351094	0.1418	0.0	0.558739	0.0
retro_hsap_1666	0.250769	0.183366	0.437161	0.846082	0.0	0.0	0.0	0.0	0.830168	0.099762	0.0	0.42719	0.179728	0.0	0.0	5.484414	0.0	0.0	0.212457	0.0	0.0	0.0	0.637574	0.211435	0.0	0.0	0.160373	0.0	0.0	0.0	0.0	0.312989	0.188056	0.520518	0.0	0.0	0.064432	0.0	0.12583	0.135771	0.0	0.0	0.0	0.0	0.750218	0.0	0.0	0.813594	0.0
retro_hsap_1667	0.0	0.0	0.0	0.0	0.0	0.0	0.0	0.0	0.231541	0.0	0.219917	0.0	0.0	0.0	0.0	0.0	0.148023	0.0	0.212457	0.0	0.0	0.0	0.0	0.0	0.198353	0.0	0.0	0.0	0.389333	0.0	0.0	0.107442	0.275347	0.0	0.0	0.0	0.0	0.142616	0.0	0.135771	0.0	0.0	0.0	0.0	0.484514	0.0	0.0	0.0	0.0
retro_hsap_1668	0.0	0.0	0.0	0.0	0.0	0.0	0.0	0.0	0.0	0.0	0.0	0.0	0.0	0.0	0.0	0.0	0.0	0.0	0.0	0.0	0.0	0.0	0.0	0.0	0.0	0.0	0.0	0.0	0.0	0.0	0.0	0.0	0.0	0.0	0.0	0.0	0.0	0.0	0.0	0.0	0.0	0.0	0.0	0.0	0.0	0.0	0.0	0.0	0.0
retro_hsap_167	0.0	0.016302	0.0	0.0	0.0	0.0	0.0	0.0	0.014213	0.0	0.0	0.0	0.0	0.032175	0.0	0.0	0.0	0.0	0.0	0.0	0.0	0.025462	0.03461	0.0	0.0	0.0	0.0	0.019258	0.0	0.0	0.055965	0.037138	0.0	0.0	0.0	0.0	0.0	0.0	0.06172	0.0	0.0	0.0	0.0	0.159383	0.034668	0.0	0.0	0.098136	0.0
retro_hsap_1670	0.0	0.0	0.0	0.0	0.0	0.0	0.0	0.0	0.0	0.0	0.0	0.0	0.0	0.0	0.0	0.0	0.0	0.0	0.0	0.0	0.0	0.0	0.0	0.0	0.0	0.0	0.0	0.0	0.0	0.0	0.0	0.0	0.0	0.0	0.0	0.0	0.0	0.0	0.0	0.0	0.0	0.0	0.0	0.0	0.0	0.0	0.0	0.0	0.0
retro_hsap_1671	0.036945	0.029627	0.0	0.0	0.0	0.041005	0.0	0.0	0.036366	0.015666	0.0	0.0	0.0	0.02421	0.0	0.0	0.0	0.0	0.0	0.0	0.018302	0.0	0.0	0.028664	0.0	0.0	0.0	0.01601	0.0	0.0	0.01997	0.0	0.0	0.0	0.0	0.0	0.011072	0.0	0.0	0.0	0.0	0.0	0.0	0.0	0.0	0.0	0.027542	0.0	0.0
retro_hsap_1672	0.023228	0.143359	0.301896	0.0	0.57213	0.0	0.0	0.0	0.0	0.018076	0.0	0.089386	0.036444	0.0	0.060352	0.0	0.052173	0.0	0.0	0.0	0.021783	0.0	0.0	0.0	0.036936	0.0	0.0	0.0	0.0	0.0	0.0	0.0	0.0	0.101664	0.0	0.139905	0.022297	0.0	0.0	0.117179	0.0	0.0	0.098494	0.0	0.0	0.0	0.0	0.040073	0.0
retro_hsap_1673	0.0	0.173605	0.0	0.129093	0.0	0.0	0.430075	0.048979	0.032742	0.0	0.0	0.067852	0.16787	0.07271	0.076238	0.0	0.0	0.052919	0.0	0.0	0.024764	0.0	0.094764	0.171869	0.0	0.081583	0.041351	0.0	0.040302	0.0	0.241619	0.049559	0.0	0.27287	0.0	0.249543	0.0	0.064712	0.0	0.0	0.0	0.128738	0.045943	0.0	0.038573	0.160272	0.0	0.0	0.060999
retro_hsap_1674	0.0	0.013576	0.0	0.0	0.0	0.0	0.0	0.0	0.0	0.0	0.0	0.0	0.0	0.0	0.0	0.0	0.0	0.0	0.0	0.0	0.0	0.0	0.0	0.0	0.0	0.0	0.0	0.0	0.0	0.0	0.0	0.008908	0.0	0.0	0.0	0.0	0.008976	0.023908	0.0	0.0	0.0	0.0	0.0	0.0	0.0	0.0	0.0	0.0	0.02467
retro_hsap_1675	0.0	0.0	0.0	0.0	0.0	0.0	0.0	0.0	0.0	0.0	0.0	0.0	0.0	0.314077	0.0	0.0	0.0	0.0	0.0	0.0	0.0	0.0	0.0	0.0	0.0	0.0	0.0	0.0	0.0	0.0	0.0	0.0	0.0	0.0	0.0	0.454676	0.0	0.0	0.0	0.0	0.0	0.0	0.0	0.0	0.0	0.0	0.0	0.0	0.0
retro_hsap_1676	0.0	0.0	0.0	0.0	0.0	0.0	0.0	0.0	0.0	0.0	0.0	0.0	0.0	0.0	0.0	0.0	0.0	0.0	0.0	0.0	0.0	0.0	0.0	0.0	0.0	0.0	0.0	0.0	0.0	0.093244	0.0	0.0	0.0	0.0	0.0	0.0	0.0	0.0	0.0	0.0	0.0	0.0	0.0	0.0	0.0	0.0	0.0	0.0	0.0
retro_hsap_1677	0.0	0.033847	0.0	0.0	0.0	0.0	0.0	0.0	0.0	0.0	0.0	0.0	0.0	0.0	0.0	0.0	0.0	0.0	0.0	0.0	0.0	0.0	0.0	0.0	0.0	0.0	0.0	0.0	0.0	0.0	0.0	0.0	0.0	0.0	0.0	0.0	0.0	0.0	0.0	0.0	0.0	0.0	0.0	0.0	0.0	0.0	0.0	0.0	0.0
retro_hsap_1678	0.0	0.0	0.0	0.0	0.0	0.0	0.0	0.0	0.0	0.0	0.0	0.0	0.0	0.0	0.0	0.0	0.0	0.0	0.0	0.0	0.0	0.0	0.0	0.0	0.0	0.0	0.0	0.0	0.0	0.0	0.0	0.0	0.0	0.0	0.0	0.0	0.0	0.0	0.0	0.0	0.0	0.0	0.0	0.0	0.0	0.0	0.0	0.0	0.0
retro_hsap_1679	0.0	0.0	0.0	0.0	0.0	0.0	0.0	0.0	0.0	0.0	0.0	0.0	0.0	0.0	0.0	0.0	0.0	0.0	0.0	0.457543	0.0	0.0	0.0	0.0	0.0	0.0	0.0	0.0	0.0	0.0	0.0	0.0	0.0	0.0	0.0	0.0	0.0	0.0	0.0	0.0	0.0	0.0	0.0	0.0	0.0	0.0	0.0	0.0	0.0
retro_hsap_168	0.0	0.0	0.0	0.0	0.0	0.0	0.0	0.0	0.0	0.012336	0.066796	0.0	0.0	0.0	0.0	0.0	0.0	0.0	0.0	0.0	0.0	0.181937	0.0	0.245394	0.0	0.0	0.108434	0.028101	0.123617	0.0	0.0	0.115958	0.0	0.0	0.0	0.0	0.0	0.025338	0.0	0.0	0.0	0.0	0.0	0.0	0.0	0.068545	0.037187	0.0	0.024264
retro_hsap_1680	0.0	0.0	0.0	0.0	0.0	0.0	0.0	0.0	0.0	0.0	0.0	0.0	0.0	0.0	0.0	0.0	0.0	0.0	0.0	0.0	0.0	0.0	0.0	0.0	0.0	0.0	0.0	0.0	0.0	0.0	0.0	0.0	0.0	0.0	0.0	0.0	0.0	0.0	0.0	0.0	0.0	0.0	0.0	0.0	0.0	0.0	0.0	0.0	0.0
retro_hsap_1681	0.0	0.0	0.0	0.0	0.0	0.0	0.0	0.0	0.0	0.0	0.0	0.0	0.0	0.0	0.0	0.0	0.0	0.0	0.0	0.0	0.0	0.0	0.0	0.0	0.0	0.0	0.0	0.0	0.0	0.0	0.0	0.0	0.0	0.0	0.0	0.0	0.0	0.0	0.0	0.0	0.0	0.0	0.0	0.0	0.0	0.0	0.0	0.0	0.0
retro_hsap_1682	0.0	0.0	0.0	0.0	0.0	0.0	0.0	0.0	0.0	0.0	0.0	0.0	0.0	0.0	0.0	0.0	0.0	0.0	0.0	0.0	0.0	0.0	0.0	0.0	0.0	0.0	0.0	0.0	0.0	0.0	0.0	0.0	0.0	0.0	0.0	0.0	0.0	0.0	0.0	0.0	0.0	0.0	0.0	0.0	0.0	0.0	0.0	0.0	0.0
retro_hsap_1683	0.0	0.0	0.0	0.0	0.0	0.0	0.0	0.0	0.0	0.0	0.0	0.0	0.0	0.0	0.0	0.0	0.0	0.0	0.0	0.0	0.0	0.0	0.0	0.0	0.0	0.0	0.0	0.0	0.0	0.0	0.0	0.0	0.0	0.0	0.0	0.0	0.0	0.0	0.0	0.0	0.0	0.0	0.0	0.0	0.0	0.0	0.0	0.0	0.0
retro_hsap_1684	0.0	0.0	0.0	0.0	0.0	0.0	0.0	0.0	0.0	0.0	0.0	0.0	0.0	0.0	0.0	0.0	0.0	0.0	0.0	0.0	0.0	0.0	0.0	0.0	0.0	0.0	0.0	0.0	0.0	0.0	0.0	0.035452	0.0	0.0	0.0	0.0	0.0	0.0	0.0	0.0	0.0	0.0	0.0	0.0	0.0	0.0	0.0	0.0	0.0
retro_hsap_1685	2.401481	0.0	7.600726	5.841514	8.897641	0.0	3.851522	0.239571	0.0	3.288103	0.0	7.882825	2.331561	0.0	0.0	0.0	5.734896	0.0	4.682009	0.295364	0.0	0.0	0.554521	0.965238	5.921686	0.0	0.239609	0.0	0.0	0.0	0.0	0.459828	1.555415	8.484538	4.243863	6.24143	0.357872	0.607783	0.0	1.881303	6.528033	0.0	0.348654	0.0	0.46376	0.0	0.0	0.105823	0.179048
retro_hsap_1686	0.0	0.0	0.0	0.025593	0.0	0.035621	0.022916	0.0	3.004194	0.0	0.017084	0.0	0.0	0.0	0.0	5.781376	0.027005	0.085686	0.075343	0.267926	0.413468	0.297935	0.791647	0.0	0.0	0.031879	0.006787	0.0	0.386084	0.847569	0.0	0.22664	0.025674	0.0	0.016928	0.033557	0.004041	0.0	0.165595	0.01254	0.0	0.0	0.019449	2.348053	0.569483	0.103259	0.017028	0.022885	0.0
retro_hsap_1687	0.115541	0.0	0.0	0.289946	0.0	0.0	0.251318	0.0	6.937165	0.0	0.0	0.447208	0.0	0.0	0.0	3.188814	0.0	0.346356	0.0	0.0	1.360855	0.0	0.783651	0.181067	0.216548	0.0	0.13822	0.082373	1.138949	0.0	0.0	0.303613	0.274467	0.0	0.173798	0.0	0.0	0.128698	1.608372	0.002093	0.0	0.0	0.115956	1e-06	2.391943	0.0	0.0	0.0	0.0
retro_hsap_1688	0.046397	0.055134	0.104092	0.11765	0.04125	0.027759	0.0	0.04254	0.956718	0.057629	0.0	0.0	0.0	0.0	0.0	2.983656	0.029998	0.190681	0.0	0.137848	0.263727	0.454377	0.171123	0.0	0.044954	0.0	0.018491	0.0	0.02193	1.724712	0.030281	0.266462	0.0	0.0	0.0	0.042954	0.0	0.031779	0.227395	0.0	0.0	0.150327	0.0	2.857343	0.495993	0.080834	0.0	0.122489	0.0
retro_hsap_1689	0.0	0.014491	0.036697	0.0	0.0	0.0	0.0	0.0	0.0	0.0	0.0	0.157409	0.224587	0.0	0.0	0.0	0.0	0.0	0.040005	0.0	0.0	0.0	0.0	0.0	0.0	0.0	0.013481	0.0	0.0	0.0	0.142576	0.011675	0.147637	0.0	0.03526	0.030709	0.0	0.0	0.0	0.038057	0.0	0.0	0.031962	0.0	0.0	0.0	0.0	0.048302	0.0
retro_hsap_169	0.0	0.0	0.0	0.0	0.0	0.0	0.0	0.0	0.0	0.010928	0.0	0.0	0.0	0.0	0.0	0.0	0.0	0.0	0.0	0.0	0.0	0.0	0.0	0.0	0.0	0.0	0.0	0.0	0.0	0.0	0.0	0.014467	0.0	0.0	0.0	0.0	0.0	0.0	0.009501	0.0	0.0	0.0	0.0	0.0	0.0	0.0	0.0	0.0	0.0
retro_hsap_1690	0.0	0.0	0.0	0.0	0.0	0.0	0.0	0.0	0.0	0.0	0.0	0.0	0.050956	0.0	0.0	0.0	0.0	0.0	0.0	0.0	0.0	0.0	0.058666	0.0	0.058685	0.0	0.0	0.0	0.0	0.0	0.0	0.036125	0.0	0.0	0.0	0.0	0.0	0.0	0.0	0.0	0.0	0.0	0.0	0.0	0.054822	0.0	0.0	0.288812	0.0
retro_hsap_1691	0.0	0.0	0.0	0.0	0.0	0.0	0.0	0.0	0.0	0.0	0.0	0.0	0.0	0.0	0.0	0.0	0.0	0.0	0.0	0.0	0.0	0.0	0.0	0.0	0.0	0.0	0.0	0.0	0.0	0.0	0.0	0.0	0.0	0.0	0.0	0.0	0.0	0.0	0.0	0.0	0.0	0.0	0.0	0.0	0.0	0.0	0.0	0.0	0.0
retro_hsap_1692	0.0	0.21059	0.0	0.0	0.0	0.298083	0.0	0.0	4.704309	0.0	0.442376	0.151399	0.382312	0.0	0.0	20.745739	0.0	1.985083	0.0	0.0	2.012211	2.479728	1.111447	0.0	0.0	0.0	0.0	0.0	1.557332	0.0	1.65004	0.629141	0.0	0.0	0.0	0.0	0.0	0.0	0.725372	0.0	0.434134	0.0	0.225742	2.038523	1.65693	0.0	0.0	0.494975	0.0
retro_hsap_1693	0.0	0.0	0.0	0.0	0.0	0.0	0.0	0.0	0.053714	0.0	0.0	0.0	0.0	0.0	0.0	0.0	0.0	0.0	0.0	0.0	0.0	0.0	0.219326	0.0	0.0	0.0	0.0	0.0	0.0	0.0	0.291183	0.029506	0.0	0.0	0.0	0.0	0.0	0.0	0.225189	0.0	0.0	0.0	0.0	0.0	0.0	0.0	0.0	0.0	0.0
retro_hsap_1694	0.0	0.0	0.0	0.0	0.0	0.135887	0.0	0.0	0.159934	0.0	0.0	0.0	0.0	0.0	0.0	0.0	0.0	0.0	0.0	0.0	0.0	0.0	0.0	0.0	0.0	0.241126	0.0	0.0	0.0	0.0	0.0	0.0	0.0	0.0	0.0	0.0	0.0	0.0	0.0	0.0	0.0	0.326442	0.0	0.0	0.0	0.0	0.0	0.0	0.0
retro_hsap_1695	0.0	0.0	0.0	0.0	0.0	0.0	0.0	0.0	0.0	0.0	0.0	0.0	0.0	0.0	0.0	0.0	0.0	0.0	0.0	1.119909	0.0	0.0	0.0	0.0	0.0	0.0	0.0	0.0	0.0	0.0	0.0	0.141153	0.0	0.0	0.0	0.0	0.0	0.0	0.0	0.0	0.0	0.0	0.0	7.13483	1.227904	0.0	0.0	0.0	0.0
retro_hsap_1696	0.0	0.0	0.0	0.0	0.0	0.0	0.0	0.0	0.0	0.0	0.0	0.0	0.0	0.0	0.0	0.0	0.0	0.0	0.0	0.0	0.0	0.0	0.0	0.0	0.0	0.0	0.0	0.0	0.0	0.0	0.0	0.0	0.0	0.0	0.0	0.0	0.0	0.0	0.0	0.0	0.0	0.0	0.0	0.0	0.0	0.0	0.0	0.0	0.0
retro_hsap_1697	0.0	0.0	0.0	0.0	0.0	0.0	0.0	0.0	0.0	0.0	0.0	0.002942	0.0	0.0	0.0	0.0	0.0	0.173536	0.0	0.0	0.0	0.0	0.0	0.0	0.029514	0.0	0.0	0.0	0.0	0.0	0.0	0.0	0.0	0.0	0.0	0.0	0.0	0.0	0.0	0.019446	0.0	0.0	0.0	0.070178	0.03122	0.0	0.0	0.0	0.0
retro_hsap_1698	0.0	0.0	0.0	0.0	0.0	0.110699	0.0	0.0	0.455739	0.0	0.0	0.0	0.0	0.0	0.0	4.393016	0.0	0.0	0.0	0.0	0.0	0.0	0.0	0.0	0.0	0.0	0.115362	0.0	0.0	0.0	0.0	0.015224	0.093386	0.0	0.0	0.0	0.0	0.0	0.0	0.0	0.0	0.0	0.0	0.0	0.0	0.0	0.0	0.0	0.0
retro_hsap_1699	0.0	0.022941	0.028289	0.0	0.023536	0.0	0.0	0.0	0.017003	0.0	0.0	0.0	0.0	0.0	0.019583	0.0	0.0	0.0	0.028377	0.0	0.0	0.0	0.0	0.026485	0.0	0.026589	0.0	0.0	0.0	0.0	0.0	0.0	0.0	0.0	0.0	0.0	0.0	0.0	0.0	0.0	0.0	0.0	0.0	0.0	0.01141	0.0	0.048687	0.0	0.0
retro_hsap_17	0.0	0.0	0.0	0.0	0.0	0.028996	0.0	0.0	0.0	0.0	0.0	0.0	0.0	0.0	0.0	0.0	0.0	0.0	0.0	0.0	0.0	0.0	0.0	0.041355	0.0	0.0	0.0	0.0	0.0	0.0	0.0	0.003415	0.0	0.0	0.0	0.0	0.0	0.030301	0.0	0.0	0.0	0.0	0.0	0.0	0.0	0.0	0.0	0.0	0.0
retro_hsap_170	0.0	0.0	0.0	0.0	0.0	0.0	0.0	0.04939	1.25347	0.0	0.0	0.0	0.0	0.0	0.0	2.341218	0.067732	0.0	0.0	0.0	0.0	0.0	0.0	0.0	0.0	0.0	0.0	0.0	0.0	0.0	0.0	0.104734	0.0	0.0	0.0	0.0	0.0	0.0	0.0	0.0	0.0	0.0	0.0	0.0	0.114798	0.0	0.0	0.0	0.0
retro_hsap_1700	0.121229	0.250316	0.0	0.0	0.913039	0.893853	0.0	0.130335	9.777191	0.20271	0.842818	0.249801	0.310813	0.174503	0.273159	27.331687	0.220585	6.991552	0.359532	0.0	0.920842	1.873572	1.869252	0.976258	0.0	0.459966	0.098088	0.0	0.311466	20.223332	0.0	2.028339	0.477106	0.0	0.0	0.610079	0.11864	0.171681	2.406112	0.0	0.0	0.0	0.256712	1.7222	3.640373	0.0	0.218994	1.597814	0.718406
retro_hsap_1701	0.0	0.105585	0.0	0.242672	0.0	0.0	0.0	0.0	0.214805	0.0	0.0	0.360421	0.155268	0.0	0.125649	0.0	0.0	0.0	0.350494	0.0	0.0	0.0	0.116168	0.15535	0.686301	0.0	0.0	0.0	0.0	0.0	0.0	0.0	0.116836	0.216313	0.0	0.0	0.0	0.116435	0.0	0.0	0.0	0.0	0.097291	0.0	0.107442	0.331485	0.149283	0.0	0.647263
retro_hsap_1702	0.031318	0.054075	0.029569	0.075765	0.024379	0.059576	0.140462	0.02824	0.070367	0.0	0.083203	0.099126	0.050672	0.068308	0.039545	0.425831	0.020574	0.0	0.055907	0.0	0.120738	0.037654	0.074626	0.113557	0.057545	0.128487	0.088711	0.014206	0.015427	0.0	0.0	0.029913	0.038007	0.0	0.027507	0.070681	0.009268	0.060539	0.0	0.0	0.0	0.0	0.063996	0.0	0.024213	0.161781	0.02718	0.0	0.129535
retro_hsap_1703	0.0	0.0	0.0	0.0	0.0	0.0	0.0	0.0	0.0	0.0	0.0	0.0	0.0	0.0	0.0	0.0	0.0	0.0	0.0	0.0	0.0	0.0	0.0	0.0	0.0	0.22537	0.085565	0.0	0.0	0.0	0.0	0.0	0.0	0.0	0.0	0.0	0.0	0.0	0.0	0.0	0.0	0.0	0.0	0.0	0.0	0.0	0.224448	0.0	0.0
retro_hsap_1704	0.0	0.040966	0.0	0.075162	0.0	0.0	0.0	0.027238	0.134179	0.0	0.0	0.041549	0.0	0.0	0.0	0.0	0.0	0.0	0.0	0.0	0.0	0.0	0.0	0.0	0.110346	0.0	0.020709	0.0	0.0	0.0	0.0	0.006812	0.039609	0.0	0.0	0.049847	0.012633	0.0	0.0	0.0	0.0	0.0	0.029028	0.0	0.0	0.0	0.099235	0.0	0.0
retro_hsap_1705	0.0	0.0	0.0	0.0	0.0	0.050328	0.0	0.0	0.075676	0.0	0.0	0.0	0.0	0.0	0.0	0.0	0.0	0.0	0.0	0.0	0.375051	2.13783	0.275203	0.0	0.0	0.0	0.0	0.0	1.512672	0.0	0.0	0.208798	0.0	0.0	0.0	0.0	0.0	0.0	0.153569	0.0	0.0	1.255264	0.0	1.915653	0.651768	0.0	0.0	0.0	0.0
retro_hsap_1706	0.0	0.0	0.0	0.0	0.0	0.0	0.0	0.0	0.0	0.0	0.0	0.0	0.0	0.0	0.0	0.0	0.0	0.0	0.0	0.0	0.0	0.0	0.0	0.0	0.0	0.0	0.034142	0.033117	0.0	0.0	0.414256	0.0	0.0	0.0	0.0	0.0	0.0	0.0	0.0	0.0	0.0	0.0	0.0	0.0	0.0	0.0	0.073621	0.0	0.0
retro_hsap_1707	0.0	0.0	0.0	0.0	0.0	0.0	0.0	0.0	0.173443	0.0	0.0	0.0	0.0	0.0	0.0	1.081501	0.0	0.0	0.0	0.0	0.0	0.0	0.0	0.0	0.0	0.081372	0.0	0.0	0.0	0.0	0.0	0.068365	0.0	0.0	0.0	0.0	0.0	0.060812	0.088682	0.0	0.0	0.0	0.0	0.0	0.169008	0.08667	0.082361	0.0	0.0
retro_hsap_1708	0.0	0.009113	0.0	0.0	0.0	0.0	0.0	0.0	0.008572	0.0	0.0	0.0	0.0	0.0	0.0	0.0	0.0	0.0	0.0	0.0	0.0	0.0	0.0	0.0	0.0	0.0	0.0	0.0	0.0	0.0	0.0	0.0	0.0	0.0	0.0	0.0	0.0	0.0	0.0	0.0	0.0	0.162682	0.0	0.0	0.0	0.0	0.0	0.0	0.0
retro_hsap_1709	0.0	0.237954	0.055559	0.0	0.118824	0.086795	0.0	0.0	1.817323	0.143856	0.448941	0.133324	0.0	0.193326	0.163054	18.829811	0.230702	0.0	0.0	0.354443	0.0	4.69232	0.636358	0.307704	0.0	0.0	0.050087	0.0	0.0	1.210558	0.0	0.51047	0.073058	0.053313	0.114077	0.204682	0.020807	0.117691	0.0	0.0	0.0	0.0	0.145262	3.425954	0.502278	0.0	0.273219	0.0	0.242512
retro_hsap_171	0.0	0.0	0.0	0.0	0.0	0.0	0.0	0.0	0.0	0.0	0.0	0.0	0.050397	0.0	0.180315	0.0	0.0	0.3541	0.0	0.0	0.0	0.0	0.0	0.0	0.0	0.0	0.0	0.0	0.0	0.0	0.0	0.014888	0.0	0.0	0.0	0.261651	0.0	0.0	0.0	0.0	0.0	0.0	0.027335	0.0	0.0	0.0	0.0	0.0	0.0
retro_hsap_1710	0.0	0.02246	0.0	0.0	0.0	0.0	0.0	0.0	0.0	0.0	0.0	0.0	0.0	0.0	0.0	0.0	0.0	0.0	0.0	0.0	0.0	0.0	0.0	0.0	0.0	0.0	0.0	0.0	0.0	0.0	0.0	0.0	0.0	0.0	0.0	0.0	0.0	0.0	0.0	0.0	0.0	0.0	0.0	0.0	0.0	0.0	0.0	0.0	0.0
retro_hsap_1711	0.105227	1.667295	1.348735	0.945643	1.069642	3.230453	0.730068	1.013608	3.224473	0.571799	1.505381	1.221275	1.373903	1.323023	0.342394	7.155164	1.363162	0.581778	1.086184	0.0	0.0	0.0	0.185096	3.028652	0.694412	2.911885	2.549667	2.661446	0.0	0.955679	5.823355	0.065482	1.136482	1.394249	1.103625	1.146454	0.607347	4.290059	0.149478	0.96591	0.0	0.0	0.754984	0.322662	0.494423	3.106047	2.977163	0.379924	1.822339
retro_hsap_1712	0.006989	0.0	0.0	0.761374	0.0	0.0	0.074612	0.087732	0.0	0.105004	0.0	0.161463	0.286758	0.022499	0.0	0.0	0.003643	0.0	0.174901	0.761863	0.037518	0.0	0.0	0.0	0.349304	0.0	0.0	0.031126	0.0	0.0	0.240023	0.0	0.345726	0.053283	0.237166	0.0	0.0	0.012947	0.0	0.11838	0.0	0.0	0.106082	0.129739	0.183635	0.100541	0.034328	0.0	0.181271
retro_hsap_1713	0.0	0.072827	0.26246	1.356947	0.0	0.0	0.324041	0.117318	0.0	0.096604	0.0	0.0	0.0	0.0	0.0	0.0	0.188783	0.0	0.252746	0.0	0.0	0.0	0.0	0.0	0.0	0.0	0.092766	0.0	0.0	0.0	0.0	0.032981	0.0	0.0	0.0	0.208002	0.339827	0.0	0.0	0.0	0.0	0.0	0.135134	0.0	0.0	0.242335	0.0	0.0	0.0
retro_hsap_1714	0.0	0.0	0.0	0.0	0.0	0.0	0.0	0.0	0.126781	0.0	0.0	0.0	0.0	0.0	0.0	0.0	0.0	0.0	0.0	0.0	0.0	1.053307	0.0	0.0	0.0	0.0	0.0	0.0	0.0	0.0	0.0	0.041246	0.0	0.0	0.0	0.0	0.0	0.0	0.0	0.0	0.0	0.0	0.0	0.0	0.0	0.0	0.0	0.0	0.20411
retro_hsap_1715	0.0	0.033587	0.0	0.0	0.0	0.0	0.0	0.0	0.0	0.0	0.0	0.0	0.0	0.0	0.0	0.0	0.0	0.0	0.0	0.0	0.0	0.0	0.0	0.0	0.0	0.0	0.0	0.0	0.0	0.0	0.0	0.0	0.0	0.0	0.0	0.0	0.0	0.0	0.0	0.0	0.0	0.0	0.0	0.0	0.0	0.0	0.0	0.0	0.0
retro_hsap_1716	0.0	0.198442	0.0	0.272638	0.0	0.126802	0.0	0.0	4.731118	0.091214	0.730875	0.295531	0.186249	0.438744	0.0	0.0	0.0	0.0	0.209842	4.014015	0.970173	6.812989	2.323364	1.031175	0.436849	0.172614	0.0	0.090585	8.055167	2.575379	0.0	1.558556	0.0	0.0	0.361695	0.0	0.0	0.269367	2.99475	0.0	0.0	0.0	0.228898	16.823179	9.031507	0.0	0.34255	0.398553	0.285497
retro_hsap_1717	0.310396	1.84611	0.875829	0.908231	0.620095	0.373131	1.71658	0.274614	0.302998	0.302298	0.177629	0.0	0.416026	0.358059	0.260186	2.864727	0.553601	1.863797	1.088645	0.0	0.204247	0.289355	0.0	0.353775	0.499984	0.685608	0.381064	0.223792	0.0	0.333845	0.072265	0.239456	0.869827	1.649429	0.621511	0.685312	0.016225	0.126251	0.542036	1.163222	0.0	0.0	0.790914	0.0	0.60011	0.362781	0.604575	0.0	0.555777
retro_hsap_1718	0.0	3.915061	0.0	0.0	0.0	0.225319	0.0	0.092499	0.040773	0.0	0.348716	0.0	0.0	0.095972	0.0	0.0	0.0	2.390307	0.0	2.717632	0.201654	1.534866	0.821477	0.126894	0.0	0.321064	0.0	0.080131	3.264179	0.557279	0.861826	1.03772	0.0	0.0	0.0	0.0	1.136753	0.134443	0.668699	0.0	0.63922	7.625727	0.0	0.0	0.584605	0.0	0.185014	1.104714	0.0
retro_hsap_1719	0.194023	2.910312	0.0	0.0	0.0	1.349239	0.0	0.687698	0.0	0.192939	0.0	0.937356	0.405053	2.204169	0.0	0.0	0.32668	0.0	0.0	0.0	1.345647	0.0	1.612513	0.0	0.0	0.848412	0.450452	1.633164	0.0	0.0	0.0	0.85101	0.206473	0.0	0.514602	0.0	0.0	0.019043	0.0	0.639657	0.0	0.0	1.306971	0.0	0.919487	0.0	1.0438	0.0	2.567827
retro_hsap_172	0.0	0.329477	0.0	0.0	0.0	0.0	0.0	0.0	2.782615	0.0	0.634738	0.0	0.0	0.0	0.454848	2.597811	0.0	0.144233	0.0	0.0	0.452902	0.0	0.33942	0.529138	0.0	0.0	0.234065	0.0	0.0	0.171665	0.0	0.426635	0.0	0.0	0.0	0.0	0.12129	0.0	0.0	0.16457	0.0	0.0	0.0	0.0	0.747546	0.362687	0.474278	0.0	0.228782
retro_hsap_1720	0.0	0.056045	0.222116	0.0	0.0	0.135121	0.0	0.208008	1.533696	0.1575	0.0	0.0	0.0	0.152325	0.0	6.747031	0.0	0.852568	0.409722	0.0	2.54174	0.334566	1.161682	0.0	0.0	0.0	0.0	0.0	4.223274	0.0	0.0	1.048468	0.289017	0.0	0.0	0.0	0.09306	0.0	1.563125	0.0	0.0	0.0	0.0	6.308692	2.426916	0.0	0.0	1.398087	0.0
retro_hsap_1721	0.0	0.0	0.0	0.146115	1.185139	0.0	0.0	0.0	0.0	0.0	0.0	0.083431	0.216236	0.0	0.688038	0.0	0.0	0.0	0.72939	0.0	0.0	0.0	0.0	0.0	0.123705	0.0	0.0	0.0	0.0	0.0	0.0	0.0	0.322686	0.0	0.0	3.381721	0.0	0.0	0.0	0.367788	0.0	0.0	0.0	0.0	0.0	0.0	0.0	0.0	0.0
retro_hsap_1722	0.388014	1.323374	0.266802	0.475034	0.512452	0.149956	0.391961	0.047335	0.110992	0.106225	0.052685	0.58461	0.83204	0.0	0.414962	0.0	0.410613	0.0	0.277434	0.0	0.0	0.674004	0.079362	0.0	0.477888	0.040642	0.058951	0.043069	0.045591	1.245467	0.368523	0.117938	0.348638	0.127768	0.487906	0.262259	0.169804	0.172391	0.251434	0.310583	0.0	0.307698	0.301204	0.678358	0.364222	0.210513	0.083901	0.025	0.066428
retro_hsap_1723	0.0	0.181619	0.0	0.0	0.0	0.161637	0.0	0.0	3.412774	0.0	0.112366	0.0	0.0	0.0	0.169971	10.507083	0.0	0.074552	0.3484	0.0	0.0	0.0	0.533083	0.220978	0.261985	0.222487	0.088496	0.0	0.0	0.0	7.049384	0.180079	0.159866	0.0	0.0	0.0	0.094901	0.0	0.064226	0.0	0.0	0.0	0.0	0.0	0.427482	0.0	0.0	0.162635	0.092301
retro_hsap_1724	0.0	0.009931	0.0	0.0	0.0	0.0	0.0	0.0	0.0	0.0	0.0	0.0	0.0	0.0	0.0	0.0	0.0	0.0	0.0	0.0	0.0	0.0	0.0	0.0	0.0	0.0	0.0	0.0	0.0	1.338021	0.0	0.031884	0.0	0.0	0.0	0.0	0.0	0.0	0.0	0.0	0.0	0.0	0.0	0.0	0.0	0.0	0.0	0.0	0.0
retro_hsap_1725	0.0	0.19207	0.0	0.0	0.0	0.28011	0.0	0.0	0.0	0.0	0.0	0.0	0.542004	0.0	0.0	0.0	0.0	0.255055	0.0	0.0	0.0	0.0	0.0	0.499166	0.0	0.0	0.0	0.0	0.0	0.653567	0.0	0.0	0.0	0.0	0.0	0.0	0.0	0.0	0.0	0.0	0.0	0.0	0.0	0.0	0.0	0.0	0.0	0.0	0.0
retro_hsap_1726	0.0	0.0	0.0	0.0	0.0	0.0	0.0	0.0	0.0	0.0	0.0	0.0	0.0	0.0	0.0	0.0	0.0	0.0	0.0	0.0	0.0	0.0	0.0	0.0	0.0	0.0	0.0	0.0	0.0	0.0	0.0	0.0	0.0	0.0	0.0	0.0	0.0	0.0	0.0	0.0	0.0	0.0	0.0	0.0	0.0	0.0	0.0	0.0	0.0
retro_hsap_1727	0.046642	0.428557	0.077145	0.108835	0.705787	0.180544	0.294722	0.0426	0.834427	0.086771	0.0	0.454051	0.215114	0.0546	0.112099	6.422043	0.112311	0.021348	0.0	0.997234	0.469999	0.125907	0.166506	0.0	0.3596	0.125282	0.077712	0.113772	0.050677	0.294158	2.384776	0.559667	0.207882	0.363581	0.502657	0.601781	0.0	0.13511	0.304711	0.108386	0.0	0.46757	0.077736	0.0	0.945378	0.135937	0.064953	0.174474	0.26331
retro_hsap_1728	0.0	0.055958	0.0	0.0	0.0	0.0	0.0	0.0	0.096788	0.0	0.0	0.0	0.0	0.0	0.0	0.0	0.0	0.0	0.0	0.0	0.0	0.0	0.096259	0.0	0.0	0.076951	0.031577	0.0	0.0	0.0	0.0	0.017814	0.0	0.0	0.0	0.0	0.062332	0.0	0.0	0.0	0.0	0.0	0.0	0.0	0.049927	0.0	0.0	0.0	0.0
retro_hsap_1729	0.0	0.0	0.0	0.0	0.0	0.0	0.0	0.0	0.0	0.0	0.0	0.0	0.0	0.0	0.0	0.0	0.0	0.995513	0.0	0.0	0.174134	0.0	0.0	0.0	0.0	0.0	0.0	0.0	0.476734	0.0	0.0	0.158674	0.0	0.0	0.0	0.0	0.0	0.0	0.105396	0.0	0.0	0.0	0.0	0.0	1.315459	0.0	0.0	0.0	0.0
retro_hsap_173	0.153969	0.146978	0.0	0.0	0.097758	0.0823	0.144183	0.0	0.033187	0.060414	0.0	0.385486	0.0	0.0	0.07712	0.0	0.0	0.0	0.0	1.119909	0.134646	0.715104	0.40466	0.0	0.12429	0.0	0.043237	0.0	0.0	0.0	0.0	0.071425	0.073247	0.0	0.0	0.175768	0.0	0.080725	0.406527	0.0	0.0	0.0	0.072287	19.681684	0.050009	0.115191	0.0	0.891037	0.0
retro_hsap_1730	0.0	0.034156	0.0	0.0	0.0	0.128715	0.0	0.0	0.406057	0.0	0.036367	0.0	0.0	0.0	0.0	8.21074	0.0	0.052897	0.0	0.438437	0.12882	0.435544	0.383485	0.147702	0.0	0.067805	0.055142	0.090571	0.981454	1.298623	0.052642	0.357032	0.0	0.0	0.0	0.0	0.01078	0.127681	0.146924	0.0	0.0	0.060286	0.0	0.757123	0.355371	0.110013	0.035759	0.0	0.11431
retro_hsap_1731	0.0	1.635422	0.0	0.0	0.0	0.021536	0.0	0.0	0.0	0.0	0.0	0.0	0.0	0.048419	0.0	0.0	0.0	0.06088	0.0	0.309368	0.075663	0.074918	0.076806	0.0	0.0	0.0	0.014274	0.0	0.015858	0.0	0.020346	0.221983	0.0	0.0	0.0	0.0	1.055514	0.0	0.247332	0.0	0.0	0.052518	0.0	0.0	0.33742	0.05566	0.0	0.0	0.025288
retro_hsap_1732	0.0	0.0	0.0	0.0	0.0	0.0	0.0	0.0	0.0	0.0	0.0	0.0	0.0	0.0	0.0	0.0	0.0	0.0	0.0	0.0	0.0	0.0	0.0	0.034486	0.0	0.0	0.0	0.0	0.0	0.0	0.0	0.0	0.0	0.0	0.0	0.0	0.0	0.0	0.0	0.0	0.0	0.0	0.0	0.0	0.0	0.0	0.0	0.0	0.0
retro_hsap_1733	0.023824	0.014255	0.0	0.0	0.073592	0.0	0.0	0.0	0.031104	0.019374	0.0	0.029685	0.149743	0.0	0.0	0.0	0.028381	0.0	0.0	0.0	0.0	0.0	0.0	0.0	0.0	0.0	0.0	0.0	0.0	0.0	0.0	0.0	0.028237	0.0	0.0	0.0	0.0	0.0	0.0	0.026578	0.0	0.0	0.0	0.0	0.0	0.0	0.0	0.0	0.0
retro_hsap_1734	0.0	0.263124	0.0	0.0	0.0	0.0	0.0	0.0	0.0	0.0	0.0	0.073707	0.0	0.07548	0.0	0.0	0.0	0.0	0.0	0.0	0.167037	0.0	0.0	0.0	0.0	0.0	0.07093	0.13324	0.0	0.0	0.0	0.020226	0.069286	0.126647	0.0	0.0	0.0	0.0	0.0	0.0	0.0	0.0	0.0	0.0	0.0	0.0	0.0	0.0	0.0
retro_hsap_1735	0.0	0.0	0.0	0.0	0.0	0.0	0.0	0.0	0.189751	0.0	0.0	0.0	0.0	0.0	0.0	0.0	0.0	0.0	0.0	0.0	0.0	0.0	0.0	0.0	0.0	0.0	0.0	0.0	0.0	0.0	0.0	0.0	0.0	0.0	0.0	0.157338	0.0	0.0	0.0	0.0	0.0	0.0	0.112226	0.0	0.0	0.0	0.0	0.0	0.0
retro_hsap_1736	0.0	0.0	0.0	0.185008	0.0	0.0	0.0	0.087002	0.0	0.0	0.147621	0.0	0.0	0.0	0.0	0.0	0.0	0.0	0.0	0.0	0.0	0.0	0.0	0.0	0.0	0.0	0.0	0.0	0.0	0.0	0.0	0.0	0.0	0.0	0.0	0.0	0.0	0.105881	0.0	0.0	0.0	0.0	0.0	0.0	0.0	0.0	0.0	0.0	0.0
retro_hsap_1737	0.0	0.0	0.0	0.166322	0.0	0.0	0.0	0.0	0.0	0.0	0.0	0.0	0.0	0.0	0.0	0.0	0.0	0.066341	0.0	0.0	0.561005	0.732792	0.254135	0.0	0.0	0.0	0.0	0.0	0.0	1.626863	0.0	0.057382	0.0	0.0	0.0	0.0	0.0	0.0	0.0	0.0	0.079017	2.092875	0.0	0.0	0.0	0.0	0.0	0.0	0.0
retro_hsap_1738	0.0	1.53016	0.146378	0.35249	0.723866	0.234998	0.0	0.11822	0.0	0.0	0.135921	0.712167	0.79219	0.391723	1.032859	1.635535	0.0	0.0	0.124099	0.0	0.0	0.0	0.0	0.641783	0.566503	0.0	0.137004	0.0	0.0	0.0	4.466452	0.0	0.031951	0.529234	0.0	0.351871	0.087941	0.404228	0.114079	0.11881	0.0	0.0	0.0	0.0	0.0	0.831659	0.199307	0.0	0.260864
retro_hsap_1739	0.0	0.0	0.0	0.0	0.0	0.0	0.0	0.0	0.777305	0.0	0.0	0.0	0.0	0.0	0.0	6.586855	0.0	0.0	0.0	0.0	0.189302	0.60222	0.096195	0.108082	0.0	0.0	0.0	0.055289	0.166857	0.0	0.0	0.520631	0.144052	0.0	0.0	0.087792	0.0	0.081993	0.090339	0.085136	0.0	0.0	0.0	0.0	0.750138	0.0	0.108454	0.030603	0.0
retro_hsap_174	0.0	0.007424	0.0	0.0	0.0	0.0	0.0	0.0	0.0	0.0	0.0	0.0	0.0	0.0	0.0	0.0	0.0	0.0	0.0	0.0	0.0	0.0	0.0	0.0	0.0	0.0	0.0	0.0	0.0	0.0	0.0	0.0	0.0	0.0	0.0	0.0	0.0	0.0	0.0	0.0	0.0	0.0	0.0	0.0	0.0	0.0	0.0	0.0	0.0
retro_hsap_1740	0.0	0.152547	0.0	0.0	0.0	0.0	0.0	0.0	0.0	0.0	0.0	0.0	0.0	0.0	0.0	0.0	0.0	0.0	0.0	0.0	0.0	0.0	0.0	0.0	0.0	0.0	0.0	0.0	0.070468	0.0	0.0	0.014925	0.0	0.0	0.0	0.0	0.0	0.0	0.0	0.06583	0.0	0.0	0.0	0.0	0.0	0.0	0.0	0.0	0.0
retro_hsap_1741	0.0	0.169023	0.0	0.0	0.0	0.0	0.0	0.0	0.0	0.0	0.0	0.0	0.0	0.0	0.0	0.0	0.0	0.0	0.0	0.0	0.0	0.0	0.0	0.0	0.0	0.0	0.0	0.0	0.0	0.0	0.327499	0.0	0.0	0.0	0.0	0.032718	0.0	0.0	0.0	0.0	0.0	0.0	0.0	0.171222	0.0	0.0	0.0	0.0	0.0
retro_hsap_1742	0.372856	1.003667	0.286203	0.406317	2.029414	0.0	1.157319	0.018516	0.04688	0.549135	0.0	1.197532	0.881235	0.0	0.519258	0.942203	0.242777	0.162006	2.201176	0.0	0.0	1.201126	0.123037	0.06256	0.904373	0.027057	0.026478	0.014528	0.13696	0.040226	0.613981	0.384781	1.462773	0.559366	0.74615	7.684275	0.168877	0.043487	0.057753	1.04025	0.019601	0.099772	1.26771	0.393462	0.303043	0.027581	0.028375	0.122803	0.022377
retro_hsap_1743	0.071563	0.0443	0.0	0.0	0.116511	0.0	0.0	0.557693	0.099308	0.0	0.123972	0.099744	0.0	0.090453	0.0	0.0	0.098278	0.0	0.0	0.0	0.0	0.0	0.0	0.0	0.134047	0.0	0.04836	0.143035	0.0	0.0	0.0	0.035069	0.187163	0.0	0.0	0.0	0.191074	0.0	0.0	0.096571	0.0	0.0	0.0	0.0	0.0	0.254899	0.0	0.0	0.184905
retro_hsap_1744	17.492565	2.934131	16.274488	15.611529	17.562308	8.661635	15.265732	7.231191	7.282695	10.794345	7.279622	12.558992	13.901479	9.58968	16.016813	7.01116	37.775424	0.289846	18.619105	0.0	0.0	0.091018	0.525851	6.200513	13.628873	6.664318	6.265638	6.037337	0.443286	2.356949	0.594928	1.533896	19.928904	19.659929	24.761004	23.020445	0.090555	4.111117	0.615991	31.397754	0.0	4.999245	18.271613	0.542242	2.361875	5.611005	9.248272	10.665701	9.257925
retro_hsap_1745	0.743716	9.055146	1.081883	1.117451	2.775142	0.861263	1.493954	0.381085	0.828025	0.874095	0.410992	1.600616	2.069439	0.329039	0.774211	6.232801	0.714434	0.414549	1.571719	0.219273	0.998222	0.507483	0.282742	1.067885	1.544085	0.995336	0.551784	0.46076	0.615608	0.479536	3.826883	0.667934	1.257668	0.983067	1.661034	5.33727	1.156149	0.583918	0.426924	1.164741	0.126347	2.437373	1.552494	0.910996	0.651202	0.76404	0.991713	0.490636	0.869031
retro_hsap_1747	0.0	0.219525	0.0	0.0	0.0	0.0	0.0	0.0	0.849211	0.0	0.0	0.244575	0.307593	0.0	0.250345	11.746206	0.0	0.0	0.361068	0.0	0.0	0.0	0.0	0.0	0.0	0.262228	0.0	0.0	0.409824	1.237192	0.0	0.407964	0.239173	0.0	0.0	0.0	0.0	0.0	0.0	0.20297	0.0	0.0	0.0	0.0	0.0	0.0	0.252303	0.0	0.0
retro_hsap_1748	0.0	0.018725	0.0	0.0	0.0	0.0	0.0	0.0	0.0	0.0	0.0	0.0	0.0	0.0	0.0	0.0	0.0	0.0	0.0	0.0	0.0	0.0	0.0	0.0	0.0	0.0	0.0	0.0	0.0	0.0	0.0	0.0	0.0	0.0	0.0	0.0	0.0	0.0	0.0	0.0	0.0	0.0	0.0	0.0	0.0	0.0	0.0	0.0	0.0
retro_hsap_1749	0.0	0.181233	0.0	0.0	0.0	0.0	0.0	0.0	0.0	0.0	0.0	0.0	0.0	0.0	0.0	0.0	0.0	0.0	0.0	0.0	0.0	0.042754	0.014435	0.0	0.0	0.0	0.0	0.017662	0.0	0.0	0.0	0.028804	0.0	0.0	0.0	0.0	0.0	0.0	0.0	0.0	0.0	0.0	0.0	4.041253	0.128883	0.0	0.0	0.0	0.0
retro_hsap_175	0.0	0.0	0.0	0.0	0.0	0.0	0.0	0.0	0.0	0.0	0.0	0.0	0.0	0.0	0.0	0.0	0.0	0.0	0.0	0.0	0.0	0.0	0.0	0.0	0.0	0.0	0.0	0.0	0.0	0.0	0.0	0.0	0.0	0.0	0.0	0.0	0.0	0.0	0.300688	0.0	0.0	0.0	0.0	0.0	0.0	0.0	0.0	0.0	0.0
retro_hsap_1750	0.0	0.674094	0.0	0.0	0.0	0.0	0.0	0.0	0.0	0.0	0.049116	0.0	0.0	0.254964	0.0	0.0	0.0	0.0	0.0	0.0	0.0	0.029144	0.07428	0.0	0.0	0.0	0.021149	0.0	0.024551	0.29337	0.0	0.070981	0.0	0.0	0.0	0.0	0.0	0.037577	0.039571	0.0	0.0	0.0	0.0	4.421834	0.158514	0.0	0.136806	0.0	0.0
retro_hsap_1753	0.059873	0.074982	0.248839	0.902513	0.100331	0.072476	1.050119	0.32039	0.223819	0.0	0.0	0.597124	0.110378	0.0	0.264737	0.0	0.163697	0.0	0.0	0.0	0.0	0.0	0.0	0.0	0.121195	0.098697	0.086886	0.0	0.0	0.0	0.0	0.0	0.248781	0.297969	0.226949	0.0	0.0	0.078467	0.0	0.077299	0.0	0.0	0.060725	0.0	0.06487	0.432525	0.0	0.0	0.160845
retro_hsap_1754	0.302192	3.118713	1.290973	1.611723	0.92617	0.493413	0.0	0.743086	0.255204	0.469276	0.347789	3.960802	5.363837	0.317396	1.021334	0.942024	2.7996	0.0	0.393302	0.0	0.068378	0.0	0.0	0.0	1.149555	0.978481	0.953523	0.626641	0.0	0.0	0.596889	0.019235	2.018761	0.823613	1.844942	0.901424	0.029787	1.164854	0.0	0.359218	0.063184	0.0	0.61016	0.0	0.0	0.893122	0.658509	0.0	0.0
retro_hsap_1755	0.0	0.0	0.0	0.0	0.0	0.0	0.0	0.0	0.0	0.0	0.0	0.0	0.0	0.0	0.0	0.0	0.0	0.0	0.0	0.0	0.0	0.0	0.0	0.075494	0.0	0.0	0.056571	0.0	0.0	0.0	0.0	0.0	0.0	0.0	0.0	0.0	0.0	0.0	0.0	0.0	0.0	0.0	0.0	0.0	0.0	0.0	0.0	0.0	0.112704
retro_hsap_1756	0.0	0.192768	0.230966	0.284748	0.0	0.408541	0.278873	0.098568	1.644299	0.0	0.611739	0.0	0.0	0.139857	0.167255	18.635241	0.153248	0.204407	0.0	1.881448	0.890651	12.702182	3.481358	0.623102	0.224282	0.585128	0.311353	0.07858	0.251183	0.0	0.542479	1.578113	0.156308	0.0	0.0	0.0	0.0	0.302708	0.657671	0.0	0.0	1.557577	0.0	8.323969	1.337051	0.0	0.197755	0.0	0.0
retro_hsap_1757	0.0	0.144715	0.108855	0.14413	0.0	0.191092	0.0	0.052119	5.482669	0.0	0.368499	0.075522	0.192605	0.381996	0.0	8.28006	0.0	0.0	0.104833	0.0	0.094322	0.303822	0.0	0.468423	0.108419	0.62589	0.296988	0.091437	0.0	0.0	2.029725	0.198205	0.071136	0.0	0.186311	0.0	0.046415	0.132819	0.0	0.0	0.0	0.0	0.0	0.0	0.196725	0.389784	0.088728	0.542115	0.290706
retro_hsap_1758	7.798358	4.124836	1.793495	8.812432	6.487968	2.40847	4.034708	1.979702	0.0	5.40626	0.876915	1.838085	3.408436	4.918152	2.296196	4.474854	8.156725	0.0	4.766149	0.0	0.0	0.0	0.0	0.579137	1.931377	1.623407	4.012966	2.794721	0.0	2.167437	34.079597	0.224235	5.461832	6.312634	11.159853	4.658687	0.562311	1.103252	0.0	8.89887	0.0	0.0	5.10182	9.632229	0.0	1.90523	0.38683	0.0	2.335404
retro_hsap_1759	0.0	0.0	0.0	0.0	0.0	0.0	0.0	0.0	0.0	0.042932	0.0	0.0	0.095675	0.0	0.0	0.0	0.0	0.0	0.0	0.0	0.0	0.0	0.0	0.0	0.0	0.0	0.0	0.0	0.0	0.0	0.0	0.0	0.071712	0.0	0.0	0.0	0.0	0.0	0.0	0.0	0.0	0.0	0.0	0.0	0.0	0.0	0.0	0.041059	0.0
retro_hsap_176	0.0	0.0	0.0	0.0	0.0	0.0	0.0	0.0	0.0	0.0	0.0	0.0	0.0	0.0	0.0	0.0	0.0	0.0	0.0	0.0	0.0	0.0	0.0	0.0	0.0	0.0	0.0	0.0	0.0	0.0	0.0	0.0	0.0	0.0	0.0	0.0	0.0	0.0	0.0	0.0	0.0	0.0	0.0	0.0	0.0	0.0	0.0	0.0	0.0
retro_hsap_1760	0.222459	1.327442	1.537298	0.0	0.894397	0.0	0.0	0.0	0.0	0.015912	0.0	0.140274	0.593472	0.0	0.658616	0.0	0.287517	0.501431	0.303893	0.127471	0.0	0.0	0.0	0.0	0.682503	0.0	0.0	0.0	0.0	2.792418	3.245399	0.0	0.238465	0.329287	0.0	0.0	1.16806	0.0	0.0	0.955365	0.089636	0.33964	0.514402	0.0	0.0	0.0	0.0	0.217139	0.0
retro_hsap_1762	0.0	0.0	0.0	0.0	0.0	0.0	0.0	0.0	0.0	0.0	0.0	0.0	0.0	0.0	0.0	0.0	0.0	0.0	0.0	0.0	0.0	0.0	0.0	0.0	0.0	0.0	0.0	0.0	0.0	0.0	0.0	0.10999	0.0	0.0	0.0	0.0	0.0	0.0	0.0	0.0	0.0	0.0	0.0	0.0	0.0	0.0	0.0	0.0	0.0
retro_hsap_1763	0.302714	0.438877	0.278258	0.0	0.20716	0.0	0.0	0.135522	0.105322	0.0	0.0	0.397165	0.498217	0.385548	0.0	5.217868	0.0	0.0	0.291404	0.0	0.0	0.0	0.0	0.444132	0.0	0.225794	0.690885	0.0	0.0	0.0	0.0	0.0	0.0	0.0	0.247082	0.0	0.252111	0.0	0.0	0.0	0.0	0.0	0.146564	0.0	0.0	0.233055	0.213585	0.0	0.189189
retro_hsap_1764	1.306232	4.998335	8.636589	4.340768	4.354036	3.137923	5.94629	1.429892	5.944079	2.320272	1.802422	6.008123	8.145683	0.390682	3.600714	83.861995	6.321467	0.195589	2.856082	0.0	0.0	0.0	0.0	1.46729	6.588494	2.1936	3.235305	0.877597	2.535192	0.0	0.450011	0.474198	7.602877	4.393059	3.316715	1.723735	3.269076	4.317281	0.0	1.697136	0.0	0.0	2.3848	0.0	0.0	3.327899	2.352779	8.854553	1.321493
retro_hsap_1765	0.222404	0.0	0.0	0.305801	0.0	0.0	0.0	0.093467	8.072153	0.076751	0.19338	0.0	0.201101	0.0	0.167357	21.10167	0.0	5.914688	0.458147	0.0	3.018317	0.0	1.644942	0.195303	0.227126	0.0	0.076814	0.158511	0.0	0.0	0.0	0.151236	0.30324	0.0	0.198849	0.0	0.050052	0.0	0.0	0.140786	0.0	0.0	0.0	3.292999	0.0	0.0	0.184503	6.696721	0.297289
retro_hsap_1766	0.0	0.0	0.061281	0.373084	0.0	0.0	0.073422	0.0	0.0	0.023969	0.0	0.043939	0.0	0.0	0.0	0.0	0.0	0.0	0.186712	0.0	0.0	0.0	0.0	0.0	0.057438	0.0	0.0	0.0	0.0	0.0	0.0	0.007276	0.081992	0.0	0.055509	0.0	0.014603	0.0	0.090097	0.105514	0.0	0.0	0.0	0.0	0.03069	0.0	0.050365	0.0	0.0
retro_hsap_1767	0.0	0.0	0.0	0.0	0.0	0.0	0.0	0.0	0.0	0.0	0.0	0.0	0.0	0.0	0.0	0.0	0.0	0.0	0.0	0.0	0.0	0.0	0.0	0.0	0.0	0.0	0.0	0.0	0.0	0.0	0.0	0.0	0.0	0.0	0.0	0.0	0.0	0.0	0.0	0.0	0.0	0.0	0.055625	0.0	0.0	0.0	0.0	0.0	0.0
retro_hsap_1768	0.0	0.0	0.0	0.0	0.0	0.0	0.0	0.0	0.0	0.0	0.0	0.0	0.0	0.0	0.0	0.0	0.0	0.0	0.0	0.0	0.0	0.0	0.0	0.0	0.0	0.0	0.0	0.0	0.0	0.0	0.0	0.0	0.0	0.0	0.0	0.0	0.0	0.0	0.0	0.0	0.0	0.0	0.0	0.0	0.140332	0.0	0.0	0.0	0.0
retro_hsap_1769	0.0	0.201129	0.0	0.0	0.0	0.10618	0.0	0.0	2.633644	0.0	0.434189	0.0	0.0	0.257352	0.0	0.0	0.0	0.22226	0.0	0.0	0.0	0.0	0.0	0.141878	0.167391	0.0	0.0	0.081827	0.0	0.0	0.0	0.033431	0.224499	0.0	0.0	0.0	0.0	0.0	0.0	0.0	0.0	0.0	0.0	0.0	0.0	0.148634	0.0	0.529508	0.0
retro_hsap_177	0.0	0.0	0.0	0.0	0.0	0.0	0.0	0.0	0.0	0.0	0.0	0.0	0.0	0.0	0.0	0.0	0.0	0.0	0.0	0.0	0.0	0.0	0.0	0.0	0.0	0.0	0.0	0.0	0.0	0.0	0.0	0.0	0.0	0.0	0.0	0.0	0.015535	0.0	0.0	0.0	0.0	0.0	0.0	0.0	0.0	0.0	0.0	0.0	0.0
retro_hsap_1770	0.0	0.017077	0.0	0.0	0.0	0.0	0.0	0.0	0.0	0.0	0.0	0.043793	0.0	0.0	0.0	0.0	0.0	0.0	0.0	0.0	0.113473	0.0	0.035274	0.034494	0.0	0.0	0.0	0.0	0.00992	0.0	0.0	0.015131	0.0	0.0	0.0	0.0	0.008238	0.0	0.043307	0.0	0.0	0.197556	0.024344	0.0	0.0	0.0	0.0	0.0	0.0
retro_hsap_1771	0.0	0.0	0.0	0.0	0.0	0.0	0.0	0.0	0.284724	0.0	0.0	0.0	0.0	0.0	0.0	2.93309	0.0	0.0	0.0	0.0	0.0	0.0	0.0	0.352154	0.0	0.0	0.064519	0.129522	0.0	0.0	0.0	0.041246	0.0	0.0	0.0	0.0	0.0	0.0	0.224206	0.0	0.0	0.0	0.0	0.0	0.0	0.0	0.0	0.0	0.0
retro_hsap_1772	0.043292	1.410499	0.194588	0.316177	0.153556	0.315342	0.234444	0.039793	5.623716	0.127567	0.340974	0.285261	1.164207	0.171847	0.0	9.295057	0.237327	0.414315	0.757511	0.0	0.143778	2.917858	0.316821	0.497443	0.441579	0.365485	0.13182	0.20045	0.063565	0.0	2.114979	0.230045	0.555679	0.348189	0.530038	0.344795	0.128192	0.401065	0.186133	0.256452	0.048898	0.0	0.291692	0.558007	0.575201	0.380038	0.304326	0.071236	0.408932
retro_hsap_1773	0.0	0.184421	0.0	0.0	0.462274	0.0	0.0	0.095588	4.152689	0.07986	0.173263	0.29052	0.541995	0.0	0.422226	8.944377	0.0	0.963772	0.186805	0.0	0.0	0.0	0.178024	0.0	0.0	0.164594	0.062329	0.311348	3.839997	0.0	0.0	1.021787	0.0	0.0	0.166225	0.837738	0.123277	0.227624	1.108433	0.0	0.0	0.0	0.32466	0.0	0.158075	0.0	0.0	0.316234	0.134032
retro_hsap_1774	0.0	0.0	0.056535	0.036491	0.023379	0.0	0.0	0.0	0.255834	0.033607	0.029598	0.0	0.026608	0.020087	0.0	0.705305	0.019561	0.100654	0.02984	0.0	0.220659	0.451631	0.098577	0.026484	0.074838	0.022807	0.0	0.011751	1.193274	0.0	0.0	0.222014	0.0	0.0	0.055088	0.0	0.006875	0.0	0.091315	0.0	0.0	0.0	0.027025	1.027223	0.608793	0.023508	0.0	0.089764	0.0
retro_hsap_1775	0.0	0.125557	0.0	0.201513	0.0	0.102267	0.0	0.087887	0.555037	0.0	0.300496	0.0	0.0	0.0	0.0	0.0	0.0	0.0	0.0	0.0	0.0	0.10603	0.073759	0.123431	0.137021	0.0	0.195812	0.0	0.174981	0.0	0.0	0.214177	0.0	0.142757	0.0	0.0	0.0	0.096462	0.062319	0.109943	0.032344	0.0	0.29096	0.0	0.42114	0.145253	0.0	0.0	0.0
retro_hsap_1776	0.0	0.0	0.0	0.0	0.0	0.0	0.0	0.0	0.0	0.0	0.0	0.0	0.0	0.0	0.0	0.0	0.0	0.0	0.0	0.0	0.0	0.0	0.0	0.0	0.0	0.0	0.0	0.0	0.0	0.0	0.0	0.0	0.0	0.0	0.0	0.0	0.0	0.0	0.0	0.0	0.0	0.0	0.0	0.0	0.0	0.0	0.0	0.0	0.0
retro_hsap_1777	0.0	0.0	0.0	0.0	0.0	0.0	0.0	0.0	0.0	0.0	0.0	0.0	0.0	0.0	0.0	0.0	0.0	0.0	0.0	0.0	0.0	0.0	0.0	0.0	0.0	0.0	0.0	0.0	0.0	0.0	0.0	0.0	0.0	0.0	0.0	0.0	0.0	0.0	0.0	0.0	0.0	0.0	0.0	0.0	0.0	0.0	0.0	0.0	0.0
retro_hsap_1778	0.0	0.0	0.0	0.0	0.0	0.0	0.0	0.0	0.039001	0.0	0.0	0.0	0.0	0.0	0.0	0.0	0.0	0.0	0.0	0.0	0.0	0.0	0.0	0.0	0.0	0.0	0.0	0.0	0.0	0.0	0.0	0.0	0.0	0.0	0.0	0.0	0.0	0.0	0.0	0.0	0.0	0.0	0.0	0.0	0.0	0.0	0.0	0.0	0.0
retro_hsap_1779	0.0	0.363189	0.0	0.0	0.0	0.0	0.0	0.0	0.0	0.0	0.0	0.0	0.0	0.0	0.0	0.0	0.0	0.0	0.0	0.0	0.0	0.0	0.0	0.0	0.0	0.0	0.0	0.0	0.0	0.0	0.0	0.03631	0.0	0.0	0.0	0.0	0.0	0.0	0.284132	0.0	0.0	0.0	0.0	0.0	0.12793	0.0	0.0	0.0	0.079994
retro_hsap_178	0.0	0.108231	0.0	0.0	0.0	0.0	0.0	0.0	0.0	0.0	0.0	0.0	0.0	0.0	0.0	0.0	0.0	0.169192	0.0	0.0	0.0	0.0	0.057649	0.0	0.0	0.0	0.0	0.0	0.0	1.282235	0.0	0.06708	0.0	0.0	0.0	0.0	0.006339	0.0	0.319604	0.0	0.0	0.0	0.0	0.0	0.0	0.0	0.0	0.0	0.0
retro_hsap_1780	0.0	0.115806	0.0	0.167086	0.102162	0.0	0.0	0.0	0.0	0.0	0.0	0.0	0.0	0.0	0.0	0.0	0.085351	0.0	0.0	0.508705	0.434517	0.191132	0.125281	0.0	0.0	0.0	0.0	0.0	0.075508	0.0	0.0	0.237248	0.0	0.0	0.0	0.0	0.0	0.0	0.059002	0.0	0.0	0.0	0.0	0.736136	0.061536	0.0	0.0	0.404515	0.0
retro_hsap_1781	0.098935	0.0058	0.020591	0.0	0.0	0.0	0.113369	0.0	0.0	0.0	0.0	0.153054	0.0	0.0	0.0	0.0	0.0	0.0	0.0	0.0	0.0	0.0	0.0	0.0	0.0	0.0	0.0	0.0	0.0	0.0	0.073188	0.0	0.0	0.0	0.0	0.0	0.0	0.0	0.0	0.0	0.0	0.0	0.073396	0.0	0.0	0.0	0.0	0.0	0.0
retro_hsap_1782	0.0	0.207255	0.0	0.0	0.0	0.476158	0.0	0.124893	7.947759	0.0	0.0	0.17832	0.0	0.0	0.184341	27.998314	0.369533	0.639426	0.254201	0.0	0.452748	0.0	1.305509	0.229434	0.0	0.0	0.0	0.108272	0.346074	1.078578	0.0	0.814129	0.337746	0.0	0.24598	0.211623	0.0	0.0	0.0	0.0	0.0	0.0	0.0	3.444401	0.0	0.0	0.4491	0.0	0.0
retro_hsap_1783	0.0	0.0	0.0	0.0	0.0	0.0	0.0	0.0	0.026702	0.0	0.0	0.0	0.0	0.0	0.0	0.0	0.0	0.0	0.0	0.0	0.0	0.0	0.0	0.0	0.0	0.0	0.0	0.0	0.0	0.0	0.0	0.0	0.0	0.0	0.0	0.0	0.0	0.0	0.0	0.0	0.0	0.0	0.0	0.0	0.0	0.0	0.0	0.0	0.0
retro_hsap_1784	1.407612	7.71341	0.910061	1.591022	0.928415	0.0	0.179448	0.651598	0.552791	0.690893	0.0	1.912346	2.037653	0.240185	0.28389	0.0	2.3256	1.862212	1.859963	0.0	0.0	0.0	0.226108	0.0	0.223891	0.347711	0.110605	0.0	0.0	0.0	10.964415	0.942488	0.948835	3.705772	0.084504	0.0	0.0	0.0	0.0	1.014825	0.0	0.0	1.550285	0.0	0.0	0.411069	0.33211	0.0	0.293273
retro_hsap_1785	0.0	0.0	0.0	0.0	0.0	0.0	0.0	0.0	0.0	0.0	0.0	0.0	0.0	0.0	0.0	0.0	0.0	0.0	0.0	0.0	0.0	0.0	0.0	0.0	0.0	0.0	0.0	0.0	0.0	0.0	0.0	0.0	0.0	0.0	0.0	0.0	0.0	0.0	0.0	0.0	0.0	0.0	0.0	0.0	0.0	0.0	0.0	0.0	0.0
retro_hsap_1786	0.0	0.0	0.0	0.0	0.0	0.0	0.0	0.0	0.0	0.0	0.0	0.0	0.0	0.0	0.0	0.0	0.0	0.0	0.0	0.0	0.0	0.0	0.0	0.0	0.0	0.0	0.0	0.0	0.0	0.0	0.0	0.0	0.0	0.0	0.0	0.0	0.0	0.0	0.0	0.0	0.0	0.0	0.0	0.0	0.0	0.0	0.0	0.0	0.0
retro_hsap_1787	0.103358	0.0	0.0	1.168026	0.175787	0.0	0.0	0.0	0.573998	0.0	0.193203	0.5102	0.21317	0.0	0.0	4.415119	0.60475	0.949671	0.0	0.0	0.0	0.0	0.0	0.189962	0.0	0.166455	0.070029	0.0	0.0	3.008389	0.0	0.095517	0.158187	0.0	0.0	0.0	0.0	0.0	0.440404	0.265462	0.0	0.0	0.187624	0.0	0.0	0.0	0.168813	0.0	0.0
retro_hsap_1788	0.0	4.486383	0.0	0.0	0.0	0.0	0.0	0.0	0.09195	0.0	0.0	0.0	0.043239	0.036169	0.0	0.0	0.0	0.0	0.05905	0.0	0.0	0.0	0.0	1.091933	0.0	0.648993	0.012707	0.0	0.0	0.0	0.0	0.0	0.0	0.0	0.023074	0.0	0.0	0.0	0.0	0.0	0.0	0.0	0.0	0.0	0.0	0.596934	0.124547	0.0	0.667732
retro_hsap_1789	0.0	0.0	0.0	0.0	0.0	0.0	0.0	0.0	0.040475	0.0	0.0	0.0	0.0	0.0	0.0	0.0	0.0	0.0	0.0	0.0	0.0	0.0	0.0	0.0	0.0	0.0	0.0	0.0	0.0	0.0	0.0	0.0	0.0	0.0	0.0	0.0	0.0	0.0	0.0	0.0	0.0	0.0	0.0	0.0	0.0	0.0	0.0	0.0	0.0
retro_hsap_179	0.172649	0.119174	0.106822	0.270478	0.086016	0.2558	0.881723	0.051784	7.173409	0.087492	0.532183	0.0	0.521095	0.884021	0.0	5.250365	0.152764	1.25498	0.337672	3.9819	1.934067	4.519168	1.05445	0.482492	0.321468	0.267409	0.156942	0.136273	1.557332	1.971775	0.090413	1.669856	0.230884	0.25851	0.521781	0.296131	0.051715	0.287103	1.233132	0.142341	0.0	0.230184	0.222488	13.518626	1.829464	0.453446	0.090817	1.264936	0.432973
retro_hsap_1790	0.0	0.0	0.0	0.0	0.0	0.0	0.0	0.0	0.0	0.0	0.0	0.0	0.096142	0.0	0.0	0.0	0.0	0.0	0.115821	0.0	0.0	0.0	0.0	0.0	0.0	0.0	0.0	0.0	0.0	0.0	0.17919	0.0	0.0	0.0	0.0	0.0	0.0	0.07148	0.0	0.0	0.0	0.0	0.110925	0.0	0.0	0.0	0.0	0.0	0.0
retro_hsap_1791	0.0	0.108737	0.0	0.0	1.12099	0.250616	0.832503	0.0	0.043194	0.0	0.267272	0.095856	0.402887	0.104154	0.41726	0.0	0.0	0.060548	0.0	0.073534	0.0	0.0	0.0	0.60111	0.0	0.536656	0.132665	0.039966	0.0	0.0	0.007728	0.0	0.411587	0.198779	0.0	0.444185	0.000939	0.801236	0.0	0.0	0.0	0.0	0.0	0.0	0.0	1.662685	0.697321	0.0	0.291477
retro_hsap_1792	0.163914	0.326361	0.0	0.079557	0.243855	0.036095	0.150285	0.086482	1.043112	0.100666	0.053112	0.439095	0.165644	0.042432	0.131462	3.057984	0.238875	0.049791	0.189481	0.0	0.267224	0.362459	0.18303	0.110689	0.2226	0.097287	0.108593	0.025666	0.132014	1.350231	0.468869	0.311073	0.041243	0.145404	0.11632	0.051783	0.042815	0.074485	0.209459	0.0	0.0	0.0	0.030032	0.779474	0.439245	0.207024	0.254947	0.269673	0.162221
retro_hsap_1794	0.0	0.0	0.0	0.0	0.0	0.0	0.0	0.0	0.0	0.0	0.0	0.0	0.0	0.0	0.0	0.0	0.0	0.0	0.0	0.0	0.0	0.0	0.0	0.108617	0.0	0.0	0.324032	0.0	0.0	0.0	0.783145	0.0	0.0	0.0	0.0	0.0	0.0	0.0	0.0	0.0	0.0	0.0	0.0	0.0	0.0	0.0	0.0	0.0	0.0
retro_hsap_1795	0.154425	0.108333	0.0	0.492541	0.098619	0.08099	0.0	0.196183	1.086849	0.308906	0.0	0.0	0.105078	0.09779	0.0	6.692341	0.085993	0.149104	0.0	2.750655	0.481646	3.312392	0.937905	0.0	0.0	0.214342	0.169186	0.117125	1.283516	9.428257	0.0	0.66305	0.0796	0.0	0.210307	0.095979	0.100331	0.0	0.427323	0.088983	0.0	0.0	0.0	5.826778	2.88803	0.0	0.0	0.0	0.091391
retro_hsap_1796	0.0	0.0	0.0	0.0	0.0	0.0	0.0	0.0	0.016958	0.0	0.030319	0.024274	0.0	0.048284	0.0	0.0	0.0	0.0	0.0	0.0	0.0	0.0	0.0	0.0	0.0	0.0	0.0	0.0	0.0	0.0	0.022728	0.0	0.0	0.0	0.0	0.0	0.0	0.0	0.0	0.0	0.0	0.0	0.0	0.0	0.031402	0.0	0.0	0.0	0.0
retro_hsap_1797	0.233127	0.673251	0.305672	0.644511	0.243492	1.02923	0.555518	0.374313	0.898726	0.178094	0.694074	1.371867	1.035363	0.961618	0.705348	2.879601	0.113709	0.836499	0.0	2.923499	0.0	0.0	0.0	0.986965	0.0	0.79889	0.736379	0.302202	0.0	0.0	3.97279	0.0	0.755547	0.374159	0.559681	0.694934	0.254251	1.267808	0.0	0.106149	0.0	0.0	0.240332	0.0	0.0	1.808657	0.53262	0.0	0.321759
retro_hsap_1798	0.0	0.251795	0.0962	0.296613	0.148775	0.160644	0.0	0.080914	1.051863	0.197905	0.18285	0.303978	0.528488	0.0	0.260595	4.944848	0.105009	0.322574	0.409279	0.0	0.0	0.096039	0.134517	0.232882	0.513805	0.286443	0.287148	0.162297	0.0	2.550563	0.0	0.127332	0.06021	0.345477	0.268951	0.357437	0.120262	0.369477	0.0	0.093914	0.0	0.0	0.162344	0.302353	0.0	0.215098	0.141013	0.0	0.291631
retro_hsap_1799	0.0	0.0	0.0	0.0	0.0	0.023028	0.0	0.0	0.597829	0.0	0.625816	0.0	0.0	0.0	0.0	10.019953	0.0	0.0	0.0	0.0	0.022014	0.0	0.02211	0.488532	0.0	0.0	0.202855	0.192117	0.0	0.241418	0.0	0.065268	0.0	0.0	0.0	0.0	0.0	0.086053	0.0	0.0	0.0	0.0	0.0	2.036597	0.009374	0.0	0.057891	0.0	0.0
retro_hsap_18	0.0	0.007788	0.0	0.0	0.0	0.0	0.0	0.0	0.021039	0.0	0.0	0.0	0.0	0.0	0.0	0.0	0.0	0.0	0.0	0.0	0.019598	0.01053	0.0	0.0	0.0	0.0	0.0	0.020713	0.0	0.0	0.0	0.0	0.005231	0.0	0.0	0.0	0.00265	0.049332	0.0	0.0	0.0	0.0	0.0	5e-06	0.0	0.0	0.015207	0.0	0.0
retro_hsap_180	0.0	0.0	0.0	0.0	0.0	0.0	0.0	0.0	1.168534	0.0	0.0	0.0	0.0	0.0	0.0	0.0	0.0	0.0	0.0	0.0	0.0	0.0	0.0	0.0	0.0	0.0	0.0	0.0	0.0	0.0	0.0	0.084411	0.0	0.0	0.0	0.0	0.0	0.0	0.0	0.0	0.0	0.0	0.0	0.0	0.0	0.0	0.0	0.0	0.0
retro_hsap_1800	0.0	0.178196	0.185146	0.064989	1.495781	0.045566	0.652602	0.217848	0.0	0.0	0.0	0.532149	0.752113	0.0	0.379046	5.809752	0.40099	1.106983	0.0	0.0	0.108636	0.0	0.0	0.191426	0.678416	0.127307	0.039595	0.0	0.0	0.0	0.0	0.046215	0.277959	0.0	0.0	0.800962	0.061896	0.044918	0.29843	0.0	0.0	0.0	0.0	0.0	0.72771	0.0	0.090785	0.0	0.190814
retro_hsap_1801	0.0	0.0	0.0	0.337584	0.0	0.14996	0.0	0.237181	0.0	0.0	0.0	0.0	0.228656	0.165628	0.0	0.0	0.550397	0.0	0.983362	0.0	0.0	0.0	0.637574	0.0	0.0	0.446147	0.343498	0.090096	0.0	0.0	0.82502	0.0	0.515597	0.0	0.235196	0.0	0.097954	0.162884	0.0	0.162739	0.0	0.0	0.131532	0.0	0.0	0.245079	0.443605	0.0	0.0
retro_hsap_1802	0.0	0.056803	0.0	0.0	0.0	0.0	0.0	0.0	0.0	0.0	0.0	0.0	0.073364	0.0	0.0	0.0	0.0	0.0	0.0	0.0	0.0	0.0	0.0	0.0	0.0	0.0	0.0	0.0	0.0	0.0	0.0	0.019142	0.0	0.0	0.0	0.0	0.0	0.0	0.079189	0.0	0.0	0.0	0.0	0.0	0.0	0.0	0.0	0.0	0.0
retro_hsap_1803	0.704861	16.586996	0.405761	0.179956	1.189555	0.404902	0.656396	0.36899	0.291652	0.058346	0.121588	0.474745	1.104629	0.364554	1.045869	0.0	0.441034	0.039026	1.175168	2.257737	4.069949	6.278216	2.968044	0.354207	0.729143	0.229883	0.043183	0.187904	1.488626	9.347673	28.785875	0.770544	1.10307	0.990899	0.595513	0.889852	0.743544	0.249197	0.622192	0.185402	0.0	3.361677	0.428252	10.870124	3.32556	0.124781	0.679769	0.625795	0.17391
retro_hsap_1804	0.0	1.367332	0.0	0.0	0.0	0.0	0.0	0.0	0.0	0.0	0.0	0.0	0.0	0.0	0.0	0.0	0.0	0.0	0.0	0.0	0.0	0.0	0.279531	0.0	0.0	0.0	0.0	0.0	0.0	0.158137	0.0	0.083187	0.065465	0.0	0.0	0.0	0.057826	0.0	0.087161	0.0	0.0	0.0	0.0	0.0	0.7763	0.0	0.0	0.0	0.0
retro_hsap_1805	0.0	0.225905	0.0	0.0	0.156079	0.0	0.0	0.0	0.0	0.0	0.0	0.248529	0.0	0.0	0.0	0.0	0.0	0.149731	0.278402	0.0	0.283179	0.653447	0.128965	0.0	0.0	0.083811	0.034311	0.0	0.475813	0.0	0.0	0.056169	0.0	0.13724	0.0	0.0	0.126073	0.0	0.077026	0.262603	0.0	0.822017	0.0	0.0	0.0	0.0	0.0	0.169811	0.0
retro_hsap_1806	0.095524	0.074674	0.0	0.0	0.0	0.0	0.132671	0.0	0.0	0.069988	0.0	0.225389	0.0	0.0	0.0	0.0	0.0	0.0	0.0	0.0	0.0	0.0	0.0	0.089047	0.0	0.0	0.0	0.0	0.0	0.0	0.0	0.0	0.0	0.127515	0.0	0.0	0.0	0.0	0.0	0.0	0.0	0.0	0.18607	0.0	0.0	0.0	0.0	0.0	0.0
retro_hsap_1807	0.0	0.0	0.0	0.0	0.0	0.0	0.0	0.055006	0.0	0.0	0.103587	0.0	0.0	0.081216	0.0	0.0	0.0	0.0	0.0	0.0	0.0	0.0	0.0	0.100164	0.0	0.195429	0.0	0.0	0.0	0.0	0.0	0.0	0.0	0.0	0.0	0.0	0.0	0.0	0.0	0.0	0.0	0.0	0.0	0.0	0.0	0.306134	0.283892	0.0	0.0
retro_hsap_1808	0.0	0.462899	0.0	0.950036	0.200119	0.146749	0.0	4.910236	1.230414	1.023399	0.0	0.373902	0.129429	3.923537	0.092196	0.0	0.0	0.443157	0.224493	0.0	0.0	0.0	0.292478	0.0	0.0	0.0	0.430617	10.431155	0.024245	0.0	0.0	0.131321	0.0	0.0	0.0	0.0	0.190718	0.0	0.279288	0.0	0.061641	0.0	0.223121	0.0	0.170169	0.137412	0.290575	0.0	0.0
retro_hsap_1809	0.024481	0.117392	0.0	0.0	0.0	0.052213	0.110325	0.0	0.0	0.0	0.0	0.028751	0.0	0.0	0.028275	0.0	0.029144	0.080483	0.0	0.0	0.0	0.093147	0.015724	0.039207	0.0	0.0	0.015906	0.0	0.074093	0.05738	0.318819	0.067199	0.026946	0.053373	0.0	0.067291	0.007739	0.02675	0.0	0.084588	0.0	0.0	0.0	0.0	0.074902	0.0	0.0	0.0	0.029495
retro_hsap_181	0.0	0.059049	0.0	0.0	0.0	0.0	0.0	0.0	0.106536	0.0	0.0	0.0	0.0	0.0	0.0	0.0	0.0	0.0	0.0	0.0	0.0	0.0	0.0	0.0	0.0	0.0	0.034729	0.0	0.0	0.0	0.0	0.0	0.0	0.0	0.0	0.0	0.0	0.0	0.0	0.0	0.0	0.0	0.0	0.0	0.050031	0.0	0.0	0.0	0.0
retro_hsap_1810	0.0	0.0	0.0	0.0	0.0	0.0	0.0	0.0	0.058544	0.0	0.0	0.228684	0.0	0.0	0.0	0.0	0.0	0.260058	0.0	0.0	0.0	0.0	0.0	0.0	0.0	0.0	0.071382	0.0	0.0	0.858199	0.0	0.0	0.0	0.0	0.0	0.0	0.0	0.0	0.0	0.0	0.0	0.316223	0.0	0.0	0.0	0.0	0.0	0.0	0.0
retro_hsap_1811	0.0	0.069791	0.0	0.0	0.0	0.0	0.0	0.0	0.0	0.159265	0.0	0.0	0.0	0.0	0.0	0.0	0.0	0.0	0.0	0.0	0.0	0.0	0.0	0.0	0.0	0.0	0.0	0.0	0.0	0.0	0.0	0.06258	0.0	0.0	0.0	0.0	0.0	0.0	0.0	0.0	0.0	0.0	0.0	0.0	0.0	0.0	0.0	0.0	0.0
retro_hsap_1812	0.0	0.0	0.0	0.0	0.0	0.0	0.0	0.0	0.0	0.0	0.0	0.0	0.0	0.0	0.0	0.0	0.0	0.0	0.0	0.0	0.0	0.0	0.0	0.0	0.0	0.0	0.0	0.0	0.0	0.0	0.0	0.0	0.0	0.0	0.0	0.0	0.0	0.0	0.0	0.0	0.0	0.0	0.0	0.0	0.0	0.0	0.0	0.0	0.0
retro_hsap_1813	0.0	0.0	0.0	0.0	0.0	0.0	0.0	0.0	0.004016	0.0	0.0	0.0	0.0	0.0	0.0	0.0	0.0	0.0	0.0	0.0	0.0	0.0	0.0	0.0	0.0	0.0	0.006461	0.0	0.0	0.760296	0.0	0.027459	0.0	0.0	0.0	0.0	0.0	0.0	0.0	0.0	0.0	0.022119	0.0	0.0	0.0	0.0	0.0	0.003946	0.0
retro_hsap_1814	0.10332	0.0	0.0	0.72209	0.000269	0.0	0.0	0.0	1.72773	0.0	0.004278	0.256426	0.368901	0.0	0.013805	15.076235	0.0	0.0	0.0	0.0	0.0	0.0	0.0	0.226158	0.0	0.0	0.0	0.680994	0.0	0.0	0.0	0.0	0.355509	0.067607	0.0	0.785133	1.040393	0.0	0.0	0.0	0.0	0.0	0.0	0.0	0.0	0.795232	0.0	0.0	0.0
retro_hsap_1815	0.0	0.029884	0.0	0.0	0.0	0.04559	0.0	0.036662	0.041555	0.0	0.073409	0.0	0.0	0.053321	0.0	1.536584	0.0	0.0	0.0	0.0	0.0	0.0	0.0	0.0	0.0	0.125927	0.058396	0.033655	0.0	0.0	0.0	0.0	0.0	0.0	0.0	0.0	0.021189	0.05056	0.0	0.0	0.0	0.0	0.0	0.0	0.0	0.066391	0.0	0.0	0.051114
retro_hsap_1816	0.0	0.0	0.0	0.0	0.0	0.0	0.0	0.0	0.31299	0.0	0.0	0.0	0.0	0.0	0.0	0.0	0.018916	0.0	0.0	0.0	0.0	0.0	0.0	0.0	0.0	0.0	0.0	0.0	0.0	0.0	0.083934	0.0	0.0	0.0	0.005502	0.0	0.0	0.0	0.0	0.0	0.0	0.0	0.0	0.0	0.0	0.0	0.0	0.0	0.0
retro_hsap_1817	0.277718	0.781562	0.920522	0.502965	0.482769	3.585449	0.884223	0.489988	3.774559	0.0	2.374277	0.755067	0.441297	4.002431	0.0	6.324708	0.211432	0.118214	0.231358	0.0	0.0	0.0	0.079747	1.56341	0.151348	2.601775	3.877848	2.502829	0.650067	0.0	5.274811	0.084975	0.29741	0.187493	0.783778	0.42275	0.0	6.55483	0.0	0.783412	0.0	0.0	0.529908	0.0	0.0	4.724494	1.59931	0.079856	3.775437
retro_hsap_1818	0.0	0.015234	0.063902	0.0	0.057886	0.431864	0.0	0.138974	0.084447	0.073772	0.126497	0.076116	0.136491	0.076413	0.050245	0.526143	0.0	0.05631	0.0	0.0	0.0	0.0	0.0	0.07602	0.034693	0.726039	0.141654	0.136952	0.0	0.0	0.0	0.018653	0.015752	0.051382	0.0	0.079926	0.034656	0.162309	0.04802	0.156227	0.155898	0.0	0.0	0.076989	0.0	0.271605	0.0	0.0	0.422304
retro_hsap_1819	0.0	0.023829	0.0	0.0	0.0	0.0	0.0	0.052476	0.033076	0.025605	0.0	0.0	0.0	0.0	0.0	0.0	0.0	0.0	0.0	0.168033	0.0	0.0	0.0	0.0	0.0	0.0	0.0	0.0	0.0	0.0	1.355067	0.021683	0.0	0.0	0.045189	0.0	0.0	0.0	0.023957	0.0	0.0	0.0	0.029974	0.0	0.0	0.0	0.0	0.01705	0.0
retro_hsap_182	0.0	0.137062	0.0	0.0	0.0	0.0	0.0	0.0	0.086751	0.0	0.0	0.0	0.0	0.0	0.0	0.0	0.0	0.0	0.0	0.0	0.0	0.0	0.0	0.0	0.0	0.0	0.0	0.0	0.0	0.0	0.0	0.0	0.0	0.0	0.0	0.0	0.0	0.0	0.0	0.0	0.0	0.0	0.0	0.0	0.259482	0.0	0.0	0.0	0.173153
retro_hsap_1820	0.0	0.0	0.0	0.0	0.0	0.0	0.0	0.0	0.0	0.0	0.0	0.0	0.0	0.0	0.0	0.0	0.0	0.0	0.0	0.0	0.0	0.0	0.0	0.0	0.0	0.0	0.0	0.0	0.0	0.0	0.48914	0.0	0.0	0.0	0.0	0.0	0.317758	0.0	0.0	0.0	0.0	0.0	0.0	0.0	0.0	0.040387	0.0	0.0	0.0
retro_hsap_1821	0.0	0.320761	0.0	0.0	0.0	0.0	0.0	0.0	5.518768	0.0	0.0	0.0	0.0	0.227018	0.0	0.0	0.301375	0.0	0.0	0.0	0.0	0.374714	0.595993	0.0	0.0	0.0	0.0	0.0	0.0	0.0	0.0	0.403295	0.0	0.0	0.0	0.0	0.0	0.0	0.274029	0.0	0.0	0.0	0.0	0.0	0.639652	0.0	0.322059	0.122413	0.0
retro_hsap_1823	0.0	0.004872	0.0	0.0	0.0	0.0	0.0	0.016255	0.0	0.0	0.0	0.0	0.012618	0.0	0.0	0.0	0.0	0.040633	0.0	0.0	0.0	0.096867	0.371216	0.0	0.0	0.0	0.016158	0.022027	0.01491	0.0	10.299186	0.002771	0.0	0.01741	0.013222	0.0	0.003786	0.0	1.309213	0.010733	0.0	0.0	0.008326	0.0	0.0	0.0	0.013831	0.003609	0.011589
retro_hsap_1824	0.0	0.0	0.0	0.0	0.0	0.0	0.0	0.0	0.0	0.0	0.0	0.0	0.0	0.0	0.0	0.0	0.0	0.0	0.0	0.0	0.0	0.0	0.0	0.0	0.0	0.0	0.0	0.0	0.0	0.0	0.0	0.0	0.0	0.0	0.0	0.0	0.0	0.0	0.0	0.0	0.0	0.0	0.0	0.0	0.0	0.0	0.0	0.0	0.0
retro_hsap_1825	0.0	0.0	0.0	0.0	0.0	0.0	0.0	0.0	0.0	0.0	0.0	0.0	0.0	0.0	0.0	0.0	0.0	0.0	0.0	0.0	0.0	0.0	0.0	0.0	0.0	0.0	0.0	0.0	0.0	0.0	0.0	0.0	0.0	0.0	0.0	0.0	0.0	0.0	0.0	0.0	0.0	0.0	0.0	0.0	0.0	0.0	0.0	0.0	0.0
retro_hsap_1826	0.0	0.023899	0.0	0.0	0.0	0.0	0.0	0.0	0.014906	0.0	0.0	0.0	0.0	0.0	0.0	0.0	0.0	0.068474	0.0	0.0	0.057659	0.0	0.022231	0.0	0.0	0.0	0.0	0.0	0.027151	0.16242	0.0	0.059836	0.0	0.0	0.0	0.0	0.0	0.0	0.061659	0.0	0.0	0.544	0.0	2.148754	0.1184	0.0	0.046601	0.0	0.0
retro_hsap_1827	0.0	0.049258	0.0	0.0	0.0	0.0	0.0	0.0	0.0	0.0	0.0	0.0	0.0	0.099142	0.0	0.0	0.0	0.0	0.0	0.0	0.192748	3.94771	0.166575	0.0	0.0	0.0	0.0	0.0	0.0	0.0	0.0	0.098288	0.0	0.0	0.0	0.0	0.0	0.0	0.112036	0.0	0.0	0.0	0.0	4.566495	0.425552	0.0	0.114568	0.0	0.0
retro_hsap_1828	0.0	0.377614	0.0	0.0	0.0	0.0	0.0	0.0	0.0	0.0	0.0	0.0	0.0	0.0	0.0	0.0	0.0	0.0	0.0	1.451785	3.025827	14.838768	5.162108	0.0	0.0	0.0	0.0	0.0	0.688251	0.0	0.0	0.0	0.0	0.0	0.0	0.0	0.0	0.0	0.426373	0.268575	0.0	0.0	0.0	22.43031	1.059637	0.0	0.0	0.794357	0.0
retro_hsap_183	0.0	0.0	0.0	0.0	0.0	0.0	0.0	0.0	0.0	0.0	0.0	0.0	0.0	0.0	0.0	0.0	0.0	0.0	0.0	0.0	0.0	0.0	0.0	0.0	0.0	0.0	0.0	0.0	0.0	0.0	0.0	0.0	0.0	0.0	0.0	0.0	0.0	0.0	0.0	0.0	0.0	0.0	0.0	0.240169	0.0	0.0	0.0	0.0	0.0
retro_hsap_1833	0.0	0.0	0.0	0.0	0.0	0.074157	0.0	0.0	0.0	0.0	0.0	0.0	0.110264	0.0	0.0	0.0	0.085372	0.0	0.0	0.0	0.110426	0.0	0.0	0.0	0.0	0.0	0.045733	0.0	0.0	0.0	0.0	0.0	0.0	0.0	0.0	0.102524	0.082509	0.0	0.0	0.0	0.0	0.0	0.0	0.0	0.078139	0.109677	0.0	0.0	0.0
retro_hsap_1834	0.766399	1.061552	0.733722	0.393696	0.575262	0.0	1.436732	0.0	0.0	0.21615	0.0	0.702004	2.798127	0.0	2.741389	0.0	0.823917	0.0	0.831774	0.0	0.527337	0.0	1.176295	0.0	0.831902	0.0	0.0	0.0	0.0	0.0	0.0	0.20349	2.773333	1.001745	0.643126	0.760719	0.0	0.0	0.0	0.0	0.0	0.0	1.159618	0.0	0.0	0.0	0.0	0.0	0.0
retro_hsap_1835	16.774337	4.208926	0.0	0.645963	4.225797	6.238715	2.250674	11.468286	2.442456	20.592045	2.301467	0.0	1.841942	8.085579	0.456646	0.0	8.645025	0.280364	1.203202	0.0	0.0	0.0	0.0	0.605614	5.288227	3.88429	3.247565	9.784013	0.0	0.0	0.0	0.05415	1.256043	4.305923	2.050454	3.559174	0.100005	3.844424	0.0	9.498773	0.0	0.0	9.711309	0.0	0.0	4.466747	0.731551	0.0	8.528278
retro_hsap_1836	0.0	0.037613	0.0	0.077576	0.050537	0.0	0.0	0.0	0.0	0.0	0.110316	0.0	0.0	0.0	0.0	0.0	0.0	0.0	0.058683	0.0	0.0	0.0	0.062824	0.0	0.0	0.0	0.044559	0.0	0.0	0.0	0.0	0.0	0.0	0.0	0.055338	0.0	0.0	0.0	0.0	0.039713	0.0	0.0	0.032441	0.0	0.0	0.0	0.0	0.0	0.0
retro_hsap_1837	0.0	0.0	0.0	0.0	0.05572	0.0	0.0	0.0	0.17085	0.0	0.0	0.0	0.0	0.0	0.0	5.060344	0.0	0.0	0.0	0.0	0.0	0.249427	0.04859	0.0	0.0	0.0	0.0	0.195152	0.0	0.0	0.0	0.044564	0.0	0.0	0.168826	0.0	0.019499	0.0	0.0	0.060623	0.0	0.0	0.0	0.0	0.276097	0.0	0.0	0.0	0.0
retro_hsap_1838	0.102704	0.096692	0.055334	0.0	0.129663	0.202458	0.140786	0.123844	2.27227	0.04035	0.395494	0.723739	0.093529	0.0	0.0	18.671893	0.063196	2.564385	0.059955	0.722447	1.170412	4.588858	1.495115	0.467566	0.182487	0.241521	0.098454	0.252238	1.415026	1.229771	0.274394	1.472292	0.181201	0.200642	0.0	0.089232	0.132639	0.131716	1.077355	0.056733	0.491763	0.469915	0.046102	5.33041	1.302156	0.411013	0.252751	0.413023	0.319579
retro_hsap_184	0.0	0.007655	0.0	0.0	0.0	0.0	0.0	0.0	0.023078	0.0	0.0	0.0	0.0	0.0	0.0	0.0	0.0	0.0	0.0	0.0	0.0	0.0	0.0	0.0	0.0	0.0	0.037395	0.0	0.0	0.0	0.0	0.0	0.0	0.0	0.0	0.0	0.0	0.0	0.0	0.0	0.0	0.0	0.0	0.0	0.0	0.0	0.024613	0.0	0.0
retro_hsap_1840	0.0	0.0	0.0	0.0	0.0	0.0	0.0	0.0	0.051249	0.0	0.0	0.0	0.0	0.0	0.0	0.0	0.0	0.0	0.0	0.0	0.0	0.0	0.0	0.0	0.0	0.0	0.0	0.0	0.0	0.0	0.0	0.020688	0.0	0.0	0.0	0.0	0.0	0.0	0.0	0.0	0.0	0.0	0.0	0.0	0.0	0.087004	0.0	0.0	0.0
retro_hsap_1841	0.0	0.262559	0.0	0.0	0.0	0.0	0.0	0.0	0.0	0.0	0.0	0.243247	0.257437	0.0	0.0	0.0	0.28215	0.136216	0.242395	0.0	0.0	0.0	0.0	0.0	0.205911	0.0	0.0	0.222179	0.0	0.0	0.0	0.0	0.049395	0.0	0.0	0.0	0.0	0.0	0.0	0.0	0.352443	0.0	0.038225	0.0	0.0	0.196294	0.0	0.0	0.139116
retro_hsap_1842	0.0	0.0	0.0	0.0	0.307794	0.0	0.0	0.0	0.108992	0.0	0.0	0.0	0.0	0.0	0.0	2.53379	0.0	0.0	0.0	0.0	0.0	0.0	0.0	0.0	0.0	0.0	0.0	0.0	0.0	0.0	0.40001	0.0	0.0	0.0	0.0	0.0	0.037046	0.129372	0.0	0.0	0.0	0.0	0.0	0.0	0.0	0.0	0.0	0.0	0.134698
retro_hsap_1843	0.0744	0.11602	0.143044	0.0	0.132978	0.0	0.192318	0.0	0.0	0.434493	0.0	0.213816	0.439446	0.114891	0.100162	0.0	0.0	0.0	0.0	0.0	0.0	0.0	0.0	0.0	0.0	0.0	0.0	0.157925	0.0	0.0	0.0	0.027552	0.284701	0.0	0.201812	0.0	0.0	0.0	0.0	0.295715	0.0	0.0	0.231457	0.0	0.0	0.0	0.0	0.0	0.0
retro_hsap_1844	0.0	0.0	0.0	0.0	0.0	0.0	0.0	0.0	0.0	0.0	0.0	0.0	0.0	0.0	0.0	0.0	0.0	0.0	0.0	0.0	0.0	0.0	0.0	0.0	0.0	0.0	0.0	0.0	0.0	0.0	0.0	0.0	0.0	0.0	0.0	0.0	0.0	0.0	0.0	0.0	0.0	0.0	0.0	0.0	0.0	0.0	0.0	0.0	0.0
retro_hsap_1845	0.0	0.052003	0.0	0.0	0.0	0.0	0.0	0.0	0.0	0.0	0.0	0.0	0.0	0.0	0.0	0.0	0.0	0.0	0.0	0.0	0.0	0.0	0.0	0.0	0.0	0.0	0.0	0.0	0.0	0.0	0.0	0.0	0.0	0.0	0.0	0.0	0.0	0.0	0.0	0.0	0.0	0.0	0.0	0.0	0.0	0.0	0.0	0.018984	0.032111
retro_hsap_1846	0.0	0.0	0.0	0.0	0.0	0.0	0.0	0.0	0.0	0.0	0.0	0.0	0.0	0.0	0.0	0.0	0.0	0.0	0.0	0.0	0.091464	0.0	0.0	0.0	0.0	0.0	0.0	0.0	0.0	0.0	0.0	0.0	0.0	0.0	0.0	0.0	0.0	0.0	0.0	0.0	0.0	0.0	0.0	0.0	0.0	0.0	0.0	0.0	0.0
retro_hsap_1847	0.0	0.107223	0.0	0.0	0.0	0.0	0.0	0.0	0.036074	0.0	0.0	0.0	0.0	0.0	0.0	0.0	0.0	0.0	0.0	0.0	0.0	0.054019	0.0	0.0	0.0	0.0	0.035834	0.0	0.0	0.0	0.0	0.0	0.0	0.0	0.0	0.0	0.02386	0.0	0.0	0.0	0.0	0.0	0.0	0.0	0.0	0.0	0.0	0.0	0.0
retro_hsap_1848	0.0	0.0	0.0	0.0	0.0	0.0	0.0	0.014654	0.0	0.0	0.02538	0.0	0.0	0.021071	0.0	0.0	0.0	0.0	0.0	0.0	0.0	0.0	0.0	0.024931	0.0	0.0	0.030651	0.013003	0.0	0.0	1.265885	0.0	0.0	0.0	0.0	0.0	0.0	0.0	0.008893	0.0	0.0	0.0	0.0	0.0	0.028563	0.070539	0.069233	0.0	0.038373
retro_hsap_1849	0.0	0.122458	0.454564	2.460715	0.790704	0.050167	0.170618	0.076841	0.09403	4.411806	0.141467	0.164465	0.149103	7.783627	0.038066	0.0	1.047827	0.045628	0.178553	0.0	0.290525	1.238314	0.281138	0.870842	2.061522	0.059002	1.408364	9.981012	0.0	0.0	0.409453	0.268488	0.037355	0.396898	0.442809	0.089456	0.013058	0.803051	0.0	0.0	2.50693	0.437107	0.665639	0.356027	0.327297	0.127436	0.065367	1.501444	1.394037
retro_hsap_185	0.0	0.0	0.0	0.0	0.0	0.0	0.0	0.0	0.0	0.0	0.0	0.0	0.0	0.0	0.0	0.0	0.0	0.0	0.0	0.0	0.0	0.0	0.0	0.0	0.0	0.0	0.0	0.0	0.0	0.0	0.0	0.005476	0.0	0.0	0.0	0.0	0.0	0.0	0.0	0.0	0.0	0.0	0.0	0.0	0.0	0.0	0.0	0.0	0.0
retro_hsap_1850	0.0	0.07556	0.332123	0.0	0.02961	0.166215	0.04362	0.108407	0.036688	0.00863	0.0	0.036689	0.0	0.628854	0.0	0.0	0.023866	0.051849	0.183515	0.0	0.0	0.143214	0.0	0.255263	0.01625	0.058284	0.355589	0.04955	0.024084	0.024068	0.097635	0.027778	0.032212	0.132565	0.0	0.027243	0.007391	0.284897	0.0	0.011414	0.0	0.0	0.223499	0.0	0.051836	0.015845	0.182719	0.007933	0.147924
retro_hsap_1851	0.0	0.0	0.0	0.0	0.170557	0.0	0.0	0.0	0.717636	0.068108	0.0	0.0	0.0	0.0	0.0	4.519413	0.0	0.0	0.0	0.0	0.0	0.0	0.0	0.0	0.0	0.0	0.06912	0.135827	0.0	0.0	18.390466	0.0327	0.14829	0.0	0.0	0.0	0.0	0.0	0.0	0.0	0.0	0.0	0.0	4.540347	0.0	0.0	0.0	0.0	0.0
retro_hsap_1852	0.094159	0.325622	0.098999	0.065121	0.180307	0.379738	0.203696	0.326305	0.121248	0.118888	0.267488	0.118908	0.111798	0.256143	0.093046	0.0	0.140235	0.0	0.134382	0.0	0.0	0.0	0.011481	0.611529	0.104097	0.183579	0.362984	0.350402	0.006052	0.0	0.814226	0.004647	0.124543	0.070962	0.237571	0.084404	0.061964	0.339796	0.018263	0.073032	0.0	0.0	0.118724	0.013943	0.007246	0.263437	0.372272	0.001394	0.261342
retro_hsap_1853	0.0	0.140394	0.0	0.0	0.0	0.0	0.0	0.0	0.0	0.0	0.0	0.0	0.0	0.0	0.0	0.0	0.0	0.0	0.0	0.0	0.0	0.0	0.0	0.0	0.0	0.0	0.0	0.0	0.658028	0.0	0.0	0.0	0.0	0.0	0.0	0.0	0.0	0.0	0.0	0.0	0.0	0.0	0.0	0.0	0.0	0.0	0.0	0.0	0.0
retro_hsap_1854	0.0	0.052924	0.0	0.0	0.0	0.05841	0.0	0.0	0.218948	0.0	0.0	0.0	0.0	0.0	0.0	1.284315	0.0	0.857347	0.0	0.0	0.201969	0.0	0.455242	0.0	0.0	0.08091	0.0	0.0	0.0	0.329918	2.167935	0.846214	0.0	0.0	0.0	0.079779	0.0	0.0	0.090339	0.0	0.0	0.0	0.0	0.520248	1.150211	0.0	0.0	0.824958	0.0
retro_hsap_1855	1.012849	2.014056	0.635526	0.0	0.718377	0.66821	1.583468	0.431415	0.98916	0.255834	0.153625	1.757053	2.2044	0.190723	1.330178	0.0	0.854626	1.291913	0.350266	5.141578	0.193009	0.745266	0.49198	0.386565	2.278654	0.819869	0.459648	0.113537	0.0	2.714058	1.709394	0.100184	1.752741	0.77523	1.701359	0.266142	0.292774	1.088672	0.180183	0.383412	0.07684	0.0	0.951988	0.85224	0.628146	0.720948	0.469256	2.261901	0.276326
retro_hsap_1856	0.0	0.0	0.0	0.0	0.0	0.0	0.0	0.0	0.0	0.0	0.0	0.0	0.0	0.0	0.0	0.0	0.143652	0.0	0.0	0.0	0.0	0.0	0.0	0.0	0.0	0.0	0.073805	0.0	0.0	0.0	0.0	0.0	0.0	0.0	0.0	0.0	0.0	0.0	0.0	0.0	0.0	0.0	0.0	0.0	0.0	0.0	0.0	0.0	0.0
retro_hsap_1857	0.0	0.569437	0.0	0.0	0.0	0.0	0.0	0.0	0.0	0.0	0.0	0.322329	0.0	0.0	0.0	0.0	0.0	0.296876	0.0	0.0	0.296884	0.0	0.0	0.0	0.0	0.0	0.0	0.0	0.0	0.0	0.0	0.113427	0.0	0.0	0.0	0.381981	0.0	0.0	0.0	0.0	0.0	0.0	0.247517	0.0	0.0	0.0	0.0	0.0	0.0
retro_hsap_1859	0.0	0.0	0.0	0.0	0.0	0.0	0.0	0.0	0.0	0.0	0.0	0.0	0.0	0.0	0.0	0.0	0.0	0.0	0.0	0.0	0.0	2.79928	0.0	0.0	0.0	0.0	0.0	0.0	0.589602	0.0	0.0	0.0	0.0	0.0	0.0	0.0	0.036627	0.0	0.102521	0.0	0.0	0.0	0.0	0.0	0.0	0.0	0.0	0.0	0.0
retro_hsap_186	0.0	0.0	0.0	0.0	0.0	0.0	0.0	0.0	0.190066	0.015014	0.032024	0.024577	0.0	0.07625	0.0	0.528472	0.0	0.199539	0.0	0.0	0.155206	1.404661	0.019142	0.0	0.0	0.029379	0.024407	0.014607	0.191884	0.0	0.0	0.172178	0.0	0.0	0.0	0.029536	0.0	0.0	0.0	0.0	0.0	0.0	0.018495	0.304558	0.143282	0.0	0.126242	0.044393	0.049257
retro_hsap_1860	0.0	0.0	0.0	0.22329	0.0	0.116626	0.0	0.0	0.688179	0.157579	0.0	0.111254	0.144887	0.144704	0.0	6.845597	0.0	0.0	0.0	0.0	0.136165	9.292917	0.204595	0.0	0.0	0.0	0.0	0.0	0.0	2.495354	2.188747	0.230588	0.0	0.0	0.0	0.39605	0.0	0.0	0.0	0.118463	0.0	0.0	0.197588	2.017932	0.286511	0.0	0.0	0.652082	0.123451
retro_hsap_1861	0.095756	0.077396	0.0	0.0	0.0	0.0	0.0	0.0	0.078354	0.0	0.0	0.0	0.0	0.0	0.0	0.0	0.0	0.0	0.241066	0.0	0.0	0.0	0.0	0.0	0.0	0.0	0.074751	0.0	0.0	0.0	0.0	0.0	0.0	0.0	0.0	0.771224	0.0	0.0	0.0	0.115927	0.0	0.0	0.0	0.0	0.0	0.0	0.0	0.0	0.0
retro_hsap_1862	0.0	0.010245	0.0	0.073249	0.0	0.0	0.047582	0.0	0.248859	0.0	0.14709	0.0	0.0	0.0	0.0	0.0	0.014249	0.0	0.036671	0.361562	0.007859	0.009106	0.197183	0.0	0.043114	0.282683	0.044424	0.015348	0.0	2.242258	0.489087	0.138616	0.066805	0.073347	0.117016	0.0	0.000843	0.0	0.01994	0.0	0.0	0.0	0.0	0.0	0.071448	0.0	0.000974	0.0	0.171417
retro_hsap_1864	0.0	0.390691	0.270102	0.0	0.013891	0.009086	0.51554	0.25202	0.020571	0.0	0.019311	0.259268	0.356984	0.298767	0.221324	0.0	0.065549	0.0	0.119635	0.0	0.023995	0.035566	0.047766	0.037479	0.0	0.0	0.018943	0.0	0.119156	0.358192	6.089809	0.020221	0.246527	0.0	0.0	0.0255	0.104399	0.155836	0.040028	0.378649	0.0	0.0	0.419177	0.0	0.0	0.20633	0.0	0.0	0.170253
retro_hsap_1865	0.0	0.055625	0.0	0.0	0.147062	0.0	0.0	0.0	0.244434	0.0	0.0	0.0	0.0	0.0	0.0	3.069334	0.0	0.536293	0.0	0.0	0.0	0.22042	0.145828	0.0	0.188934	0.0	0.068803	0.0	1.790037	0.0	0.0	0.042171	0.126112	0.0	0.0	0.150144	0.0	0.0	0.469765	0.0	0.0	0.530992	0.0	3.055224	0.391551	0.0	0.0	0.0	0.0
retro_hsap_1866	0.0	0.0	0.0	0.0	0.0	0.0	0.0	0.0	0.0	0.0	0.0	0.0	0.0	0.0	0.0	2.190282	0.0	0.0	0.0	0.0	0.0	0.0	0.0	0.0	0.0	0.046372	0.0	0.0	0.0	0.0	0.0	0.0	0.149387	0.0	0.0	0.0	0.0	0.0	0.0	0.0	0.0	0.0	0.0	0.0	0.0	0.0	0.0	0.463697	0.0
retro_hsap_1867	0.0	0.043679	0.0	0.0	0.0	0.0	0.0	0.0	0.0	0.0	0.0	0.0	0.0	0.0	0.0	0.0	0.0	0.027639	0.0	0.0	0.0	0.0	0.0	0.0	0.0	0.0	0.0	0.0	0.0	0.0	0.0	0.031131	0.0	0.0	0.0	0.0	0.0	0.0	0.0	0.0	0.0	0.0	0.0	0.0	0.063472	0.0	0.0	0.0	0.0
retro_hsap_1868	0.0	0.046804	0.0	0.0	0.0	0.041245	0.0	0.31197	0.294659	0.0	0.057609	0.0	0.0	0.0	0.0	0.958726	0.0	0.0	0.0	0.0	0.0	0.0	0.0	0.0	0.0	0.164328	0.07013	0.060914	0.0	0.0	0.0	0.0	0.0	0.0	0.0	0.0	0.0	0.0	0.0	0.0	0.0	0.0	0.0	0.0	0.0	0.172449	0.055793	0.082327	0.281222
retro_hsap_1869	0.0	0.0	0.0	0.0	0.0	0.0	0.0	0.0	0.05637	0.0	0.0	0.0	0.05248	0.0	0.0	0.0	0.0	0.0	0.0	0.0	0.0	0.0	0.0	0.0	0.0	0.0	0.0	0.0	0.0	0.0	0.0	0.0	0.0	0.0	0.0	0.0	0.0	0.0	0.0	0.0	0.0	0.0	0.0	0.0	0.0	0.0	0.0	0.0	0.0
retro_hsap_187	0.0	0.089483	0.0	0.0	0.0	0.137021	0.0	0.0	4.594988	0.0	0.259997	0.045876	0.0	0.0	0.08796	10.941606	0.0	1.158191	0.0	1.980169	0.716628	0.967952	1.371824	0.0	0.0	0.060636	0.048466	0.032106	1.673433	1.387196	0.04577	1.469942	0.085411	0.0	0.0	0.0	0.0	0.0	0.683291	0.0	0.0	0.0	0.0	3.831306	2.09539	0.067583	0.189657	0.214041	0.051865
retro_hsap_1870	0.039195	0.3583	0.190897	0.028663	0.272442	0.0	0.089455	0.0	0.0	0.094827	0.0	0.078067	0.081613	0.0	0.0	0.0	0.14988	0.0	0.13716	0.0	0.298695	0.176607	0.024754	0.0	0.210696	0.0	0.0	0.0	0.322409	0.030316	0.0	0.436633	0.069289	0.085766	0.130366	0.092028	0.061849	0.0	0.008237	0.045785	0.0	0.03074	0.121971	0.0	0.158227	0.0	0.0	0.0	0.0
retro_hsap_1871	1.103151	0.650102	0.30339	0.637019	0.758667	0.841043	0.551662	0.400491	0.768974	0.145676	0.443749	0.311524	0.0	0.749379	0.103852	10.151988	0.575554	0.923615	0.0	2.239819	0.692936	3.852679	0.097706	0.209009	0.989344	0.944003	0.701316	0.35947	0.192383	2.608653	0.0	0.189116	0.259997	0.183974	1.125494	0.594733	0.106628	0.819978	1.499961	0.481903	0.0	0.0	0.558634	2.220565	0.519784	1.073159	0.555263	0.724112	1.078944
retro_hsap_1872	0.0	0.0	0.0	0.0	0.0	0.0	0.0	0.0	0.0	0.0	0.0	0.0	0.0	0.0	0.0	0.0	0.0	0.0	0.0	0.0	0.0	0.0	0.0	0.0	0.0	0.0	0.0	0.0	0.0	0.0	0.0	0.0	0.0	0.0	0.0	0.0	0.0	0.0	0.0	0.0	0.0	0.0	0.0	0.0	0.0	0.0	0.0	0.0	0.0
retro_hsap_1873	0.0	0.325915	0.0	0.302034	0.059532	0.24224	0.0	0.12422	0.44869	0.0	0.0	0.212742	0.068524	0.0	0.104317	4.877834	0.049801	0.046259	0.274389	0.0	0.123831	0.446089	0.09	0.13641	0.073505	0.177458	0.208654	0.089759	0.158911	0.0	1.226595	0.052881	0.528801	0.0	0.248197	0.128794	0.067613	0.126489	0.332394	0.092772	0.0	0.0	0.10598	0.43055	0.085838	0.206479	0.251669	0.056219	0.236248
retro_hsap_1874	0.0	0.374236	0.0	0.0	0.0	0.0	0.0	0.0	1.463843	0.0	0.0	0.0	0.0	0.0	0.0	0.0	0.0	1.133528	0.525682	0.0	0.0	0.0	2.517768	0.0	0.0	0.330135	0.0	0.0	0.0	0.0	0.0	0.191035	0.0	0.0	0.0	0.0	0.0	0.0	0.0	0.266074	0.0	0.0	0.0	0.0	0.27505	0.0	0.0	0.0	0.0
retro_hsap_1875	0.0	0.0	0.0	0.0	0.0	0.0	0.0	0.0	0.0	0.0	0.0	0.0	0.0	0.0	0.0	0.0	0.0	0.0	0.0	0.154415	0.182427	0.03227	0.0	0.0	0.0	0.0	0.0	0.0	0.054419	0.0	0.032309	0.147227	0.0	0.0	0.0	0.0	0.0	0.0	0.847997	0.0	0.0	0.0	0.0	0.0	1.121461	0.0	0.0	0.0	0.0
retro_hsap_1876	0.0	0.0	0.0	0.0	0.0	0.0	0.0	0.0	0.0	0.0	0.0	0.0	0.0	0.0	0.0	0.0	0.0	0.0	0.0	0.0	0.0	0.0	0.0	0.0	0.0	0.0	0.0	0.0	0.0	0.0	0.0	0.0	0.0	0.0	0.0	0.0	0.0	0.0	0.0	0.0	0.0	0.0	0.0	0.0	0.0	0.0	0.0	0.0	0.0
retro_hsap_1877	0.0	0.037761	0.0	0.0	0.0	0.0	0.0	0.022304	0.0	0.009829	0.0	0.0	0.0	0.0	0.0	0.0	0.0	0.0	0.0	0.0	0.0	0.0	0.0	0.0	0.0	0.0	0.009095	0.0	0.0	0.0	0.0	0.0	0.0	0.0	0.0	0.0	0.0	0.0	0.0	0.0	0.0	0.0	0.012073	0.0	0.0	0.021699	0.0	0.0	0.0
retro_hsap_1878	0.0	0.012964	0.026842	0.016507	0.0	0.0	0.0	0.0	0.00679	0.006418	0.0	0.008989	0.0	0.0	0.0	0.0	0.0	0.0	0.0	0.0	0.0	0.067998	0.0	0.0	0.012551	0.0	0.0	0.0	0.0	0.0	0.0	0.012072	0.0	0.0	0.0	0.010525	0.0	0.0	0.0	0.0	0.0	0.0	0.0	0.037945	0.0	0.0	0.0	0.0	0.0
retro_hsap_1879	0.083612	0.095852	0.0	0.118564	0.113154	0.029722	0.0	0.070411	0.111938	0.239112	0.0	0.276539	0.116566	0.0	0.146762	0.0	0.158228	0.0	0.168599	0.0	0.0	0.253037	0.114053	0.0	0.438397	0.038848	0.050587	0.046491	0.340223	1.558691	2.173286	0.007993	0.028449	0.054435	0.205379	0.035703	0.007535	0.0	0.310574	0.121654	0.0	0.0	0.24974	0.154527	0.148761	0.041985	0.0	0.055707	0.066733
retro_hsap_188	0.0	0.0	0.044558	0.0	0.0	0.0	0.0	0.0	0.0	0.0	0.0	0.032109	0.0	0.0	0.0	0.0	0.0	0.099367	0.0	0.0	0.0	0.0	0.0	0.0	0.0	0.0	0.0	0.0	0.0	0.0	0.0	0.004765	0.0	0.0	0.0	0.0	0.0	0.0	0.0	0.0	0.0	0.0	0.0	0.0	0.019548	0.0	0.0	0.011232	0.0
retro_hsap_1880	0.0	0.0	0.0	0.0	0.0	0.141724	0.0	0.0	0.031432	0.0	0.0	0.0	0.0	0.0	0.0	0.0	0.0	0.0	0.0	0.0	0.0	0.0	0.0	0.0	0.0	0.097717	0.0	0.108511	0.0	0.0	0.0	0.0	0.0	0.0	0.0	0.0	0.0	0.074064	0.0	0.0	0.0	0.0	0.0	0.0	0.0	0.0	0.199923	0.0	0.0
retro_hsap_1881	0.10462	0.0	0.0	0.0	0.0	0.0	0.0	0.0	0.0	0.0	0.0	0.0	0.0	0.0	0.295386	0.0	0.0	0.0	0.0	0.0	0.0	0.0	0.0	0.0	0.0	0.0	0.0	0.0	0.0	0.0	0.82502	0.0	0.0	0.0	0.0	0.0	0.0	0.0	0.0	0.0	0.0	0.0	0.0	0.0	0.0	0.0	0.0	0.0	0.0
retro_hsap_1882	0.016475	0.117822	0.0	0.0	0.0238	0.038703	0.0	0.046865	0.490422	0.013257	0.148207	0.0	0.0	0.0	0.0	2.46208	0.02161	0.0	0.0	0.185759	0.017822	0.039578	0.065417	0.05531	0.0	0.079531	0.107978	0.01371	0.082029	0.0	0.0	0.094841	0.0	0.0	0.0	0.0	0.058902	0.018898	0.100873	0.0	0.0	0.0	0.017015	3.707651	0.434786	0.196284	0.111881	0.247603	0.043482
retro_hsap_1883	0.0	0.0	0.0	0.0	0.0	0.0	0.0	0.0	0.0	0.0	0.0	0.0	0.0	0.0	0.315693	0.0	0.0	0.0	0.0	0.0	0.0	0.0	0.0	0.0	0.0	0.0	0.0	0.0	0.0	0.0	0.0	0.0	0.0	0.0	0.0	0.0	0.0	0.0	0.0	0.0	0.0	0.0	0.0	0.0	0.0	0.0	0.0	0.0	0.0
retro_hsap_1884	0.0	0.038352	0.0	0.089999	0.0	0.0	0.0	0.0	0.019414	0.0	0.0	0.0	0.0	0.048252	0.0	0.0	0.0	0.0	0.0	0.0	0.0	0.0	0.0	0.064488	0.0	0.0	0.022873	0.0	0.0	0.0	0.0	0.0	0.0	0.0	0.0	0.052531	0.0	0.0	0.0	0.0	0.0	0.0	0.0	0.0	0.0	0.0	0.0	0.0	0.0
retro_hsap_1885	0.0	0.0	0.0	0.103117	0.0	0.0	0.0	0.0	0.0	0.0	0.0	0.0	0.0	0.0	0.0	0.0	0.0	0.0	0.0	0.0	0.0	0.0	0.0	0.0	0.0	0.0	0.0	0.0	0.0	0.0	0.0	0.006272	0.0	0.0	0.0	0.0	0.0	0.0	0.0	0.0	0.0	0.0	0.0	0.0	0.0	0.0	0.0	0.0	0.0
retro_hsap_1886	0.0	0.0	0.0	0.0	0.0	0.0	0.0	0.0	0.0	0.0	0.0	0.0	0.0	0.0	0.0	0.0	0.0	0.0	0.0	0.0	0.0	0.0	0.0	0.0	0.0	0.0	0.0	0.0	0.0	0.0	0.0	0.0	0.0	0.0	0.0	0.0	0.0	0.0	0.0	0.0	0.0	0.0	0.0	0.0	0.0	0.0	0.0	0.099211	0.0
retro_hsap_1887	0.0	0.435553	0.0	0.0	0.0	0.0	0.435269	0.274664	0.0	0.126201	0.0	0.527702	0.110586	0.0	0.0	0.0	0.0	0.0	0.222884	0.0	0.0	0.570631	0.133086	0.0	0.0	0.0	0.085783	0.0	0.0	0.0	0.459879	0.199642	0.156535	0.0	0.218085	0.100665	0.0	0.0	0.113131	0.295975	0.0	0.0	0.308428	2.270173	0.063669	0.0	0.0	0.0	0.0
retro_hsap_1888	0.0	0.0	0.091416	0.0	0.0	0.0	0.111333	0.0	0.0	0.0	0.0	0.0	0.077765	0.0	0.0	0.0	0.0	0.0	0.0	0.0	0.0	0.0	0.0	0.0	0.0	0.0	0.0	0.0	0.0	0.0	0.0	0.0	0.0	0.0	0.0	0.0	0.0	0.0	0.0	0.0	0.0	0.0	0.0	0.0	0.0	0.0	0.0	0.0	0.0
retro_hsap_1889	0.0	0.0	0.0	0.0	0.0	0.0	0.05782	0.0	0.0	0.0	0.083987	0.0	0.0	0.0	0.0	0.0	0.0	0.0	0.0	0.0	0.02734	0.0	0.123775	0.0	0.0	0.0	0.031628	0.020479	0.195666	0.0	0.0	0.022927	0.0	0.0	0.0	0.0	0.020196	0.0	0.0	0.0	0.0	0.0	0.0	0.0	0.0	0.0	0.0	0.0	0.0
retro_hsap_189	0.0	0.0	0.0	0.0	0.0	0.0	0.0	0.0	0.0	0.0	0.0	0.0	0.0	0.0	0.0	0.0	0.0	0.0	0.0	0.0	0.0	0.0	0.0	0.0	0.0	0.0	0.0	0.0	0.0	0.0	0.0	0.0	0.0	0.0	0.0	0.0	0.0	0.0	0.0	0.0	0.0	0.0	0.0	0.0	0.0	0.0	0.0	0.0	0.0
retro_hsap_1890	0.0	0.0	0.0	0.0	0.0	0.0	0.0	0.0	0.0	0.0	0.0	0.0	0.0	0.0	0.0	0.0	0.0	0.0	0.0	0.0	0.0	0.0	0.0	0.0	0.128863	0.0	0.0	0.0	0.0	0.0	0.0	0.0	0.0	0.0	0.0	0.0	0.0	0.0	0.0	0.0	0.0	0.0	0.0	0.0	0.0	0.0	0.0	0.0	0.0
retro_hsap_1891	0.0	0.033407	0.0	0.0	0.0	0.0	0.0	0.0	0.032318	0.0	0.0	0.0	0.0	0.0	0.0	0.0	0.0	0.0	0.0	0.0	0.0	0.0	0.0	0.0	0.0	0.0	0.0	0.0	0.0	0.0	0.0	0.0	0.0	0.0	0.0	0.0	0.0	0.0	0.0	0.0	0.0	0.0	0.0	0.0	0.0	0.0	0.0	0.0	0.0
retro_hsap_1892	0.0	0.008032	0.0	0.0	0.022315	0.0	0.0	0.0	0.0	0.0	0.0	0.0	0.0	0.0	0.0	0.0	0.0	0.0	0.0	0.0	0.0	0.0	0.0	0.0	0.0	0.023251	0.0	0.0	0.0	0.0	0.0	0.002206	0.0	0.0	0.0	0.0	0.0	0.0	0.012397	0.0	0.0	0.0	0.0	0.0	0.0	0.0	0.0	0.0	0.0
retro_hsap_1893	0.0	0.0	0.0	0.0	0.0	0.0	0.0	0.0	0.0	0.0	0.0	0.067819	0.087934	0.0	0.0	0.0	0.0	0.0	0.0	0.0	0.0	0.0	0.0	0.0	0.0	0.0	0.0	0.0	0.0	0.0	0.0	0.0	0.0	0.0	0.086357	0.0	0.0	0.0	0.0	0.0	0.0	0.0	0.0	0.0	0.0	0.0	0.0	0.0	0.0
retro_hsap_1894	0.0	0.014364	0.0	0.0	0.0	0.0	0.0	0.0	0.0	0.0	0.0	0.0	0.0	0.0	0.0	0.0	0.069051	0.0	0.0	0.0	0.0	0.0	0.0	0.0	0.063101	0.0	0.0	0.0	0.0	0.0	0.0	0.0	0.076352	0.0	0.0	0.0	0.0	0.0	0.0	0.0	0.0	0.0	0.0	0.0	0.0	0.0	0.0	0.0	0.0
retro_hsap_1895	0.0	0.0	0.0	0.0	0.0	0.0	0.0	0.0	0.0	0.0	0.0	0.0	0.0	0.0	0.0	0.0	0.0	0.0	0.0	0.0	0.0	0.0	0.064966	0.0	0.0	0.0	0.0	0.0	0.0	0.0	0.0	0.0	0.0	0.0	0.0	0.0	0.0	0.0	0.0	0.0	0.0	0.0	0.0	0.0	0.0	0.0	0.0	0.0	0.0
retro_hsap_1896	0.0	0.036722	0.0	0.0	0.0	0.0	0.0	0.0	0.0	0.050962	0.0	0.0	0.0	0.0	0.0	0.0	0.0	0.0	0.0	0.0	0.160977	0.0	0.0	0.0	0.0	0.0	0.0	0.0	0.284444	0.0	0.0	0.510842	0.0	0.0	0.0	0.0	0.0	0.0	0.0	0.0	0.0	0.0	0.0	0.670387	0.116055	0.0	0.0	0.405862	0.0
retro_hsap_1897	0.0	0.05079	0.0	0.0	0.0	0.0	0.0	0.0	0.0	0.0	0.0	0.0	0.046003	0.0	0.037332	0.0	0.0	0.0	0.0	0.0	0.0	0.0	0.0	0.0	0.0	0.0	0.0	0.0	0.0	0.0	0.0	0.0	0.0	0.0	0.0	0.0	0.0	0.0	0.0	0.0	0.0	0.0	0.0	0.0	0.0	0.0	0.0	0.0	0.0
retro_hsap_1898	0.0	0.0	0.0	0.0	0.0	0.0	0.0	0.0	0.0	0.0	0.0	0.0	0.0	0.0	0.0	0.712581	0.0	0.0	0.0	0.0	0.0	0.0	0.0	0.0	0.0	0.047199	0.0	0.0	0.0	0.0	0.0	0.004792	0.0	0.0	0.0	0.0	0.008087	0.0	0.0	0.0	0.0	0.0	0.0	0.0	0.039207	0.0	0.0	0.0	0.0
retro_hsap_1899	0.0	0.042855	0.0	0.0	0.0	0.0	0.0	0.01976	0.012183	0.0	0.0	0.0	0.0	0.0	0.03007	0.0	0.0	0.0	0.0	0.0	0.0	0.0	0.0	0.0	0.0	0.0	0.0	0.0	0.0	0.0	0.0	0.015163	0.0	0.0	0.0	0.0	0.0	0.0	0.0	0.0	0.693902	0.0	0.0	0.0	0.0	0.0	0.0	0.0	0.0
retro_hsap_19	4.774491	55.088224	38.415067	26.117873	44.548535	6.620723	25.931286	1.455901	14.296398	2.405557	4.766058	27.703424	24.245638	3.10378	21.933611	5.406892	43.373337	10.761994	21.995549	1.346441	3.720116	2.361092	1.424715	11.210566	58.635807	8.651006	8.803432	0.0	0.186065	0.896397	1.929793	5.42882	41.283521	33.093379	25.495484	13.862918	14.355838	15.594651	1.862926	3.786506	6.158801	51.770363	16.026216	2.4778	0.362265	15.676624	10.827018	19.663729	6.526515
retro_hsap_190	0.0	0.0	0.0	0.0	0.0	0.0	0.014939	0.0	0.0	0.0	0.0	0.0	0.0	0.0	0.0	0.0	0.0	0.0	0.0	0.0	0.0	0.0	0.0	0.0	0.0	0.0	0.0	0.0	0.0	0.0	0.0	0.0	0.0	0.0	0.0	0.0	0.0	0.0	0.0	0.0	0.0	0.0	0.0	0.0	0.0	0.0	0.0	0.0	0.0
retro_hsap_1900	0.0	0.032812	0.0	0.225619	0.0	0.15166	0.0	0.0	5.420604	0.0	0.0	0.024868	0.0	0.0	0.003552	16.383877	0.011778	0.0	0.0	0.0	0.0	0.0	0.0	0.0	0.0	0.0	0.0	0.0	0.0	0.0	0.0	0.008979	0.018337	0.0	0.001218	0.034524	0.0	2.299772	0.0	0.0	0.0	0.0	0.0	0.0	0.0	0.0	0.0	0.0	3e-06
retro_hsap_1901	0.0	0.0	0.0	0.0	0.0	0.0	0.0	0.0	0.13149	0.0	0.0	0.0	0.0	0.0	0.0	0.640149	0.0	0.0	0.0	0.0	0.0	0.0	0.0	0.0	0.0	0.0	0.0	0.0	0.0	0.0	0.0	0.0	0.0	0.0	0.0	0.0	0.0	0.0	0.0	0.0	0.0	0.0	0.0	0.0	0.0	0.0	0.0	0.0	0.0
retro_hsap_1902	0.522309	1.060479	0.161621	1.055117	0.163946	0.314251	0.902455	0.405533	0.0	0.354273	0.0	0.979326	0.603791	0.805052	0.747771	0.479634	0.696486	0.0	0.520151	0.21235	0.07901	0.596369	0.127285	0.461695	0.680716	0.53751	0.845861	0.781131	0.844204	0.810775	2.912867	0.024506	1.158882	0.338292	0.189968	0.400903	0.023402	0.836342	0.0	0.691083	0.029839	0.243393	0.504407	1.663782	0.081082	1.63649	0.590377	0.0	0.518805
retro_hsap_1903	0.15005	0.236924	0.278149	0.429741	0.476311	0.232324	0.848184	0.067405	2.609685	0.758	0.548723	0.382741	0.260384	0.356933	0.207188	9.283988	0.290482	0.037075	0.401466	0.379449	0.585312	0.078803	0.18002	0.212062	0.41134	0.251437	0.183599	0.40027	0.20966	0.09167	0.137767	1.091569	0.159219	0.415579	0.435706	0.513434	0.004488	0.321376	1.017429	0.442559	0.956551	0.373045	0.476316	8.010547	0.957227	0.205782	0.40384	0.530197	0.290441
retro_hsap_1904	0.0	0.0	0.0	0.0	0.0	0.0	0.0	0.0	0.0	0.0	0.0	0.0	0.0	0.0	0.0	0.0	0.0	0.0	0.0	0.0	0.0	0.0	0.0	0.0	0.0	0.0	0.0	0.0	0.0	0.0	0.0	0.0	0.0	0.0	0.0	0.0	0.0	0.0	0.0	0.0	0.0	0.0	0.0	0.0	0.0	0.0	0.0	0.0	0.0
retro_hsap_1905	0.0	0.0	0.0	0.0	0.0	0.0	0.0	0.0	0.0	0.0	0.0	0.0	0.0	0.0	0.0	0.0	0.0	0.0	0.0	0.0	0.0	0.0	0.0	0.0	0.0	0.0	0.0	0.0	0.0	0.0	0.0	0.0	0.0	0.0	0.0	0.0	0.0	0.0	0.0	0.0	0.0	0.0	0.0	0.0	0.0	0.0	0.0	0.0	0.0
retro_hsap_1906	0.0	0.0	0.0	0.0	0.0	0.0	0.0	0.0	0.0	0.0	0.0	0.0	0.0	0.0	0.0	0.0	0.0	0.0	0.0	0.0	0.0	0.0	0.0	0.0	0.0	0.0	0.0	0.0	0.0	0.0	0.0	0.019943	0.0	0.0	0.0	0.0	0.0	0.0	0.0	0.0	0.0	0.0	0.0	0.0	0.0	0.0	0.0	0.0	0.0
retro_hsap_1907	0.0	0.0	0.0	0.0	0.0	0.0	0.0	0.0	0.0	0.0	0.0	0.0	0.0	0.022122	0.0	0.0	0.0	0.0	0.0	0.0	0.0	0.0	0.0	0.0	0.0	0.0	0.0	0.0	0.0	0.0	0.0	0.0	0.0	0.0	0.0	0.0	0.0	0.0	0.0	0.0	0.0	0.0	0.0	0.0	0.0	0.0	0.0	0.0	0.0
retro_hsap_1908	0.0	0.235661	0.0	0.0	0.141471	0.0	0.0	0.088556	3.258431	0.072995	0.324758	0.0	0.0	0.126367	0.0	12.97097	0.0	0.0	0.0	0.0	0.662557	0.0	1.795075	0.451832	0.180716	0.150875	0.333983	0.150315	0.591392	0.0	0.0	0.270534	0.0	0.0	0.0	0.0	0.0	0.232322	1.541415	0.0	0.0	0.0	0.0	7.062761	1.609338	0.468247	0.579169	0.0	0.246592
retro_hsap_1909	0.0	0.0	0.0	0.0	0.0	0.0	0.0	0.0	0.0	0.0	0.0	0.0	0.0	0.0	0.0	0.0	0.0	0.0	0.0	0.0	0.0	0.0	0.0	0.0	0.0	0.0	0.0	0.0	0.0	0.0	0.0	0.0	0.0	0.0	0.0	0.0	0.0	0.0	0.524737	0.0	0.0	0.0	0.0	0.0	0.0	0.0	0.0	0.0	0.0
retro_hsap_191	0.0	0.083617	0.0	0.0	0.0	0.0	0.0	0.0	0.040338	0.0	0.0	0.0	0.0	0.0	0.0	0.0	0.0	0.475002	0.0	0.0	1.240404	0.404368	1.111447	0.0	0.0	0.0	0.0	0.051563	0.333714	2.868036	0.0	0.543462	0.0	0.0	0.0	0.0	0.0	0.0	0.693637	0.0	0.0	0.0	0.0	31.647565	0.957454	0.0	0.0	1.124388	0.0
retro_hsap_1910	0.0	0.0	0.0	0.0	0.0	0.0	0.0	0.0	0.143462	0.0	0.0	0.106248	0.0	0.0	0.0	0.0	0.0	0.0	0.0	0.0	0.0	0.738094	0.0	0.213807	0.0	0.628022	0.0	0.0	5.579109	0.326082	0.0	0.0	0.131412	0.0	0.0	0.148262	0.02751	0.117195	0.0	0.0	0.0	0.0	0.0	0.0	0.0	0.0	0.0	0.0	0.0
retro_hsap_1911	0.0	0.079374	0.0	0.0	0.07728	0.023073	0.0	0.0	0.0	0.0	0.0	0.049356	0.0	0.0	0.0	0.0	0.0	0.0	0.0	0.0	0.0	0.0	0.0	0.0	0.0	0.0	0.027567	0.0	0.0	0.0	0.168503	0.0	0.0	0.0	0.0	0.0	0.035918	0.05956	0.0	0.0	0.0	0.040447	0.0	0.0	0.007418	0.0	0.0	0.005191	0.0
retro_hsap_1912	0.0	0.0	0.0	0.0	0.0	0.0	0.0	0.0	0.0	0.0	0.0	0.0	0.0	0.0	0.0	0.0	0.0	0.0	0.0	0.0	0.0	0.0	0.0	0.215982	0.0	0.0	0.0	0.0	0.0	0.0	0.0	0.0	0.0	0.0	0.0	0.0	0.0	0.0	0.0	0.0	0.0	0.0	0.0	0.0	0.0	0.0	0.0	0.0	0.0
retro_hsap_1913	0.0	0.0	0.0	0.0	0.0	0.074489	0.0	0.0	0.0	0.0	0.055274	0.0	0.0	0.130142	0.0	1.859023	0.0	0.0	0.0	0.0	0.0	0.0	0.0	0.057023	0.0	0.050521	0.0	0.0	0.0	0.0	0.0	0.006044	0.0	0.0	0.0	0.049816	0.0	0.037961	0.0	0.0	0.0	0.0	0.0	0.0	0.0	0.114155	0.108626	0.0	0.083513
retro_hsap_1914	0.104104	0.0	0.515271	0.47377	0.408657	0.0	0.840688	0.0	0.138536	0.100006	0.0	0.411285	1.182046	0.0	1.312796	1.395582	0.274992	0.081371	0.536681	0.410968	0.0	0.345985	0.110586	0.0	0.255506	0.0	0.020157	0.0	0.063299	0.0	0.767979	0.058677	0.309421	0.686272	0.318121	1.129176	0.0	0.033975	0.049136	0.410354	0.0	0.0	0.371652	0.507665	0.0	0.0	0.0	0.0	0.0
retro_hsap_1915	0.0	0.0	0.0	0.0	0.0	0.0	0.0	0.0	0.0	0.172511	0.0	0.0	0.0	0.162097	0.0	0.0	0.0	0.0	0.0	0.0	0.0	0.0	0.0	0.206548	0.0	0.0	0.081652	0.085963	0.0	0.0	0.0	0.0	0.0	0.0	0.0	0.0	0.0	0.0	0.0	0.0	0.0	0.0	0.0	0.0	0.264472	0.0	0.0	0.0	0.0
retro_hsap_1916	0.0	0.0	0.0	0.0	0.0	0.0	0.0	0.0	0.0	0.0	0.0	0.0	0.0	0.0	0.0	0.0	0.0	0.0	0.0	0.0	0.0	0.0	0.0	0.0	0.0	0.0	0.0	0.0	0.0	0.0	0.0	0.0	0.0	0.0	0.0	0.0	0.0	0.0	0.0	0.0	0.0	0.0	0.0	0.0	0.0	0.0	0.0	0.0	0.0
retro_hsap_1917	0.0	0.0	0.0	0.0	0.0	0.0	0.0	0.0	0.0	0.0	0.0	0.0	0.0	0.0	0.0	0.0	0.0	0.0	0.0	0.0	0.0	0.0	0.0	0.0	0.0	0.0	0.0	0.0	0.0	0.065769	0.0	0.0	0.0	0.0	0.0	0.0	0.0	0.0	0.0	0.0	0.0	0.0	0.0	0.0	0.0	0.0	0.0	0.0	0.0
retro_hsap_1918	0.0	0.045704	0.0	0.0	0.0	0.0	0.0	0.0	0.0	0.0	0.0	0.0	0.0	0.0	0.0	0.0	0.0	0.224305	0.0	0.0	0.0	0.0	0.0	0.0	0.023921	0.021687	0.0	0.0	0.0	0.0	0.046531	0.0	0.0	0.0	0.0	0.0	0.058414	0.0	0.0	0.0	0.0	0.0	0.0	0.0	0.0	0.0	0.0	0.0	0.0
retro_hsap_1919	0.0	0.051786	0.0	0.0	0.0	0.016417	0.0	0.0	0.030342	0.0	0.0	0.0	0.0	0.019511	0.0	0.673116	0.0	0.0	0.0	0.0	0.0	0.0	0.041785	0.0	0.0	0.0	0.019305	0.012596	0.012439	0.0	0.0	0.009531	0.0	0.0	0.0	0.0	0.00458	0.008602	0.010058	0.0	0.0	0.0	0.0	0.367935	0.005323	0.0	0.0	0.030165	0.0
retro_hsap_192	0.0	0.0	0.0	0.381929	0.0	0.0	0.0	0.073615	0.0	0.0	0.0	0.0	0.0	0.0	0.0	0.0	0.0	0.377843	0.0	0.0	0.0	0.0	0.0	0.0	0.0	0.0	0.0	0.0	0.0	0.0	0.0	0.037588	0.0	0.0	0.137289	0.120683	0.0	0.0	2.250956	0.0	0.0	0.0	0.0	0.0	0.221815	0.0	0.0	0.0	0.0
retro_hsap_1920	0.0	0.080738	0.0	0.0	0.0	0.0	0.0	0.055665	0.0	0.0	0.103552	0.0	0.0	0.0	0.0	0.0	0.0	0.0	0.0	0.0	0.0	0.0	0.0	0.103583	0.0	0.0	0.0	0.0	0.0	0.0	0.0	0.0	0.0	0.0	0.0	0.0	0.0	0.0	0.0	0.0	0.0	0.0	0.0	0.0	0.0	0.0	0.0	0.0	0.0
retro_hsap_1921	0.0	0.240076	0.0	0.0	0.155456	0.0	0.245316	0.0	3.4465	0.0	0.174523	0.142925	0.54679	0.247981	0.0	6.422148	0.0	1.529506	0.0	0.0	0.282967	0.307143	1.453863	0.176615	0.19908	0.0	0.067964	0.0	0.973333	15.579456	0.0	1.181585	0.0	0.0	0.174923	0.16831	0.080123	0.0	2.562353	0.0	0.0	0.0	0.0	1.029769	3.117238	0.176512	0.16464	0.180705	0.125181
retro_hsap_1922	0.445245	1.704112	1.374952	1.514833	1.03894	0.44905	0.601469	0.643614	0.463286	0.240239	0.212343	0.667452	0.420945	1.109959	0.600013	0.0	0.390327	0.059246	0.378545	0.0	0.0	0.693916	0.423868	0.0	0.620069	0.102289	0.276806	0.11672	0.430599	0.0	14.095254	0.023682	0.562254	0.452476	0.879728	1.162737	0.051495	0.992325	0.0	0.463875	0.0	0.0	0.2559	0.0	2.048248	0.939499	0.383625	0.0	0.595314
retro_hsap_1923	0.0	0.077966	0.0	0.0	0.0	0.0	0.0	0.0	0.0	0.0	0.0	0.0	0.0	0.0	0.0	0.0	0.0	0.0	0.0	0.0	0.0	0.0	0.0	0.0	0.0	0.0	0.0	0.0	0.0	0.0	0.0	0.0	0.0	0.0	0.0	0.0	0.0	0.0	0.0	0.0	0.0	0.0	0.0	0.0	0.0	0.0	0.0	0.0	0.0
retro_hsap_1924	0.0	0.0	0.0	0.0	0.0	0.073531	0.0	0.400205	0.159794	0.0	0.329024	0.0	0.0	0.0	0.0	0.0	0.0	1.19283	0.0	0.0	0.0	0.221724	0.0	0.202567	0.0	0.199626	0.0	0.049527	0.0	0.0	0.0	0.10838	0.0	0.0	0.0	0.0	0.077576	0.234208	0.0	0.0	0.0	0.0	0.0	0.0	0.0	0.608939	0.094532	0.054997	0.158658
retro_hsap_1925	0.0	0.064804	0.0	0.0	0.0	0.0	0.0	0.0	0.0	0.0	0.0	0.0	0.0	0.0	0.0	0.0	0.0	0.0	0.0	0.0	0.0	0.0	0.0	0.0	0.0	0.0	0.0	0.0	0.0	0.0	0.0	0.018046	0.0	0.0	0.0	0.0	0.0	0.0	0.0	0.0	0.0	0.0	0.0	2.312214	0.0	0.0	0.0	0.0	0.0
retro_hsap_1926	0.0	0.0	0.0	0.0	0.0	0.0	0.0	0.0	0.0	0.0	0.0	0.0	0.0	0.0	0.0	0.0	0.0	0.0	0.0	0.0	0.0	0.0	0.134265	0.0	0.0	0.0	0.0	0.0	0.0	0.0	0.0	0.010954	0.0	0.0	0.0	0.0	0.0	0.0	0.0	0.0	0.0	0.0	0.0	0.0	0.0	0.0	0.0	0.059878	0.0
retro_hsap_1927	0.0	0.0	17.874092	1.198398	13.730216	0.0	2.103456	0.0	4.595396	0.0	26.438828	5.025726	5.454466	0.0	3.492707	0.0	0.0	11.099145	6.893594	0.109961	0.0	0.0	0.479834	33.010437	0.0	5.013825	15.951046	0.0	0.0	0.0	0.0	0.0	8.275396	10.673783	6.96678	0.115424	0.0	27.644126	0.0	0.0	7.435377	0.184067	0.0	1.112213	0.548285	7.519126	25.734693	0.0	0.0
retro_hsap_1928	0.0	0.047534	0.0	0.0	0.0	0.0	0.092632	0.0	1.362153	0.0	0.0	0.0	0.0	0.0	0.0	3.172539	0.0	0.267114	0.0	0.0	0.252064	0.0	0.036374	0.071051	0.0	0.132236	0.0	0.0	1.383964	0.0	0.0	0.035594	0.049527	0.0	0.0	0.0	0.0	0.0	0.068192	0.0	0.0	0.0	0.0	0.681827	0.209396	0.0	0.0	0.0	0.0
retro_hsap_1929	0.0	0.0	0.0	0.0	0.0	0.0	0.0	0.0	0.0	0.0	0.0	0.0	0.0	0.0	0.0	0.0	0.0	0.0	0.0	0.0	0.0	0.0	0.0	0.0	0.0	0.0	0.0	0.0	0.0	0.0	0.0	0.0	0.0	0.0	0.0	0.0	0.0	0.0	0.0	0.0	0.0	0.0	0.0	0.0	0.023041	0.0	0.0	0.0	0.0
retro_hsap_193	0.0	0.0	0.0	0.0	0.0	0.0	0.0	0.0	0.0	0.0	0.0	0.0	0.0	0.0	0.0	0.0	0.0	0.0	0.0	0.0	0.0	0.0	0.0	0.0	0.0	0.0	0.0	0.0	0.0	0.0	0.0	0.0	0.0	0.0	0.0	0.0	0.0	0.0	0.0	0.0	0.0	0.378601	0.0	0.0	0.0	0.0	0.0	0.0	0.0
retro_hsap_1930	0.0	0.0	0.0	0.0	0.0	0.0	0.0	0.0	0.0	0.0	0.0	0.0	0.0	0.0	0.0	0.0	0.0	0.0	0.0	0.0	0.0	0.0	0.0	0.0	0.0	0.0	0.0	0.0	0.0	0.0	0.0	0.020561	0.0	0.0	0.0	0.0	0.0	0.0	0.0	0.0	0.0	0.0	0.0	0.0	0.0	0.0	0.0	0.0	0.0
retro_hsap_1932	0.0	0.10727	0.172868	0.0	0.0	0.0	0.0	0.0	0.0	0.0	0.0	0.0	0.0	0.0	0.0	0.0	0.0	0.0	0.0	1.106734	0.177548	0.197218	0.798515	0.0	0.0	0.0	0.0	0.0	0.0	0.0	0.344356	0.099325	0.0	0.0	0.149927	0.0	0.036894	0.0	0.0	0.0	0.0	0.0	0.0	1.019261	0.0	0.0	0.0	0.0	0.0
retro_hsap_1933	0.0	0.0	0.0	0.0	0.0	0.0	0.0	0.0	0.0	0.0	0.0	0.0	0.0	0.0	0.0	0.0	0.0	0.0	0.0	0.0	0.0	0.0	0.0	0.0	0.0	0.0	0.0	0.0	0.0	0.0	0.986054	0.0	0.0	0.0	0.0	0.0	0.0	0.0	0.449449	0.0	0.0	0.0	0.0	0.312503	0.059663	0.0	0.0	0.0	0.0
retro_hsap_1935	0.0	0.0	0.0	0.117659	0.0	0.0	0.0	0.0	0.0	0.037318	0.0	0.0	0.173743	0.0	0.07137	0.0	0.0	0.029066	0.0	2.422465	0.434638	0.154203	0.271981	0.0	0.19152	0.0	0.0	0.0	0.191475	0.0	0.0	0.057686	0.065517	0.0	0.0	0.082448	0.049695	0.0	0.513805	0.0	0.0	0.0	0.0	7.506007	1.889659	0.0	0.0	0.0	0.0
retro_hsap_1936	0.0	0.0	0.0	0.0	0.0	0.0	0.0	0.0	0.0	0.0	0.0	0.0	0.0	0.0	0.0	0.0	0.0	0.0	0.0	0.0	0.0	0.0	0.0	0.0	0.0	0.0	0.0	0.0	0.0	0.0	0.0	0.007937	0.0	0.0	0.0	0.0	0.014409	0.0	0.0	0.0	0.0	0.0	0.0	0.0	0.0	0.0	0.0	0.0	0.0
retro_hsap_1937	0.0	0.049206	0.0	0.0	0.0	0.0	0.0	0.0	0.0	0.066854	0.0	0.0	0.0	0.0	0.0	0.0	0.0	0.0	0.0	0.0	0.0	0.0	0.0	0.0	0.0	0.0	0.0	0.0	0.0	0.0	0.0	0.089207	0.0	0.0	0.0	0.0	0.0	0.056466	0.112552	0.0	0.0	0.0	0.0	0.0	0.119373	0.093838	0.0	0.0	0.0
retro_hsap_1938	0.0	0.0	0.0	0.0	0.0	0.0	0.0	0.0	0.0	0.0	0.0	0.0	0.0	0.0	0.0	0.0	0.0	0.0	0.0	0.0	0.0	0.0	0.0	0.0	0.0	0.0	0.0	0.0	0.0	0.0	0.0	0.0	0.0	0.0	0.0	0.0	0.0	0.0	0.0	0.0	0.0	0.0	0.0	0.0	0.0	0.0	0.0	0.0	0.0
retro_hsap_1939	0.0	0.0	0.0	0.0	0.0	0.0	0.0	0.0	0.0	0.0	0.0	0.0	0.0	0.0	0.014962	0.0	0.0	0.0	0.0	0.0	0.0	0.0	0.0	0.0	0.022098	0.0	0.0	0.0	0.0	0.0	0.0	0.0	0.0	0.0	0.0	0.0	0.0	0.0	0.0	0.0	0.0	0.0	0.0	0.0	0.0	0.0	0.0	0.0	0.0
retro_hsap_194	0.2119	0.351679	0.343248	0.0	0.0	0.685841	0.0	0.573257	20.101608	0.0	2.755897	0.0	0.0	0.0	0.247312	94.806263	0.0	8.312535	0.328563	9.10378	1.263481	0.0	0.391653	0.30264	0.0	0.316295	0.991521	0.0	1.730369	5.869469	8.100194	1.015027	0.235392	0.0	0.291946	0.0	0.384169	0.0	0.0	0.0	0.0	1.374333	0.0	1.536733	3.850706	1.026415	0.597889	0.862456	0.267003
retro_hsap_1940	0.115298	0.0	0.061227	0.0	0.0	0.041316	0.071517	0.065913	0.108193	0.064446	0.0	0.0	0.10925	0.0	0.0	0.0	0.046222	0.023139	0.056744	0.0	0.0	0.0	0.064184	0.0	0.125706	0.0	0.022169	0.0	0.0	0.506613	0.0	0.033841	0.040035	0.073798	0.055898	0.0	0.021691	0.0	0.0	0.089658	0.0	0.0	0.0	0.0	0.178209	0.0	0.0	0.504139	0.0
retro_hsap_1941	0.0	0.0	0.0	0.0	0.0	0.0	0.0	0.0	0.0	0.0	0.0	0.0	0.0	0.0	0.0	0.0	0.0	0.0	0.0	0.0	0.0	0.0	0.0	0.0	0.0	0.0	0.0	0.0	0.0	0.0	0.0	0.0	0.0	0.0	0.0	0.0	0.0	0.0	0.0	0.0	0.0	0.0	0.0	0.0	0.0	0.0	0.0	0.0	0.0
retro_hsap_1942	0.0	0.0	0.0	0.0	0.0	0.0	0.0	0.0	0.0	0.0	0.0	0.0	0.0	0.0	0.0	0.0	0.0	0.0	0.0	0.0	0.0	0.0	0.0	0.0	0.0	0.0	0.0	0.0	0.0	0.0	0.0	0.0	0.0	0.0	0.0	0.0	0.0	0.0	0.0	0.0	0.0	0.0	0.0	0.0	0.0	0.0	0.0	0.0	0.0
retro_hsap_1943	0.0	0.0	0.0	0.0	0.0	0.0	0.0	0.0	0.0	0.0	0.0	0.0	0.0	0.0	0.0	0.0	0.0	0.0	0.0	0.0	0.0	0.0	0.0	0.0	0.0	0.0	0.0	0.0	0.0	0.0	0.0	0.0	0.0	0.0	0.0	0.0	0.0	0.0	0.0	0.0	0.0	0.0	0.0	0.0	0.0	0.0	0.0	0.0	0.0
retro_hsap_1944	0.0	0.171774	0.0	0.0	0.0	0.0	0.0	0.0	0.0	0.0	0.0	0.0	0.0	0.0	0.0	0.0	0.0	0.0	0.0	0.0	0.0	0.0	0.0	0.031794	0.0	0.02713	0.0	0.0	0.0	0.0	0.0	0.0	0.02244	0.0	0.0	0.0	0.006523	0.0	0.0	0.0	0.0	0.0	0.0	0.0	0.0	0.0	0.0	0.0	0.0
retro_hsap_1945	0.0	0.025146	0.079977	0.0	0.0	0.0	0.0	0.0	0.019783	0.0	0.0	0.0	0.0	0.0	0.0	0.0	0.0	0.0	0.07328	0.0	0.0	0.0	0.0	0.0	0.0	0.0	0.0	0.0	0.0	0.0	0.0	0.0	0.0	0.0	0.0	0.0	0.038205	0.0	0.0	0.0	0.0	0.0	0.0	0.0	0.0	0.074133	0.0	0.0	0.0
retro_hsap_1946	0.0	0.0	0.0	0.0	0.0	0.0	0.0	0.0	0.0	0.0	0.0	0.0	0.0	0.0	0.0	0.0	0.0	0.0	0.0	0.0	0.0	0.0	0.0	0.0	0.0	0.0	0.0	0.127108	0.0	0.0	0.0	0.134432	0.0	0.0	0.0	0.0	0.0	0.0	0.0	0.0	0.0	0.0	0.0	0.0	0.0	0.0	0.0	0.0	0.0
retro_hsap_1947	0.0	0.0	0.0	0.0	0.0	0.0	0.0	0.0	0.0	0.0	0.0	0.0	0.0	0.0	0.0	0.0	0.0	0.0	0.0	0.0	0.0	0.0	2.284641	0.0	0.0	0.0	0.0	0.0	0.243333	0.0	0.0	0.253341	0.0	0.0	0.0	0.0	0.0	0.0	0.160147	0.0	0.0	0.0	0.0	2.059539	1.283569	0.0	0.0	0.0	0.0
retro_hsap_1949	0.0	0.198676	0.0	0.040712	0.026409	0.073525	0.039638	0.041619	1.688857	0.048165	0.31266	0.0	0.062324	0.12152	0.0	1.852082	0.126806	2.168597	0.06688	0.446387	0.409002	0.071616	1.037445	0.15167	0.089557	0.100209	0.078788	0.023831	0.710315	1.757294	0.167825	0.315295	0.022698	0.0	0.056693	0.117847	0.061045	0.077701	0.245707	0.0	0.0	3.070275	0.044449	7.749311	0.953689	0.082743	0.11015	0.529965	0.062072
retro_hsap_195	0.0	0.472508	0.0	0.280443	0.182381	0.366727	0.0	0.115112	0.891348	0.075457	0.21866	0.284793	0.0	0.0	0.0	3.069334	0.0	0.343239	0.0	2.973124	0.394321	0.507816	0.290084	0.192078	0.191704	0.180791	0.086369	0.0	0.848771	0.0	3.645156	0.233487	0.132436	0.250569	0.407491	0.163618	0.038786	0.0	0.226572	0.0	0.0	0.0	0.0	0.0	1.094081	0.0	0.0	0.082891	0.0
retro_hsap_1950	0.0	0.0	0.0	0.0	0.0	0.0	0.0	0.0	0.0	0.0	0.0	0.0	0.0	0.0	0.0	0.0	0.0	0.0	0.0	0.0	0.0	0.0	0.311542	0.0	0.0	0.0	0.0	0.0	0.0	0.0	0.0	0.320135	0.0	0.0	0.0	0.0	0.0	0.0	0.685073	0.0	0.0	0.0	0.0	0.0	1.100202	0.0	0.0	0.0	0.0
retro_hsap_1951	0.0	0.050665	0.0	0.0	0.0	0.0	0.0	0.0	0.197897	0.0	0.0	0.0	0.0	0.23573	0.0	0.0	0.0	0.0	0.0	0.0	0.0	0.0	0.0	0.0	0.0	0.0	0.0	0.0	0.0	0.0	0.0	0.014815	0.0	0.0	0.0	0.0	0.0	0.0	0.0	0.0	0.0	0.0	0.176247	0.0	0.0	0.0	0.0	0.121469	0.329906
retro_hsap_1952	0.0	0.095501	0.0	0.0	0.0	0.0	0.0	0.0	0.0	0.0	0.0	0.0	0.0	0.0	0.0	0.0	0.0	0.109937	0.0	0.0	0.0	0.0	0.0	0.0	0.0	0.0	0.058514	0.0	0.0	0.0	0.0	0.0	0.110325	0.0	0.0	0.0	0.0	0.0	0.0	0.0	0.0	0.0	0.0	0.0	0.0	0.0	0.126443	0.0	0.099233
retro_hsap_1953	0.0	0.018985	0.0	0.0	0.0	0.0	0.0	0.0	0.022211	0.0	0.0	0.083298	0.0	0.043621	0.0	0.0	0.0	0.0	0.071397	0.0	0.0	0.0	0.0	0.053071	0.0	0.048749	0.073102	0.0	0.0	0.0	0.0	0.020362	0.040803	0.0	0.0	0.0	0.0	0.038494	0.0	0.0	0.0	0.0	0.0	0.0	0.0	0.095196	0.0	0.0	0.0
retro_hsap_1954	0.037669	0.537247	0.067209	0.205956	0.224621	0.040699	0.084467	0.310626	0.124335	0.026279	0.0	0.194009	0.251543	0.0	0.0	0.0	0.152825	0.0	0.06283	0.308434	0.0	0.0	0.0	0.0	0.067675	0.057623	0.137906	0.0	0.105941	0.0	0.0	0.0	0.087824	0.160417	0.121652	0.174937	0.022686	0.0	0.0	0.050438	0.0	0.0	0.108121	0.0	0.040149	0.0	0.061133	0.0	0.23958
retro_hsap_1955	0.0	0.0	0.0	0.0	0.0	0.0	0.0	0.0	0.0	0.0	0.0	0.0	0.0	0.0	0.0	0.0	0.0	0.0	0.0	0.0	0.0	0.0	0.0	0.0	0.0	0.0	0.0	0.0	0.0	0.0	0.0	0.0	0.0	0.0	0.0	0.0	0.0	0.0	0.0	0.0	0.0	0.0	0.0	0.0	0.0	0.0	0.0	0.0	0.0
retro_hsap_1956	0.0	0.042758	0.0	0.0	0.0	0.0	0.0	0.0	0.13262	0.0	0.126801	0.101626	0.256055	0.0	0.107446	0.0	0.09495	0.0	0.0	0.829472	0.0	0.0	0.0	0.37008	0.0	0.0	0.053999	0.120984	0.0	0.0	0.0	0.206872	0.099593	0.0	0.0	0.120052	0.0	0.0	0.0	0.0	0.0	0.0	0.072017	0.0	0.086077	0.127337	0.0	0.0	0.0
retro_hsap_1957	0.050063	0.0	0.425263	0.0	0.0	0.76722	0.0	1.531345	0.654518	0.065772	0.0	0.420311	0.238855	0.454984	0.400749	1.839076	0.31582	0.0	0.093929	0.0	0.0	0.149862	0.0	0.690548	0.161677	0.86237	0.682943	0.35299	0.0	0.0	0.0	0.0	0.163047	0.408898	0.0	0.900033	0.0	0.873232	0.0	0.050231	0.0	0.0	0.28413	0.0	0.0	1.419733	0.104538	0.0	2.277985
retro_hsap_1959	0.0	0.0	0.0	0.0	0.0	0.0	0.0	0.0	0.0	0.0	0.0	0.0	0.0	0.0	0.0	0.0	0.0	0.0	0.0	0.0	0.0	0.0	0.0	0.0	0.0	0.0	0.0	0.0	0.0	0.0	0.0	0.0	0.0	0.0	0.0	0.0	0.0	0.0	0.0	0.0	0.0	0.0	0.0	0.0	0.0	0.0	0.0	0.0	0.0
retro_hsap_196	0.0	0.0	0.0	0.0	0.0	0.0	0.0	0.0	0.104979	0.0	0.0	0.0	0.0	0.0	0.0	0.0	0.0	0.0	0.0	0.0	0.0	0.0	0.0	0.0	0.0	0.0	0.0	0.0	0.0	0.0	0.0	0.0	0.0	0.0	0.0	0.0	0.0	0.0	0.0	0.0	0.0	0.0	0.0	0.0	0.0	0.0	0.0	0.0	0.0
retro_hsap_1960	0.355153	0.587267	0.132976	0.0	0.205556	0.074267	0.466528	0.283559	0.463359	0.170524	0.217826	0.540515	0.335475	0.427151	0.0	3.348192	0.244023	0.0	0.128174	0.0	0.0	0.714437	0.72606	0.779392	0.254612	0.305201	0.43916	0.207211	0.087496	0.0	0.093409	0.506267	0.254281	0.314526	0.443398	0.519637	0.147979	0.312007	0.258248	0.448289	0.0	0.0	0.508675	0.0	0.924713	0.335953	0.413534	0.107749	0.414343
retro_hsap_1961	0.04478	0.320903	0.195854	0.544205	0.154492	0.098261	0.358882	0.076813	1.788707	0.032457	0.0	0.354152	0.259548	0.11476	0.144067	10.262546	0.165517	0.546109	0.65683	0.0	0.0	0.042207	0.119295	0.0	0.156588	0.352513	0.164808	0.107274	0.033779	0.0	1.623201	0.104713	0.334346	0.11727	0.091408	0.412624	0.179469	0.220794	0.412907	0.227586	0.0	0.0	0.157964	0.0	0.126543	0.426022	0.430915	0.02676	0.218169
retro_hsap_1962	0.364076	0.708929	0.0	0.718338	0.140051	0.773205	0.226984	0.350472	7.714836	0.071574	0.16121	0.622779	0.0	0.193985	0.129515	26.687364	0.130321	0.960987	0.522653	1.022526	0.0	0.0	1.481929	0.800754	0.529257	0.465967	0.246896	0.222676	0.0	0.0	6.459928	0.634124	0.239493	0.21406	0.97626	0.610288	0.428349	0.465298	0.0	0.121531	0.0	0.440824	0.188287	4.119077	0.113657	0.642685	0.153147	0.0	0.867369
retro_hsap_1963	0.0	0.532238	0.0	0.0	0.21732	0.093595	0.303824	0.220015	2.329331	0.362057	1.402819	0.0	0.113492	0.224752	0.084507	18.530593	0.296891	0.0	0.226642	1.501155	0.441705	0.0	0.264886	0.0	0.295228	0.732977	0.752421	0.325688	0.0	0.0	0.0	0.561059	0.401025	0.156227	0.448591	0.1025	0.139355	0.529208	0.0	0.10448	0.0	0.0	0.0	0.0	0.380254	0.415127	0.611813	0.0	0.424193
retro_hsap_1964	0.0	0.100787	0.0	0.0	0.0	0.0	0.0	0.0	0.05661	0.0	0.0	0.0	0.0	0.0	0.0	0.0	0.0	0.0	0.0	0.0	0.042449	2.155705	0.0	0.0	0.0	0.0	0.0	0.0	0.03583	0.0	0.0	0.07523	0.0	0.0	0.0	0.0	0.065413	0.0	0.57626	0.0	0.0	0.0	0.136394	1.22103	0.212057	0.0	0.0	0.0	0.0
retro_hsap_1965	0.122859	0.823715	0.655491	0.592983	1.591199	0.207779	0.423818	0.051493	0.413656	0.21708	0.12689	1.362108	0.842356	0.0	0.516815	0.0	0.991941	0.61897	0.768293	0.128452	0.012133	1.146747	0.482473	0.19409	1.453635	0.408569	0.288731	0.129055	0.213285	0.880967	1.100549	0.572933	0.535348	0.551304	0.536628	1.143118	0.12098	0.271201	0.132455	0.403389	0.018006	0.0	0.277998	0.758596	0.342009	0.279695	0.206396	0.345364	0.427525
retro_hsap_1966	0.017519	0.114838	0.066222	0.084863	0.055515	0.042259	0.040677	0.016723	0.026336	0.027911	0.03085	0.136864	0.264353	0.0	0.023007	0.0	0.093007	0.0	0.032062	0.0	0.022936	0.0	0.016492	0.0	0.0	0.055092	0.061555	0.0	0.04101	0.0	0.0	0.011962	0.08629	0.039152	0.030714	0.165282	0.02445	0.0	0.0	0.044767	0.0	0.0	0.067743	0.0	0.050457	0.088396	0.0	0.0	0.0
retro_hsap_1967	1.074071	0.86024	0.50174	0.411535	0.206207	1.228557	0.228872	0.386448	1.551246	0.550317	1.610165	0.508	0.436193	0.399347	0.421578	19.144132	0.865834	0.910912	0.415313	0.432191	0.082026	3.948702	0.653186	1.049995	1.026366	0.837226	0.831085	0.720738	0.617111	1.469155	5.671484	0.185235	0.5964	0.521979	0.565089	0.25242	0.539324	1.815209	0.585934	0.661277	0.0	0.0	0.322862	1.044535	0.321117	0.796393	0.656349	0.520176	1.28867
retro_hsap_1968	1.52852	1.397689	2.062647	4.200636	0.911125	0.931667	0.0	3.916415	0.63001	0.821108	4.729771	0.0	0.329189	2.160654	0.064816	38.877227	2.64763	8.888716	0.0	0.025529	0.0	0.0	0.0	3.817282	0.508766	1.795332	1.404665	1.133582	0.0	0.0	0.0	0.135046	0.35219	0.46237	3.315913	0.0	0.47563	2.684622	0.0	0.0	0.0	0.0	1.208731	0.0	0.0	0.891744	3.062052	0.0	3.436402
retro_hsap_1969	0.0	0.229585	0.0	0.0	0.0	0.0	0.0	0.0	0.0	0.0	0.0	0.0	0.0	0.0	0.0	0.0	0.0	0.0	0.0	0.0	0.0	0.0	0.0	0.0	0.0	0.0	0.0	0.0	0.0	0.0	0.0	0.164988	0.0	0.0	0.0	0.0	0.0	0.0	0.0	0.0	0.0	0.0	0.0	0.0	0.0	0.0	0.0	0.0	0.0
retro_hsap_197	0.0	0.0	0.0	0.0	0.0	0.0	0.0	0.0	0.0	0.0	0.0	0.0	0.0	0.0	0.0	0.0	0.0	0.0	0.0	0.0	0.0	0.0	0.884377	0.0	0.0	0.0	0.0	0.0	0.0	0.0	0.0	0.0	0.0	0.0	0.0	0.0	0.0	0.0	0.0	0.0	1.44803	0.0	0.0	0.0	0.0	0.0	0.0	0.0	0.0
retro_hsap_1970	0.0	0.060365	0.0	0.0	0.269784	0.0	0.0	0.0	0.0	0.0	0.0	0.0	0.0	0.0	0.0	0.0	0.0	0.0	0.0	0.0	0.0	0.0	0.0	0.0	0.0	0.0	0.0	0.200134	0.0	0.0	0.618765	0.0	0.0	0.0	0.0	0.0	0.0	0.0	0.0	0.0	0.0	0.0	0.0	0.0	0.0	0.0	0.0	0.0	0.0
retro_hsap_1971	0.0	0.017598	0.0	0.059504	0.0	0.053366	0.0	0.057806	0.685908	0.0	0.0	0.035468	0.0	0.031237	0.0	2.195844	0.0	0.136648	0.0	0.245338	0.073827	0.312337	0.027597	0.13104	0.0	0.077	0.056465	0.035729	0.062645	0.0	0.0	0.102637	0.033789	0.06294	0.0	0.0	0.040889	0.0	0.065857	0.0	0.0	0.0	0.04148	0.838309	0.103826	0.078004	0.080038	0.12324	0.0
retro_hsap_1972	0.016042	0.0	0.0	0.0	0.073809	0.0	0.0	1e-06	0.05497	0.0	0.179001	0.0	0.141969	0.0	0.0	2.54067	0.0	0.0	0.338959	0.0	0.0	0.0	0.0	0.230463	0.0	0.102003	0.246124	0.079952	0.0	0.0	0.0	0.0	0.0	0.0	0.0	0.07333	0.0	0.364492	0.0	0.0	0.0	0.0	0.0	0.0	0.0	0.26491	0.524565	0.0	0.692575
retro_hsap_1973	0.0	0.0	0.0	0.0	0.0	0.0	0.0	0.0	0.0	0.0	0.0	0.0	0.0	0.0	0.0	0.0	0.0	0.0	0.0	0.0	0.0	0.0	0.0	0.0	0.0	0.0	0.0	0.0	0.0	0.0	0.0	0.0	0.0	0.0	0.0	0.0	0.0	0.0	0.0	0.0	0.0	0.0	0.0	0.0	0.0	0.0	0.0	0.0	0.0
retro_hsap_1974	0.0	0.0	0.0	0.0	0.0	0.0	0.0	0.0	0.0	0.0	0.0	0.0	0.0	0.0	0.0	0.0	0.0	0.0	0.0	0.0	0.0	0.189202	0.0	0.0	0.0	0.0	0.0	0.0	0.0	0.0	0.0	0.0	0.0	0.0	0.0	0.0	0.0	0.057064	0.0	0.0	0.0	0.0	0.0	0.0	0.0	0.0	0.0	0.0	0.0
retro_hsap_1976	0.15443	1.162139	0.385227	0.354508	0.833533	0.0	0.113194	0.0	0.0	0.208487	0.0	0.711054	0.653426	0.0	0.256091	0.0	0.364116	0.0	0.544948	0.0	0.0	0.269579	0.047965	0.0	1.175093	0.0	0.033588	0.0	0.0	1.086538	0.070047	0.37111	0.366166	0.232461	0.571941	0.447893	0.46195	0.0	0.219437	0.496415	0.647596	0.0	0.098422	2.631781	0.714852	0.0	0.0	0.184164	0.06528
retro_hsap_1977	0.06089	0.0	0.0	0.0	0.0	0.0	0.190962	0.139135	0.009357	0.0	0.0	0.0	0.029537	0.0	0.0	0.0	0.0	0.0	0.0	0.0	0.346024	0.0	0.322137	0.0	0.0	0.0	0.0	0.0	0.0	0.0	0.0	0.0	0.0	0.0	0.0	0.0	0.0	0.0	0.0	0.0	0.0	0.807416	0.0	0.0	0.0	0.0	0.0	0.098815	0.0
retro_hsap_1978	0.0	0.011818	0.0	0.0	0.0	0.023957	0.0	0.0	0.0	0.0	0.0	0.0	0.0	0.0	0.0	0.0	0.0	0.012429	0.0	0.0	0.0	0.0	0.0	0.035409	0.0	0.0	0.025768	0.0	0.0	0.0	0.0	0.0	0.0	0.042976	0.0	0.0	0.011188	0.0	0.0	0.0	0.0	0.0	0.0	0.0	0.0	0.0	0.0	0.0	0.0
retro_hsap_1979	0.0	0.029152	0.0	0.0	0.0	0.0	0.0	0.052478	0.033673	0.0	0.0	0.0	0.0	0.0	0.0	0.0	0.0	0.0	0.0	0.0	0.0	0.0	0.0	0.0	0.0	0.0	0.0	0.0	0.0	0.0	0.0	0.025597	0.0	0.0	0.0	0.0	0.0	0.0	0.0	0.0	0.0	0.0	0.0	0.0	0.050009	0.0	0.0	0.0	0.077187
retro_hsap_198	0.010684	0.101524	0.0	0.0	0.005635	0.0	0.047445	0.110205	0.132757	0.045063	0.214526	0.07096	0.062748	0.071032	0.116694	0.881307	0.145542	0.007373	0.11458	0.0	0.0	0.023557	0.049487	0.133467	0.0	0.043886	0.121574	0.111978	0.052485	0.092423	0.189416	0.077472	0.23431	0.131168	0.0	0.206676	0.021925	0.093422	0.079047	0.020379	0.0	0.0	0.110484	0.0	0.056455	0.133624	0.215537	0.0	0.06481
retro_hsap_1980	0.0	0.499001	0.0	0.0	0.0	0.145895	0.0	0.0	0.197946	0.0	0.203911	0.0	0.0	0.0	0.0	1.283408	0.0	0.0	0.0	0.0	0.269292	0.0	0.101165	0.100014	0.0	0.098183	0.039607	0.052017	0.059214	0.0	0.0	0.239678	0.0	0.0	0.0	0.0	0.246495	0.074058	0.632376	0.0	0.380891	0.0	0.0	0.520248	0.200037	0.109509	0.0	0.39598	0.0
retro_hsap_1981	0.0	0.008215	0.0	0.0	0.0	0.0	0.0	0.0	0.0	0.0	0.0	0.0	0.0	0.0	0.0	0.0	0.0	0.0	0.0	0.0	0.0	0.0	0.0	0.0	0.0	0.0	0.0	0.0	0.0	0.0	0.0	0.0	0.0	0.0	0.0	0.0	0.0	0.0	0.0	0.0	0.130239	0.0	0.0	0.0	0.008596	0.0	0.0	0.083519	0.0
retro_hsap_1982	0.0	0.0	0.0	0.0	0.0	0.0	0.0	0.0	0.0	0.0	0.0	0.0	0.0	0.0	0.0	0.0	0.0	0.0	0.0	0.0	0.0	0.0	0.0	0.0	0.0	0.0	0.0	0.0	0.0	0.0	0.0	0.093809	0.158464	0.0	0.0	0.0	0.0	0.0	0.0	0.0	0.0	0.0	0.0	0.0	0.0	0.0	0.0	0.0	0.0
retro_hsap_1983	0.0	0.436581	0.376534	0.325389	0.202796	0.0	0.147367	0.16602	2.019662	0.121815	0.232323	0.312277	0.299447	0.095146	0.153711	8.049798	0.246134	1.341934	0.430954	1.844557	0.532644	0.84841	2.001146	0.0	0.140088	0.112334	0.090164	0.229242	1.29288	0.489122	0.361323	0.772764	0.148171	1.063325	0.20694	0.358069	0.148889	0.261374	0.632376	0.080868	0.152357	0.348711	0.215997	14.342839	1.300238	0.126649	0.329367	2.117275	0.188752
retro_hsap_1984	0.08612	0.191856	0.069284	0.068299	0.144624	0.122392	0.020756	0.059541	1.878233	0.105469	0.168781	0.091703	0.120155	0.1082	0.029068	7.375081	0.138524	0.0	0.213919	0.048025	0.225256	0.376962	0.397187	0.153566	0.172458	0.120101	0.181344	0.118544	0.482558	0.047051	0.278616	0.292207	0.085137	0.062143	0.211378	0.08761	0.067767	0.120073	0.21835	0.121436	0.013838	0.042056	0.074645	2.059849	0.591317	0.357342	0.11056	0.315484	0.148305
retro_hsap_1985	0.0	0.059213	0.0	0.0	0.03417	0.025407	0.0	0.075223	0.087484	0.019449	0.114563	0.0	0.0	0.092451	0.025748	2.302606	0.0	0.046373	0.0	0.104944	0.0357	0.098579	0.048937	0.152562	0.0	0.034705	0.031745	0.039122	0.0	0.0	0.0	0.151173	0.0	0.0	0.0	0.030214	0.0	0.08371	0.417373	0.0	0.0	0.0	0.0	0.323354	0.271112	0.110734	0.070675	0.0	0.028073
retro_hsap_1986	0.0	0.192207	0.0	0.0	0.0	0.0	0.0	0.0	0.0	0.0	0.0	0.0	0.0	0.0	0.0	0.0	0.0	0.0	0.0	0.348416	0.691008	0.0	0.096195	0.103459	0.0	0.0	0.0	0.0	0.222476	0.0	0.070506	0.0	0.0	0.0	0.0	0.0	0.0	0.079486	0.496866	0.0	0.0	3.467398	0.0	0.856947	0.959416	0.0	0.0	0.0	0.0
retro_hsap_1987	0.0	0.0	0.0	0.0	0.0	0.0	0.0	0.0	0.0	0.0	0.0	0.0	0.0	0.0	0.0	0.0	0.0	0.0	0.0	0.0	0.0	0.0	0.0	0.0	0.0	0.0	0.0	0.0	0.0	0.0	0.0	0.0	0.0	0.0	0.0	0.0	0.0	0.0	0.0	0.0	0.0	0.0	0.0	0.0	0.0	0.0	0.0	0.0	0.0
retro_hsap_1988	0.0	0.0	0.0	0.0	0.0	0.0	0.0	0.0	0.0	0.0	0.0	0.0	0.0	0.0	0.0	0.0	0.0	0.0	0.0	0.0	0.0	0.0	0.0	0.0	0.0	0.0	0.0	0.0	0.0	0.0	0.0	0.0	0.0	0.0	0.0	0.0	0.0	0.0	0.0	0.0	0.0	0.0	0.0	0.471346	0.0	0.0	0.0	0.0	0.0
retro_hsap_1989	0.0	0.191017	0.0	0.0	0.044551	0.039423	0.0	0.032128	0.286744	0.0	0.0	0.0	0.0	0.047736	0.0	0.782755	0.0	0.09707	0.0	0.0	0.0	0.0	0.059428	0.051141	0.056256	0.0	0.020765	0.154793	0.0	0.0	0.0	0.144384	0.0	0.0	0.0	0.0	0.328904	0.037552	0.0	0.0	0.0	0.0	0.0	0.0	0.139279	0.0	0.05075	0.819274	0.263524
retro_hsap_199	0.0	0.01495	0.0	0.0	0.0	0.0	0.02695	0.0	0.0	0.0	0.0	0.0	0.0	0.0	0.0	0.0	0.0	0.0	0.0	0.0	0.0	0.0	0.0	0.0	0.0	0.0	0.0	0.0	0.0	0.0	0.0	0.0	0.0	0.0	0.0	0.0	0.0	0.0	0.0	0.0	0.0	0.0	0.0	0.0	0.0	0.0	0.0	0.0	0.0
retro_hsap_1990	0.0	0.0	0.0	0.0	0.0	0.0	0.0	0.0	0.334297	0.0	0.0	0.0	0.107608	0.0	0.080882	0.0	0.0	0.559139	0.115252	0.0	0.265347	0.0	0.598161	0.0	0.148124	0.0	0.050061	0.0	0.0	0.324823	0.0	0.363096	0.078054	0.0	0.0	0.191798	0.0	0.0	0.496866	0.0	0.0	1.215952	0.0	3.463602	1.050193	0.0	0.0	0.681119	0.0
retro_hsap_1991	0.0	0.0	0.0	0.0	0.0	0.0	0.0	0.0	0.033488	0.0	0.0	0.0	0.0	0.0	0.0	0.0	0.0	0.0	0.0	0.0	0.0	0.0	0.0	0.0	0.0	0.0	0.0	0.0	0.0	0.0	0.0	0.0	0.0	0.0	0.0	0.0	0.0	0.0	0.0	0.0	0.0	0.0	0.0	0.0	0.0	0.0	0.0	0.0	0.0
retro_hsap_1992	0.0	0.32538	0.154714	0.5996	0.243385	0.67305	0.389577	0.201341	6.250831	0.0	1.33507	0.456273	0.0	0.185597	0.237902	12.020219	0.0	0.902504	0.804072	2.00154	2.587129	0.360302	0.485234	2.027403	0.0	1.456634	0.51081	0.356722	0.0	0.433655	0.158404	0.684124	0.216361	0.0	0.270153	0.0	0.20985	0.374084	1.874361	0.0	1.104775	2.595962	0.213139	5.148847	0.223618	1.565159	1.733718	2.023898	1.057907
retro_hsap_1993	0.0	0.059415	0.0	0.0	0.15708	0.0	0.0	0.0	1.551005	0.0	0.0	0.0	0.0	0.0	0.0	0.0	0.0	0.0	0.0	2.850678	0.447158	0.0	0.0	0.0	0.0	0.0	0.077528	0.0	0.0	0.0	1.053217	0.110886	0.0	0.0	0.0	0.0	0.041161	0.0	0.0	0.0	0.0	0.0	0.0	0.0	0.0	0.0	0.0	0.291908	0.0
retro_hsap_1994	0.0	0.016854	0.0	0.0	0.0	0.0	0.0	0.0	0.0	0.0	0.0	0.0	0.0	0.0	0.0	0.0	0.0	0.0	0.0	0.0	0.0	0.0	0.0	0.0	0.0	0.0	0.0	0.0	0.0	0.0	0.0	0.0	0.038759	0.0	0.0	0.0	0.0	0.0	0.091801	0.0	0.016388	0.0	0.0	0.0	0.0	0.0	0.0	0.0	0.0
retro_hsap_1995	0.0	0.0	0.0	0.0	0.0	0.0	0.0	0.0	0.050871	0.0	0.0	0.0	0.0	0.0	0.0	0.0	0.0	0.0	0.0	0.0	0.0	0.0	0.0	0.0	0.0	0.0	0.0	0.0	0.0	0.0	0.0	0.0	0.0	0.0	0.0	0.0	0.055006	0.0	0.0	0.0	0.0	0.0	0.0	0.0	0.0	0.0	0.0	0.0	0.0
retro_hsap_1996	0.0	0.026838	0.0	0.0	0.0	0.0	0.0	0.0	0.0	0.0	0.0	0.0	0.079696	0.0	0.0	0.0	0.0	0.0	0.0	0.0	0.0	0.0	0.0	0.0	0.0	0.077937	0.0	0.0	0.0	0.0	0.0	0.051785	0.0	0.0	0.0	0.0	0.0	0.060051	0.0	0.0	0.0	0.0	0.0	0.0	0.0	0.0	0.0	0.0	0.0
retro_hsap_1997	0.0	0.04378	0.0	0.0	0.0	0.0	0.0	0.0	0.0	0.0	0.0	0.0	0.0	0.0	0.0	0.0	0.0	0.0	0.0	0.0	0.0	0.0	0.0	0.0	0.0	0.0	0.0	0.0	0.0	0.0	0.0	0.055508	0.0	0.0	0.0	0.0	0.046241	0.0	0.0	0.0	0.0	1.046539	0.0	0.0	0.06429	0.0	0.0	0.0	0.0
retro_hsap_1998	0.0	0.583112	0.0	0.0	0.0	0.0	0.226879	0.0	0.061453	0.0	0.0	0.131629	0.0	0.0	0.0	0.0	0.0	0.0	0.0	0.0	0.0	0.446089	1.042988	0.0	0.19387	0.0	0.0	0.0	6.962191	0.0	0.0	0.171818	0.0	0.0	0.0	0.0	0.03903	0.0	0.0	0.122255	0.0	0.0	0.0	0.0	0.408491	0.0	0.0	0.523422	0.129786
retro_hsap_1999	0.0	0.0	0.22211	0.118938	0.0	0.194144	0.0	0.051105	0.168773	0.040896	0.0	0.0	0.091611	0.0	0.077497	0.0	0.13344	0.0	0.0	0.0	0.0	0.0	0.0	0.182392	0.106779	0.08627	0.081855	0.126715	0.0	0.0	0.0	0.034263	0.0	0.133307	0.203861	0.0	0.116575	0.146016	0.0	0.061626	0.0	0.0	0.0	0.0	0.0	0.0	0.255573	0.0	0.285405
retro_hsap_2	143.288071	171.655486	220.594229	154.902567	236.300556	206.499138	153.697754	167.263932	77.383509	181.720246	185.813289	144.639488	147.533571	175.770748	245.007813	9.798922	213.950424	177.092358	162.193326	181.143015	93.238986	37.205968	53.096344	127.872699	170.528193	230.418598	185.907317	211.568416	32.993574	137.492298	18.921211	10.532573	174.705414	212.605399	192.0173	183.102612	190.119421	233.891738	49.057687	181.745591	85.176879	174.302127	172.382859	42.037286	26.267763	182.761362	190.106647	75.954248	149.148423
retro_hsap_20	0.0	0.279617	0.245972	0.0	0.130526	0.0	0.086976	0.0	0.0	0.0	0.0	0.381181	0.100752	0.174574	0.125003	0.0	0.043988	0.083645	0.0	0.0	0.012024	0.482383	0.0	0.953975	0.104889	0.0	0.253171	0.0	0.082994	0.124696	0.425588	0.023371	0.0	0.0	0.0	0.0	0.111566	0.061462	0.057096	0.0	0.0	0.0	0.069528	0.939512	0.0	0.411111	0.479466	0.0	0.0
retro_hsap_200	0.0	0.0	0.0	0.0	0.0	0.0	0.0	0.0	0.0	0.0	0.0	0.0	0.0	0.0	0.0	0.0	0.0	0.0	0.0	0.0	0.0	0.0	0.0	0.0	0.0	0.0	0.0	0.0	0.0	0.0	0.0	0.2425	0.0	0.0	0.406352	0.0	0.0	0.0	0.0	0.0	0.0	0.0	0.0	0.0	0.0	0.0	0.0	0.0	0.0
retro_hsap_2000	0.0	0.246355	0.0	0.0	0.401636	0.0	0.0	0.0	0.0	0.0	0.0	0.0	0.0	0.0	0.0	0.0	0.0	0.0	0.0	0.0	0.0	0.0	0.0	0.0	0.0	0.0	0.0	0.0	0.0	0.0	0.0	0.0	0.0	0.0	0.0	0.0	0.0	0.0	0.0	0.0	0.0	0.0	0.0	0.0	0.0	0.0	0.0	0.0	0.0
retro_hsap_2001	0.0	0.033199	0.0	0.0	0.0	0.0	0.0	0.031017	0.03256	0.02357	0.0	0.0	0.0	0.0	0.0	0.0	0.0	0.0	0.0	0.0	0.0	0.0	0.0	0.0	0.0	0.0	0.02061	0.0	0.0	0.0	0.0	0.007286	0.0	0.0	0.0	0.0	0.0	0.0	0.0	0.0	0.0	0.0	0.0	0.0	0.0	0.0	0.0	0.0	0.0
retro_hsap_2002	0.0	0.0	0.0	0.0	0.0	0.040442	0.0	0.019213	0.0	0.0	0.0	0.0	0.0	0.0	0.0	0.0	0.0	0.0	0.0	0.0	0.0	0.0	0.0	0.0	0.0	0.072474	0.030978	0.017902	0.0	0.0	0.0	0.0	0.0	0.0	0.0	0.0	0.0	0.0	0.0	0.0	0.0	0.0	0.0	0.0	0.0	0.079832	0.0	0.0	0.0
retro_hsap_2003	0.0	0.0	0.0	0.0	0.067901	0.0	0.0	0.0	0.0	0.038102	0.0	0.0	0.061515	0.0	0.0	0.0	0.0	0.0	0.0	0.0	0.0	0.0	0.091009	0.059382	0.0	0.0	0.0	0.0	0.0	0.0	0.0	0.0	0.0	0.0	0.0	0.0	0.0	0.0	0.0	0.0	0.0	0.0	0.0	0.0	0.0	0.0	0.0	0.0	0.0
retro_hsap_2004	0.0	0.240327	0.239747	0.293786	0.689516	0.0	0.446718	0.053573	0.634052	0.16812	0.112328	0.177087	0.339642	0.0	0.090907	11.607256	0.160556	0.668139	0.123549	0.595395	0.101272	2.961529	0.288155	0.434529	0.0	0.374182	0.0793	0.0	0.09215	2.295239	0.614971	0.240616	0.165234	0.142541	0.0	0.107892	0.026307	0.218026	0.195735	0.148422	0.0	0.0	0.108955	0.883961	0.0	0.308048	0.495785	0.055399	0.301808
retro_hsap_2005	0.0	0.0	0.0	0.0	0.0	0.0	0.0	0.0	0.0	0.0	0.0	0.0	0.0	0.0	0.0	0.0	0.0	0.0	0.0	0.0	0.0	0.0	0.0	0.0	0.0	0.0	0.0	0.0	0.0	1.067628	0.0	0.0	0.0	0.0	0.0	0.0	0.0	0.0	0.0	0.0	0.0	0.0	0.0	0.0	0.0	0.0	0.0	0.0	0.0
retro_hsap_2006	0.022748	0.095282	0.040693	0.0	0.0	0.022981	0.0	0.019282	0.14478	0.0	0.0	0.0	0.0	0.027308	0.0	0.811117	0.0	0.0	0.0	0.0	0.022393	0.0	0.032851	0.0	0.0	0.0	0.029267	0.0	0.815296	0.110492	0.153557	0.050137	0.027358	0.048103	0.0	0.034315	0.0	0.0	0.046074	0.0	0.0	0.0	0.037927	0.0	0.12136	0.031399	0.031622	0.010098	0.025509
retro_hsap_2007	0.0	0.0	0.0	0.0	0.0	0.0	0.0	0.0	1.636956	0.0	0.0	0.0	0.0	0.0	0.0	0.0	0.0	0.0	0.0	0.0	0.616308	0.0	0.0	0.0	0.0	0.0	0.0	0.080819	0.0	0.0	0.0	0.437892	0.0	0.0	0.0	0.0	0.0	0.0	0.0	0.0	0.0	0.0	0.0	0.0	0.749287	0.0	0.0	0.0	0.0
retro_hsap_2008	0.0	0.0	0.0	0.0	0.0	0.0	0.0	0.030933	0.0	0.0	0.0	0.0	0.0	0.0	0.0	0.0	0.0	0.0	0.0	0.0	0.0	0.0	0.0	0.0	0.0	0.0	0.0	0.0	0.0	0.0	0.0	0.0	0.0	0.0	0.0	0.0	0.0	0.0	0.0	0.0	0.0	0.0	0.0	0.273665	0.0	0.118545	0.0	0.0	0.0
retro_hsap_2009	0.0	0.093601	0.0	0.0	0.0	0.0	0.0	0.0	0.0	0.0	0.0	0.0	0.0	0.0	0.0	0.0	0.0	0.0	0.0	0.0	0.0	0.0	1.89119	0.0	0.0	0.0	0.0	0.0	0.0	0.0	0.0	0.040599	0.0	0.0	0.0	0.0	0.0	0.0	0.948563	0.0	0.0	0.0	0.0	0.0	0.388972	0.0	0.0	0.261711	0.0
retro_hsap_201	0.0	0.0	0.0	0.0	0.0	0.0	0.0	0.0	0.039138	0.0	0.0	0.0	0.0	0.0	0.0	0.0	0.0	0.0	0.0	0.0	0.0	0.0	0.0	0.0	0.0	0.0	0.0	0.0	0.0	0.0	0.0	0.0	0.0	0.0	0.0	0.0	0.0	0.0	0.0	0.0	0.0	0.0	0.0	0.0	0.0	0.0	0.0	0.068422	0.025843
retro_hsap_2010	0.0	0.025583	0.0	0.0	0.0	0.0	0.0	0.0	0.040707	0.0	0.0	0.0	0.035233	0.0	0.0	0.0	0.0	0.0	0.0	0.0	0.0	0.0	0.0	0.0	0.0	0.0	0.0	0.0	0.0	0.0	0.0	0.004272	0.0	0.0	0.0	0.0	0.0	0.0	0.0	0.0	0.0	0.0	0.0	0.0	0.0	0.0	0.0	0.0	0.0
retro_hsap_2011	1.404392	3.991862	3.228702	2.05765	5.097333	8.770477	1.93053	4.992575	4.410135	6.483548	3.764664	4.02506	2.259344	4.227328	1.661235	31.226102	2.893276	6.562035	2.581499	1.238463	1.869762	1.049868	1.387855	4.39189	4.630852	9.24195	7.042365	7.965558	0.239874	1.908448	20.501851	0.898496	2.684387	4.405004	3.529285	3.385161	1.095459	10.209945	0.475644	2.492425	1.915036	5.545309	3.038316	5.722578	1.734159	5.740542	4.594586	3.229299	6.075679
retro_hsap_2012	0.0	0.0	0.0	0.0	0.0	0.0	0.0	0.0	0.057836	0.0	0.076164	0.0	0.0	0.0	0.0	0.0	0.0	0.394911	0.0	0.0	0.0	0.067289	0.0	0.0	0.0	0.0	0.0	0.0	0.0	0.0	0.0	0.0	0.081626	0.0	0.101021	0.0	0.01968	0.0	0.0	0.0	0.0	2.7142	0.0	0.0	0.0	0.0	0.0	0.0	0.0
retro_hsap_2013	0.0	0.0	0.0	0.0	0.0	0.0	0.0	0.0	0.0	0.0	0.0	0.0	0.0	0.0	0.0	2.327484	0.0	0.0	0.0	0.0	0.0	0.0	0.0	0.0	0.0	0.0	0.0	0.0	0.0	0.0	0.0	0.0	0.0	0.0	0.0	0.0	0.0	0.0	0.0	0.0	0.0	0.0	0.0	0.0	0.0	0.0	0.0	0.0	0.0
retro_hsap_2014	0.0	0.0	0.0	0.0	0.0	0.0	0.0	0.0	0.0	0.0	0.0	0.0	0.0	0.0	0.0	0.0	0.0	0.0	0.0	0.0	0.0	0.0	0.0	0.0	0.0	0.0	0.0	0.0	0.0	0.0	0.0	0.0	0.0	0.0	0.0	0.0	0.0	0.0	0.0	0.0	0.0	0.0	0.0	0.0	0.0	0.0	0.0	0.0	0.0
retro_hsap_2015	0.0	0.075858	0.0	0.0	0.0	0.0	0.0	0.0	1.020419	0.0	0.260959	0.0	0.0	0.195341	0.0	0.0	0.0	0.0	0.0	0.0	0.0	0.0	0.0	0.246163	0.0	0.0	0.0	0.116443	0.0	0.0	0.0	0.0	0.0	0.0	0.0	0.0	0.0	0.0	0.0	0.0	0.0	0.0	0.0	0.0	0.0	0.257888	0.236846	0.0	0.190105
retro_hsap_2016	0.0	0.0	0.0	0.0	0.043587	0.0	0.0	0.0	0.0	0.0	0.0	0.0	0.0	0.0	0.0	0.0	0.0	0.0	0.0	0.0	0.0	0.0	0.0	0.0	0.0	0.0	0.0	0.0	0.0	0.0	0.0	0.0	0.0	0.0	0.0	0.0	0.0	0.0	0.0	0.0	0.0	0.0	0.0	0.0	0.0	0.0	0.0	0.0	0.0
retro_hsap_2017	0.091973	1.409212	0.041254	0.113081	0.242555	0.0	0.073473	0.0	0.026588	0.114741	0.0	0.154887	0.176939	0.0	0.131906	0.0	0.045378	0.055022	0.110427	0.0	0.0	0.086312	0.018912	0.0	0.060829	0.0	0.0	0.010865	0.163769	0.067635	0.025053	0.097176	0.269293	0.073232	0.186581	0.064944	0.117246	0.0	0.091009	0.149185	0.0	0.086306	0.192618	0.0	0.106228	0.0	0.0	0.015591	0.0
retro_hsap_2019	0.0	0.12802	0.0	0.022807	0.0	0.076461	0.0	0.162265	0.034489	0.0	0.081126	0.0	0.0	0.072748	0.0	0.458529	0.0	0.0	0.0	0.38056	0.0	0.015013	0.005466	0.077845	0.0	0.079602	0.12739	0.047731	0.0	0.0	0.0	0.122056	0.0	0.0	0.0	0.0	0.037424	0.071777	0.068041	0.0	0.0	0.0	0.0	0.084622	0.045015	0.149951	0.057952	0.0	0.278134
retro_hsap_202	0.131221	0.227735	0.0	0.0	0.0	0.0	0.771757	0.0	0.690378	0.109672	0.0	0.0	0.199106	0.381614	0.0	0.0	0.0	0.0	0.0	0.0	0.0	0.0	0.057379	0.183079	0.349939	0.391147	0.165843	0.0	0.0	0.0	0.0	0.120426	0.627773	0.0	0.014729	0.475909	0.030662	0.0	0.0	0.116614	0.024866	0.568545	0.0	0.0	0.096158	0.0	0.28966	0.182676	0.312578
retro_hsap_2020	0.0	0.712555	0.177126	0.219318	0.13292	0.0	0.0	0.227745	0.415957	0.070084	0.292362	0.236204	0.735807	0.0	0.121885	0.0	0.213086	0.0	0.0	0.0	0.0	0.0	0.0	0.0	0.348651	0.0	0.11893	0.139773	0.173037	2.051928	0.0	0.076166	0.0	0.0	0.0	0.0	0.135286	0.21111	0.113131	0.10246	4.10588	0.0	0.0	1.019261	0.771169	0.150525	0.417333	0.244826	0.22184
retro_hsap_2021	3.654279	9.38054	11.224854	11.762927	13.793692	5.141532	12.133064	2.660943	2.242279	4.12879	3.962955	12.021693	13.566729	2.297803	11.674278	1.422863	8.017927	6.602033	9.675906	6.812294	1.56923	9.044561	1.535878	5.435721	8.922962	6.140826	4.683563	2.284351	1.195823	3.963533	1.350789	1.009489	9.63777	10.394262	12.649606	7.352363	6.463097	5.979804	1.565449	7.154853	8.279726	8.136139	9.482039	2.821387	1.227107	7.067365	5.286865	6.198941	3.958786
retro_hsap_2022	0.0	0.400161	1.866438	0.682562	0.390527	0.753597	1.147614	0.0	0.572777	2.303597	0.822555	0.307119	0.408556	3.166415	0.937708	0.0	0.0	4.300508	0.904138	0.0	0.0	0.0	0.0	1.179679	0.826754	1.69509	2.761585	1.96954	0.0	0.0	0.0	0.424333	0.917743	0.573578	0.941821	0.0	0.152861	3.545947	0.0	0.401128	0.0	0.0	0.652263	0.0	0.0	0.41637	0.762077	0.0	0.0
retro_hsap_2023	0.0	0.027064	0.086657	0.0	0.0	0.0	0.0	0.0	0.0	0.0	0.0	0.454896	0.216444	0.0	0.224454	0.0	0.0	0.030233	0.093991	0.0	0.0	0.0	0.0	0.0	0.070295	0.0	0.0	0.0	0.0	0.0	0.0	0.016719	0.110049	0.10814	0.0	0.325427	0.019011	0.0	0.0	0.0	0.0	0.0	0.08038	0.0	0.0	0.069427	0.071781	0.0	0.054781
retro_hsap_2024	0.0	0.036051	0.0	0.0	0.0	0.0	0.0	0.0	0.0	0.0	0.0	0.0	0.0	0.082679	0.0	2.3091	0.0	0.0	0.0	0.0	0.0	0.0	0.0	0.0	0.0	0.0	0.0	0.0	0.0	0.0	0.0	0.0	0.0	0.0	0.0	0.0	0.0	0.0	0.0	0.0	0.0	0.0	0.0	0.0	0.0	0.0	0.0	0.0	0.0
retro_hsap_2025	0.242782	0.530758	0.086877	0.240107	0.072833	0.405871	0.310691	0.250432	0.38457	0.165631	0.081731	0.235923	0.45132	0.403053	0.0	4.632005	0.126699	0.952844	0.155944	1.279896	1.640618	1.720627	1.45464	0.327778	0.279751	0.156868	0.328541	0.317298	7.045074	0.0	1.879138	0.941573	0.493924	0.104529	0.076818	0.274273	0.349858	0.398669	3.342556	0.250419	0.0	0.32115	0.502327	7.256793	4.601609	0.350022	0.564056	0.223224	0.325246
retro_hsap_2026	0.0	0.170382	0.0	0.0	0.0	0.075413	0.069581	0.090572	0.104644	0.0	0.0	0.082114	0.0	0.0	0.0	0.0	0.041041	0.0	0.0	0.0	0.127078	0.047215	0.276197	0.108343	0.0	0.0	0.064121	0.02637	0.154706	0.0	0.0	0.062911	0.0	0.070283	0.0	0.0	0.0	0.0	0.0	0.040168	0.0	0.0	0.0	0.0	0.0	0.106921	0.102555	0.019319	0.0
retro_hsap_2028	0.0	0.0	0.0	0.0	0.0	0.021989	0.0	0.0	0.0	0.0	0.032747	0.0	0.0	0.0	0.0	0.810403	0.0	0.0	0.0	0.0	0.0	0.0	0.0	0.0	0.0	0.0	0.0	0.0	0.0	0.0	0.0	0.004134	0.0	0.0	0.0	0.0	0.017813	0.0	0.022564	0.0	0.0	0.0	0.0	0.0	0.0	0.0	0.027134	0.0	0.0
retro_hsap_2029	0.272152	1.228737	0.526209	0.658459	0.916205	0.719358	1.703468	0.488	1.052505	0.450627	0.199958	0.411047	1.016234	1.012662	0.236751	2.206327	0.249864	0.2881	0.790726	0.0	0.046254	0.0	0.0	1.490661	0.411004	0.5026	0.594837	0.754301	0.0	0.0	0.154867	0.092684	1.138603	0.34268	0.385798	0.154434	0.282676	0.288072	0.0	0.721134	0.0	0.0	0.779141	0.0	0.0	0.861344	1.029071	0.019566	1.010278
retro_hsap_203	0.0	0.298141	0.065981	0.090024	0.163044	0.239911	0.0	0.028907	0.488147	0.0	0.0	0.091328	0.115699	0.044554	0.044319	0.888118	0.0	0.0	0.059805	0.0	0.0	0.0	0.0	0.186654	0.0	0.054716	0.112186	0.049498	0.444226	0.0	0.0	0.01761	0.042774	0.239552	0.227549	0.161622	0.018381	0.162444	0.0	0.043448	0.0	0.0	0.03456	0.0	0.0	0.506388	0.238552	0.045785	0.090311
retro_hsap_2030	0.0	0.0	0.0	0.0	0.0	0.0	0.0	0.0	0.0	0.0	0.0	0.0	0.0	0.0	0.0	0.0	0.0	0.0	0.0	0.0	0.0	0.0	0.0	0.0	0.0	0.0	0.0	0.0	0.0	0.0	0.0	0.0	0.0	0.0	0.0	0.0	0.0	0.0	0.0	0.0	0.0	0.0	0.0	0.0	0.0	0.0	0.0	0.0	0.0
retro_hsap_2031	0.0	0.183039	0.105892	0.0	0.083382	0.361112	0.251218	0.180554	0.31641	0.041921	0.092667	0.0	0.094978	0.209772	0.228163	3.573824	0.265774	0.229507	0.0	0.0	0.432373	0.0	0.0	0.366301	0.0	0.084709	0.111239	0.129856	0.0	0.407419	0.0	0.086375	0.140716	0.38202	0.092773	0.353183	0.20241	0.264607	0.230491	0.124562	0.0	0.0	0.10076	2.61752	0.0	0.445101	0.084854	0.08252	0.336489
retro_hsap_2032	2.085239	0.030556	0.272097	1.003156	0.636507	0.0	1.145588	0.0	0.002478	0.653135	0.0	0.004848	1.296339	0.0	0.496171	0.0	1.607053	0.0	1.137012	0.114185	0.0	0.366946	0.0	0.0	2.865873	0.0	0.0	0.0	0.73816	0.0	0.293628	0.008342	0.985666	0.552158	2.537623	0.96531	0.0	0.0	0.165124	1.758277	8.628004	0.0	0.848147	0.006683	0.073108	0.0	0.0	0.0	0.0
retro_hsap_2033	0.0	0.077396	0.0	0.0	0.0	0.0	0.0	0.0	0.470076	0.0	0.222317	0.0	0.0	0.0	0.0	4.283324	0.0	0.0	0.0	0.0	0.0	0.0	0.0	0.0	0.0	0.0	0.0	0.082982	0.0	0.0	0.0	0.123039	0.0	0.0	0.0	0.0	0.0	0.169061	0.0	0.0	0.0	0.0	0.0	0.0	0.500092	0.0	0.211664	0.223224	0.0
retro_hsap_2034	0.0	0.177098	0.108656	0.0	0.085529	0.0	0.0	0.0	0.0	0.033644	0.093716	0.0	0.0	0.0	0.076901	0.0	0.0	0.0	0.112339	0.0	0.082771	0.0	0.58776	0.0	0.0	0.0	0.0	0.0	0.0	0.0	0.0	0.02802	0.0	0.129429	0.0	0.0	0.325889	0.0	0.0	0.11949	0.0	0.0	0.046441	1.995727	0.0	0.0	0.0	0.0	0.0
retro_hsap_2035	0.0	0.088999	0.0	0.0	0.0	0.0	0.0	0.0	0.0	0.0	0.0	0.0	0.0	0.0	0.0	0.0	0.0	0.0	0.0	0.0	0.0	0.0	0.049132	0.0	0.0	0.0	0.0	0.0	0.0	0.0	0.0	0.035655	0.072334	0.0	0.0	0.0	0.081247	0.0	0.0	0.0	0.0	0.0	0.0	0.0	0.051462	0.0	0.0	0.0	0.0
retro_hsap_2036	0.0	0.589697	0.0	0.175679	0.0	0.086849	0.0	0.0	0.0	0.139639	0.118555	0.0	0.0	0.0	0.0	0.0	0.0	0.0	0.0	0.0	0.0	0.0	0.0	0.0	0.0	0.0	0.046854	0.0	0.0	1.62481	0.0	0.06626	0.0	0.156039	0.108433	0.0	0.262286	0.08724	0.0	0.0	0.0	0.0	0.0	6.463317	0.092624	0.0	0.0	0.218931	0.297257
retro_hsap_2037	0.10658	5.53649	0.766257	0.546041	1.351936	1.256267	0.806668	0.709503	8.309222	0.059365	1.191929	0.623793	0.540903	0.709678	0.116841	20.127649	0.480587	0.283331	0.993307	0.0	0.575361	3.675821	1.854062	1.88679	0.551341	0.951647	1.529211	0.819908	0.250065	2.980468	10.957978	0.825471	0.837407	0.649134	0.613563	0.750791	0.278808	1.202612	1.203916	0.094003	0.025318	0.0	0.375747	2.124871	1.631426	1.795295	2.147186	1.28829	2.087054
retro_hsap_2038	0.0	0.0	0.0	0.0	0.0	0.285515	0.0	0.0	0.0	0.0	0.0	0.0	0.167617	0.0	0.0	0.0	0.34574	0.0	0.0	0.0	0.0	0.783557	0.0	0.0	0.0	0.0	0.0	0.233658	0.0	0.0	0.0	0.048353	0.343753	0.0	0.0	0.0	0.008471	0.0	0.0	0.0	0.0	0.0	0.0	0.0	0.089281	0.0	0.0	0.0	0.0
retro_hsap_2039	0.156206	1.380539	0.231287	0.489301	0.281357	0.153529	0.27584	0.368267	3.574046	0.126507	0.105547	0.542783	0.194512	0.182589	0.149538	8.196184	0.162112	0.0	0.308787	0.37629	0.339137	0.504423	0.305751	0.411796	0.373785	0.203622	0.36906	0.0	0.29834	1.496367	0.722645	0.358173	0.287754	0.140182	0.396036	0.0	0.08078	0.0	0.542036	0.249061	0.304713	0.0	0.206858	14.720282	2.450449	0.112897	0.101426	1.264936	0.088631
retro_hsap_204	0.0	0.0	0.0	0.0	0.0	0.0	0.0	0.0	0.0	0.0	0.0	0.0	0.0	0.0	0.0	0.0	0.0	0.0	0.0	0.0	0.0	0.0	0.0	0.0	0.0	0.0	0.0	0.0	0.0	0.0	0.0	0.0	0.0	0.0	0.0	0.0	0.0	0.0	0.0	0.0	0.0	0.0	0.0	0.0	0.0	0.0	0.0	0.0	0.0
retro_hsap_2040	0.0	0.0	0.0	0.0	0.0	0.0	0.0	0.0	0.383037	0.0	0.299148	0.0	0.0	0.082543	0.0	2.627618	0.0	0.0	0.0	0.0	0.637673	0.0	0.432879	0.097719	0.0	0.094094	0.0	0.051099	0.0	0.0	0.0	0.008607	0.0	0.0	0.0	0.0	0.0	0.072608	0.0	0.0	0.0	0.0	0.0	3.688524	0.0	0.105915	0.0	0.0	0.0
retro_hsap_2041	0.0	0.0	0.0	0.0	0.0	0.0	0.0	0.0	0.0	0.0	0.0	0.0	0.0	0.0	0.0	0.0	0.0	0.0	0.0	0.0	0.0	0.0	0.0	0.0	0.0	0.0	0.0	0.0	0.0	0.0	0.0	0.0	0.0	0.0	0.0	0.0	0.0	0.0	0.0	0.0	0.0	0.0	0.0	0.0	0.171907	0.0	0.0	0.0	0.0
retro_hsap_2042	0.0	0.066317	0.0	0.0	0.0	0.0	0.0	0.0	0.0	0.0	0.0	0.0	0.0	0.0	0.0	0.0	0.0	0.0	0.0	0.0	0.203482	0.0	0.0	0.0	0.0	0.0	0.0	0.0	0.0	0.0	0.0	0.025618	0.0	0.0	0.0	0.0	0.0	0.0	0.316188	0.0	0.0	0.0	0.0	0.0	1.600293	0.0	0.0	0.0	0.0
retro_hsap_2043	0.164666	0.091525	0.0	0.0	0.0	0.0	0.0	0.0	0.034106	0.0	0.103562	0.0	0.0	0.0	0.0	0.0	0.0	0.0	0.0	0.0	0.256878	0.0	0.0	0.0	0.0	0.0	0.0	0.059744	0.05663	0.0	0.0	0.042874	0.0	0.0	0.0	0.0	0.070056	0.0	0.090339	0.083388	0.0	0.0	0.0	0.0	1.80033	0.110985	0.197692	0.031233	0.089707
retro_hsap_2044	0.0	0.108265	0.0	0.0	0.0	0.0	0.0	0.0	0.168328	0.0	0.105441	0.0	0.0	0.043638	0.0	1.558487	0.0	0.267602	0.0	0.0	0.028747	0.0	0.045613	0.0	0.0	0.049523	0.0	0.0	0.0	0.0	0.0	0.102433	0.0	0.0	0.032617	0.0	0.101566	0.0	0.019973	0.0	0.0	0.0	0.0	0.0	0.137702	0.052595	0.148554	0.257244	0.040644
retro_hsap_2045	0.0	0.080663	0.0	0.0	0.0	0.0	0.0	0.0	0.204054	0.0	0.0	0.0	0.0	0.039615	0.0	0.0	0.033015	0.389259	0.034314	0.0	0.0	0.0	0.021032	0.0	0.0	0.080252	0.078862	0.0	0.0	0.0	0.0	0.162232	0.0	0.0	0.0	0.0	0.182229	0.0	0.0	0.0	0.0	0.0	0.0	0.0	0.071493	0.0	0.0	0.419643	0.142798
retro_hsap_2046	0.187639	0.216254	0.0	0.598357	0.353072	0.100666	0.164835	0.222472	1.521469	0.0	0.136135	0.0	0.332638	0.0	0.330991	6.074219	0.199971	1.267382	0.0	0.373303	0.8752	2.645884	1.770386	0.257471	0.15669	0.262184	0.051238	0.284768	0.236857	0.659836	0.144529	1.575246	0.079119	0.0	0.350646	0.78867	0.060094	0.304419	1.490599	0.0	0.0	0.0	0.088444	5.202481	2.100385	0.15199	0.0	2.111893	0.114211
retro_hsap_2047	0.0	0.868499	0.0	0.0	0.105519	0.21318	0.0	0.0	0.49025	0.024546	0.113273	0.0	0.301798	0.058064	0.353017	0.0	0.0	0.0	0.103774	0.0	0.0	0.175054	0.296715	0.134802	0.318863	0.523682	0.198803	0.0	0.604708	0.0	3.900097	0.08086	0.057568	0.121403	0.634319	0.095777	0.2088	0.263148	0.041305	0.0	0.0	0.0	0.0	0.252953	0.888829	0.0	0.417168	0.10433	0.081853
retro_hsap_2048	0.0	0.024707	0.0	0.0	0.205906	0.0	0.0	0.0	2.719132	0.04295	0.078555	0.0	0.071169	0.273717	0.0	24.124391	0.316307	1.020974	0.155936	0.309449	0.883453	1.594145	1.126748	0.0	0.0	0.077594	0.061847	0.043584	2.436642	0.0	0.128083	0.937698	0.0	0.10152	0.0	0.0	0.013128	0.056847	1.400332	0.120102	0.0	0.0	0.097135	6.242977	1.586232	0.080401	0.0	0.291908	0.0
retro_hsap_2049	0.0	0.01677	0.0	0.0	0.0	0.0	0.0	0.0	0.0	0.0	0.0	0.0	0.0	0.0	0.0	0.0	0.0	0.0	0.0	0.0	0.0	0.0	0.0	0.0	0.0	0.0	0.0	0.0	0.0	0.0	0.0	0.0	0.0	0.0	0.0	0.0	0.0	0.0	0.0	0.0	0.0	0.0	0.0	0.0	0.0	0.0	0.0	0.0	0.0
retro_hsap_205	0.0	0.0	0.0	0.0	0.0	0.0	0.0	0.0	0.0	0.0	0.0	0.0	0.0	0.0	0.0	0.0	0.0	0.0	0.0	0.0	0.0	0.0	0.0	0.0	0.0	0.0	0.0	0.0	0.0	0.0	0.0	0.0	0.0	0.0	0.0	0.0	0.0	0.0	0.0	0.0	0.0	0.0	0.0	0.0	0.0	0.0	0.0	0.0	0.0
retro_hsap_2050	0.0	0.0	0.0	0.0	0.0	0.0	0.0	0.0	0.0	0.0	0.0	0.0	0.0	0.0	0.0	0.0	0.080109	0.0	0.0	0.0	0.0	0.0	0.0	0.0	0.0	0.0	0.0	0.0	0.0	0.0	0.0	0.0	0.0	0.0	0.0	0.0	0.0	0.0	0.0	0.0	0.0	0.0	0.0	0.0	0.0	0.0	0.0	0.0	0.0
retro_hsap_2051	0.0	0.021258	0.0	0.0	0.0	0.0	0.0	0.0	0.0	0.0	0.0	0.0	0.0	0.0	0.0	0.0	0.0	0.0	0.0	0.0	0.0	0.0	0.0	0.0	0.0	0.0	0.0	0.0	0.0	0.0	0.361253	0.018803	0.0	0.0	0.0	0.0	0.0	0.0	0.0	0.0	0.0	0.0	0.0	0.0	0.0	0.0	0.0	0.0	0.0
retro_hsap_2052	0.0	0.021306	0.0	0.0	0.0	0.0	0.0	0.0	0.0	0.0	0.0	0.0	0.0	0.0	0.0	0.0	0.0	0.0	0.0	0.0	0.0	0.0	0.0	0.0	0.0	0.0	0.0	0.0	0.0	0.0	0.0	0.0	0.041713	0.0	0.0	0.0	0.051383	0.0	0.0	0.040857	0.0	0.0	0.0	0.0	0.0	0.0	0.0	0.0	0.0
retro_hsap_2053	0.0	0.097531	0.525634	0.0	0.0	0.0	0.0	0.0	0.286154	0.0	0.0	0.0	0.429484	0.0	0.18298	4.591723	0.0	0.0	0.0	0.0	0.754086	0.0	0.745844	0.0	0.229566	0.0	0.0	0.195706	0.246591	0.860271	0.0	0.059829	0.169678	0.0	0.0	0.203383	0.0	0.167744	0.0	0.0	0.0	6.88277	0.289743	0.0	0.0	0.199022	0.0	0.0	0.0
retro_hsap_2054	0.0	0.552439	0.0	0.0	0.0	0.0	0.0	0.0	0.0	0.0	0.0	0.554597	0.0	0.0	0.0	0.0	0.0	0.0	0.0	0.0	0.0	0.0	0.0	0.0	0.0	0.0	0.0	0.0	0.0	0.0	0.0	0.06258	0.0	0.0	0.0	0.0	0.0	0.0	0.0	0.0	0.0	0.0	0.0	0.0	0.0	0.0	0.0	0.0	0.0
retro_hsap_2055	0.0	0.267998	0.0	0.0	0.0	0.14834	0.0	0.0	0.0	0.267022	0.0	0.371236	0.0	0.0	0.184515	0.0	0.346876	0.0	0.494659	0.0	0.0	0.551051	0.0	0.0	0.0	0.0	0.0	0.0	0.0	0.0	0.0	0.120165	0.517578	0.0	0.447616	0.0	0.504222	0.0	0.0	0.0	0.0	0.0	0.0	0.0	0.0	0.0	0.0	0.0	0.0
retro_hsap_2057	0.0	0.062292	0.0	0.0	0.0	0.0	0.0	0.0	0.302418	0.0	0.0	0.0	0.0	0.155458	0.0	0.0	0.0	0.0	0.0	0.0	0.0	0.0	0.0	0.0	0.0	0.0	0.0	0.097226	0.0	0.0	0.0	0.0	0.0	0.0	0.0	0.0	0.0	0.0	0.0	0.0	0.0	0.0	0.0	0.0	0.0	0.198943	0.0	0.0	0.313225
retro_hsap_2058	0.0	0.198422	0.0	0.0	0.0	0.0	0.460393	0.0	0.0	0.0	0.0	0.0	0.0	0.0	0.0	0.0	0.0	0.0	0.0	0.0	0.0	0.0	0.0	0.0	0.0	0.0	0.125584	0.0	0.0	0.0	0.618626	0.0	0.0	0.285676	0.0	0.0	0.0	0.0	0.0	0.0	0.0	0.0	0.0	0.0	0.0	0.0	0.0	0.0	0.0
retro_hsap_2059	0.0	0.279918	0.0	6e-06	0.170122	0.046928	0.224133	0.023966	0.24348	0.0	0.054726	0.147028	0.931812	0.252769	0.0	0.0	0.0	0.0	0.221144	0.0	0.0	0.079382	0.0	0.449489	0.0	0.0	0.080396	0.0	0.0	0.157132	2.399882	0.0	0.422325	0.258295	0.0	0.075044	0.006796	0.1995	0.0	0.0	0.321717	0.0	0.0	0.153766	0.0	0.20227	0.3676	0.0	0.044704
retro_hsap_206	0.0	0.0	0.0	0.0	0.0	0.0	0.0	0.0	0.0	0.0	0.0	0.0	0.0	0.0	0.0	0.0	0.0	0.0	0.0	0.0	0.0	0.0	0.0	0.0	0.0	0.0	0.0	0.0	0.0	0.0	0.0	0.0	0.0	0.0	0.0	0.0	0.0	0.0	0.0	0.0	0.0	0.0	0.0	0.0	0.0	0.0	0.0	0.0	0.0
retro_hsap_2060	0.033295	0.049593	0.0	0.0	0.0	0.0	0.0	0.056651	0.01317	0.0	0.0	0.035167	0.0	0.0	0.0	0.0	0.0	0.0	0.0	0.0	0.0	0.0	0.166923	0.0	0.0	0.0	0.0	0.0	0.0	0.0	0.0	0.014821	0.0	0.0	0.0	0.0	0.027724	0.0	0.0	0.0	0.0	0.075399	0.0	0.535725	0.0	0.0	0.0	0.0	0.0
retro_hsap_2061	0.0	0.0	0.0	0.0	0.0	0.0	0.0	0.0	0.0	0.0	0.0	0.0	0.0	0.0	0.0	0.0	0.0	0.0	0.0	0.0	0.0	0.0	0.0	0.0	0.0	0.0	0.0	0.0	0.0	0.0	0.0	0.0	0.0	0.0	0.0	0.0	0.0	0.0	0.0	0.0	0.0	0.0	0.0	0.0	0.0	0.0	0.0	0.0	0.0
retro_hsap_2062	0.0	0.0	0.0	0.0	0.0	0.0	0.0	0.0	0.0	0.0	0.0	0.0	0.0	0.0	0.0	0.0	0.0	0.0	0.0	0.0	0.0	0.0	0.0	0.0	0.0	0.0	0.0	0.0	0.0	0.934767	0.0	0.0	0.0	0.0	0.0	0.0	0.0	0.0	0.0	0.0	0.0	0.0	0.0	0.0	0.0	0.0	0.0	0.0	0.0
retro_hsap_2063	0.274575	3.13994	0.574684	0.458552	1.297925	0.0	1.793269	0.155387	0.339378	0.237757	0.301254	0.415888	0.985598	0.238304	0.838686	0.0	0.479525	0.08184	1.227557	0.0	0.313665	1.457046	0.39998	0.0	0.539653	0.566136	0.392957	0.0	0.0	0.0	0.757297	0.243579	0.840626	0.756146	0.89543	0.280656	0.02819	0.059783	0.130286	0.0	0.6352	1.997956	0.373616	0.0	0.0	0.454029	0.839562	0.088342	0.0
retro_hsap_2064	0.0	0.045248	0.0	0.0	0.0	0.0	0.0	0.0	0.091348	0.0	0.0	0.0	0.131496	0.105704	0.225483	0.0	0.0	0.0	0.334426	0.0	0.0	0.0	0.0	0.0	0.151573	0.0	0.0	0.0	0.0	0.0	0.0	0.0	0.101299	0.0	0.0	0.123689	0.061118	0.0	0.0	0.0	0.0	0.0	0.147837	0.0	0.0	0.0	0.0	0.0	0.0
retro_hsap_2065	0.0	0.037507	0.0	0.0	0.0	0.0	0.0	0.0	0.0	0.0	0.0	0.0	0.0	0.0	0.0	0.0	0.0	0.035814	0.0	0.0	0.0	0.0	0.0	0.0	0.0	0.0	0.0	0.0	0.0	0.0	0.0	0.0	0.0	0.0	0.0	0.0	0.024796	0.0	0.0	0.0	0.0	0.0	0.0	0.0	0.0	0.0	0.0	0.0	0.0
retro_hsap_2066	0.0	0.643533	0.362741	0.0	0.13988	0.0	0.436285	0.0	0.266366	0.0	0.0	0.356249	0.308483	0.0	0.248822	2.390155	0.118399	0.0	0.0	0.0	0.0	1.303354	0.111686	0.0	0.168211	0.0	0.198834	0.0	0.0	0.389486	0.0	0.122105	0.0	0.451809	0.164153	0.0	0.079303	0.0	0.816043	0.108289	0.0	0.0	0.0	1.019261	0.0	0.169647	0.0	0.357158	0.0
retro_hsap_2067	0.0	0.0	0.0	0.0	0.0	0.0	0.0	0.0	0.0	0.0	0.0	0.143967	0.183288	0.0	0.0	0.0	0.0	0.0	0.0	3.987149	0.0	0.0	0.0	0.0	0.0	0.0	0.0	0.0	0.0	0.0	0.0	0.081872	0.0	0.0	0.0	0.0	0.0	0.0	0.0	0.0	0.0	0.0	0.0	0.0	1.213458	0.0	0.0	0.0	0.0
retro_hsap_2068	0.076748	0.236227	1.458744	0.377538	0.600665	0.382031	0.956817	0.208131	0.084164	0.032308	1.17376	0.53293	0.737029	0.155902	1.806675	0.0	0.141776	0.624972	1.033337	0.0	0.035955	0.0	0.0	0.355694	0.650888	0.347155	0.266147	0.0	0.0	0.085133	0.0	0.047069	0.594107	0.861902	0.408969	0.966886	0.183876	0.368416	0.171512	0.174848	0.035902	0.392501	0.108942	0.383256	0.173669	0.257973	0.726029	0.01441	0.199253
retro_hsap_207	0.0	0.0	0.0	0.0	0.0	0.0	0.0	0.0	0.0	0.0	0.0	0.0	0.0	0.0	0.0	0.0	0.0	0.0	0.0	0.0	0.0	0.0	0.0	0.0	0.0	0.0	0.0	0.0	0.0	0.0	0.0	0.0	0.0	0.0	0.0	0.0	0.0	0.0	0.101494	0.0	0.0	0.0	0.0	0.0	0.0	0.0	0.0	0.0	0.0
retro_hsap_2070	0.0	0.086384	0.0	0.0	0.0	0.0	0.0	0.0	0.0	0.0	0.0	0.0	0.0	0.0	0.0	0.0	0.0	0.0	0.0	0.0	0.0	0.0	0.0	0.0	0.0	0.0	0.07256	0.0615	0.0	0.0	0.0	0.0	0.0	0.0	0.0	0.0	0.070937	0.0	0.0	0.0	0.0	0.0	0.0	0.0	0.0	0.0	0.0	0.0	0.0
retro_hsap_2071	0.0	0.253896	0.232929	0.0	0.0	0.0	0.0	0.0	0.08138	0.0	0.444796	0.0	0.0	0.0	0.0	6.375555	0.0	0.0	0.0	0.0	0.0	0.0	0.0	0.0	0.430621	0.0	0.0	0.0	0.451401	0.0	1.931754	0.02304	0.0	0.0	0.0	0.0	0.0	0.0	0.0	0.0	0.0	0.0	0.0	0.0	0.0	0.0	0.0	0.0	0.0
retro_hsap_2072	0.043534	0.20999	0.0	0.104588	0.061118	0.0	0.187399	0.0	0.0	0.128782	0.0	0.337461	0.576043	0.0	0.0	0.0	0.104731	0.0	0.076836	0.947037	0.0	0.0	0.0	0.0	0.14951	0.0	0.027003	0.0	0.0	0.0	0.0	0.055079	0.313104	0.0	0.136263	0.067945	0.0	0.0	0.496866	0.0	0.0	0.0	0.039103	0.0	0.0	0.0	0.0	0.0	0.0
retro_hsap_2073	0.0	0.203936	0.0	2.189423	0.550754	0.0	0.0	0.0	0.0	0.130814	0.0	2.708197	0.0	0.0	0.0	0.0	1.912081	2.226572	0.0	0.0	0.0	0.0	0.0	0.0	3.310895	0.0	0.0	0.0	0.0	0.0	0.0	0.0	0.946339	0.440252	0.637812	0.0	0.0	0.0	0.0	0.204827	0.0	0.0	0.512336	0.0	0.0	0.0	0.0	0.244826	0.0
retro_hsap_2074	0.0	0.0	0.0	0.0	0.0	0.0	0.0	0.0	0.0	0.0	0.0	0.0	0.0	0.0	0.0	0.0	0.0	0.0	0.0	0.0	0.0	0.0	0.0	0.0	0.0	0.0	0.0	0.021592	0.0	0.0	0.034861	0.010999	0.0	0.0	0.0	0.0	0.0	0.0	0.0	0.0	0.0	0.0	0.0	0.0	0.155298	0.0	0.0	0.0	0.0
retro_hsap_2076	0.0	0.017576	0.062695	0.091188	0.053854	0.0	0.0	0.0	0.736895	0.321038	0.059318	0.08246	0.053919	0.069511	0.241902	4.041873	0.15068	0.126288	0.112545	0.194496	0.213518	0.865083	2.751955	0.0	0.18405	0.060425	0.0	0.042539	0.490495	0.77944	0.0	0.574804	0.116838	0.223765	0.0	0.048943	0.0	0.0	0.77224	0.229556	0.0	0.403585	0.04714	8.172451	0.441689	0.0	0.061655	0.137211	0.056078
retro_hsap_2077	4.057721	0.0	9.915507	9.702814	12.664605	0.156159	3.800078	0.0	0.0	2.018452	0.0	14.537802	19.996232	0.0	14.534746	0.0	7.254959	0.0	10.897147	0.0	0.0	0.0	0.0	0.0	11.089787	0.0	0.0	0.0	0.0	0.0	0.0	0.0	8.166069	8.565362	13.228044	23.897736	0.0	0.0	0.0	9.952562	0.0	0.0	9.123345	0.0	0.0	0.0	0.0	0.0	0.0
retro_hsap_2079	0.0	0.078457	0.0	0.0	0.0	0.0	0.0	0.0	0.0	0.0	0.0	0.0	0.0	0.0	0.0	0.0	0.0	0.0	0.0	0.0	0.0	0.0	0.0	0.0	0.0	0.0	0.0	0.116966	0.0	0.0	0.0	0.0	0.0	0.0	0.0	0.0	0.0	0.0	0.0	0.0	0.0	0.0	0.0	0.0	0.0	0.0	0.0	0.0	0.0
retro_hsap_208	0.050358	1.328644	0.098799	0.173115	0.470297	0.188344	0.309395	0.094427	4.705516	0.094844	0.952007	0.204535	0.418671	0.335512	0.168888	10.281811	0.088645	2.704881	0.266569	0.0	0.494292	0.022167	0.221445	1.136968	0.278418	0.519406	0.165924	0.184752	0.0	0.387031	1.061436	0.156105	0.649116	0.42005	0.248885	0.474907	0.928895	0.328259	0.625572	0.02607	0.0	0.0	0.021656	0.0	0.132176	0.597388	0.510107	0.275653	0.416748
retro_hsap_2080	0.0	0.0	0.028051	0.0	0.0	0.017162	0.0	0.0	0.023116	0.0	0.0	0.0	0.0	0.0	0.059238	0.0	0.0	0.0	0.0	0.0	0.0	0.0	0.0	0.0	0.0	0.023096	0.0	0.0	0.0	0.697279	0.0	0.0	0.0	0.0	0.0	0.0	0.0	0.0	0.0	0.017809	0.0	0.0	0.0	0.0	0.0	0.0	0.0	0.0	0.0
retro_hsap_2082	0.0	0.0	0.0	0.0	0.0	0.0	0.0	0.0	2.760817	0.0	0.194258	0.201435	0.0	0.129118	0.0	0.0	0.0	0.162915	0.0	0.0	0.0	0.0	0.456928	0.0	0.0	0.0	0.074723	0.0	0.0	0.0	0.0	0.502014	0.0	0.0	0.0	0.0	0.0	0.134219	3.580061	0.0	0.0	0.0	0.0	5.776953	0.0	0.0	0.0	0.0	0.0
retro_hsap_2083	0.110502	0.0	0.0	0.0	0.0	0.0	0.0	0.0	1.378086	0.0	0.0	0.0	0.0	0.0	0.0	3.966358	0.0	0.088431	0.0	0.0	0.0	0.0	0.0	0.0	0.0	0.0	0.0	0.0	0.0	0.0	4.356105	0.372062	0.0	0.0	0.0	0.203311	0.0	0.0	0.0	0.0	0.0	0.0	0.0	0.0	0.0	0.0	0.207327	0.0	0.0
retro_hsap_2084	0.076734	0.64664	0.239162	0.0	0.101952	0.085512	0.13853	0.0	8.759584	0.060054	0.0	0.0	0.0	0.0	0.082519	20.949617	0.096581	0.037276	0.108283	0.0	1.021584	0.0	0.556664	0.235932	0.0	0.112224	0.083997	0.1174	1.400775	0.0	0.285584	0.410797	0.0	0.0	0.0	0.0	0.035029	0.0	0.354009	0.207028	0.0	0.0	0.0	7.191909	0.73081	0.0	0.0	0.145025	0.0969
retro_hsap_2085	0.0	0.092156	0.0	0.0	0.0	0.0	0.0	0.0	0.0	0.067778	0.0	0.186018	0.0	0.0	0.0	0.0	0.0	0.0	0.0	0.0	0.0	0.0	0.0	0.0	0.0	0.0	0.0	0.0	0.0	0.0	0.0	0.0	0.0	0.0	0.0	0.0	0.0	0.0	0.0	0.0	0.0	0.0	0.0	0.0	0.0	0.0	0.0	0.0	0.0
retro_hsap_2086	0.0	0.0	0.0	0.0	0.0	0.0	0.0	0.0	0.0	0.0	0.0	0.0	0.0	0.0	0.0	0.0	0.0	0.0	0.0	0.0	0.0	0.0	0.0	0.0	0.0	0.074551	0.0	0.0	0.0	0.0	0.0	0.0	0.069114	0.0	0.0	0.0	0.0	0.059181	0.0	0.0	0.0	0.0	0.0	0.0	0.0	0.0	0.0	0.0	0.0
retro_hsap_2087	0.0	0.372723	0.508738	0.0	0.522139	0.0	0.0	0.0	0.486587	0.067971	0.148661	0.591069	0.604494	0.0	0.369026	7.097476	0.106248	0.477732	0.836248	0.0	0.0	0.0	0.244783	0.440479	0.675691	0.0	0.0	0.135199	0.0	0.0	1.916175	0.145186	0.574675	0.0	0.143456	1.420555	0.064222	0.0	0.099446	0.205072	0.0	0.0	0.168612	1.029769	0.676354	0.297938	0.0	0.0	0.224138
retro_hsap_2088	0.0	0.368568	0.0	0.0	0.0	0.0	0.0	0.051011	0.0	0.0	0.0	0.0	0.0	0.0	0.0	0.0	0.0	0.0	0.0	0.0	0.0	0.0	0.0	0.0	0.0	0.0	0.0	0.048976	0.0	0.182889	0.0	0.0	0.0	0.0	0.0	0.0	0.035614	0.0	0.0	0.0	0.0	0.0	0.0	0.0	0.107442	0.0	0.0	0.0	0.0
retro_hsap_2089	0.620275	0.787026	0.242515	0.212675	0.309941	0.990732	0.290857	0.414852	3.075202	0.190869	3.166691	0.14924	0.386991	1.048632	0.164315	19.985102	0.22388	0.508815	0.601733	0.415259	0.532919	1.031103	0.434403	2.589639	0.371123	1.77115	0.775512	1.009975	1.055094	0.658356	1.249921	0.551927	0.215818	0.212364	0.395965	0.248507	0.056475	0.597894	0.53795	0.272188	0.003922	0.0	0.338948	2.921337	0.876823	0.921265	1.970367	0.344499	1.862301
retro_hsap_209	0.0	0.136967	0.181665	0.0	0.053	0.0	0.0	0.0	0.0	0.046623	0.0	0.0	0.129662	0.027668	0.0	0.0	0.0	0.0	0.0	0.0	0.0	0.0	0.0	0.0	0.0	0.181854	0.064916	0.0	0.0	0.0	0.0	0.0	0.185451	0.0	0.236066	0.0	0.001102	0.0	0.0	0.0	0.0	0.0	0.0	0.0	0.0	0.146192	0.028422	0.0	0.039476
retro_hsap_2090	0.0	0.0	0.0	0.0	0.697231	0.503975	0.577259	0.0	27.597509	0.156282	0.3986	0.0	0.398434	0.887737	0.323788	20.87147	0.0	0.237501	0.934812	0.0	0.0	0.0	0.0	0.0	0.0	1.134621	0.159736	0.482694	0.973333	0.0	16.200389	0.161318	0.304603	0.0	0.403013	0.362296	0.512768	0.290094	0.725372	0.261098	0.0	0.0	0.218217	9.513107	0.528943	0.395624	0.0	0.158117	0.584623
retro_hsap_2091	0.020769	0.0	0.135243	0.0	0.0	0.027964	0.0	0.0	0.306372	0.0	0.0	0.0	0.0	0.0	0.0	0.0	0.059359	0.0	0.042477	0.0	0.0	0.0	0.0	0.0	0.0	0.113069	0.0487	0.017774	0.0	0.279843	0.0	0.009685	0.029554	0.162327	0.080635	0.0	0.035827	0.0	0.0	0.028275	0.0	0.0	0.04671	2.448321	0.0	0.084241	0.041058	0.0	0.0
retro_hsap_2092	0.0	0.0	0.0	0.0	0.0	0.032247	0.0	0.048675	0.053617	0.0	0.045201	0.0	0.0	0.0	0.0	1.233004	0.0	0.0	0.0	0.0	0.0	0.0	0.0	0.0	0.0	0.042339	0.06827	0.067369	0.315627	0.0	0.0	0.008233	0.0	0.0	0.0	0.0	0.0	0.063243	0.0	0.0	0.0	0.0	0.0	1.890905	0.0	0.0	0.0	1.426076	0.0
retro_hsap_2093	0.0	0.018365	0.0	0.0	0.0	0.0	0.0	0.0	0.0	0.0	0.0	0.0	0.0	0.0	0.0	0.0	0.0	0.0	0.0	0.0	0.0	1.276761	0.067184	0.0	0.0	0.0	0.0	0.0	0.041054	0.0	0.0	0.0	0.0	0.0	0.0	0.0	0.0	0.0	0.0	0.0	0.0	0.0	0.0	0.0	0.062119	0.0	0.0	0.0	0.0
retro_hsap_2094	0.0	0.0	0.0	0.0	0.0	0.0	0.0	0.0	0.0	0.0	0.0	0.030342	0.0	0.0	0.0	0.0	0.0	0.0	0.0	0.0	0.022042	0.0	0.0	0.0	0.0	0.0	0.0	0.0	0.0	0.0	0.0	0.0	0.0	0.0	0.0	0.0	0.0	0.0	0.0	0.0	0.0	0.0	0.0	0.0	0.034365	0.0	0.0	0.0	0.0
retro_hsap_2095	0.0	0.0	0.0	0.0	0.0	0.0	0.0	0.0	0.0	0.0	0.0	0.0	0.0	0.0	0.0	0.0	0.0	0.0	0.0	0.0	0.0	0.0	0.0	0.0	0.0	0.0	0.0	0.0	0.0	0.0	0.0	0.0	0.0	0.0	0.0	0.0	0.0	0.0	0.0	0.0	0.0	0.0	0.0	0.0	0.0	0.0	0.0	0.0	0.0
retro_hsap_2096	0.0	0.043293	0.0	0.0	0.0	0.0	0.0	0.0	0.0	0.0	0.0	0.072511	0.0	0.0	0.0	0.0	0.0	0.0	0.0	0.0	0.0	0.0	0.362087	0.0	0.0	0.0	0.0	0.0	0.0	0.0	0.0	0.066579	0.0	0.0	0.0	0.0	0.0	0.0	0.129949	0.0	0.596649	0.0	0.0	0.0	0.0	0.0	0.0	0.0	0.0
retro_hsap_2097	0.0	0.029089	0.0	0.0	0.0361	0.0	0.0	0.0	0.033551	0.0	0.039897	0.0	0.0	0.031779	0.0	0.0	0.0	0.0	0.0	0.15734	0.0	0.0	0.467128	0.0	0.042898	0.0	0.0	0.0	0.0	0.0	0.0	0.047705	0.0	0.051616	0.0	0.0	0.0	0.0	0.241294	0.02879	0.0	0.0	0.0	0.0	0.0	0.0	0.0	0.0	0.0
retro_hsap_2098	0.105063	0.0	0.0	0.0	0.0	0.0	0.628117	0.0	0.044683	0.0	0.0	0.108275	0.277885	0.0	0.110531	0.0	0.120764	0.745519	0.463903	0.0	0.0	0.120101	0.083078	0.0	0.0	0.0	0.0	0.0	0.0	0.0	0.0	0.0	0.103622	0.0	0.153393	0.251099	0.049173	0.0	0.0	0.0	0.0	0.0	0.200102	0.0	0.0	0.0	0.0	0.0	0.0
retro_hsap_2099	0.0	0.037568	0.0	0.0	0.088729	0.0	0.0	0.0	0.0	0.044131	0.0	0.0	0.0	0.0	0.0	0.0	0.0	0.0	0.0	0.0	0.0	0.0	0.10545	0.0	0.0	0.0	0.0	0.0	0.0	0.0	0.0	0.0	0.0	0.0	0.0	0.0	0.0	0.065656	0.0	0.0	0.0	0.0	0.0	0.0	0.0	0.0	0.0	0.0	0.0
retro_hsap_21	0.89193	1.371457	1.613278	2.302429	2.999201	4.704198	4.337925	3.465963	3.974906	1.161607	2.108157	0.951642	2.550946	4.567243	1.997805	6.248891	2.202688	1.429254	1.137798	1.830506	0.621963	0.874636	1.251528	2.874066	0.658922	6.324812	4.574066	4.488055	0.473658	0.334559	11.773475	0.446698	0.921733	2.596437	1.034018	2.222644	1.823929	5.881201	0.970568	1.943317	1.996891	1.311359	2.396505	0.312935	1.025891	5.321554	3.601519	1.187078	3.718905
retro_hsap_210	0.0126	0.0	0.0	0.0	0.0	0.029587	0.0	0.011969	0.027674	0.010089	0.0	0.0	0.0	0.0	0.0	0.0	0.0	0.045223	0.0	0.0	0.0	0.0	0.0	0.0	0.0	0.0	0.010941	0.0	0.0	0.0	0.0	0.011473	0.0	0.0	0.023709	0.0	0.005737	0.01562	0.0	0.0	0.0	0.0	0.011855	0.081234	0.010105	0.0	0.041984	0.0	0.016344
retro_hsap_2100	0.0	0.046132	0.0	0.0	0.0	0.0	0.0	0.0	0.0	0.0	0.0	0.102907	0.0	0.0	0.0	0.0	0.0	0.0	0.162143	0.0	0.0	0.0	0.0	0.0	0.0	0.0	0.0	0.080096	0.0	0.0	0.0	0.0	0.0	0.0	0.0	0.243808	0.0	0.114934	0.0	0.0	0.0	0.0	0.0	0.0	0.0	0.133804	0.0	0.223224	0.0
retro_hsap_2101	0.0	0.0	0.0	0.0	0.0	0.0	0.0	0.0	0.0	0.0	0.0	0.0	0.0	0.0	0.0	0.0	0.0	0.021981	0.0	0.0	0.0	0.192671	0.0	0.0	0.0	0.0	0.0	0.0	0.0	0.0	0.0	0.006527	0.0	0.0	0.0	0.0	0.0	0.0	0.0	0.0	0.0	0.0	0.0	0.0	1.618111	0.0	0.0	0.0	0.0
retro_hsap_2102	0.012085	0.0	0.025726	0.091502	0.036342	0.0	0.0	0.0	0.0	0.00936	0.0	0.051728	0.0	0.0	0.0	0.0	0.013821	0.0	0.0	0.0	0.0	0.0	0.0	0.0	0.016983	0.0	0.0	0.0	0.0	0.0	0.0	0.010544	0.0	0.033552	0.0	0.0	0.006216	0.0	0.0	0.0	0.0	0.0	0.0	0.034085	0.0	0.0	0.0	0.0	0.0
retro_hsap_2103	0.569105	1.024509	0.433799	1.662356	1.070849	0.379178	1.636965	0.069409	0.236347	0.475875	0.13906	0.395743	1.66213	0.443089	0.708505	0.0	0.75374	1.263179	0.407523	0.0	0.517426	0.0	0.482671	0.536355	0.79085	0.667101	1.023765	0.357516	1.162188	0.0	0.776489	0.389718	0.854884	0.713081	2.090405	0.356371	0.177132	0.39024	0.320294	0.529519	0.0	0.341075	0.929833	2.996629	1.26668	0.588478	0.2622	0.074408	0.217161
retro_hsap_2105	0.0	0.0	0.0	0.0	0.0	0.0	0.0	0.0	0.0	0.0	0.0	0.0	0.0	0.0	0.0	0.0	0.0	0.0	0.0	0.0	0.0	0.0	0.0	0.0	0.0	0.0	0.0	0.0	0.0	0.0	0.0	0.227857	0.0	0.0	0.0	0.0	0.0	0.0	0.0	0.0	0.0	0.0	0.0	0.0	0.0	0.0	0.0	0.0	0.0
retro_hsap_2106	0.0	0.0	0.0	0.0	0.0	0.0	0.0	0.0	0.0	0.0	0.0	0.0	0.0	0.0	0.0	0.0	0.0	0.390147	0.0	0.0	0.0	0.0	0.0	0.0	0.0	0.0	0.0	0.0	0.0	0.0	0.0	0.0	0.0	0.0	0.0	0.0	0.0	0.0	0.0	0.0	0.0	0.0	0.0	0.0	0.0	0.0	0.0	0.0	0.0
retro_hsap_2107	0.0	0.0	0.0	0.0	0.0	0.0	0.0	0.0	0.0	0.0	0.0	0.0	0.0	0.0	0.0	0.0	0.0	0.0	0.0	0.0	0.0	0.0	0.0	0.0	0.0	0.0	0.0	0.0	0.0	0.0	0.0	0.0	0.0	0.0	0.0	0.0	0.0	0.0	0.0	0.0	0.0	0.0	0.0	0.0	0.0	0.0	0.0	0.0	0.0
retro_hsap_2108	0.0	0.0	0.0	0.0	0.0	0.0	0.0	0.0	0.0	0.0	0.0	0.0	0.0	0.0	0.0	0.0	0.0	0.0	0.0	0.0	0.0	0.0	0.0	0.0	0.0	0.0	0.0	0.0	0.0	0.0	0.0	0.0	0.0	0.0	0.0	0.0	0.0	0.0	0.0	0.0	0.0	0.0	0.0	0.0	0.0	0.0	0.0	0.0	0.0
retro_hsap_2109	0.0	0.037087	0.0	0.0	0.0	0.0	0.0	0.0	0.0	0.0	0.0	0.079013	0.0	0.0	0.0	0.0	0.0	0.0	0.0	0.0	0.0	0.0	0.0	0.0	0.0	0.0	0.0	0.0	0.0	0.0	0.0	0.0	0.0	0.0	0.0	0.0	0.0	0.0	0.0	0.0	0.0	0.0	0.0	0.0	0.0	0.0	0.0	0.0	0.0
retro_hsap_211	0.0	0.0	0.0	0.0	0.0	0.0	0.0	0.0	0.0	0.0	0.0	0.0	0.0	0.0	0.0	0.0	0.0	0.0	0.0	0.0	0.0	0.0	0.0	0.0	0.0	0.0	0.0	0.0	0.0	0.0	0.0	0.016783	0.0	0.0	0.0	0.0	0.0	0.0	0.0	0.0	0.0	0.0	0.0	0.0	0.0	0.0	0.0	0.0	0.0
retro_hsap_2110	0.123918	0.20817	0.0	0.0	0.0	0.0	0.0	0.114422	0.061215	0.0	0.0	0.0	0.0	0.0	0.0	0.0	0.0	0.0	0.0	0.0	0.0	0.0	0.623084	0.0	0.0	0.0	0.0	0.0	0.0	0.0	0.0	0.038613	0.0	0.0	0.0	0.0	0.106776	0.0	0.0	0.0	0.0	0.0	0.110958	0.0	0.0	0.0	0.0	0.0	0.0
retro_hsap_2111	0.0	0.055818	0.584124	0.272269	0.3121	0.0	0.234002	0.091679	0.611082	0.084751	0.182581	0.13279	0.519161	0.0	0.27558	2.827261	0.140579	1.039067	1.500834	0.0	1.117895	0.98609	1.156084	0.0	0.403707	0.0	0.0	0.0	4.592133	0.0	0.0	0.573426	0.129771	0.483142	0.0	0.634334	0.0	0.0	0.129803	0.0	0.0	0.0	0.336442	0.0	1.330889	0.0	0.0	0.291908	0.0
retro_hsap_2112	0.0	0.047177	0.0	0.0	0.0	0.0	0.0	0.0	0.0	0.0	0.0	0.0	0.0	0.0	0.0	0.0	0.0	0.045424	0.0	0.0	0.0	0.334566	0.0	0.0	0.0	0.0	0.056644	0.0	0.0	0.0	0.0	0.0	0.0	0.0	0.0	0.0	0.032315	0.0	0.0	0.0	0.0	0.0	0.0	0.0	0.0	0.0	0.0	0.0	0.0
retro_hsap_2113	0.0	0.0	0.0	0.0	0.0	0.0	0.0	0.0	0.0	0.0	0.0	0.084183	0.0	0.0	0.0	0.0	0.0	0.0605	0.0	0.0	0.0	0.0	0.154968	0.0	0.0	0.0	0.0	0.0	0.188768	0.0	0.0	0.040914	0.0	0.0	0.0	0.0	0.0	0.0	0.0	0.0	0.0	0.0	0.0	1.751313	0.222043	0.0	0.0	0.0	0.0
retro_hsap_2114	0.0	0.0	0.0	0.0	0.0	0.0	0.0	0.0	0.0	0.0	0.052607	0.0	0.0	0.0	0.0	1.373045	0.0	0.0	0.0	0.0	0.047251	0.0	0.0	0.0	0.0	0.0	0.0	0.0	0.0	0.0	0.0	0.012813	0.0	0.0	0.0	0.0	0.0	0.0	0.0	0.0	0.0	0.0	0.0	0.394731	0.170393	0.395684	0.0	0.0	0.0
retro_hsap_2115	0.0	0.0	0.0	0.0	0.0	0.021563	0.0	0.0	0.021734	0.0	0.0	0.053646	0.0	0.026196	0.053064	0.0	0.0	0.0	0.0	0.0	0.0	0.0	0.029829	0.0	0.0	0.0	0.02667	0.0	0.0	0.0	0.225902	0.013511	0.0	0.0	0.0	0.031903	0.0	0.0	0.0	0.0	0.0	0.0	0.0	0.0	0.0	0.0	0.0	0.0	0.0
retro_hsap_2116	0.0	0.088975	0.0	0.0	0.0	0.0	0.0	0.0	0.0	0.0	0.0	0.0	0.244399	0.0	0.0	0.0	0.0	0.0	0.0	0.0	0.0	0.0	0.0	0.0	0.0	0.0	0.0	0.0	0.0	0.0	0.0	0.0	0.16966	0.0	0.0	0.0	0.0	0.0	0.0	0.0	0.0	0.0	0.0	0.0	1.12429	0.0	0.0	0.0	0.0
retro_hsap_2117	0.0	0.0	0.0	0.0	0.0	0.0	0.0	0.0	0.165249	0.0	0.0	0.0	0.211153	0.0	0.171182	0.0	0.0	0.56493	0.0	9.64845	0.385317	0.0	3.636776	0.0	0.0	0.0	0.0	0.0	2.137515	5.869469	0.0	1.749705	0.0	0.0	0.551685	0.0	0.0	0.0	2.877309	0.0	0.0	0.0	0.0	1.097666	4.174873	0.0	0.0	0.0	0.0
retro_hsap_2118	0.0	0.0	0.0	0.0	0.0	0.0	0.0	0.0	0.0	0.0	0.0	0.0	0.0	0.0	0.0	0.0	0.0	0.0	0.0	0.0	0.0	0.0	0.0	0.0	0.0	0.0	0.0	0.0	0.0	0.0	0.0	0.0	0.0	0.0	0.0	0.0	0.0	0.0	1.02761	0.0	0.0	0.0	0.0	0.0	0.0	0.0	0.0	0.0	0.0
retro_hsap_2119	0.0	0.0	0.0	0.0	0.0	0.259169	0.0	0.251017	0.068907	0.0	0.0	0.0	0.179678	0.0	0.0	0.0	0.0	0.0	0.0	0.0	0.0	0.0	0.0	0.096263	0.0	0.0	0.101764	0.083924	0.0	0.0	0.0	0.0	0.0	0.0	0.0	0.0	0.0	0.064072	0.0	0.0	0.0	0.0	0.0	0.0	0.0	0.0	0.187151	0.0	0.220956
retro_hsap_212	0.0	0.109481	0.0	0.0	0.0	0.0	0.0	0.0	0.0	0.0	0.0	0.0	0.0	0.0	0.0	0.0	0.0	0.0	0.0	0.0	0.0	0.0	0.0	0.0	0.177088	0.0	0.0	0.0	0.0	0.0	0.183338	0.0	0.0	0.0	0.0	0.0	0.0	0.0	0.228358	0.0	0.0	0.0	0.0	0.0	0.648704	0.0	0.0	0.0	0.0
retro_hsap_2120	0.0	0.0	0.0	0.0	0.0	0.0	0.0	0.0	0.121055	0.0	0.0	0.0	0.0	0.0	0.0	0.0	0.0	0.0	0.0	0.0	0.0	0.0	0.0	0.0	0.0	0.0	0.0	0.0	0.0	0.0	0.0	0.0	0.0	0.0	0.0	0.0	0.0	0.0	0.0	0.0	0.0	0.0	0.0	0.0	0.0	0.0	0.0	0.758962	0.0
retro_hsap_2121	0.0	0.0	0.0	0.0	0.0	0.0	0.0	0.0	0.049084	0.0	0.0	0.0	0.0	0.0	0.0	0.0	0.0	0.0	0.0	0.0	0.0	0.0	0.0	0.0	0.0	0.0	0.0	0.0	0.0	0.0	0.0	0.003405	0.0	0.0	0.0	0.0	0.0	0.0	0.0	0.0	0.0	0.0	0.0	0.0	0.0	0.0	0.0	0.0	0.057124
retro_hsap_2122	0.254902	1.063462	0.150308	1.042184	0.09318	0.0	0.0	0.0	0.0	0.069281	0.0	0.83099	0.197564	0.0	1.052575	0.0	0.553792	0.0	0.111987	0.0	0.0	0.0	0.0	0.102115	0.0	0.0	0.0	0.0	0.0	0.0	0.0	0.0	0.955211	0.08918	0.742062	0.18677	0.0	0.0	0.0	0.127976	0.0	0.0	0.081499	0.0	0.0	0.0	0.0	0.0	0.0
retro_hsap_2123	0.0	0.0	0.0	0.0	0.0	0.0	0.0	0.0	0.0	0.0	0.0	0.0	0.0	0.0	0.0	0.0	0.162804	0.081495	0.0	0.0	0.0	0.0	0.279752	0.0	0.0	0.0	0.0	0.0	0.0	0.0	0.0	0.0	0.0	0.0	0.0	0.0	0.04982	0.0	0.153706	0.0	0.0	0.0	0.0	0.0	0.0	0.0	0.0	0.446448	0.0
retro_hsap_2124	0.027167	0.175151	0.0	0.0	0.0	0.054503	0.081481	0.088587	0.07783	0.064067	0.0	0.0	0.051649	0.116371	0.0	0.0	0.0	0.009782	0.070543	0.0	0.0	0.025208	0.0	0.052284	0.0	0.045455	0.022913	0.047215	0.0	0.0	0.0	0.006303	0.0	0.0	0.0	0.0	0.059821	0.0	0.083279	0.045767	0.0	0.0	0.0	0.0	0.0	0.0	0.0	0.034469	0.069642
retro_hsap_2125	0.0	0.441548	0.0	0.0	0.0	0.0	0.0	0.0	0.0	0.0	0.0	0.0	0.0	0.0	0.0	0.0	0.0	0.0	0.0	0.0	0.0	0.0	0.0	0.0	0.0	0.0	0.0	0.0	0.0	0.0	0.0	0.0	0.0	0.0	0.0	0.0	0.0	0.0	0.0	0.0	0.0	0.0	0.0	0.0	0.0	0.0	0.127211	0.0	0.0
retro_hsap_2126	0.0	0.0	0.0	0.0	0.0	0.0	0.0	0.0	0.009414	0.0	0.0	0.0	0.0	0.0	0.0	0.0	0.0	0.0	0.0	0.0	0.0	0.0	0.0	0.0	0.0	0.0	0.0	0.015793	0.0	0.0	0.0	0.0	0.0	0.0	0.0	0.0	0.0	0.0	0.0	0.0	0.0	0.0	0.0	0.0	0.0	0.0	0.0	0.0	0.0
retro_hsap_2127	0.0	0.0	0.0	0.0	0.0	0.022529	0.0	0.019856	0.0	0.0	0.0	0.0	0.0	0.027503	0.0	0.0	0.0	0.0	0.0	0.0	0.0	0.09328	0.0	0.036574	0.0	0.0	0.050287	0.0	0.0	0.0	0.0	0.035129	0.0	0.0	0.0	0.0	0.0	0.032604	0.0	0.0	0.0	0.0	0.0	0.0	0.0	0.095223	0.0	0.0	0.062674
retro_hsap_2128	0.0	0.0	0.0	0.0	0.0	0.0	0.0	0.0	0.0	0.0	0.0	0.0	0.0	0.0	0.0	0.0	0.0	0.0	0.0	0.0	0.0	0.134718	0.0	0.0	0.0	0.0	0.0	0.0	0.0	0.0	0.0	0.0	0.0	0.0	0.0	0.0	0.0	0.0	0.151316	0.0	0.0	0.0	0.0	0.0	0.0	0.0	0.0	0.0	0.0
retro_hsap_2129	0.0	0.0	0.0	0.0	0.0	0.0	0.0	0.0	0.0	0.0	0.0	0.0	0.0	0.0	0.0	0.0	0.0	0.0	0.0	0.0	0.0	0.0	0.0	0.0	0.0	0.0	0.0	0.0	0.0	0.0	0.0	0.0	0.0	0.0	0.0	0.0	0.0	0.0	0.0	0.0	0.0	0.0	0.0	0.0	0.0	0.0	0.0	0.0	0.0
retro_hsap_213	0.0	0.037252	0.0	0.134026	0.0	0.0	0.0	0.0	0.21544	0.0	0.0	0.0	0.0	0.133452	0.0	0.0	0.0	0.0	0.0	0.0	0.0	0.0	0.0	0.093062	0.0	0.0	0.035893	0.0	1.158945	0.0	0.0	0.03965	0.0	0.126086	0.0	0.0	0.0	0.064622	0.0	0.0	0.0	0.0	0.0	0.0	0.059024	0.0	0.0	0.0	0.0
retro_hsap_2130	0.0	0.0	0.0	0.0	0.0	0.0	0.0	0.0	0.0	0.0	0.0	0.0	0.0	0.0	0.0	0.0	0.0	0.0	0.0	0.0	0.0	0.0	0.0	0.0	0.0	0.0	0.0	0.0	0.0	0.0	0.0	0.0	0.0	0.0	0.0	0.0	0.0	0.0	0.0	0.0	0.0	0.0	0.0	0.0	0.0	0.0	0.0	0.0	0.0
retro_hsap_2131	0.0	0.0	0.174074	0.0	0.497227	0.174447	0.205503	0.0	0.0	0.0	0.0	0.278638	0.0	0.0	0.052031	0.0	0.163329	0.314422	0.0	0.0	0.0	0.0	0.0	0.0	1.176587	0.0	0.0	0.0	0.0	0.0	0.0	0.0	0.0	0.0	0.149631	0.561621	0.0	0.0	0.0	0.0	0.0	0.0	0.0	0.0	2.76051	0.0	0.0	0.0	0.0
retro_hsap_2132	0.0	0.085704	0.0	0.0	0.0	0.0	0.0	0.0	0.0	0.0	0.0	0.0	0.0	0.0	0.0	0.0	0.0	1.329015	0.0	0.0	0.0	0.0	0.0	0.0	0.0	0.0	0.0	0.0	0.0	0.0	0.0	0.0	0.0	0.377002	0.0	0.0	0.0	0.0	0.0	0.0	0.0	0.0	0.0	0.0	0.0	0.0	0.0	0.474351	0.0
retro_hsap_2133	0.0	0.0	0.0	0.0	0.0	0.0	0.0	0.0	0.026032	0.0	0.032207	0.0	0.0	0.0	0.0	0.479408	0.0	0.0	0.0	0.0	0.0	0.0	0.0	0.032517	0.0	0.0	0.0	0.033485	0.0	0.0	0.0	0.0	0.0	0.0	0.0	0.0	0.0	0.0	0.0	0.0	0.0	0.0	0.0	0.0	0.0	0.031696	0.0	0.0	0.0
retro_hsap_2134	0.0	0.0	0.0	0.0	0.0	0.0	0.0	0.0	0.0	0.0	0.0	0.0	0.0	0.0	0.0	0.0	0.0	0.0	0.0	0.0	0.0	0.0	0.0	0.0	0.0	0.0	0.0	0.0	0.0	0.0	0.0	0.0	0.0	0.0	0.0	0.0	0.0	0.0	0.0	0.0	0.0	0.0	0.0	0.0	0.0	0.0	0.0	0.0	0.0
retro_hsap_2135	0.0	0.0	0.0	0.0	0.0	0.0	0.0	0.0	0.021439	0.0	0.0	0.0	0.0	0.0	0.0	0.0	0.0	0.0	0.0	0.0	0.0	0.0	0.0	0.0	0.0	0.0	0.0	0.0	0.0	0.0	0.0	0.0	0.0	0.0	0.0	0.0	0.0	0.0	0.0	0.0	0.0	0.0	0.0	0.0	0.0	0.0	0.0	0.0	0.0
retro_hsap_2136	0.0	0.0	0.0	0.0	0.0	0.0	0.0	0.0	0.0	0.0	0.0	0.0	0.0	0.0	0.0	0.0	0.0	0.0	0.0	0.0	0.0	0.0	0.0	0.0	0.0	0.0	0.0	0.0	0.0	0.0	0.0	0.0	0.0	0.0	0.0	0.0	0.0	0.0	0.0	0.0	0.0	0.0	0.0	0.0	0.0	0.0	0.0	0.0	0.0
retro_hsap_2137	0.0	0.017234	0.0	0.0	0.0	0.0	0.0	0.0	0.0	0.0	0.0	0.0	0.0	0.0	0.0	0.0	0.0	0.0	0.0	0.0	0.0	0.0	0.0	0.0	0.0	0.0	0.0	0.0	0.0	0.0	0.0	0.0	0.0	0.0	0.0	0.041747	0.0	0.0	0.0	0.0	0.0	0.0	0.0	0.0	0.0	0.0	0.0	0.0	0.0
retro_hsap_2138	0.0	0.0	0.0	0.0	0.0	0.0	0.0	0.0	0.0	0.0	0.0	0.0	0.0	0.0	0.0	0.0	0.0	0.0	0.0	0.0	0.0	0.0	0.0	0.0	0.0	0.0	0.0	0.080471	0.0	0.0	0.0	0.0	0.0	0.0	0.0	0.0	0.0	0.0	0.0	0.0	0.0	0.0	0.0	0.0	0.0	0.0	0.0	0.0	0.0
retro_hsap_2139	0.0	0.0	0.0	0.0	0.0	0.0	0.0	0.0	0.0	0.0	0.0	0.0	0.0	0.0	0.0	0.0	0.0	0.0	0.0	0.0	0.0	0.0	0.0	0.0	0.0	0.0	0.0	0.0	0.0	0.0	0.0	0.725932	0.0	0.0	0.0	0.0	0.0	0.0	0.280257	0.0	0.0	0.0	0.0	0.0	1.763144	0.0	0.0	0.0	0.0
retro_hsap_214	0.0	0.0	0.0	0.0	0.0	0.0	0.0	0.0	0.0	0.0	0.0	0.0	0.0	0.0	0.0	0.0	0.0	0.0	0.0	0.0	0.0	0.0	0.0	0.0	0.0	0.0	0.0	0.0	0.0	0.0	0.0	0.0	0.0	0.0	0.0	0.0	0.0	0.0	0.0	0.0	0.0	0.0	0.0	0.0	0.0	0.0	0.0	0.0	0.0
retro_hsap_2140	0.0	0.042934	0.0	0.0	0.0	0.0	0.0	0.0	0.0	0.0	0.0	0.0	0.118393	0.0	0.0	0.0	0.0	0.0	0.129572	0.0	0.0	0.0	0.0	0.0	0.129452	0.0	0.0	0.0	0.0	0.0	0.0	0.0	0.0	0.0	0.234337	0.0	0.0	0.0	0.0	0.0	0.0	0.0	0.0	0.0	0.0	0.0	0.0	0.0	0.0
retro_hsap_2141	0.0	0.013253	0.0	0.0	0.0	0.0	0.0	0.0	0.028403	0.01809	0.033802	0.0	0.034178	0.0	0.026218	0.0	0.026489	0.100146	0.0	0.370847	0.04337	0.091619	0.078743	0.0	0.035612	0.0	0.0	0.03466	0.057949	0.054412	0.147225	0.088157	0.0	0.0	0.034694	0.0	0.0	0.0	0.121575	0.0	0.0	0.451081	0.019414	0.137732	0.194053	0.0	0.0	0.0	0.0
retro_hsap_2142	0.0	0.205232	0.0	0.240605	0.0	0.247348	0.0	0.0	0.949313	0.0	0.997746	0.0	0.0	0.034603	0.0	7.720982	0.265957	0.446842	0.041696	0.0	0.0	0.0	0.0	0.0	0.15001	0.0	0.070356	0.0	0.0	0.0	1.72099	0.0	0.196088	0.0	0.252332	0.0	0.611278	0.0	0.0	0.0	0.0	0.0	0.111805	0.0	0.0	0.0	0.0	0.958479	0.0
retro_hsap_2143	0.0	0.0	0.0	0.0	0.0	0.0	0.0	0.026578	0.175892	0.0	0.0	0.0	0.0	0.0	0.0	0.0	0.0	0.388685	0.0	0.0	0.0	0.0	0.0	0.0	0.0	0.0	0.0	0.023267	0.0	0.0	0.0	0.069386	0.0	0.0	0.0	0.0	0.106332	0.0	0.0	0.0	0.0	0.0	0.0	0.0	0.0	0.0	0.0	0.0	0.03844
retro_hsap_2144	0.058449	0.0	0.064628	0.0	0.026699	0.092815	0.0	0.051659	1.912833	0.102242	0.113019	0.0	0.107117	0.085623	0.0	7.113215	0.0	0.025242	0.0	0.118259	0.0	0.0	0.0	0.109291	0.031858	0.104134	0.016071	0.100045	0.0	0.0	0.0	0.047327	0.0	0.146754	0.0	0.0	0.021962	0.076578	0.0	0.08047	0.008733	0.0	0.0	0.899889	0.225451	0.234741	0.108241	0.336087	0.039099
retro_hsap_2145	0.0	0.0	0.244493	0.0	0.0	0.0	0.0	0.0	0.179461	0.0	0.0	0.182518	0.0	0.325169	0.0	9.038826	0.0	0.0	0.0	0.0	0.0	0.0	0.0	0.0	0.0	0.214882	0.0	0.086648	0.0	9.464519	0.0	0.0	0.0	0.0	0.451328	0.0	0.0	0.0	0.0	0.0	0.0	0.0	0.128206	0.0	0.0	0.0	0.0	0.0	0.170807
retro_hsap_2146	0.0	0.0	0.0	0.0	0.0	0.031015	0.0	0.0	0.340657	0.0	0.0	0.062348	0.0	0.0	0.0	2.321702	0.0	0.0	0.0	0.0	0.0	0.0	0.0	0.0	0.0	0.067782	0.017092	0.022596	0.0	0.150624	0.0	0.003819	0.02871	0.0	0.0	0.0	0.0	0.0	0.0	0.032899	0.0	0.0	0.0	1.575385	0.018179	0.0	0.0	0.0	0.0
retro_hsap_2147	0.0	0.279647	0.0	0.0	0.261371	0.067065	0.0	0.105032	0.067794	0.0	0.0	0.222431	0.0	0.0	0.0	0.0	0.0	0.223656	0.19501	0.0	0.0	0.0	0.0	0.0	0.109863	0.091124	0.035773	0.182793	0.0	0.512982	0.0	0.032732	0.202019	0.12887	0.0	0.0	0.0	0.065412	0.0	0.073431	0.0	0.0	0.360329	0.0	0.0	0.101423	0.0	0.0	0.0
retro_hsap_2148	0.0	0.0	0.0	0.193432	0.0	0.05219	0.0	0.102217	0.01768	0.045318	0.0	0.0	0.116251	0.0	0.043714	0.0	0.0	0.0	0.0	0.231752	0.0	0.0	0.0	0.0	0.192563	0.060291	0.025804	0.0	0.0	0.0	0.0	0.021659	0.0	0.079789	0.065434	0.053368	0.033475	0.044491	0.0	0.0	0.01537	0.0	0.0	0.0	0.031248	0.0	0.0	0.0	0.0
retro_hsap_2149	0.050062	0.181917	0.199055	0.247652	0.396163	0.060353	0.845516	0.0	0.0	0.0	0.0	0.33059	0.432045	0.0	0.338384	1.40453	0.252806	0.0	0.094544	0.0	0.0	0.0	0.106676	0.0	0.408304	0.0	0.103429	0.041066	0.0	0.0	0.0	0.01037	0.316447	0.12067	0.347078	0.239355	0.149967	0.0	0.091683	0.244341	0.0	0.0	0.449832	0.0	0.0	0.092211	0.0	0.0	0.067843
retro_hsap_2150	0.0	0.04724	0.0	0.0	0.0	0.0	0.0	0.0	0.0	0.0	0.0	0.0	0.0	0.0	0.0	0.0	0.0	0.0	0.0	0.0	0.0	0.517544	0.0	0.0	0.0	0.0	0.0	0.0	0.0	0.0	0.099054	0.017535	0.0	0.0	0.122893	0.0	0.0	0.0	0.0	0.0	0.0	0.0	0.0	0.0	0.0	0.0	0.0	0.0	0.0
retro_hsap_2152	0.0	0.092876	0.285559	0.351794	0.0	0.0	0.324553	0.0	0.110471	0.113219	0.0	0.424869	0.0	0.0	0.215752	0.0	0.192564	0.0	0.0	0.0	0.0	0.0	0.415389	0.24274	0.28561	0.0	0.0	0.120257	0.0	0.0	0.0	0.0	0.0	0.0	0.244938	0.0	0.0	0.369379	0.0	0.0	0.0	0.0	0.152244	0.0	0.0	0.252925	0.241492	0.0	0.0
retro_hsap_2153	0.0	0.035148	0.0	0.0	0.0	0.0	0.145567	0.0	0.0	0.0	0.0	0.321272	0.205591	0.0	0.0	0.0	0.152957	0.0	0.0	0.0	0.0	0.0	0.0	0.0	0.0	0.0	0.0	0.0	0.0	0.0	0.0	0.011502	0.303696	0.143673	0.202748	0.0	0.0	0.0	0.0	0.0	0.0	0.0	0.124576	0.0	0.064906	0.0	0.0	0.0	0.0
retro_hsap_2154	0.0	0.0	0.0	0.0	0.0	0.0	0.0	0.0	0.0	0.0	0.0	0.0	0.0	0.0	0.0	0.0	0.0	0.0	0.0	0.0	0.0	0.0	0.0	0.0	0.0	0.0	0.0	0.0	0.0	0.0	0.0	0.0	0.0	0.0	0.0	0.0	0.0	0.0	0.0	0.0	0.0	0.0	0.0	0.0	0.0	0.0	0.0	0.0	0.0
retro_hsap_2155	0.0	0.0	0.0	0.04288	0.030145	0.0	0.0	0.0	0.0	0.0	0.0	0.0	0.0	0.0	0.0	0.0	0.0	0.0	0.0	0.0	0.0	0.0	0.0	0.0	0.0	0.0	0.0	0.0	0.0	0.0	0.0	0.0	0.0	0.0	0.0	0.0	0.009672	0.0	0.0	0.0	0.0	0.0	0.0	0.0	0.0	0.0	0.0	0.0	0.0
retro_hsap_2156	0.0	0.017354	0.0	0.0	0.0	0.0	0.0	0.0	0.009721	0.0	0.0	0.0	0.0	0.0	0.0	0.0	0.0	0.0	0.0	0.0	0.0	0.0	0.0	0.0	0.0	0.0	0.0	0.0	0.0	0.0	0.0	0.001685	0.0	0.0	0.0	0.0	0.0	0.0	0.0	0.0	0.0	0.0	0.0	0.0	0.0	0.0	0.0	0.0	0.0
retro_hsap_2157	0.0	0.0	0.0	0.0	0.0	0.0	0.0	0.0	0.0	0.0	0.0	0.0	0.0	0.0	0.0	0.0	0.0	0.0	0.0	0.0	0.0	0.0	0.0	0.0	0.0	0.0	0.0	0.0	0.0	0.0	0.0	0.0	0.0	0.0	0.0	0.0	0.0	0.0	0.0	0.0	0.0	0.0	0.0	0.0	0.0	0.0	0.0	0.0	0.0
retro_hsap_2158	0.0	0.068173	0.0	0.0	0.0	0.0	0.0	0.0	0.0	0.047038	0.102833	0.0	0.0	0.0	0.0	0.0	0.0	0.0	0.102397	0.0	0.0	0.0	0.05517	0.0	0.0	0.0	0.035402	0.0	0.0	0.0	0.0	0.0	0.0	0.120982	0.0	0.0	0.018677	0.0	0.0	0.0	0.0	0.0	0.051689	0.0	0.0	0.0	0.0	0.0	0.0
retro_hsap_2159	0.597384	0.14599	0.233796	0.112854	0.067583	0.225195	0.088248	0.130479	0.199047	0.041992	0.074263	0.155131	0.58371	0.0	0.095575	0.0	0.180799	0.056983	0.066728	0.0	0.058193	0.0	0.216688	0.07475	0.163121	0.281272	0.262018	0.280395	0.0	0.0	17.628801	0.012441	0.094561	0.182214	0.210458	0.181191	1.301223	0.157514	0.0	0.124599	0.0	0.0	0.292492	0.60328	0.0	0.160425	0.0	0.069947	0.063964
retro_hsap_216	0.0	0.014855	0.0	0.11354	0.0	0.0	0.0	0.020574	0.0	0.0	0.0	0.278445	0.019409	0.0	0.0	0.0	0.0	0.0	0.0	0.0	0.0	0.0	0.0	0.0	0.019694	0.0	0.007922	0.009286	0.0	0.0	0.766278	0.0	0.028372	0.026606	0.0	0.018153	0.057815	0.013577	0.0	0.0	0.0	0.0	0.0	0.142051	0.018109	0.0	0.0	0.0	0.0
retro_hsap_2160	0.048253	0.081564	0.0	0.0	0.0	0.055605	0.0	0.041247	0.282306	0.037513	0.087642	0.0	0.0	0.065332	0.0	0.0	0.056668	0.0	0.0	0.0	0.0	0.0	0.063445	0.0	0.088553	0.074175	0.069935	0.078674	0.353907	0.0	0.0	0.109478	0.059382	0.226104	0.0	0.0	0.0	0.0	0.029803	0.0	0.0	0.0	0.182744	0.0	0.351405	0.0	0.0	0.0	0.0
retro_hsap_2161	0.0	0.0	0.0	0.0	0.154936	0.067352	0.104704	0.0	1.473876	0.102393	0.0	0.0	0.0	0.0	0.0	0.0	0.071318	0.410035	0.0	0.0	0.063101	0.0	0.240489	0.0	0.0	0.0	0.0	0.0	0.582675	0.0	0.696075	0.256915	0.0	0.0	0.0	0.0	0.0	0.0	0.225848	0.0	0.0	0.0	0.059018	1.392162	0.466922	0.0	0.0	0.0	0.0
retro_hsap_2162	0.0	0.0	0.0	0.0	0.0	0.0	0.0	0.0	0.028174	0.0	0.105279	0.0	0.0	0.0	0.0	0.0	0.0	0.0	0.0	0.0	0.0	0.0	0.0	0.110816	0.0	0.0	0.0	0.0	0.0	0.0	0.0	0.0	0.0	0.0	0.0	0.0	0.0	0.0	0.0	0.0	0.0	0.0	0.0	0.0	0.0	0.052862	0.0	0.0	0.0
retro_hsap_2163	0.0	0.0	0.0	0.0	0.0	0.0	0.0	0.0	0.0	0.042754	0.0	0.0	0.0	0.0	0.0	0.0	0.0	0.0	0.0	0.0	0.0	0.0	0.033637	0.0	0.0	0.0	0.0	0.0	0.0	0.0	0.376052	0.05136	0.0	0.0	0.0	0.0	0.0	0.0	0.0	0.0	0.0	0.0	0.0	0.0	0.134175	0.0	0.0	0.0	0.0
retro_hsap_2164	0.0	0.0	0.0	0.0	0.0	0.0	0.0	0.0	0.0	0.0	0.0	0.0	0.0	0.0	0.0	0.0	0.0	0.0	0.0	0.0	0.0	0.0	0.0	0.0	0.0	0.0	0.0	0.0	0.0	0.0	0.0	0.017161	0.0	0.0	0.0	0.0	0.0	0.0	0.0	0.0	0.0	0.0	0.0	0.0	0.0	0.0	0.0	0.0	0.0
retro_hsap_2165	0.0	0.0	0.0	0.0	0.0	0.0	0.0	0.0	0.0	0.0	0.0	0.0	0.0	0.0	0.0	0.0	0.0	0.0	0.0	0.0	0.0	0.0	0.0	0.0	0.0	0.0	0.0	0.0	0.0	0.0	0.0	0.0	0.0	0.0	0.0	0.0	0.0	0.0	0.0	0.0	0.0	0.0	0.0	0.0	0.0	0.0	0.0	0.0	0.0
retro_hsap_2166	0.0	0.0	0.0	0.0	0.0	0.0	0.0	0.0	0.0	0.0	0.0	0.0	0.0	0.0	0.0	0.0	0.0	0.0	0.0	0.0	0.0	0.0	0.0	0.0	0.0	0.0	0.0	0.0	0.0	0.0	0.0	0.0	0.0	0.0	0.0	0.0	0.0	0.0	0.0	0.0	0.0	0.0	0.0	0.0	0.0	0.0	0.0	0.0	0.0
retro_hsap_2167	0.0	0.0	0.0	0.0	0.0	0.0	0.0	0.0	0.0	0.0	0.0	0.0	0.0	0.0	0.0	0.0	0.0	0.0	0.0	0.0	0.0	0.0	0.0	0.0	0.0	0.0	0.0	0.073751	0.0	0.0	0.295529	0.0	0.0	0.206852	0.0	0.0	0.0	0.0	0.0	0.0	0.0	0.0	0.0	0.0	0.0	0.0	0.0	0.0	0.0
retro_hsap_2168	0.085345	0.084162	0.226485	0.289102	0.271193	0.0	0.206039	0.0	0.018971	0.161785	0.057302	0.085741	0.215974	0.0	0.131132	0.0	0.038131	0.270136	0.610931	0.0	0.638646	3.856644	1.357477	0.0	0.373015	0.0	0.0	0.0	3.914725	1.247938	0.88281	2.017236	0.12186	0.0	0.213546	0.051633	0.014956	0.0	2.837656	0.106935	0.0	0.707624	0.457195	9.411904	1.12156	0.0	0.0	0.130623	0.0
retro_hsap_2169	0.0	0.0	0.0	0.0	0.0	0.0	0.0	0.0	0.0	0.0	0.0	0.0	0.0	0.0	0.0	0.0	0.0	0.0	0.0	0.0	0.0	0.0	0.0	0.0	0.0	0.0	0.0	0.0	0.0	0.0	0.0	0.106573	0.0	0.0	0.0	0.0	0.0	0.0	0.205522	0.0	0.0	0.0	0.0	0.0	0.0	0.0	0.0	0.0	0.0
retro_hsap_217	4.147993	4.394639	6.395572	12.96292	6.699407	0.496922	6.741805	0.667369	0.669467	4.911603	0.32634	8.078347	10.317793	0.823518	5.666709	0.872226	7.722575	3.890083	6.529395	3.491931	1.2852	1.235695	0.990386	0.340271	5.023648	0.751726	0.701656	0.434506	0.696636	0.239464	7.001668	0.882497	6.717762	4.464929	10.051517	6.30854	0.695116	1.131351	0.752304	6.357112	1.011956	2.878928	9.013517	6.089797	1.408244	1.212892	0.341378	2.146042	0.79179
retro_hsap_2170	0.061715	0.0	0.0	0.0	0.197916	0.0	0.0	0.0	0.013739	0.030985	0.0	0.175788	0.047066	0.0	0.073995	0.0	0.0	0.34186	0.052461	0.0	0.0	0.034712	0.513485	0.0	0.080062	0.0	0.0	0.0	0.0	0.0	0.0	0.085503	0.035033	0.016737	0.048923	0.177146	0.100312	0.0	0.0	0.0	0.0	0.0	0.0	0.0	0.0	0.0	0.0	0.0	0.0
retro_hsap_2171	0.0	0.036218	0.124898	0.0	0.0	0.0	0.0	0.0	0.0	0.0	0.0	0.087546	0.0	0.0	0.0	0.0	0.096843	0.0	0.0	0.0	0.0	0.0	1.191987	0.0	0.0	0.0	0.0	0.067738	0.07015	0.0	0.0	0.010841	0.082589	0.0	0.0	0.0	0.0	0.0	0.0	0.0	0.0	0.0	0.0	0.0	0.0	0.0	0.0	0.0	0.0
retro_hsap_2172	0.0	0.074141	0.229295	0.144099	0.138406	0.168877	0.0	0.127019	7.451326	0.698055	0.251275	0.040308	0.153593	0.349995	0.121378	20.003399	0.037162	1.729512	0.0	1.196236	0.573958	1.714678	1.328031	0.255112	0.267329	0.863557	0.245187	0.237358	2.597375	0.35827	1.128056	1.201504	0.151933	0.06825	0.050901	0.193173	0.069745	0.2903	2.805666	0.10433	0.0	0.094002	0.028016	4.006777	4.458845	0.916064	0.849746	0.346341	0.414471
retro_hsap_2173	0.0	14.754447	12.888745	12.00738	54.890036	15.149889	37.791664	0.0	34.144558	0.0	13.774364	5.360884	25.878613	19.5785	20.009579	0.0	12.966057	0.0	24.936035	0.0	0.0	0.0	0.0	27.820243	0.0	16.393022	29.15773	0.0	0.0	0.0	0.0	2.739612	17.225643	28.92674	22.403152	23.485109	33.374372	36.360137	0.0	0.0	3.343285	0.0	0.0	0.0	0.0	14.880216	25.448702	0.0	17.768699
retro_hsap_2174	0.0	0.0	0.0	0.0	0.0	0.0	0.0	0.015119	0.0	0.0	0.0	0.0	0.0	0.0	0.0	0.0	0.0	0.0	0.0	0.0	0.0	0.0	0.0	0.0	0.0	0.0	0.0	0.0	0.0	0.0	0.0	0.0	0.0	0.0	0.0	0.0	0.0	0.0	0.0	0.0	0.0	0.0	0.0	0.0	0.0	0.0	0.0	0.0	0.0
retro_hsap_2175	0.0	0.0	0.0	0.0	0.0	0.0	0.0	0.0	0.0	0.0	0.0	0.0	0.0	0.0	0.0	0.0	0.0	0.0	0.0	0.0	0.0	0.0	0.0	0.0	0.0	0.0	0.0	0.0	0.0	0.0	0.0	0.0	0.0	0.0	0.0	0.0	0.0	0.0	0.0	0.0	0.0	0.0	0.0	0.0	0.0	0.0	0.0	0.0	0.0
retro_hsap_2176	0.0	0.057725	0.184736	0.093298	0.102191	0.0	1.135892	0.089015	0.470127	0.059875	0.446647	0.0	0.0	0.306231	0.0	6.737065	0.044522	0.0	0.158956	0.0	0.035263	0.0	0.0	0.0	0.425774	0.0	0.183411	0.0	0.0	0.0	0.034861	0.014186	0.0	0.0	0.306154	0.0	0.008768	0.233481	0.0	0.0	0.828187	0.0	0.10689	0.0	0.0	0.159019	0.472428	0.0	0.066553
retro_hsap_2177	0.0	0.0	0.0	0.959978	0.0	0.0	1.001367	0.682448	0.817704	0.27169	0.0	0.560497	0.0	0.0	0.0	0.0	0.578936	0.0	0.0	0.0	0.0	0.0	0.0	0.0	0.686301	0.0	0.2751	0.0	0.0	0.0	0.0	0.191035	1.589232	0.942138	0.679152	0.0	0.806755	2.002217	0.0	0.879996	0.0	0.0	0.370557	0.0	0.0	0.0	0.592116	0.0	0.494273
retro_hsap_2178	0.0	0.0	0.0	0.0	0.0	0.0	0.0	0.0	0.200924	0.0	0.0	0.0	0.0	0.0	0.0	0.0	0.0	0.0	0.0	0.0	0.0	0.0	0.0	0.0	0.0	0.0	0.0	0.0	0.0	0.0	0.0	0.0	0.0	0.0	0.0	0.0	0.0	0.0	0.0	0.0	0.0	0.0	0.0	0.0	0.0	0.0	0.0	0.0	0.0
retro_hsap_2179	0.0	0.0	0.0	0.0	0.0	0.0	0.0	0.0	0.0	0.0	0.0	0.0	0.0	0.0	0.0	0.0	0.0	0.0	0.0	0.0	0.0	0.0	0.0	0.0	0.0	0.0	0.0	0.0	0.0	0.0	0.0	0.021677	0.0	0.0	0.0	0.0	0.0	0.0	0.0	0.0	0.0	0.0	0.0	2.017932	0.0	0.0	0.0	0.0	0.0
retro_hsap_218	0.585735	0.277521	0.510834	0.835662	0.629504	0.0	0.474955	0.024663	0.0	0.238698	0.0	0.641104	1.526857	0.0	0.438836	1.022941	0.545145	0.043053	2.494947	0.200823	0.141822	1.095021	0.229387	0.0	0.41989	0.0	0.019657	0.044473	0.346861	0.089624	0.0	0.065524	0.788954	0.268285	0.547513	1.250451	0.0	0.0	0.219556	0.827152	0.0	0.092524	0.86506	0.477102	0.34004	0.0	0.0	0.0	0.0
retro_hsap_2180	0.0	105.559091	0.0	96.333983	21.048505	192.294521	0.0	0.007224	0.0	0.0	0.0	0.0	0.0	176.345492	0.0	2.464895	97.772573	0.0	0.0	0.0	0.0	4.316609	0.0	50.370924	0.0	29.502205	28.541271	0.0	3.568813	0.0	0.0	0.0	0.0	0.0	0.363225	0.0	0.0	88.783301	0.0	49.008706	0.0	0.0	51.7021	0.0	0.0	12.562835	0.000132	0.0	180.370357
retro_hsap_2181	0.0	0.0	0.434011	0.0	0.297077	0.013827	0.0	0.0	0.0	0.0	0.0	0.174685	0.110879	0.0	0.393005	0.0	0.243789	0.0	0.0	0.0	0.0	0.0	0.20442	0.158815	0.026642	0.167794	0.019939	0.0	0.0	0.0	0.0	0.0	0.0	0.0	0.0	0.0	0.0	0.0	0.0	0.0	0.0	0.0	0.006424	0.0	0.0	0.0	0.0	0.0	0.0
retro_hsap_2182	0.0	0.0	0.0	0.0	0.0	0.0	0.0	0.0	0.0	0.0	0.0	0.0	0.0	0.0	0.0	2.608366	0.0	0.0	0.0	0.0	0.0	0.0	0.0	0.0	0.0	0.0	0.0	0.0	0.0	0.0	0.2985	0.0	0.0	0.0	0.0	0.0	0.0	0.0	0.0	0.0	0.0	0.0	0.074763	0.0	0.069457	0.0	0.0	0.0	0.0
retro_hsap_2183	0.09105	0.571215	0.164505	0.443294	0.220241	0.195452	0.0	0.086563	0.244604	0.2276	0.05685	0.165637	0.413338	0.07849	0.207816	1.442993	0.11486	0.0	0.178284	0.0	0.0	0.088436	0.120611	0.0	0.355446	0.044165	0.138097	0.233897	0.259474	0.199044	0.926492	0.169108	0.155663	0.332512	0.161393	0.147854	0.122139	0.132018	0.027773	0.257693	0.0	0.0	0.30299	0.281253	0.444981	0.136826	0.138982	0.156377	0.036911
retro_hsap_2184	0.0	0.0	0.0	0.0	0.0	0.0	0.0	0.0	0.0	0.0	0.0	0.0	0.0	0.0	0.0	0.0	0.0	0.0	0.0	0.0	0.0	0.163712	0.0	0.0	0.0	0.0	0.0	0.0	0.0	0.0	0.290414	0.0	0.0	0.0	0.0	0.0	0.0	0.0	0.0	0.0	0.0	0.0	0.0	0.0	0.0	0.0	0.0	0.0	0.0
retro_hsap_2185	0.0	0.0	0.0	0.0	0.0	0.0	0.0	0.086053	0.0	0.0	0.0	0.0	0.0	0.0	0.0	0.0	0.0	0.0	0.0	0.0	0.0	0.0	0.069001	0.0	0.0	0.0	0.007081	0.090458	0.0	0.0	0.0	0.0	0.0	0.0	0.0	0.0	0.0	0.064182	0.0	0.0	0.0	0.0	0.0	0.0	0.0	0.0	0.0	0.0	0.0
retro_hsap_2186	0.0	0.0	0.0	0.0	0.0	0.0	0.0	0.0	0.0	0.0	0.0	0.0	0.0	0.0	0.0	0.0	0.0	0.0	0.0	0.0	0.0	0.0	0.0	0.0	0.0	0.0	0.0	0.0	0.0	0.0	0.0	0.0	0.0	0.0	0.0	0.0	0.0	0.0	0.0	0.0	0.0	0.0	0.0	0.0	0.0	0.0	0.0	0.0	0.0
retro_hsap_2187	0.0	0.0	0.0	0.0	0.145855	0.0	0.0	0.0	0.709001	0.0	0.0	0.0	0.0	0.0	0.0	0.0	0.0	0.098405	0.0	0.0	0.0	0.0	0.0	0.0	0.0	0.0	0.0	0.0	0.0	0.0	0.0	0.036663	0.0	0.0	0.0	0.0	0.0	0.0	0.0	0.0	0.0	0.0	0.0	0.0	0.081558	0.0	0.0	0.0	0.0
retro_hsap_2188	0.525213	0.338809	1.612122	0.669269	2.676475	0.551409	1.175786	0.520863	3.686664	1.485538	0.359066	1.433663	1.194403	0.283892	1.041378	1.534943	1.1535	0.342106	1.558928	0.0	0.593767	1.581073	1.06097	0.505937	0.636274	0.605453	0.676627	0.772667	0.115957	1.463114	0.0	0.719037	1.111114	1.28323	0.8129	0.741075	0.0	0.886962	0.166928	0.86698	0.177749	0.0	0.715375	0.0	1.341931	1.300563	0.223154	0.111068	0.912374
retro_hsap_2189	0.0	0.0	0.0	0.0	0.0	0.042486	0.0	0.032064	0.010443	0.0	0.0	0.048886	0.0	0.0	0.0	0.0	0.0	0.0	0.0	0.0	0.0	0.0	0.0	0.0	0.0	0.0	0.02443	0.0	0.071944	0.0	0.0	0.0	0.0	0.0	0.0	0.0	0.018101	0.0	0.0	0.0	0.0	0.0	0.0	0.0	0.0	0.0	0.0	0.0	0.0
retro_hsap_219	0.0	0.0	0.0	0.0	0.0	0.060111	0.0	0.0	0.119864	0.0	0.0	0.0	0.0	0.0	0.0	2.175984	0.0	0.0	0.0	0.0	0.0	0.0	0.0	0.0	0.0	0.07951	0.068746	0.0	0.0	0.0	0.096925	0.0	0.0	0.0	0.0	0.0	0.0	0.031457	0.0	0.029709	0.0	0.0	0.0	0.803968	0.0	0.0	0.0	0.0	0.033224
retro_hsap_2190	0.0	0.0	0.0	0.0	0.0	0.0	0.0	0.0	1.743273	0.0	0.0	0.0	0.0	0.0	0.0	0.0	0.0	0.0	0.0	0.0	0.0	0.0	0.0	0.0	0.0	0.0	0.0	0.0	0.0	0.0	0.0	0.0	0.0	0.0	0.0	0.0	0.073718	0.0	0.0	0.0	0.0	0.0	0.0	0.0	0.0	0.0	0.0	0.0	0.0
retro_hsap_2192	0.0	0.070727	0.0	0.0	0.0	0.0	0.0	0.0	0.0	0.0	0.0	0.0	0.0	0.0	0.0	0.0	0.0	0.0	0.0	0.0	0.0	0.0	0.0	0.0	0.0	0.0	0.0	0.0	0.0	0.0	0.0	0.042299	0.054246	0.0	0.0	0.0	0.0	0.0	0.0	0.061839	0.0	0.0	0.0	0.0	0.0	0.0	0.0	0.0	0.0
retro_hsap_2193	0.0	0.0	0.0	0.0	0.0	0.0	0.0	0.0	0.324677	0.0	0.0	0.0	0.0	0.0	0.0	0.0	0.0	0.0	0.0	0.0	0.0	0.0	0.0	0.0	0.0	0.0	0.0	0.0	0.0	0.0	0.0	0.0	0.0	0.0	0.0	0.0	0.0	0.0	0.0	0.0	0.0	0.0	0.0	0.0	0.0	0.0	0.0	0.0	0.0
retro_hsap_2194	0.054915	0.0	0.0	0.0	0.0	0.0	0.0	0.0	0.023592	0.010689	0.0	0.0	0.0	0.0	0.0	0.0	0.0	0.0	0.0	0.0	0.10476	0.079519	0.025724	0.0	0.0	0.0	0.0	0.0	0.066101	0.0	0.681386	0.154246	0.0	0.0	0.0	0.0	0.0	0.0	0.12477	0.0	0.0	0.0	0.0	5.514868	0.216248	0.0	0.0	0.0	0.0
retro_hsap_2195	0.0	0.052409	0.0	0.0	0.0	0.0	0.0	0.0	0.0	0.0	0.0	0.0	0.0	0.0	0.0	0.0	0.0	0.622945	0.0	0.0	1.736168	0.539831	0.801052	0.0	0.0	0.0	0.0	0.0	1.01904	0.0	0.0	0.298088	0.0	0.0	0.0	0.0	0.0	0.0	0.236044	0.0	0.0	0.0	0.0	0.0	0.25389	0.0	0.0	0.0	0.0
retro_hsap_2196	0.016708	0.131424	0.034481	0.0	0.0	0.0	0.0	0.0	0.0	0.0	0.0	0.046991	0.0	0.0	0.0	0.0	0.0	0.0	0.0	0.097947	0.194774	0.092715	0.064301	0.0	0.0	0.0	0.0	0.0	0.0	0.0	0.0	0.0073	0.0	0.0	0.0	0.0	0.0	0.0	0.0	0.0	0.046743	0.400533	0.0	0.788537	0.026831	0.0	0.02754	0.0	0.0
retro_hsap_2197	0.056834	0.0	0.0	0.0	0.0	0.0	0.0	0.035783	0.480877	0.0	0.0	0.0	0.0	0.0	0.04025	0.0	0.0	0.0	0.0	0.0	0.0	0.191207	0.0	0.0	0.0	0.0	0.0	0.160004	0.0	0.856497	0.0	0.023073	0.0	0.0	0.0	0.0	0.0	0.0	0.0	0.053289	0.0	0.0	0.0	0.596967	0.0	0.0	0.0	0.0	0.0
retro_hsap_2198	0.026246	1.825683	0.102807	0.411085	0.449703	0.057494	0.440325	0.120586	1.370457	0.103157	0.203373	0.396492	0.633562	0.069082	0.146746	4.338274	0.155883	0.176532	0.436221	1.405558	0.711786	2.200206	0.542864	0.224484	0.402674	0.156786	0.037753	0.021557	1.789286	0.0	1.743847	0.278795	0.408133	0.305093	0.239236	0.600914	0.174143	0.096956	0.141945	0.083724	0.0	0.0	0.273905	2.07276	0.356167	0.279514	0.162312	0.338624	0.448921
retro_hsap_2199	0.072575	0.0	0.0	0.0	0.0	0.0	0.0	0.0	0.0	0.0	0.0	0.0	0.0	0.0	0.0	0.0	0.0	0.0	0.0	0.0	0.0	0.0	0.0	0.0	0.0	0.0	0.0	0.0	0.0	0.0	0.0	0.035131	0.0	0.0	0.0	0.0	0.0	0.0	0.133918	0.0	0.0	0.0	0.0	0.0	0.0	0.0	0.0	0.0	0.0
retro_hsap_220	0.0	0.03163	0.0	0.0	0.0	0.0	0.0	0.0	0.0	0.0	0.0	0.0	0.0	0.0	0.0	0.0	0.0	0.0	0.0	0.0	0.0	0.0	0.0	0.0	0.0	0.0	0.0	0.0	0.0	0.0	0.0	0.0	0.0	0.0	0.0	0.0	0.005754	0.0	0.0	0.0	0.0	0.0	0.0	0.0	0.0	0.0	0.0	0.0	0.0
retro_hsap_2200	0.083137	1.075839	0.168556	0.100133	0.264353	0.180797	0.619502	0.0	0.385995	0.062131	0.497869	0.373137	0.391543	0.203979	0.128088	4.610532	0.353219	0.821564	0.363494	1.320314	0.315504	3.12262	1.238281	0.143377	0.234505	0.192112	0.312929	0.094182	5.402989	0.146057	2.380008	1.424548	0.0	0.203203	0.145555	0.372961	0.217657	0.100845	0.729834	0.138483	0.0	0.160575	0.228125	7.547065	4.36412	0.067449	0.387179	0.577157	0.203049
retro_hsap_2201	0.0	0.09509	0.0	0.0	0.0	0.0	0.0	0.0	0.567289	0.028618	0.054052	0.203092	0.261986	0.090864	0.0	1.820446	0.041908	0.337436	0.112218	0.0	0.441108	1.918154	0.283767	0.109518	0.119202	0.050785	0.0	0.0	0.670333	1.915016	0.0	0.551298	0.038397	0.0	0.053342	0.0	0.010507	0.0	0.390559	0.0	0.0	0.0	0.032468	1.368324	0.424101	0.0	0.0	0.0	0.0
retro_hsap_2202	0.0	0.0	0.0	0.0	0.000508	0.0	0.0	0.0	0.0	0.0	0.0	0.0	0.0	0.0	0.0	0.0	0.0	0.0	0.052575	0.0	0.0	0.041238	0.0	0.0	0.0	0.0	0.0	0.0	0.0	0.0	0.343472	0.0	0.0	0.138511	0.691165	0.0	0.0	0.0	0.0	0.0	0.0	0.0	0.082419	0.0	0.0	0.0	0.0	0.0	0.0
retro_hsap_2203	0.0	0.0	0.0	0.0	0.0	0.0	0.0	0.0	0.0	0.0	0.0	0.0	0.0	0.0	0.0	0.0	0.0	0.0	0.0	0.0	0.0	0.0	0.0	0.0	0.0	0.0	0.0	0.0	0.0	0.0	0.0	0.0	0.0	0.0	0.0	0.0	0.0	0.0	0.0	0.0	0.0	0.0	0.0	0.0	0.0	0.0	0.0	0.0	0.0
retro_hsap_2204	0.0	0.096065	0.155838	0.0	0.0	0.0	0.0	0.0	1.203377	0.071776	0.0	0.212198	0.135682	0.0	0.0	4.82134	0.0	0.522254	0.0	0.0	1.55632	0.312262	0.212525	0.0	0.0	0.0	0.055395	0.0	0.0	0.372252	0.141432	0.510152	0.0	0.0	0.0	0.124096	0.0	0.0	0.262369	0.0	0.0	0.0	0.084412	8.154092	0.692573	0.0	0.0	0.0	0.0
retro_hsap_2205	0.0	0.002693	0.0	0.0	0.0	0.0	0.0	0.0	0.0	0.0	0.0	0.0	0.0	0.0	0.0	0.0	0.0	0.0	0.0	0.0	0.0	0.0	0.0	0.0	0.0	0.0	0.0	0.0	0.0	0.0	0.0	0.0	0.0	0.0	0.0	0.0	0.0	0.0	0.0	0.0	0.0	0.0	0.0	0.0	0.0	0.0	0.0	0.04611	0.0
retro_hsap_2206	0.061814	0.439347	0.054088	0.138834	0.176081	0.0	0.129905	0.0	0.218645	0.0	0.0	0.182522	0.046324	0.0	0.0	0.0	0.072265	0.338618	0.050546	0.519977	1.9808	2.401949	3.124483	0.0	0.211516	0.0	0.039355	0.0	4.536912	0.351437	1.437797	0.974858	0.034327	0.064522	0.288664	0.0	0.057163	0.034889	1.010585	0.034995	0.0	0.670406	0.028975	3.149052	1.446555	0.048686	0.046351	1.051272	0.0
retro_hsap_2207	0.0	0.065224	0.0	0.0	0.0	0.0	0.0	0.0	0.0	0.0	0.0	0.0	0.0	0.0	0.0	0.0	0.0	0.014687	0.0	0.0	0.0	0.0	0.007417	0.0	0.0	0.0	0.0	0.0	0.072838	0.821804	0.0	0.113777	0.0	0.0	0.0	0.0	0.0	0.0	0.012906	0.0	0.0	0.0	0.0	0.230913	0.024243	0.0	0.0	0.0	0.0
retro_hsap_2208	0.0	0.0	0.0	0.0	0.0	0.0	0.0	0.0	0.0	0.0	0.0	0.0	0.0	0.0	0.0	0.0	0.0	0.0	0.0	0.0	0.0	0.0	0.184203	0.0	0.0	0.0	0.0	0.0	0.0	0.0	0.0	0.0	0.0	0.0	0.0	0.0	0.0	0.0	0.0	0.0	0.0	0.0	0.0	0.0	0.0	0.0	0.0	0.0	0.0
retro_hsap_2209	0.054772	0.0	0.420777	0.538108	0.083769	0.0	0.132122	0.0	0.063009	0.039321	0.0	0.448635	0.471289	0.0	0.234652	0.0	0.273731	0.0	0.111266	0.0	0.0	0.0	0.0	0.0	0.0	0.0	0.0	0.0	0.0	0.0	0.0	0.026222	0.071318	0.125421	0.096252	0.451488	0.0	0.0	0.0	0.066485	0.0	0.0	0.0	0.0	0.0	0.0	0.0	0.0	0.0
retro_hsap_221	0.082347	3.468071	0.643343	0.475958	0.89001	0.490236	0.454277	0.232406	1.325273	0.048174	0.654469	0.13995	0.435676	0.536861	0.53766	0.0	0.178973	0.0	0.464418	0.0	0.0	0.0	0.541931	1.712953	0.0	0.731336	0.830486	0.317431	0.0	0.392233	4.852928	0.218957	0.104984	0.910113	0.676802	0.987225	0.643934	0.647772	0.457936	0.404684	0.0	0.0	0.516703	0.0	0.274685	0.39184	1.170404	0.088395	0.181354
retro_hsap_2210	0.0	0.0	0.0	0.0	0.0	0.0	0.0	0.0	0.0	0.0	0.0	0.0	0.0	0.0	0.0	0.0	0.0	0.0	0.0	0.0	0.0	0.0	0.0	0.0	0.0	0.0	0.0	0.0	0.0	0.0	0.0	0.0	0.0	0.0	0.0	0.0	0.0	0.0	0.0	0.0	0.0	0.0	0.0	0.0	0.0	0.0	0.0	0.0	0.0
retro_hsap_2211	0.0	0.0	0.0	0.0	0.0	0.0	0.0	0.0	0.0	0.0	0.0	0.0	0.0	0.0	0.0	0.0	0.0	0.689122	0.0	0.0	0.0	0.0	0.0	0.0	0.0	0.0	0.0	0.0	0.0	0.0	0.0	0.0	0.0	0.0	0.0	0.0	0.0	0.0	0.0	0.0	0.0	0.0	0.0	0.0	0.0	0.0	0.0	0.0	0.0
retro_hsap_2212	0.0	0.0	0.0	0.0	0.0	0.0	0.0	0.0	0.0	0.0	0.0	0.0	0.0	0.0	0.0	0.0	0.0	0.070445	0.0	0.0	0.0	1.314787	1.599249	0.0	0.0	0.0	0.0	0.0	0.263955	0.0	3.443561	0.189609	0.0	0.0	0.0	0.0	0.0	0.0	0.342537	0.0	0.0	0.0	0.0	0.0	0.202243	0.0	0.0	0.0	0.0
retro_hsap_2213	0.0	0.0	0.0	0.0	0.0	0.0	0.0	0.0	0.0	0.0	0.0	0.0	0.0	0.0	0.0	0.0	0.0	0.0	0.0	0.0	0.0	0.0	0.0	0.0	0.0	0.0	0.0	0.0	0.0	0.0	0.0	0.0	0.0	0.0	0.0	0.0	0.0	0.0	0.0	0.0	0.0	0.0	0.0	0.0	0.0	0.0	0.0	0.0	0.0
retro_hsap_2214	0.0	0.0	0.0	0.0	0.0	0.0	0.0	0.0	0.004891	0.008692	0.0	0.0	0.0	0.0	0.0	0.0	0.013301	0.0	0.0	0.0	0.0	0.0	0.0	0.0	0.0	0.0	0.013879	0.0	0.0	0.0	0.0	0.001946	0.0	0.0	0.0	0.0	0.009674	0.0	0.0	0.0	0.0	0.0	0.0	0.0	0.0	0.0	0.0	0.005269	0.0
retro_hsap_2215	0.0	0.055231	0.177698	0.0	0.280824	0.0	0.0	0.0	0.0	0.0	0.0	0.254174	0.161691	0.0	0.131579	0.0	0.254016	0.0	0.0	0.0	0.0	0.0	0.0	0.0	0.0	0.0	0.0	0.0	0.0	0.0	0.188576	0.0	0.0	0.216567	0.0	0.449437	0.0	0.0	0.0	0.0	0.0	0.0	0.188061	0.0	0.0	0.0	0.0	0.0	0.0
retro_hsap_2216	0.0	0.0	0.029053	0.0	0.035334	0.00024	0.0	0.0	0.239718	0.0	0.018013	0.023743	0.041902	0.0	0.031471	0.0	0.0	0.0	0.0	0.0	0.0	0.0	0.0	1.06045	0.147396	0.333304	0.276323	0.0	0.0	0.0	2.078008	0.000266	0.0	0.0	0.003999	0.0	0.652575	0.515754	0.0	0.0	1.569997	0.0	0.0	0.0	0.0	0.405777	0.076008	0.0	0.077917
retro_hsap_2217	0.0	0.113101	0.0	0.0	0.048151	0.114032	0.0	0.0	0.435032	0.0	0.0	0.0	0.0	0.042887	0.0	2.535564	0.0	0.0	0.0	0.0	0.0	0.0	0.0	0.0	0.0	0.051754	0.0	0.0	0.061053	0.0	0.0	0.023805	0.0	0.0	0.0	0.048077	0.019337	0.0	0.372975	0.0	0.0	0.0	0.0	0.345541	0.0	0.0	0.105318	0.0	0.0
retro_hsap_2218	0.0	0.0	0.0	0.0	0.0	0.0	0.0	0.0	0.0	0.0	0.0	0.0	0.0	0.0	0.0	0.0	0.0	0.0	0.0	0.0	0.258713	0.0	0.0	0.0	0.0	0.0	0.0	0.0	0.0	0.0	0.241469	0.0	0.0	0.0	0.0	0.0	0.0	0.0	0.0	0.0	0.0	0.0	0.0	0.0	0.0	0.0	0.0	0.0	0.0
retro_hsap_2219	1.039446	0.654918	0.331538	0.465397	0.428382	0.756731	0.36419	0.443498	0.251354	2.119751	0.0	0.515955	0.449361	0.149276	0.257478	2.449771	1.201187	0.625382	0.0	0.642182	1.112731	1.045554	1.62206	0.096291	0.815713	0.588573	0.267356	1.619219	2.630687	0.0	3.381055	0.40241	0.399687	0.180935	0.602624	0.905046	0.0	1.040536	1.742562	0.694491	0.0	0.0	0.09637	12.199769	1.693495	0.148665	0.112767	0.955819	0.270283
retro_hsap_222	0.0	0.0	0.0	0.0	0.0	0.0	0.0	0.0	0.0	0.0	0.0	0.0	0.0	0.089255	0.0	0.0	0.0	0.0	0.0	0.0	0.0	0.0	0.0	0.0	0.0	0.0	0.0	0.0	0.0	0.0	0.0	0.022497	0.0	0.0	0.0	0.0	0.046051	0.0	0.0	0.0	0.0	0.0	0.0	0.0	0.0	0.0	0.0	0.0	0.0
retro_hsap_2220	0.0	0.0	0.0	0.0	0.0	0.007236	0.0	0.0	0.0	0.0	0.0	0.0	0.000346	0.0	0.0	0.0	0.0	0.000109	0.0	0.0	0.0	0.0	0.0	0.000114	0.0	0.0	0.0	0.0	0.0	0.653567	0.0	0.0	0.0	0.0	0.0	0.0	0.0	0.0	0.0	0.0	0.0	0.0	0.0	0.0	0.0	0.0	0.0	0.0	0.0
retro_hsap_2221	0.0	0.269592	0.0	0.0	0.0	0.0	0.156944	0.061267	0.0	0.0	0.0	0.084008	0.0	0.0	0.0	0.0	0.0	0.0	0.0	0.0	0.0	0.0	0.0	0.0	0.0	0.0	0.0	0.0	0.0	0.0	0.0	0.0	0.0	0.0	0.0	0.198592	0.0	0.0	0.0	0.0	0.0	0.0	0.132312	4.341834	0.0	0.114627	0.0	0.0	0.085576
retro_hsap_2222	0.0	0.033549	0.0	0.0	0.0	0.0	0.0	0.0	0.0	0.103399	0.0	0.0	0.0	0.0	0.0	0.0	0.0	0.0	0.0	0.0	0.0	0.0	0.0	0.0	0.0	0.0	0.0	0.0	0.0	0.0	0.0	0.0	0.0	0.0	0.0	0.0	0.0	0.0	0.451933	0.0	0.0	1.342739	0.0	0.0	0.072765	0.0	0.0	0.0	0.0
retro_hsap_2223	0.0	0.0	0.0	0.0	0.0	0.0	0.0	0.0	0.060193	0.0	0.0	0.0	0.0	0.0	0.0	0.0	0.0	0.0	0.0	0.0	0.0	0.0	0.0	0.0	0.0	0.0	0.0	0.0	0.0	0.0	0.0	0.0	0.0	0.0	0.0	0.0	0.0	0.0	0.0	0.0	0.0	0.0	0.0	0.0	0.0	0.0	0.0	0.0	0.0
retro_hsap_2224	0.0	0.446444	0.275189	0.3494	0.272497	0.0	0.248024	0.058932	0.038758	0.134203	0.06295	0.297182	0.187628	0.046314	0.049249	0.0	0.177171	0.062916	0.207458	0.83843	0.16057	0.0	0.234159	0.062079	0.263837	0.056046	0.071825	0.0	0.0	0.0	0.838281	0.164903	0.139425	0.3337	0.249304	0.11749	0.030016	0.042155	0.0	0.080267	0.0	0.0	0.235912	1.914779	0.03834	0.058802	0.0	0.046562	0.0
retro_hsap_2225	0.0	0.0	0.092139	0.33104	0.18145	0.0	0.053724	0.0	0.0	0.021188	0.039329	0.032927	0.0	0.0	0.0	0.0	0.059149	0.0	0.0	0.0	0.0	0.0	0.0	0.0	0.08847	0.0	0.0	0.0	0.0	0.0	0.0	0.0	0.06134	0.0	0.159945	0.0	0.0	0.0	0.0	0.0	0.0	0.0	0.066736	0.0	0.0	0.0	0.0	0.0	0.0
retro_hsap_2226	0.0	0.0	0.0	0.0	0.0	0.0	0.0	0.0	0.0	0.0	0.0	0.0	0.0	0.0	0.0	0.0	0.0	0.0	0.0	0.0	0.0	0.0	0.0	0.0	0.0	0.0	0.0	0.0	0.0	0.0	0.0	0.0	0.0	0.0	0.0	0.0	0.0	0.0	0.0	0.0	0.0	0.0	0.0	0.0	0.0	0.0	0.0	0.0	0.0
retro_hsap_2227	0.0	0.0	0.0	0.0	0.0	0.0	0.0	0.0	0.0	0.0	0.0	0.192287	0.0	0.0	0.0	0.0	0.183466	0.0	0.0	0.0	1.336556	2.136549	0.913258	0.0	0.0	0.0	0.0	0.0	0.0	0.0	0.0	0.0	0.0	0.0	0.0	0.0	0.0	0.0	0.0	0.0	0.0	0.0	0.0	0.0	0.841553	0.0	0.0	0.0	0.0
retro_hsap_2228	0.0	0.0	0.0	0.0	0.0	0.0	0.0	0.0	0.0	0.0	0.0	0.0	0.0	0.063036	0.0	0.0	0.0	0.0	0.0	0.0	0.0	0.0	0.0	0.0	0.0	0.0	0.0	0.0	0.0	0.0	0.0	0.0	0.0	0.0	0.0	0.0	0.0	0.0	0.0	0.0	0.0	0.0	0.0	0.0	0.0	0.0	0.0	0.0	0.0
retro_hsap_2229	0.0	0.0	0.0	0.0	0.0	0.0	0.0	0.0	0.150584	0.0	0.0	0.0	0.0	0.0	0.0	0.0	0.0	0.0	0.0	0.0	0.0	0.0	0.0	0.0	0.0	0.0	0.0	0.0	0.0	0.0	0.0	0.0	0.0	0.0	0.0	0.0	0.0	0.0	0.0	0.0	0.0	0.0	0.0	0.0	0.0	0.0	0.0	0.0	0.0
retro_hsap_223	0.0	1.004338	0.0	0.0	0.631424	0.0	0.23004	0.261723	0.615285	0.061296	0.162421	0.153281	0.0	0.0	0.289074	0.0	0.23157	0.125957	0.0	0.0	0.127493	0.0	0.544423	0.795086	0.250074	0.190786	0.085696	0.12472	0.0	0.0	0.0	0.168159	0.0	0.0	0.0	0.0	0.0	0.229217	0.0	0.12102	0.0	0.0	0.114649	0.0	0.0	0.42356	0.230246	0.08605	0.470091
retro_hsap_2230	0.0	0.446163	0.0	0.0	0.0	0.0	0.0	0.0	0.0	0.0	0.0	0.0	0.137889	0.0	0.0	0.0	0.0	0.0	0.0	0.0	0.0	0.0	0.223314	0.0	0.0	0.0	0.0	0.0	0.0	0.0	0.0	0.0	0.0	0.0	0.0	0.0	0.0	0.0	0.0	0.0	0.0	0.0	0.0	0.0	0.0	0.0	0.0	0.0	0.0
retro_hsap_2231	0.035834	0.01269	0.0	0.0	0.030631	0.0	0.044055	0.0	0.049198	0.0	0.0	0.025959	0.0	0.0	0.025652	0.630386	0.024153	0.38924	0.035669	0.0	0.0	0.0	0.125765	0.0	0.036365	0.0	0.026798	0.0	0.0	0.308604	0.024971	0.0	0.0245	0.044722	0.0	0.061863	0.006481	0.0	0.0	0.0	0.0	0.057999	0.0	0.0	0.0	0.033295	0.033351	0.020389	0.050142
retro_hsap_2232	0.0	0.0	0.0	0.0	0.0	0.0	0.132385	0.0	0.0	0.048416	0.0	0.0	0.0	0.08288	0.0	0.0	0.0	0.0	0.0	0.0	0.0	0.0	0.104305	0.0	0.0	0.281265	0.0	0.08991	0.0	0.0	0.0	0.03849	0.0	0.0	0.0	0.0	0.0	0.0	0.0	0.0	0.0	0.0	0.0	0.0	0.0	0.0	0.0	0.0	0.077941
retro_hsap_2233	0.085101	0.852954	0.297629	0.0	0.0	0.269289	0.177572	0.14312	0.185156	0.065076	0.525864	0.102002	0.0	0.0	0.102258	2.560143	0.203414	0.969438	0.0	2.164768	2.732233	0.582482	2.513534	0.0	0.308627	0.127312	0.0	0.063631	1.834766	0.0	5.359846	0.664937	0.095719	0.179561	0.262083	0.0	0.22559	0.0	0.718329	0.0	0.593375	7.752871	0.0	2.888784	0.866133	0.139383	0.12477	1.687435	0.0
retro_hsap_2234	0.124647	0.0	0.0	0.0	0.0	0.0	0.0	0.0	0.0	0.0	0.0	0.0	0.0	0.0	0.0	0.0	0.0	0.0	0.0	0.0	0.0	0.0	0.0	0.0	0.0	0.0	0.0	0.0	0.0	0.0	0.0	0.090463	0.0	0.0	0.0	0.0	0.0	0.0	0.0	0.0	0.0	0.0	0.0	0.0	0.132236	0.0	0.0	0.0	0.0
retro_hsap_2235	0.0	0.043018	0.0	0.078107	0.102983	0.0	0.077256	0.0	1.058542	0.0	0.057938	0.0	0.0	0.0	0.137086	5.179425	0.042399	0.0	0.193936	0.0	0.41074	0.043427	0.210659	0.0	0.120984	0.050998	0.046479	0.026352	0.145414	2.261243	0.227698	0.396479	0.042528	0.0	0.0	0.0	0.054221	0.041364	0.753958	0.039904	0.0	0.0	0.062378	2.462983	0.766096	0.0	0.0	0.074997	0.085744
retro_hsap_2236	0.017268	0.009371	0.0	0.0	0.0	0.0	0.0	0.0	0.0	0.014606	0.0	0.0	0.0	0.0	0.0	0.0	0.0	0.0	0.0	0.0	0.0	0.0	0.0	0.0	0.0	0.0	0.0	0.0	0.077561	0.0	0.127666	0.035729	0.0	0.0	0.0	0.0	0.0	0.0	0.0	0.0	0.0	0.0	0.0	0.86012	0.014763	0.0	0.0	0.0	0.0
retro_hsap_2237	0.0	0.037149	0.1185	0.087836	0.048846	0.160102	0.0	0.0	3.274118	0.080855	0.0	0.042381	0.21852	0.097673	0.0	10.386368	0.045394	0.0	0.05893	0.0	0.406687	0.113225	0.221883	0.0	0.179886	0.053167	0.022048	0.027275	0.570349	2.3366	0.0	0.530408	0.079474	0.0	0.0	0.050905	0.011313	0.0	0.935428	0.04618	0.0	0.351715	0.034243	5.19963	1.099744	0.056811	0.0	0.0	0.045895
retro_hsap_2238	0.0	0.0	0.0	0.0	0.0	0.0	0.0	0.0	0.0	0.0	0.0	0.0	0.0	0.0	0.0	0.0	0.0	0.0	0.0	0.0	0.0	0.0	0.0	0.0	0.0	0.0	0.0	0.0	0.0	0.0	0.0	0.0	0.0	0.0	0.0	0.0	0.0	0.0	0.0	0.0	0.0	0.0	0.0	0.0	0.0	0.0	0.0	0.0	0.0
retro_hsap_2239	0.0	0.0	0.0	0.0	0.0	0.0	0.0	0.0	0.0	0.0	0.0	0.0	0.0	0.0	0.0	0.0	0.0	0.0	0.0	0.0	1.207327	0.0	0.0	0.0	0.0	0.0	0.0	0.0	0.0	0.0	0.0	0.0	0.0	0.0	0.0	0.0	0.0	0.0	0.0	0.0	0.0	0.0	0.0	0.0	0.0	0.0	0.0	0.0	0.0
retro_hsap_224	0.0	0.0	0.0	0.0	0.0	0.0	0.0	0.0	0.0	0.0	0.0	0.0	0.0	0.0	0.0	0.0	0.0	0.0	0.0	0.0	0.0	0.0	0.0	0.0	0.0	0.0	0.0	0.0	0.0	0.0	0.138423	0.0	0.0	0.0	0.0	0.0	0.0	0.0	0.0	0.0	0.0	0.0	0.0	0.0	0.0	0.0	0.0	0.0	0.0
retro_hsap_2240	0.361273	0.326572	0.623095	0.112394	0.0716	0.559595	0.0	0.55208	3.341806	0.573712	0.303776	0.183359	0.152445	0.640092	0.365412	13.575479	0.170287	1.142792	0.086597	0.990754	0.565613	0.193948	0.091069	0.72358	0.244373	0.561461	0.541481	0.401342	0.161185	1.933778	0.062153	0.163775	0.286875	0.209758	0.160084	0.647663	0.443282	0.468969	0.0	0.054161	0.021194	0.0	0.130242	2.584784	0.133226	0.915678	0.668417	0.057617	0.570347
retro_hsap_2241	0.0	0.0	0.0	0.0	0.0	0.0	0.0	0.0	0.0	0.0	0.0	0.0	0.0	0.0	0.0	0.0	0.0	0.0	0.0	0.0	0.0	0.0	0.0	0.0	0.0	0.0	0.0	0.0	0.0	0.0	0.0	0.0	0.0	0.0	0.0	0.0	0.0	0.0	0.0	0.0	0.0	0.0	0.0	0.0	0.0	0.0	0.0	0.0	0.0
retro_hsap_2242	0.025729	0.196191	0.0	0.0	0.076285	0.02741	0.345857	0.023096	0.040433	0.05919	0.0	0.24595	0.221216	0.032932	0.035189	0.0	0.060515	0.0384	0.0	0.0	0.022195	0.0	0.032967	0.0	0.083867	0.036824	0.017158	0.0	0.0	0.0	0.0	0.036932	0.065179	0.0	0.043646	0.168014	0.0	0.029302	0.088322	0.0	0.0	0.0	0.112112	0.0	0.086686	0.075986	0.038541	0.0	0.0
retro_hsap_2243	0.0	0.0	0.0	0.0	0.0	0.035151	0.0	0.0	0.040561	0.0	0.0	0.0	0.0	0.0	0.0	0.0	0.0	0.0	0.0	0.174933	0.0	0.0	0.0	0.0	0.0	0.046859	0.0	0.025456	0.0	0.0	2.127735	0.0	0.0	0.0	0.0	0.0	0.0	0.0	0.0	0.0	0.0	0.0	0.0	0.0	0.0	0.098627	0.0	0.0	0.039207
retro_hsap_2244	0.0	0.0	0.0	0.0	0.0	0.0	0.0	0.0	0.0	0.0	0.0	0.0	0.0	0.0	0.0	0.0	0.0	0.0	0.0	0.0	0.0	0.0	0.0	0.0	0.0	0.0	0.0	0.0	0.0	0.0	0.0	0.0	0.0	0.0	0.0	0.0	0.0	0.0	0.0	0.0	0.0	0.0	0.0	0.0	0.0	0.0	0.0	0.0	0.0
retro_hsap_2245	0.0	0.0	0.0	0.0	0.0	0.0	0.0	0.0	0.0	0.0	0.0	0.0	0.0	0.0	0.0	0.0	0.0	0.0	0.0	0.0	0.0	0.0	0.0	0.0	0.0	0.0	0.0	0.0	0.0	0.0	0.0	0.0	0.0	0.0	0.0	0.0	0.0	0.0	0.0	0.0	0.0	0.0	0.0	0.0	0.0	0.0	0.0	0.0	0.0
retro_hsap_2246	0.0	0.0	0.0	0.267731	0.0	0.0	0.0	0.0	0.0	0.0	0.0	0.0	0.36255	0.0	0.0	0.0	0.0	0.0	0.0	0.0	0.0	0.0	0.0	0.0	0.0	0.0	0.0	0.0	0.0	0.0	0.0	0.0	0.0	0.0	0.186119	0.0	0.263072	0.0	0.0	0.0	0.0	0.0	0.0	0.0	0.0	0.0	0.0	0.0	0.0
retro_hsap_2247	0.109266	0.465334	0.185207	0.289403	0.274938	0.13584	0.111956	0.095488	0.391581	0.169861	0.079943	0.11073	0.386341	0.118365	0.087218	3.196953	0.199	0.138102	0.252247	0.095247	0.130428	0.304565	0.095621	0.21799	0.378185	0.185926	0.07496	0.083664	0.192676	0.125961	0.151992	0.122638	0.224191	0.144052	0.276828	0.209827	0.084598	0.09242	0.010801	0.118727	0.0	0.0	0.123291	0.402349	0.287303	0.219114	0.243292	0.068904	0.133529
retro_hsap_2248	0.0	0.085823	0.0	0.386968	0.447348	0.175847	0.0	0.274886	12.832842	0.375712	0.804019	1.038757	0.529015	0.206118	0.0	27.494641	0.620288	3.482278	0.529276	3.484163	8.489016	4.163493	18.14274	0.252915	0.879874	0.783429	0.392553	0.0	1.597264	9.897537	4.281184	3.612553	0.587174	1.381833	0.245695	0.974497	0.0	0.0	1.541415	0.181373	0.0	1.374333	0.0	9.988763	7.64029	0.548267	0.0	1.308555	0.20137
retro_hsap_2249	0.0	0.0	0.0	0.0	0.0	0.0	0.0	0.0	0.155495	0.0	0.0	0.0	0.0	0.0	0.0	0.0	0.0	0.0	0.0	0.0	0.0	5.709933	3.006107	0.0	0.0	0.0	0.0	0.0	0.0	0.0	0.0	0.113427	0.0	0.0	0.0	0.0	0.0	0.0	0.0	0.0	0.0	0.0	0.0	0.0	0.0	0.0	0.0	0.0	0.0
retro_hsap_225	0.0	0.084579	0.017336	0.048037	0.0	0.0	0.0	0.038598	0.0	0.0	0.0	0.01181	0.0	0.0	0.031674	0.0	0.0	0.0	0.0	0.090669	0.162712	0.0	0.085013	0.0	0.083337	0.015724	0.0	0.042676	0.285616	0.363543	1.032741	0.017553	0.0	0.02502	0.0	0.041071	0.180636	0.020354	0.115351	0.0	0.0	0.195282	0.017674	0.0	0.132353	0.0	0.0	0.0	0.027481
retro_hsap_2250	0.051928	0.017492	0.105012	0.065043	0.084511	0.0	0.0	0.0	0.0	0.144676	0.0	0.107697	0.0	0.0	0.0	0.0	0.139179	0.111384	0.102635	0.0	0.0	0.505335	0.0	0.0	0.100366	0.0	0.0	0.0	0.0	0.0	0.0	0.017373	0.17362	0.125438	0.141433	0.303704	0.128992	0.0	0.0	0.099432	0.0	0.0	0.052427	0.0	0.0	0.0	0.0	0.0	0.0
retro_hsap_2251	0.0	0.0	0.0	0.0	0.0	0.421427	0.0	0.0	5.094925	0.0	0.0	0.0	0.0	0.0	0.0	0.0	1.1327	6.866877	0.0	0.0	0.0	1.498858	0.28558	0.0	0.686301	0.0	0.270099	0.0	0.0	3.174682	0.600014	6.877249	0.529744	0.0	1.358304	0.0	0.336376	0.0	1.370147	0.0	0.0	0.0	0.370557	0.0	2.696573	0.0	0.0	0.919954	0.494273
retro_hsap_2252	0.046344	0.081894	0.042704	0.060818	0.0	0.0	0.0	0.021013	0.026037	0.0	0.0	0.0	0.077184	0.0	0.0	0.0	0.092598	0.017511	0.0	0.0	0.169809	0.0	0.025302	0.0	0.085401	0.0	0.0	0.0	0.0	0.273521	0.0	0.038512	0.0	0.153092	0.037203	0.108151	0.0	0.0	0.0	0.030294	0.0	0.0	0.024073	0.0	0.092335	0.0	0.040293	0.088491	0.031061
retro_hsap_2253	0.0	0.172376	0.0	0.0	0.0	0.0	0.0	0.0	0.0	0.0	0.0	0.0	0.0	0.0	0.0	0.0	0.0	0.458623	0.0	0.0	0.88341	0.973284	2.121453	0.0	0.150992	0.0	0.0	0.0	1.971307	0.0	0.0	1.060276	0.0	0.0	0.0	0.0	0.0	0.0	1.669867	0.096418	0.0	0.0	0.0	1.008966	7.315171	0.0	0.0	1.432003	0.0
retro_hsap_2254	0.0	0.273805	0.0	0.0	0.0	0.0	0.0	0.0	0.039695	0.0	0.0	0.0	0.098371	0.0	0.0	0.0	0.065823	0.057332	0.0	0.0	0.0	0.0	0.0	0.0	0.0	0.0	0.0	0.0	0.0	0.0	0.0	0.028906	0.0	0.0	0.0	0.172425	0.0	0.0	0.183349	0.0	0.0	0.0	0.0	0.0	0.0	0.0	0.0	0.0	0.0
retro_hsap_2255	0.0	0.0	0.0	0.0	0.0	0.0	0.0	0.0	0.0	0.0	0.0	0.0	0.0	0.0	0.0	0.0	0.0	0.0	0.0	0.0	0.0	0.0	0.0	0.0	0.0	0.0	0.0	0.0	0.0	0.0	0.0	0.0	0.0	0.0	0.0	0.0	0.049725	0.0	0.0	0.0	0.0	0.0	0.126608	4.027727	0.13352	0.115169	0.0	0.0	0.0
retro_hsap_2256	0.0	0.012768	0.0	0.0	0.0	0.0	0.0	0.0	0.0	0.0	0.0	0.0	0.0	0.0	0.0	0.0	0.0	0.0	0.0	0.0	2.145723	0.183684	0.0	0.0	0.0	0.0	0.0	0.0	0.151935	0.0	0.0	0.352033	0.0	0.0	0.0	0.0	0.019409	0.0	0.822088	0.0	0.0	0.0	0.0	0.0	0.0	0.0	0.0	0.0	0.0
retro_hsap_2257	0.0	0.0	0.0	0.0	0.0	0.0	0.0	0.0	0.0	0.0	0.0	0.0	0.0	0.0	0.0	0.0	0.0	0.0	0.0	0.0	0.0	0.0	0.0	0.0	0.0	0.0	0.0	0.0	0.0	0.0	0.0	0.0	0.0	0.0	0.0	0.0	0.0	0.0	0.0	0.0	0.0	0.0	0.0	0.0	0.0	0.0	0.0	0.0	0.0
retro_hsap_2258	0.214017	0.491053	0.457389	0.549596	0.229985	0.0	0.374239	0.058562	0.395429	0.168574	0.0	0.307802	0.0	0.0	0.0	8.315867	0.449026	0.0	0.0	0.0	1.149835	0.635109	1.187294	0.0	0.0	0.0	0.0	0.106522	0.916078	0.37896	0.0	0.614458	0.098784	0.186362	0.12537	0.12268	0.031392	0.09365	0.088715	0.0	0.0	1.532043	0.143753	1.961969	2.968434	0.0	0.0	0.340524	0.0
retro_hsap_2259	0.0	0.0	0.0	0.0	0.0	0.0	0.0	0.0	0.0	0.0	0.0	0.0	0.0	0.0	0.0	0.0	0.0	0.0	0.0	0.564345	0.0	0.974691	0.0	0.0	0.0	0.0	0.0	0.0	0.0	0.0	0.0	0.0	0.0	0.0	0.103814	0.0	0.0	0.077972	0.0	0.0	0.0	0.0	0.0	0.0	0.0	0.0	0.0	0.0	0.0
retro_hsap_2260	0.0	0.0	0.0	0.0	0.0	0.0	0.0	0.0	0.0	0.0	0.0	0.0	0.0	0.0	0.0	0.0	0.0	0.0	0.0	0.0	0.0	0.0	0.0	0.0	0.0	0.0	0.0	0.0	0.0	0.0	0.0	0.003705	0.0	0.0	0.0	0.0	0.0	0.0	0.0	0.0	0.0	0.0	0.0	0.0	0.0	0.0	0.0	0.0	0.0
retro_hsap_2261	0.0	0.0	0.0	0.0	0.0	0.0	0.0	0.0	0.0	0.0	0.0	0.136261	0.34599	0.0	0.0	0.0	0.0	0.0	0.0	0.0	0.0	0.0	0.144293	0.0	0.0	0.0	0.063953	0.0	0.0	0.0	0.0	0.056474	0.0	0.0	0.0	0.0	0.0	0.0	0.0	0.0	0.0	0.0	0.0	1.019261	0.0	0.0	0.0	0.0	0.0
retro_hsap_2262	10.407042	0.007165	0.0	0.0	0.57567	0.024733	0.0	0.010644	0.016105	0.0	0.0	0.0	0.0	37.417678	0.0	3.948496	0.014292	0.005642	0.0	0.0	0.0	0.0	0.0	17.484888	0.0	0.0	0.007161	0.0	0.0	0.0	0.0	0.009633	0.0	0.0	0.0	0.0	0.0	3.656961	0.117021	0.013714	0.398666	0.0	0.0	0.0	0.055433	0.0	25.821954	0.0	10.061607
retro_hsap_2263	0.0	0.0	0.0	0.0	0.0	0.0	0.0	0.0	0.0	0.0	0.0	0.0	0.0	0.0	0.0	0.0	0.0	0.0	0.0	0.0	0.0	0.0	0.0	0.0	0.0	0.0	0.0	0.0	0.0	0.0	0.0	0.0	0.0	0.0	0.0	0.0	0.170052	0.0	0.0	0.0	0.0	0.0	0.0	0.0	0.0	0.0	0.0	0.0	0.0
retro_hsap_2264	0.0	0.015943	0.0	0.0	0.0	0.0	0.0	0.0	0.684765	0.0	0.0	0.0	1.10859	0.0	0.0	0.0	0.0	0.0	0.0	0.0	0.0	0.0	0.0	0.0	0.0	0.0	0.0	0.0	0.205036	0.0	0.09515	0.0	0.0	0.0	0.0	0.0	0.0	0.0	0.0	0.0	0.0	0.0	0.0	0.0	0.284509	0.0	0.0	0.0	0.0
retro_hsap_2265	0.0	0.0	0.0	0.0	0.0	0.0	0.0	0.0	0.097614	0.0	0.0	0.0	0.0	0.0	0.0	0.0	0.0	1.509594	0.651595	0.0	0.0	0.0	0.0	0.0	0.0	0.0	0.0	0.0	0.0	0.0	0.0	0.0	0.0	0.370795	0.0	0.0	0.0	0.0	0.0	0.0	0.0	0.0	0.057071	0.0	0.0	0.0	0.227418	0.0	0.16362
retro_hsap_2266	0.0	0.007936	0.508067	0.0	0.158381	0.0	1.294313	0.0	0.113626	0.025181	0.0	0.0	0.342371	0.0	0.059016	0.0	0.0	0.0	0.41793	0.0	0.0	0.0	0.028977	0.0	0.0	0.073601	0.017168	0.0	0.384679	2.060948	0.0	0.0	0.047923	0.10519	0.0	0.080081	0.0	0.0	0.0	0.095648	0.0	0.0	0.204463	0.0	0.0	0.0	0.0	0.0	0.111979
retro_hsap_2267	0.0	0.0	0.0	0.0	0.007239	0.005161	0.0	0.0	0.0	0.0	0.0	0.0	0.0	0.004117	0.0	0.0	0.00377	0.0	0.008774	0.0	0.0	0.420415	0.0	0.0	0.0	0.063972	0.015028	0.026738	1.780052	0.0	0.0	0.0	0.0	0.0	0.0	0.0	0.0	0.0	0.0	0.0	0.0	0.0	0.0	0.0	0.0	0.0	0.0	0.0	0.0
retro_hsap_2268	0.0	0.0	0.0	0.0	0.0	0.0	0.0	0.0	0.007967	0.0	0.0	0.0	0.0	0.0	0.0	0.0	0.0	0.0	0.17672	0.0	0.0	0.0	0.0	0.17847	0.0	0.0	0.0	0.0	0.27367	3.5979	0.0	0.0	0.0	0.0	0.0	0.0	0.0	0.0	0.031746	0.0	0.0	0.0	0.0	0.0	0.0	0.0	0.0	0.0	0.0
retro_hsap_2269	0.0	0.0	0.0	0.0	0.0	0.0	0.0	0.0	0.023222	0.0	0.0	0.103692	0.0	0.0	0.0	0.0	0.0	0.034588	0.0	0.0	0.0	0.0	0.075212	0.076146	0.069878	0.122356	0.0	0.0	0.0	0.0	0.0	0.028318	0.0	0.0	0.0	0.0	0.0	0.0	0.131863	0.0	0.0	0.0	0.0	0.925192	0.0	0.065019	0.068079	0.0	0.0
retro_hsap_227	0.265769	0.251797	0.265157	0.408069	0.635688	0.097921	0.380163	0.122597	0.540016	0.122662	0.046424	0.598649	0.267848	0.232857	0.136986	2.216766	0.171693	0.199258	0.198233	0.0	0.096833	0.0	0.093604	0.188899	0.259259	0.043779	0.171402	0.096429	0.057056	0.0	0.918706	0.161909	0.198649	0.253438	0.508416	0.656595	0.009009	0.133497	0.045005	0.033129	0.0	0.0	0.28009	0.0	0.138913	0.047875	0.225098	0.0	0.109419
retro_hsap_2270	0.272458	0.02304	0.0	0.05092	0.10932	0.041664	0.0737	0.0	0.208135	0.0	0.033452	0.045878	0.225908	0.0	0.089993	0.961975	0.051393	0.067436	0.095501	0.389674	0.064793	0.0	0.470499	0.0	0.062681	0.0	0.052073	0.019179	0.390211	0.0	0.043173	0.16303	0.0	0.125923	0.12124	0.028294	0.094845	0.047054	0.167329	0.052561	0.0	0.0	0.02172	0.986072	0.376552	0.104265	0.033013	0.13582	0.111428
retro_hsap_2271	0.0	0.0	0.0	0.0	0.0	0.0	0.0	0.0	0.0	0.0	0.0	0.0	0.0	0.0	0.0	0.0	0.0	0.027637	0.097432	0.0	0.0	0.0	0.0	0.0	0.0	0.0	0.0	0.0	0.0	0.0	0.0	0.010018	0.0	0.0	0.0	0.0	0.0	0.0	0.0	0.0	0.0	0.0	0.0	0.539933	0.0	0.0	0.0	0.0	0.0
retro_hsap_2272	0.451287	0.379359	0.70301	1.434414	0.970302	0.363873	1.430193	0.673736	0.032505	0.205414	0.205772	0.502979	0.617877	0.271349	0.058639	1.460828	1.064499	0.0	1.496415	0.0	0.0	0.260218	0.048098	0.344334	1.109957	0.320382	0.174993	0.483208	0.0	0.0	0.578116	0.062392	0.689965	1.160978	0.994495	0.399806	0.103435	0.223366	0.0	0.667574	0.0	0.0	1.152232	0.0	0.200037	0.795535	0.217147	0.0	1.241919
retro_hsap_2273	0.117941	0.039806	0.053378	0.065803	0.084876	0.120308	0.069963	0.026098	0.260163	0.021511	0.0	0.191897	0.289084	0.0	0.383366	3.560313	0.068969	0.0	0.228485	0.180832	0.0	0.0	0.046873	0.231041	0.0	0.174898	0.076297	0.106748	0.0	0.0	5.288164	0.025437	0.179337	0.062867	0.097324	0.478951	0.0	0.131294	0.237594	0.0	0.0	0.0	0.081391	0.0	0.098384	0.214066	0.126253	0.014282	0.034044
retro_hsap_2274	0.0	0.135766	0.234729	0.0	0.0	0.144527	0.296025	0.0	1.004261	0.083312	0.213121	0.0	0.213934	0.161124	0.0	0.0	0.0	0.175001	0.223428	0.0	0.0	0.0	4.050046	0.42257	0.0	0.0	0.166215	0.083176	0.0	0.0	0.0	0.621293	0.153374	0.0	0.213085	0.198179	0.0	0.0	0.685073	0.0	0.0	0.0	0.0	7.945607	0.825151	0.0	0.202775	1.423053	0.0
retro_hsap_2275	0.106322	0.239591	0.0	0.0	0.0	0.0	0.0	0.0	0.0	0.0	0.0	0.0	0.0	0.0	0.0	0.0	0.0	0.0	0.0	0.0	0.0	0.0	0.0	0.0	0.0	0.0	0.0	0.0	0.0	0.0	0.0	0.007268	0.055242	0.218829	0.0	0.0	0.0	0.0	0.0	0.133033	0.0	0.0	0.0	0.0	0.043284	0.0	0.0	0.0	0.0
retro_hsap_2276	0.0	0.010973	0.0	0.0	0.0	0.0	0.0	0.0	0.017045	0.0	0.0	0.0	0.0	0.0	0.0	0.0	0.02334	0.007133	0.0	0.0	0.0	0.053546	0.01246	0.0	0.0	0.0	0.0	0.012336	0.105055	0.0	0.0	0.021381	0.0	0.0	0.0	0.0	0.0	0.0	0.070258	0.0	0.049719	0.0	0.0	0.107558	0.063841	0.0	0.0	0.0	0.0
retro_hsap_2277	0.0	0.259538	0.0	0.0	0.643136	0.0	0.0	0.095037	0.0	0.208564	0.0	0.163582	0.393787	0.240931	0.653063	0.0	0.138419	0.287498	0.0	0.0	0.0	0.0	0.0	0.0	0.0	0.0	0.067453	0.057628	0.285549	0.0	0.0	0.130165	0.0	0.0	0.426363	0.562601	0.33007	0.0	0.0	0.47814	0.902407	0.0	0.171282	0.0	0.661843	0.319033	0.0	0.655086	0.225465
retro_hsap_2278	0.0	0.0	0.0	0.0	0.0	0.0	0.0	0.0	0.0	0.0	0.0	0.0	0.0	0.0	0.0	0.0	0.0	0.0	0.0	0.0	0.0	0.0	0.0	0.0	0.0	0.0	0.0	0.0	0.0	0.0	0.0	0.0	0.0	0.0	0.0	0.0	0.0	0.0	0.0	0.0	0.0	0.0	0.0	0.0	0.0	0.0	0.0	0.0	0.0
retro_hsap_2279	0.251837	0.417241	0.0	0.0	0.0	0.0	0.0	0.0	0.0	0.0	0.0	0.0	0.0	0.909126	1.052311	0.0	0.838126	0.0	0.0	0.0	0.0	0.0	0.0	0.0	0.0	0.0	0.0	0.0	0.0	0.0	0.0	0.0	0.0	0.0	0.0	0.0	0.0	0.0	0.0	0.0	0.0	0.0	0.0	0.0	0.0	0.0	0.0	0.0	0.0
retro_hsap_228	0.0	0.279136	0.0	0.0	0.0	0.0	0.0	0.0	0.0	0.0	0.18991	0.0	0.0	0.0	0.0	0.0	0.148023	0.0	0.0	0.0	0.20816	0.0	0.308042	0.0	0.0	0.0	0.073563	0.0	0.0	0.0	0.0	0.087462	0.0	0.0	0.0	0.0	0.035842	0.0	0.488369	0.0	0.0	0.0	0.0	0.0	0.280664	0.0	0.0	0.677644	0.0
retro_hsap_2280	0.0	0.353836	0.196105	0.501691	0.471111	0.0	0.243433	0.371716	8.409585	0.0748	0.34723	0.285505	0.0	0.0	0.297574	20.604172	0.133932	0.497331	0.0	1.945041	0.632334	0.0	1.312968	0.178976	0.193754	0.330095	0.0	0.075291	0.258194	0.0	5.394847	0.206352	0.541045	0.236726	0.69521	0.0	0.179511	0.247574	0.0	0.249704	0.0	4.142944	0.094584	3.154346	0.0	0.353139	0.165682	0.399454	0.0
retro_hsap_2281	0.0	0.010162	0.0	0.0	0.0	0.40946	0.0	0.31829	0.178589	0.0	0.03816	0.0	0.0	0.180052	0.0	1.849107	0.0	0.0	0.0	0.0	0.0	0.0	0.0	0.222835	0.0	0.181354	0.187578	0.50139	0.0	0.0	0.189308	0.0	0.0	0.0	0.0	0.0	0.0	0.292812	0.0	0.0	0.0	0.0	0.0	0.0	0.0	0.237098	0.075867	0.0	0.360436
retro_hsap_2282	0.0	0.0	0.0	0.0	0.0	0.32694	0.0	0.054852	0.149034	0.0	0.049828	0.0	0.0	0.0	0.0	0.844405	0.0	0.0	0.0	0.0	0.0	0.0	0.0	0.150877	0.0	0.046875	0.182378	0.129669	0.0	0.0	0.435315	0.005518	0.0	0.0	0.0	0.0	0.0	0.182163	0.0	0.0	0.0	0.0	0.0	0.0	0.0	0.148428	0.0	0.0	0.080251
retro_hsap_2283	0.0	0.0	0.0	0.0	0.0	0.0	0.0	0.0	0.013728	0.0	0.0	0.0	0.0	0.0	0.0	0.0	0.0	0.0	0.0	0.0	0.0	0.0	0.0	0.0	0.0	0.0	0.0	0.0	0.0	0.0	0.0	0.015431	0.0	0.0	0.0	0.0	0.0	0.0	0.050545	0.0	0.0	0.0	0.0	0.0	0.0	0.0	0.0	0.0	0.0
retro_hsap_2284	0.0	0.0	0.0	0.0	0.0	0.0	0.0	0.0	0.0	0.0	0.0	0.0	0.0	0.0	0.0	0.0	0.0	0.0	0.0	0.0	0.0	0.0	0.0	0.0	0.0	0.0	0.0	0.0	0.0	0.0	0.0	0.0	0.0	0.0	0.0	0.0	0.0	0.0	0.0	0.0	0.0	0.0	0.0	0.0	0.0	0.0	0.0	0.0	0.0
retro_hsap_2285	0.023768	0.0154	0.095257	0.0	0.118749	0.031461	0.0	0.06635	0.12201	0.0	0.089288	0.0	0.042063	0.035993	0.0	0.0	0.0	0.0	0.0	0.0	0.0	0.0	0.049154	0.045755	0.047613	0.041708	0.051972	0.042235	0.0	0.0	0.0	0.0	0.030923	0.170113	0.0	0.0	0.0	0.03195	0.047076	0.031824	0.0	0.0	0.025559	0.0	0.023476	0.0	0.132832	0.030451	0.0
retro_hsap_2286	0.0	0.0	0.0	0.0	0.0	0.0	0.0	0.116422	0.0	0.0	0.0	0.0	0.0	0.0	0.0	0.0	0.0	0.0	0.0	0.0	0.0	0.0	0.0	0.0	0.0	0.0	0.0	0.0	0.0	0.0	0.0	0.0	0.0	0.0	0.0	0.0	0.0	0.0	0.0	0.0	0.0	0.0	0.0	0.0	0.0	0.0	0.0	0.0	0.0
retro_hsap_2287	0.0	0.0	0.0	0.0	0.0	0.0	0.0	0.0	0.0	0.0	0.0	0.0	0.0	0.0	0.0	0.0	0.0	0.0	0.0	0.0	0.0	0.0	0.0	0.0	0.0	0.0	0.0	0.0	0.0	0.0	0.0	0.0	0.0	0.0	0.0	0.0	0.0	0.0	0.0	0.0	0.0	0.0	0.0	0.0	0.750138	0.0	0.0	0.0	0.0
retro_hsap_2288	0.0	0.164154	0.362796	0.0	0.139666	0.0	0.113148	0.036564	0.129708	0.0	0.0	0.525754	0.078763	0.0	0.396146	2.014085	0.0	0.0	0.193714	0.0	0.0	0.0	0.436839	0.150929	0.159962	0.0	0.0	0.0	0.277503	0.0	0.254723	0.031488	0.0	0.216739	0.162673	0.702074	0.0	0.053492	0.031847	0.046142	0.0	0.0	0.075075	0.0	0.0	0.136955	0.0	0.0	0.102833
retro_hsap_2289	0.0	0.026216	0.0	0.0	0.073827	0.0	0.0	0.0	0.02039	0.0	0.0	0.0	0.0	0.0	0.0	0.0	0.0	0.0	0.0	0.0	0.0	0.0	0.0	0.0	0.0	0.0	0.0	0.0	0.0	0.0	1.799945	0.0	0.0	0.0	0.0	0.0	0.0	0.0	0.0	0.0	0.0	0.0	0.0	0.0	0.0	0.0	0.0	0.0	0.04116
retro_hsap_229	0.0	0.0	0.0	0.189692	0.0	0.0	0.0	0.0	0.0	0.0	0.348697	0.017562	0.001764	0.019754	0.049916	0.0	0.0	0.142998	0.176917	0.0	0.0	0.0	0.046648	0.0	0.0	0.0	0.036449	0.0	0.0	0.372349	0.0	0.059577	0.237209	0.05821	0.0	0.025543	0.0	0.0	0.0	0.0	0.0	0.0	0.113239	0.0	0.0	0.224833	0.118098	0.0	0.168574
retro_hsap_2290	0.0	0.071332	0.464074	0.0	0.562929	0.0	0.820422	0.0	0.0	0.0	0.0	0.092656	0.334739	0.0	0.0	0.0	0.282837	0.0	0.171623	0.0	0.0	0.0	0.0	0.0	0.119699	0.0	0.0	0.0	0.0	0.0	0.0	0.0	0.091899	0.192255	0.443883	0.209753	0.0	0.0	0.0	0.060107	0.0	0.0	0.109474	0.0	0.0	0.0	0.0	0.0	0.0
retro_hsap_2291	0.0	0.0	0.0	0.0	0.0	0.0	0.0	0.0	0.075128	0.0	0.028178	0.0	0.023171	0.0	0.0	0.0	0.0	0.024829	0.0	0.0	0.034002	0.0	0.0	0.0	0.0	0.039424	0.0	0.0	0.0	0.0	0.0	0.008449	0.036321	0.0	0.0	0.0	0.0	0.0	0.0	0.0	0.0	0.0	0.0	0.0	0.012428	0.0	0.074237	0.0	0.0
retro_hsap_2292	0.0	0.0	0.0	0.0	0.037277	0.134454	0.0	0.02155	1.37689	0.027731	0.041573	0.0	0.0	0.033177	0.032958	5.816359	0.031313	0.111819	0.0	0.0	0.0	0.545685	0.179832	0.086086	0.0	0.0	0.027363	0.136572	0.0	0.0	0.0	0.054205	0.0	0.0	0.041291	0.0	0.0	0.040092	0.0	0.02985	0.025507	0.0	0.024163	0.441504	0.246054	0.0	0.041073	0.462046	0.074202
retro_hsap_2293	0.0	0.0	0.048951	0.128842	0.0	0.1233	0.0	0.048904	0.012446	0.0	0.04303	0.103554	0.0	0.109533	0.0	0.0	0.0	0.0	0.0	0.0	0.0	0.0	0.0	0.089957	0.0	0.040543	0.104732	0.06965	0.0	0.0	4.03011	0.0	0.031531	0.0	0.043639	0.0	0.0	0.061606	0.0	0.0	0.0	0.0	0.025937	0.0	0.0	0.433095	0.0	0.0	0.242256
retro_hsap_2294	0.0	0.0	0.0	0.0	0.0	0.0	0.0	0.0	0.01012	0.0	0.0	0.0	0.0	0.0	0.025635	0.0	0.0	0.0	0.0	0.0	0.0	0.769222	0.0	0.0	0.0	0.0	0.013118	0.0	0.0	0.0	0.0	0.0	0.0	0.0	0.0	0.0	0.221727	0.02136	0.0	0.0	0.0	0.0	0.0	0.0	0.0	0.0	0.030609	0.0	0.0
retro_hsap_2295	0.0	0.0	0.0	0.0	0.0	0.0	0.0	0.024975	0.0	0.0	0.0	0.0	0.0	0.0	0.0	0.0	0.0	0.0	0.0	0.0	0.0	0.0	0.0	0.0	0.0	0.0	0.0	0.0	0.0	0.0	0.0	0.003783	0.0	0.0	0.0	0.0	0.0	0.0	0.0	0.0	0.0	0.0	0.0	0.0	0.0	0.0	0.0	0.0	0.036306
retro_hsap_2296	0.0	0.0	0.0	0.0	0.0	0.0	0.0	0.0	0.0	0.0	0.0	0.0	0.0	0.0	0.0	0.0	0.0	0.0	0.0	0.0	0.0	0.0	0.0	0.0	0.0	0.0	0.0	0.0	0.0	0.0	0.0	0.0	0.0	0.0	0.0	0.0	0.0	0.0	0.0	0.0	0.0	0.0	0.0	0.0	0.0	0.0	0.0	0.0	0.0
retro_hsap_2298	0.0	0.0	0.0	0.0	0.0	0.0	0.0	0.0	0.0	0.0	0.0	0.0	0.0	0.0	0.0	0.0	0.0	0.0	0.0	0.0	0.0	0.0	0.0	0.0	0.0	0.0	0.0	0.0	0.0	0.0	0.0	0.0	0.0	0.086103	0.0	0.0	0.0	0.0	0.0	0.0	0.0	0.0	0.037647	0.0	0.0	0.0	0.0	0.0	0.0
retro_hsap_2299	0.055256	0.137417	0.106527	0.0	0.0	0.0	0.0	0.0	0.0	0.0	0.0	0.0	0.0	0.0	0.0	0.0	0.0	0.0	0.0	0.0	0.0	0.0	0.0	0.0	0.0	0.0	0.0	0.0	0.0	0.0	0.0	0.0	0.071092	0.0	0.0	0.0	0.0	0.0	0.0	0.0	0.0	0.0	0.0	0.0	0.0	0.0	0.0	0.0	0.075055
retro_hsap_23	0.931716	3.694296	2.403938	4.234454	4.109479	9.234445	1.812886	5.577111	6.269943	2.697244	7.037568	2.535262	3.182113	6.828397	2.775124	7.427895	2.712639	3.752358	2.089929	7.136372	1.000033	0.369243	1.971487	7.600301	4.577859	5.858291	4.651967	8.569479	0.0	4.699661	7.275566	0.370684	2.750753	0.565235	0.091322	1.405201	2.785817	8.585736	0.379177	2.18808	1.783493	11.734497	3.457808	2.552713	1.173577	3.085992	3.112286	0.727158	4.419818
retro_hsap_230	0.079162	0.287883	0.0	0.0	0.0	0.0	0.0	0.0	1.429495	0.0	0.0	0.0	0.0	0.0	0.097058	0.0	0.0	0.0	0.134591	0.0	0.0	0.0	0.0	0.0	0.132772	0.0	0.046352	0.0	0.0	0.0	0.0	0.0	0.093861	0.0	0.0	0.0	0.052614	0.0	0.0	0.0	0.0	0.0	0.0	0.0	0.0	0.0	0.0	0.0	0.0
retro_hsap_2300	0.0	0.0	0.0	0.490819	0.0	0.0	0.0	0.0	0.0	0.0	0.0	0.299192	0.0	0.0	0.0	0.0	0.265556	0.0	0.0	0.0	0.0	0.0	0.0	0.0	0.0	0.0	0.0	0.127726	0.0	0.0	0.0	0.0	0.0	0.0	0.335039	0.0	0.0	0.0	0.0	0.0	0.0	0.0	0.0	0.0	0.0	0.0	0.0	0.0	0.0
retro_hsap_2301	0.0	0.0	0.0	0.0	0.0	0.0	0.0	0.0	0.0	0.0	0.0	0.0	0.0	0.0	0.0	0.0	0.0	0.0	0.0	0.0	0.0	0.0	0.0	0.0	0.0	0.0	0.0	0.0	0.0	0.0	0.0	0.0	0.0	0.0	0.0	0.0	0.0	0.0	0.0	0.0	0.0	0.0	0.0	0.0	0.0	0.0	0.0	0.0	0.0
retro_hsap_2302	0.0	0.0	0.0	0.0	0.0	0.0	0.0	0.0	0.0	0.026711	0.0	0.0	0.0	0.0	0.0	0.0	0.0	0.0	0.0	0.0	0.0	0.0	0.0	0.0	0.0	0.0	0.0	0.0	0.0	0.0	0.0	0.0	0.0	0.0	2e-06	0.0	0.0	0.0	0.0	0.0	0.0	0.0	0.0	0.0	0.0	0.0	0.0	0.0	0.0
retro_hsap_2303	0.0	0.0	0.0	0.0	0.0	0.0	0.0	0.0	0.0	0.0	0.0	0.0	0.0	0.0	0.0	0.0	0.0	0.0	0.0	0.0	0.0	0.0	0.0	0.0	0.0	0.0	0.0	0.078997	0.0	0.0	0.0	0.025401	0.0	0.0	0.0	0.0	0.0	0.0	0.0	0.0	0.0	0.0	0.0	0.0	0.0	0.0	0.0	0.0	0.0
retro_hsap_2304	0.0	0.0	0.0	0.0	0.0	0.0	0.0	0.0	0.0	0.0	0.0	0.0	0.0	0.0	0.0	0.0	0.0	0.0	0.0	0.0	0.0	0.0	0.0	0.0	0.0	0.0	0.0	0.0	0.0	0.0	0.0	0.0	0.0	0.0	0.0	0.0	0.0	0.0	0.0	0.0	0.0	0.0	0.0	0.0	0.0	0.105886	0.0	0.0	0.0
retro_hsap_2305	0.0	0.464379	0.0	0.0	0.0	0.0	0.0	0.0	0.0	0.0	0.0	0.0	0.0	0.0	0.0	0.0	0.0	0.0	0.0	0.0	0.0	0.0	0.0	0.0	0.0	0.0	0.0	0.0	0.0	0.0	0.0	0.0	0.0	0.0	0.0	0.0	0.0	0.0	0.0	0.0	0.0	0.0	0.0	0.0	0.0	0.0	0.0	0.0	0.0
retro_hsap_2306	0.0	0.0	0.0	0.0	0.0	0.0	0.0	0.0	0.066848	0.0	0.182353	0.0	0.0	0.0	0.0	6.262339	0.0	0.0	0.0	0.0	0.0	0.0	0.0	0.0	0.0	0.0	0.058932	0.0	0.0	0.0	0.0	0.0	0.0	0.0	0.0	0.0	0.029838	0.0	0.0	0.0	0.0	0.0	0.0	0.0	0.0	0.0	0.0	0.0	0.0
retro_hsap_2307	0.049103	0.0	0.0	0.0	0.0	0.0	0.088271	0.0	0.063106	0.084741	0.0	0.051333	0.129309	0.0	0.0	0.0	0.116274	0.0	0.066768	1.233736	0.965891	1.274539	3.138382	0.0	0.077247	0.0	0.027845	0.0	1.748026	0.0	0.852411	0.128441	0.047467	0.090225	0.069222	0.059544	0.017783	0.0	0.459806	0.0	0.0	0.0	0.047603	3.010312	0.346152	0.0	0.0	0.0	0.0
retro_hsap_2308	0.0	0.0	0.0	0.0	0.0	0.0	0.0	0.101797	0.13428	0.0	0.0	0.0	0.0	0.0	0.251945	0.0	0.0	0.366841	0.0	0.0	0.0	0.0	0.0	0.0	0.0	0.0	0.201554	0.091363	0.0	0.0	0.0	0.167371	0.0	0.0	0.0	0.0	0.0	0.0	0.0	0.0	0.0	0.0	0.115042	0.0	0.162054	0.0	0.167046	0.161561	0.0
retro_hsap_2309	0.0	0.0	0.0	0.0	0.0	0.0	0.0	0.0	0.148532	0.0	0.0	0.0	0.0	0.0	0.0	0.0	0.0	0.0	0.0	0.0	0.0	0.0	1.827713	0.0	0.0	0.0	0.0	0.0	0.0	0.0	0.0	0.0	0.0	0.0	0.0	0.0	0.0	0.0	0.0	0.0	0.0	11.279008	0.0	0.0	0.0	0.0	0.0	0.0	0.0
retro_hsap_231	0.0	0.0	0.0	0.0	0.0	0.0	0.0	0.0	0.0	0.0	0.0	0.0	0.0	0.0	0.0	0.0	0.0	0.0	0.0	0.0	0.0	0.0	0.0	0.0	0.0	0.0	0.0	0.0	0.0	0.0	0.0	0.0	0.0	0.0	0.0	0.0	0.0	0.0	0.0	0.0	0.0	0.0	0.0	0.0	0.0	0.0	0.0	0.0	0.0
retro_hsap_2310	1.627693	5.595767	3.400896	5.602957	5.440137	2.624725	8.560325	0.862494	1.332286	2.247756	2.176174	4.51342	4.403078	2.482258	7.273865	0.38099	3.571661	0.45813	4.37222	0.428783	0.0	0.716208	1.08877	3.06015	4.48037	2.559141	2.845446	1.739302	1.428393	0.324118	0.485049	0.484331	3.594185	2.657656	2.717386	1.964125	0.334457	4.232035	0.0	1.491289	0.498688	2.674785	4.452019	0.703653	0.234824	4.830259	4.722036	3.818379	1.754879
retro_hsap_2311	0.0	0.391518	0.210796	0.263118	0.729028	0.365629	0.124986	0.328839	2.679938	0.12767	0.286223	0.520667	0.567265	0.568801	0.300518	14.186988	0.0	0.147162	0.838419	0.0	0.069626	3.330371	0.201527	0.924964	0.416217	0.085848	0.332932	0.174773	1.048526	0.0	1.936046	0.178375	0.701669	0.381023	0.468592	0.790373	0.167651	0.196764	1.255375	0.126246	0.171394	0.0	0.516154	0.664097	0.621159	0.36064	0.0	0.084204	0.54727
retro_hsap_2313	0.0	0.023748	0.066747	0.0	0.0	0.038559	0.0	0.06378	1.089174	0.054029	0.0	0.092042	0.0	0.0	0.0	3.769842	0.04199	0.166515	0.068524	0.0	0.074478	0.038574	0.215548	0.0	0.059752	0.0	0.0	0.055841	0.032362	0.464753	0.256481	0.18111	0.0	0.0	0.060712	0.0	0.066908	0.0	0.156795	0.0	0.0	0.0	0.0	3.132228	0.7137	0.053248	0.0	0.105266	0.0
retro_hsap_2314	0.0	0.0	0.0	0.0	0.0	0.0	0.0	0.0	0.0	0.0	0.0	0.0	0.0	0.0	0.0	0.0	0.0	0.0	0.181691	0.0	0.0	0.0	0.0	0.0	0.0	0.0	0.0	0.0	0.158911	0.0	0.0	0.041202	0.0	0.0	0.0	0.0	0.0	0.0	0.52698	0.0	0.0	0.0	0.0	0.0	0.0	0.0	0.0	0.0	0.0
retro_hsap_2315	0.0	0.0	0.0	0.0	0.0	0.0	0.0	0.0	0.0	0.0	0.0	0.0	0.0	0.0	0.0	0.0	0.0	0.0	0.0	0.0	0.0	0.0	0.0	0.0	0.0	0.0	0.0	0.051206	0.0	0.0	0.0	0.0	0.0	0.0	0.0	0.0	0.0	0.0	0.0	0.0	0.0	0.0	0.0	0.0	0.0	0.0	0.0	0.0	0.0
[truncated: 3,050 more rows]
[truncated: 769 more columns]
