# Supplementary material for: Complex Analysis of Retroposed Genes’ Contribution to Human Genome, Proteome and Transcriptome
Source: Genes (Basel). 2020 May 12;11(5):542. doi: 10.3390/genes11050542 (PMC7290577; doi:10.3390/genes11050542)
Supplement: Supplementary file 1 [file genes-11-00542-s001.zip › Table_S3.xlsx]

## Sheet: Table_S3
Table S3. Protein-coding retrogenes.
No.	RetrogeneDB ID	Gene Ensembl ID	Protein Ensembl ID	CDS length	Alternative proteins (the same sequence)
1	retro_hsap_2	ENSG00000165502	ENSP00000346012	321	-
2	retro_hsap_3	ENSG00000188386	ENSP00000363939	522	-
3	retro_hsap_3	ENSG00000188386	ENSP00000490051	213	-
4	retro_hsap_4	ENSG00000155876	ENSP00000369899	942	-
5	retro_hsap_5	ENSG00000170935	ENSP00000476955	462	-
6	retro_hsap_6	ENSG00000178700	ENSP00000319170	564	ENSP00000418415, ENSP00000377768, ENSP00000480823
7	retro_hsap_6	ENSG00000178700	ENSP00000420810	343	-
8	retro_hsap_7	ENSG00000222014	ENSP00000387307	765	-
9	retro_hsap_8	ENSG00000175793	ENSP00000340989	747	-
10	retro_hsap_9	ENSG00000253626	ENSP00000430706	465	-
11	retro_hsap_10	ENSG00000229937	ENSP00000424595	957	-
12	retro_hsap_11	ENSG00000196981	ENSP00000330381	993	-
13	retro_hsap_12	ENSG00000182107	ENSP00000450842	1056	-
14	retro_hsap_13	ENSG00000156269	ENSP00000286794	690	-
15	retro_hsap_13	ENSG00000156269	ENSP00000422022	336	-
16	retro_hsap_14	ENSG00000198754	ENSP00000361914	1554	-
17	retro_hsap_15	ENSG00000189134	ENSP00000345716	1209	-
18	retro_hsap_16	ENSG00000170516	ENSP00000347799	246	ENSP00000379784
19	retro_hsap_16	ENSG00000170516	ENSP00000423519	98	-
20	retro_hsap_16	ENSG00000170516	ENSP00000437439	243	-
21	retro_hsap_18	ENSG00000226650	ENSP00000387875	3705	-
22	retro_hsap_19	ENSG00000137124	ENSP00000366927	1554	-
23	retro_hsap_19	ENSG00000137124	ENSP00000489053	390	-
24	retro_hsap_21	ENSG00000250565	ENSP00000304891	681	ENSP00000428141
25	retro_hsap_23	ENSG00000213516	ENSP00000490152	476	-
26	retro_hsap_23	ENSG00000213516	ENSP00000318415	1173	ENSP00000446099
27	retro_hsap_24	ENSG00000188375	ENSP00000339835	408	-
28	retro_hsap_26	ENSG00000273820	ENSP00000483631	1317	-
29	retro_hsap_28	ENSG00000177105	ENSP00000380175	576	ENSP00000339467, ENSP00000380176, ENSP00000436932
30	retro_hsap_29	ENSG00000253797	ENSP00000428619	2301	-
31	retro_hsap_30	ENSG00000218823	ENSP00000384700	1914	-
32	retro_hsap_31	ENSG00000182890	ENSP00000327589	1677	-
33	retro_hsap_32	ENSG00000180138	ENSP00000369126	1014	-
34	retro_hsap_33	ENSG00000112273	ENSP00000442129	756	-
35	retro_hsap_34	ENSG00000177733	ENSP00000316042	918	-
36	retro_hsap_35	ENSG00000187866	ENSP00000377807	864	-
37	retro_hsap_36	ENSG00000165527	ENSP00000298316	528	-
38	retro_hsap_37	ENSG00000179172	ENSP00000365370	882	-
39	retro_hsap_38	ENSG00000169067	ENSP00000416706	1131	-
40	retro_hsap_39	ENSG00000212643	ENSP00000375133	1440	-
41	retro_hsap_41	ENSG00000163114	ENSP00000295266	1167	-
42	retro_hsap_42	ENSG00000171989	ENSP00000302393	1146	-
43	retro_hsap_43	ENSG00000255150	ENSP00000435619	1002	-
44	retro_hsap_44	ENSG00000120329	ENSP00000239451	906	-
45	retro_hsap_46	ENSG00000165059	ENSP00000366488	1056	-
46	retro_hsap_47	ENSG00000151005	ENSP00000280605	1881	-
47	retro_hsap_48	ENSG00000139223	ENSP00000266594	396	-
48	retro_hsap_49	ENSG00000175809	ENSP00000323348	1278	-
49	retro_hsap_50	ENSG00000187969	ENSP00000345633	501	-
50	retro_hsap_51	ENSG00000174599	ENSP00000309402	1110	-
51	retro_hsap_53	ENSG00000254598	ENSP00000473553	1176	-
52	retro_hsap_54	ENSG00000179407	ENSP00000417418	699	ENSP00000316053
53	retro_hsap_55	ENSG00000179083	ENSP00000362169	747	ENSP00000318974
54	retro_hsap_56	ENSG00000203668	ENSP00000355511	1971	-
55	retro_hsap_56	ENSG00000203668	ENSP00000490147	301	-
56	retro_hsap_56	ENSG00000203668	ENSP00000490694	414	-
57	retro_hsap_56	ENSG00000203668	ENSP00000490433	444	-
58	retro_hsap_57	ENSG00000137040	ENSP00000485188	207	-
59	retro_hsap_57	ENSG00000137040	ENSP00000259569	3318	-
60	retro_hsap_57	ENSG00000137040	ENSP00000485482	686	-
61	retro_hsap_58	ENSG00000188021	ENSP00000345195	1875	-
62	retro_hsap_59	ENSG00000178363	ENSP00000315299	450	-
63	retro_hsap_61	ENSG00000183434	ENSP00000385461	1218	-
64	retro_hsap_62	ENSG00000258102	ENSP00000450524	378	-
65	retro_hsap_63	ENSG00000249222	ENSP00000421076	303	-
66	retro_hsap_64	ENSG00000204271	ENSP00000433337	234	ENSP00000436805
67	retro_hsap_64	ENSG00000204271	ENSP00000364054	777	-
68	retro_hsap_65	ENSG00000197406	ENSP00000427336	915	-
69	retro_hsap_66	ENSG00000122728	ENSP00000418379	5481	-
70	retro_hsap_67	ENSG00000250254	ENSP00000424261	576	-
71	retro_hsap_68	ENSG00000126803	ENSP00000378199	1920	ENSP00000247207
72	retro_hsap_69	ENSG00000141200	ENSP00000268919	2022	-
73	retro_hsap_70	ENSG00000196475	ENSP00000351706	1662	-
74	retro_hsap_71	ENSG00000177143	ENSP00000319052	519	-
75	retro_hsap_72	ENSG00000189299	ENSP00000427329	936	-
76	retro_hsap_73	ENSG00000256060	ENSP00000469888	423	ENSP00000442778
77	retro_hsap_74	ENSG00000174740	ENSP00000362197	657	-
78	retro_hsap_74	ENSG00000174740	ENSP00000308012	1149	-
79	retro_hsap_75	ENSG00000255112	ENSP00000432279	600	-
80	retro_hsap_76	ENSG00000184735	ENSP00000368667	1896	-
81	retro_hsap_77	ENSG00000253506	ENSP00000427802	648	-
82	retro_hsap_78	ENSG00000212710	ENSP00000375220	2238	-
83	retro_hsap_78	ENSG00000212710	ENSP00000436900	225	-
84	retro_hsap_80	ENSG00000132661	ENSP00000254998	423	-
85	retro_hsap_81	ENSG00000132446	ENSP00000368207	552	-
86	retro_hsap_82	ENSG00000179715	ENSP00000396040	1299	ENSP00000446688
87	retro_hsap_82	ENSG00000179715	ENSP00000448926	175	-
88	retro_hsap_82	ENSG00000179715	ENSP00000449680	502	-
89	retro_hsap_82	ENSG00000179715	ENSP00000448000	503	-
90	retro_hsap_82	ENSG00000179715	ENSP00000448693	569	-
91	retro_hsap_83	ENSG00000169564	ENSP00000305556	1071	-
92	retro_hsap_84	ENSG00000139675	ENSP00000350090	963	-
93	retro_hsap_85	ENSG00000204571	ENSP00000381541	471	-
94	retro_hsap_85	ENSG00000204571	ENSP00000478101	531	-
95	retro_hsap_85	ENSG00000204571	ENSP00000481216	558	-
96	retro_hsap_87	ENSG00000181867	ENSP00000313691	729	-
97	retro_hsap_88	ENSG00000151846	ENSP00000281589	1896	-
98	retro_hsap_89	ENSG00000123594	ENSP00000369996	1068	-
99	retro_hsap_89	ENSG00000123594	ENSP00000479386	486	-
100	retro_hsap_90	ENSG00000170950	ENSP00000305995	1254	-
101	retro_hsap_91	ENSG00000170748	ENSP00000304139	1179	-
102	retro_hsap_92	ENSG00000176566	ENSP00000316496	1188	-
103	retro_hsap_93	ENSG00000165496	ENSP00000298283	645	-
104	retro_hsap_94	ENSG00000145945	ENSP00000369627	978	ENSP00000369625
105	retro_hsap_95	ENSG00000222028	ENSP00000386212	903	-
106	retro_hsap_96	ENSG00000170967	ENSP00000302805	1191	-
107	retro_hsap_97	ENSG00000230797	ENSP00000389381	1119	-
108	retro_hsap_98	ENSG00000256812	ENSP00000400882	747	-
109	retro_hsap_99	ENSG00000188573	ENSP00000473383	1005	-
110	retro_hsap_100	ENSG00000182952	ENSP00000366798	273	-
111	retro_hsap_101	ENSG00000182308	ENSP00000327796	1191	-
112	retro_hsap_102	ENSG00000228075	ENSP00000467843	519	-
113	retro_hsap_103	ENSG00000172404	ENSP00000307197	930	-
114	retro_hsap_104	ENSG00000226479	ENSP00000453399	1053	-
115	retro_hsap_105	ENSG00000198743	ENSP00000370543	2157	-
116	retro_hsap_106	ENSG00000179059	ENSP00000424662	933	ENSP00000317686, ENSP00000483363
117	retro_hsap_108	ENSG00000143878	ENSP00000272233	591	-
118	retro_hsap_109	ENSG00000254535	ENSP00000463233	1113	-
119	retro_hsap_335	ENSG00000196289	ENSP00000488361	1296	-
120	retro_hsap_348	ENSG00000233954	ENSP00000485401	276	-
121	retro_hsap_420	ENSG00000230667	ENSP00000483053	879	-
122	retro_hsap_420	ENSG00000230667	ENSP00000480946	909	-
123	retro_hsap_508	ENSG00000215817	ENSP00000490121	2433	-
124	retro_hsap_508	ENSG00000215817	ENSP00000489836	2418	-
125	retro_hsap_620	ENSG00000235376	ENSP00000476672	687	-
126	retro_hsap_1185	ENSG00000236444	ENSP00000490834	465	ENSP00000490225, ENSP00000490931
127	retro_hsap_1549	ENSG00000255192	ENSP00000487045	870	-
128	retro_hsap_1549	ENSG00000255192	ENSP00000487073	918	-
129	retro_hsap_3120	ENSG00000229894	ENSP00000489687	1662	-
130	retro_hsap_3258	ENSG00000231989	ENSP00000490297	618	-
131	retro_hsap_3338	ENSG00000254893	ENSP00000488326	495	-
132	retro_hsap_3338	ENSG00000254893	ENSP00000488821	555	-
133	retro_hsap_3785	ENSG00000230626	ENSP00000490163	1218	-
134	retro_hsap_4675	ENSG00000238205	ENSP00000489748	411	-
135	retro_hsap_4683	ENSG00000223591	ENSP00000489273	819	-
136	retro_hsap_4799	ENSG00000224960	ENSP00000489770	2499	-
137	retro_hsap_4833	ENSG00000224109	ENSP00000489547	864	-
