# Supplementary material for: Complex Analysis of Retroposed Genes’ Contribution to Human Genome, Proteome and Transcriptome
Source: Genes (Basel). 2020 May 12;11(5):542. doi: 10.3390/genes11050542 (PMC7290577; doi:10.3390/genes11050542)
Supplement: Supplementary file 1 [file genes-11-00542-s001.zip › Table_S4.xlsx]

## Sheet: Table_S4
Table S4. Results of peptides and ribosome association analyses.
No.	Retrocopy			Peptides				Expression		Ribosome association
	RetrogeneDB ID	Retrocopy Ensembl ID	Status	Orientation	Frame	Number of peprides	Number of peptides w/o duplicats	Number of libraries with exp>=1 (max. 818)	Expression Mean	Number of libraries with exp>10, z-score filtered	Ribo-RNA Ratio Mean
1	retro_hsap_1	ENSG00000164556	KNOWN_PSEUDOGENE	Forward	Frame_3	2	2	0	0	-	-
2	retro_hsap_2	ENSG00000165502	KNOWN_PROTEIN_CODING	Forward	Frame_3	2	2	818	157.32	-	-
3	retro_hsap_3	ENSG00000188386	KNOWN_PROTEIN_CODING	Forward	Frame_3	11	11	1	2.16816	-	-
4	retro_hsap_4	ENSG00000155876	KNOWN_PROTEIN_CODING	Forward	Frame_3	2	2	799	24.3495	-	-
5	retro_hsap_5	ENSG00000170935	KNOWN_PROTEIN_CODING	Forward	Frame_3	1	1	2	1.54226	-	-
6	retro_hsap_6	ENSG00000178700	KNOWN_PROTEIN_CODING	Forward	Frame_3	6	6	681	2.69519	-	-
7	retro_hsap_7	ENSG00000222014	KNOWN_PROTEIN_CODING	Forward	Frame_3	1	1	8	2.22337	-	-
8	retro_hsap_8	ENSG00000175793	KNOWN_PROTEIN_CODING	Forward	Frame_3	36	36	364	45.423	-	-
10	retro_hsap_10	ENSG00000229937	KNOWN_PROTEIN_CODING	Forward	Frame_3	1	1	11	1.34252	-	-
11	retro_hsap_11	ENSG00000196981	KNOWN_PROTEIN_CODING	Forward	Frame_3	4	4	607	2.14092	-	-
12	retro_hsap_12	ENSG00000182107	KNOWN_PROTEIN_CODING	Forward	Frame_3	3	3	103	7.28652	-	-
13	retro_hsap_13	ENSG00000156269	KNOWN_PROTEIN_CODING	Forward	Frame_3	2	2	299	13.5881	-	-
14	retro_hsap_14	ENSG00000198754	KNOWN_PROTEIN_CODING	Forward	Frame_3	1	1	41	2.06382	-	-
15	retro_hsap_15	ENSG00000189134	KNOWN_PROTEIN_CODING	Forward	Frame_3	5	5	27	2.51717	-	-
16	retro_hsap_16	ENSG00000170516	KNOWN_PROTEIN_CODING	Forward	Frame_3	2	2	15	10.0741	-	-
17	retro_hsap_17	ENSG00000276380	KNOWN_PSEUDOGENE	Forward	Frame_3	6	6	0	0	-	-
18	retro_hsap_18	ENSG00000226650	KNOWN_PROTEIN_CODING	Forward	Frame_3	24	24	0	0	-	-
19	retro_hsap_19	ENSG00000137124	KNOWN_PROTEIN_CODING	Forward	Frame_3	40	40	741	15.1162	-	-
20	retro_hsap_20	ENSG00000280020	TEC	Forward	Frame_3	5	5	33	2.89051	-	-
21	retro_hsap_21	ENSG00000250565	KNOWN_PROTEIN_CODING	Forward	Frame_3	6	6	627	3.23811	-	-
23	retro_hsap_23	ENSG00000213516	KNOWN_PROTEIN_CODING	Forward	Frame_3	4	4	687	3.99821	-	-
25	retro_hsap_25	ENSG00000226976	KNOWN_PSEUDOGENE	-	-	-	-	12	2.06602	18	0.561712
26	retro_hsap_26	ENSG00000273820	KNOWN_PROTEIN_CODING	Forward	Frame_3	5	5	590	4.44397	-	-
27	retro_hsap_27	ENSG00000268942	KNOWN_PSEUDOGENE	-	-	-	-	265	53.4853	1	0.0390625
28	retro_hsap_28	ENSG00000177105	KNOWN_PROTEIN_CODING	Forward	Frame_3	22	22	767	28.0114	-	-
29	retro_hsap_29	ENSG00000253797	KNOWN_PROTEIN_CODING	Forward	Frame_3	9	9	116	2.66404	-	-
30	retro_hsap_30	ENSG00000218823	KNOWN_PROTEIN_CODING	Forward	Frame_3	16	16	2	3.22298	-	-
31	retro_hsap_31	ENSG00000182890	KNOWN_PROTEIN_CODING	Forward	Frame_3	13	12	103	1.76086	-	-
32	retro_hsap_32	ENSG00000180138	KNOWN_PROTEIN_CODING	Forward	Frame_3	6	6	3	3.73347	-	-
33	retro_hsap_33	ENSG00000112273	KNOWN_PROTEIN_CODING	Forward	Frame_3	3	3	5	1.80777	-	-
34	retro_hsap_34	ENSG00000177733	KNOWN_PROTEIN_CODING	Forward	Frame_3	14	14	6	1.43811	-	-
35	retro_hsap_35	ENSG00000187866	KNOWN_PROTEIN_CODING	Forward	Frame_3	11	11	778	5.48636	-	-
36	retro_hsap_36	ENSG00000165527	KNOWN_PROTEIN_CODING	Forward	Frame_3	18	18	816	25.3334	-	-
37	retro_hsap_37	ENSG00000179172	KNOWN_PROTEIN_CODING	Forward	Frame_3	4	4	0	0	-	-
38	retro_hsap_38	ENSG00000169067	KNOWN_PROTEIN_CODING	Forward	Frame_3	38	38	23	3.08	-	-
39	retro_hsap_39	ENSG00000212643	KNOWN_PROTEIN_CODING	-	-	-	-	1	1.60255	7	0.108943
41	retro_hsap_41	ENSG00000163114	KNOWN_PROTEIN_CODING	Forward	Frame_3	17	17	1	2.01376	-	-
42	retro_hsap_42	ENSG00000171989	KNOWN_PROTEIN_CODING	Forward	Frame_3	18	17	65	2.90412	-	-
43	retro_hsap_43	ENSG00000255150	KNOWN_PROTEIN_CODING	Forward	Frame_3	13	13	153	3.36938	-	-
46	retro_hsap_46	ENSG00000165059	KNOWN_PROTEIN_CODING	Forward	Frame_3	10	10	2	2.21769	-	-
47	retro_hsap_47	ENSG00000151005	KNOWN_PROTEIN_CODING	Forward	Frame_3	13	13	1	7.6077	-	-
48	retro_hsap_48	ENSG00000139223	KNOWN_PROTEIN_CODING	Forward	Frame_3	2	2	2	1.4347	-	-
49	retro_hsap_49	ENSG00000175809	KNOWN_PROTEIN_CODING	Forward	Frame_3	12	12	0	0	-	-
50	retro_hsap_50	ENSG00000187969	KNOWN_PROTEIN_CODING	Forward	Frame_3	8	8	1	1.10754	-	-
51	retro_hsap_51	ENSG00000174599	KNOWN_PROTEIN_CODING	Forward	Frame_3	9	9	154	2.40494	-	-
54	retro_hsap_54	ENSG00000179407	KNOWN_PROTEIN_CODING	Forward	Frame_3	6	6	3	2.58066	-	-
55	retro_hsap_55	ENSG00000179083	KNOWN_PROTEIN_CODING	Forward	Frame_3	5	5	3	3.1273	-	-
56	retro_hsap_56	ENSG00000203668	KNOWN_PROTEIN_CODING	Forward	Frame_3	11	11	766	18.2385	-	-
57	retro_hsap_57	ENSG00000137040	KNOWN_PROTEIN_CODING	Forward	Frame_3	40	40	801	9.96434	-	-
58	retro_hsap_58	ENSG00000188021	KNOWN_PROTEIN_CODING	Forward	Frame_3	17	13	461	2.25862	-	-
58	retro_hsap_58	ENSG00000188021	KNOWN_PROTEIN_CODING	Reverse	Frame_3	2	2	461	2.25862	-	-
59	retro_hsap_59	ENSG00000178363	KNOWN_PROTEIN_CODING	Forward	Frame_3	16	16	26	19.505	-	-
60	retro_hsap_60	ENSG00000238244	KNOWN_PSEUDOGENE	Forward	Frame_3	2	2	0	0	7	0.280194
61	retro_hsap_61	ENSG00000183434	KNOWN_PROTEIN_CODING	Forward	Frame_3	11	11	1	1.35371	-	-
64	retro_hsap_64	ENSG00000204271	KNOWN_PROTEIN_CODING	Forward	Frame_3	9	9	783	5.42172	-	-
65	retro_hsap_65	ENSG00000197406	KNOWN_PROTEIN_CODING	Forward	Frame_3	7	7	25	5.21106	-	-
68	retro_hsap_68	ENSG00000126803	KNOWN_PROTEIN_CODING	Forward	Frame_3	41	41	126	6.34756	-	-
69	retro_hsap_69	ENSG00000141200	KNOWN_PROTEIN_CODING	Forward	Frame_3	22	22	1	1.91808	-	-
70	retro_hsap_70	ENSG00000196475	KNOWN_PROTEIN_CODING	Forward	Frame_3	23	23	1	2.69261	-	-
71	retro_hsap_71	ENSG00000177143	KNOWN_PROTEIN_CODING	Forward	Frame_3	4	4	1	4.47902	-	-
72	retro_hsap_72	ENSG00000189299	KNOWN_PROTEIN_CODING	Forward	Frame_3	4	4	11	4.34614	-	-
74	retro_hsap_74	ENSG00000174740	KNOWN_PROTEIN_CODING	Forward	Frame_3	16	16	74	2.38743	-	-
75	retro_hsap_75	ENSG00000255112	KNOWN_PROTEIN_CODING	Forward	Frame_3	10	10	804	19.3163	-	-
76	retro_hsap_76	ENSG00000184735	KNOWN_PROTEIN_CODING	Forward	Frame_3	20	20	233	1.66166	-	-
78	retro_hsap_78	ENSG00000212710	KNOWN_PROTEIN_CODING	Forward	Frame_3	8	8	0	0	-	-
79	retro_hsap_79	ENSG00000229644	KNOWN_PSEUDOGENE	-	-	-	-	91	2.27301	21	0.913121
80	retro_hsap_80	ENSG00000132661	KNOWN_PROTEIN_CODING	Forward	Frame_3	6	6	773	14.0165	-	-
81	retro_hsap_81	ENSG00000132446	KNOWN_PROTEIN_CODING	Forward	Frame_3	6	6	0	0	-	-
82	retro_hsap_82	ENSG00000179715	KNOWN_PROTEIN_CODING	Forward	Frame_1	1	1	205	3.08698	-	-
82	retro_hsap_82	ENSG00000179715	KNOWN_PROTEIN_CODING	Forward	Frame_3	16	16	205	3.08698	-	-
83	retro_hsap_83	ENSG00000169564	KNOWN_PROTEIN_CODING	Forward	Frame_3	25	25	810	115.576	-	-
84	retro_hsap_84	ENSG00000139675	KNOWN_PROTEIN_CODING	Forward	Frame_3	4	4	271	1.75552	-	-
86	retro_hsap_86	ENSG00000268412	KNOWN_PSEUDOGENE	Forward	Frame_3	1	1	0	0	21	0.55569
87	retro_hsap_87	ENSG00000181867	KNOWN_PROTEIN_CODING	Forward	Frame_3	7	7	1	1.57787	-	-
88	retro_hsap_88	ENSG00000151846	KNOWN_PROTEIN_CODING	Forward	Frame_3	13	13	1	2.64411	-	-
89	retro_hsap_89	ENSG00000123594	KNOWN_PROTEIN_CODING	Forward	Frame_3	3	3	280	5.6311	-	-
90	retro_hsap_90	ENSG00000170950	KNOWN_PROTEIN_CODING	Forward	Frame_3	20	19	2	4.64834	-	-
91	retro_hsap_91	ENSG00000170748	KNOWN_PROTEIN_CODING	Forward	Frame_3	6	6	2	1.975	-	-
92	retro_hsap_92	ENSG00000176566	KNOWN_PROTEIN_CODING	Forward	Frame_3	8	8	275	8.82932	-	-
93	retro_hsap_93	ENSG00000165496	KNOWN_PROTEIN_CODING	Forward	Frame_3	7	7	8	6.46207	-	-
94	retro_hsap_94	ENSG00000145945	KNOWN_PROTEIN_CODING	Forward	Frame_3	8	8	153	3.81856	-	-
95	retro_hsap_95	ENSG00000222028	KNOWN_PROTEIN_CODING	Forward	Frame_3	8	8	0	0	-	-
96	retro_hsap_96	ENSG00000170967	KNOWN_PROTEIN_CODING	Forward	Frame_3	9	9	23	2.54989	-	-
98	retro_hsap_98	ENSG00000256812	KNOWN_PROTEIN_CODING	Forward	Frame_3	6	6	45	31.3953	-	-
99	retro_hsap_99	ENSG00000188573	KNOWN_PROTEIN_CODING	Forward	Frame_3	11	11	41	6.36846	-	-
100	retro_hsap_100	ENSG00000182952	KNOWN_PROTEIN_CODING	Forward	Frame_3	5	5	805	16.9005	-	-
101	retro_hsap_101	ENSG00000182308	KNOWN_PROTEIN_CODING	Forward	Frame_3	4	4	15	3.65661	-	-
103	retro_hsap_103	ENSG00000172404	KNOWN_PROTEIN_CODING	Forward	Frame_3	4	4	26	1.98253	-	-
104	retro_hsap_104	ENSG00000226479	KNOWN_PROTEIN_CODING	Forward	Frame_3	4	4	775	7.36297	-	-
106	retro_hsap_106	ENSG00000179059	KNOWN_PROTEIN_CODING	Forward	Frame_3	10	10	25	10.8492	-	-
107	retro_hsap_107	ENSG00000225178	KNOWN_PSEUDOGENE	Forward	Frame_3	1	1	0	0	4	0.209597
108	retro_hsap_108	ENSG00000143878	KNOWN_PROTEIN_CODING	Forward	Frame_3	12	12	503	84.2463	-	-
109	retro_hsap_109	ENSG00000254535	KNOWN_PROTEIN_CODING	Forward	Frame_3	11	11	125	2.36153	-	-
115	retro_hsap_115	ENSG00000231181	KNOWN_PSEUDOGENE	Forward	Frame_3	1	1	319	1.79	1	0.029043
116	retro_hsap_116	ENSG00000235084	KNOWN_PSEUDOGENE	Forward	Frame_3	1	1	8	1.98411	4	0.520789
117	retro_hsap_117	ENSG00000224321	KNOWN_PSEUDOGENE	-	-	-	-	73	1.49697	2	0.0697846
118	retro_hsap_118	ENSG00000178715	KNOWN_PSEUDOGENE	Forward	Frame_3	1	1	7	1.53113	15	0.732645
119	retro_hsap_119	ENSG00000226396	KNOWN_PSEUDOGENE	-	-	-	-	497	3.60937	14	0.672055
121	retro_hsap_121	ENSG00000236216	KNOWN_PSEUDOGENE	-	-	-	-	1	1.1406	11	0.409531
127	retro_hsap_127	ENSG00000172746	KNOWN_PSEUDOGENE	Forward	Frame_3	1	1	0	0	-	-
129	retro_hsap_129	ENSG00000225159	KNOWN_PSEUDOGENE	-	-	-	-	2	1.70606	1	0.0913809
131	retro_hsap_131	ENSG00000235912	KNOWN_PSEUDOGENE	-	-	-	-	5	1.29856	11	0.501171
132	retro_hsap_132	ENSG00000231344	KNOWN_PSEUDOGENE	-	-	-	-	145	1.85612	22	1.91907
133	retro_hsap_133	ENSG00000230833	KNOWN_PSEUDOGENE	-	-	-	-	16	1.7913	1	0.10256
135	retro_hsap_135	ENSG00000217644	KNOWN_PSEUDOGENE	Forward	Frame_3	4	4	10	1.98454	-	-
139	retro_hsap_139	ENSG00000232273	KNOWN_PSEUDOGENE	-	-	-	-	67	2.66365	2	0.0755548
141	retro_hsap_141	ENSG00000228477	KNOWN_PSEUDOGENE	-	-	-	-	58	8.55858	1	0.0960786
145	retro_hsap_145	ENSG00000225099	KNOWN_PSEUDOGENE	-	-	-	-	5	1.52836	23	0.947385
147	retro_hsap_147	ENSG00000235105	KNOWN_PSEUDOGENE	Forward	Frame_3	5	5	19	1.46082	6	0.21543
148	retro_hsap_148	ENSG00000234080	KNOWN_PSEUDOGENE	Forward	Frame_3	1	1	2	1.14843	-	-
149	retro_hsap_149	ENSG00000237130	KNOWN_PSEUDOGENE	-	-	-	-	161	3.67553	1	1.95333
150	retro_hsap_150	ENSG00000232846	KNOWN_PSEUDOGENE	-	-	-	-	26	1.78942	1	1.09891
151	retro_hsap_151	ENSG00000224255	KNOWN_PSEUDOGENE	Forward	Frame_1	1	1	9	2.41603	-	-
152	retro_hsap_152	ENSG00000213735	KNOWN_PSEUDOGENE	-	-	-	-	46	1.7685	17	0.747285
153	retro_hsap_153	ENSG00000224680	KNOWN_PSEUDOGENE	-	-	-	-	71	2.20508	13	0.158581
159	retro_hsap_159	ENSG00000231095	KNOWN_PSEUDOGENE	-	-	-	-	0	0	3	0.152807
161	retro_hsap_161	ENSG00000228121	KNOWN_PSEUDOGENE	-	-	-	-	0	0	1	0.127397
162	retro_hsap_162	ENSG00000236646	KNOWN_PSEUDOGENE	-	-	-	-	50	4.26378	17	2.29489
168	retro_hsap_168	ENSG00000229359	KNOWN_PSEUDOGENE	Forward	Frame_2	1	1	5	2.04914	19	0.612955
171	retro_hsap_171	ENSG00000226415	KNOWN_PSEUDOGENE	Forward	Frame_3	3	3	0	0	16	0.494815
172	retro_hsap_172	ENSG00000226084	KNOWN_PSEUDOGENE	-	-	-	-	27	2.08889	1	0.0355542
173	retro_hsap_173	ENSG00000213560	KNOWN_PSEUDOGENE	-	-	-	-	35	5.10829	21	1.04389
174	retro_hsap_174	ENSG00000235400	KNOWN_PSEUDOGENE	-	-	-	-	0	0	19	0.856937
175	retro_hsap_175	ENSG00000232676	KNOWN_PSEUDOGENE	-	-	-	-	0	0	3	0.494866
179	retro_hsap_179	ENSG00000213540	KNOWN_PSEUDOGENE	-	-	-	-	143	3.70217	15	1.28526
180	retro_hsap_180	ENSG00000226970	KNOWN_PSEUDOGENE	-	-	-	-	7	1.6756	21	1.52632
181	retro_hsap_181	ENSG00000230721	KNOWN_PSEUDOGENE	Forward	Frame_3	2	2	1	1.16931	-	-
184	retro_hsap_184	ENSG00000203914	KNOWN_PSEUDOGENE	Forward	Frame_3	6	6	0	0	19	0.810662
186	retro_hsap_186	ENSG00000233401	KNOWN_PSEUDOGENE	-	-	-	-	7	1.19568	14	1.35902
187	retro_hsap_187	ENSG00000225505	KNOWN_PSEUDOGENE	-	-	-	-	117	2.48507	1	0.0382739
189	retro_hsap_189	ENSG00000225923	KNOWN_PSEUDOGENE	-	-	-	-	0	0	9	0.776628
190	retro_hsap_190	ENSG00000228502	KNOWN_PSEUDOGENE	Forward	Frame_3	3	3	0	0	1	0.343271
193	retro_hsap_193	ENSG00000223656	KNOWN_PSEUDOGENE	Forward	Frame_3	1	1	2	1.65907	-	-
194	retro_hsap_194	ENSG00000226952	KNOWN_PSEUDOGENE	-	-	-	-	226	4.1836	2	0.662853
195	retro_hsap_195	ENSG00000225169	KNOWN_PSEUDOGENE	-	-	-	-	57	2.14637	4	0.430222
197	retro_hsap_197	ENSG00000228399	KNOWN_PSEUDOGENE	-	-	-	-	1	1.44803	8	0.611912
198	retro_hsap_198	ENSG00000215869	KNOWN_PSEUDOGENE	-	-	-	-	5	3.14636	4	0.168025
199	retro_hsap_199	ENSG00000232952	KNOWN_PSEUDOGENE	Forward	Frame_3	2	1	0	0	21	0.722473
200	retro_hsap_200	ENSG00000224550	KNOWN_PSEUDOGENE	-	-	-	-	4	1.54567	19	0.980696
203	retro_hsap_203	ENSG00000235045	KNOWN_PSEUDOGENE	Forward	Frame_3	1	1	0	0	-	-
204	retro_hsap_204	ENSG00000282852	KNOWN_PSEUDOGENE	-	-	-	-	24	3.04772	5	1.67493
207	retro_hsap_207	ENSG00000234790	KNOWN_PSEUDOGENE	Forward	Frame_3	4	3	1	1.88592	8	0.386636
208	retro_hsap_208	ENSG00000229020	KNOWN_PSEUDOGENE	-	-	-	-	102	2.61842	12	0.296187
209	retro_hsap_209	ENSG00000232499	KNOWN_PSEUDOGENE	-	-	-	-	1	1.30411	7	0.982488
210	retro_hsap_210	ENSG00000236480	KNOWN_PSEUDOGENE	Forward	Frame_3	1	1	0	0	22	1.38837
211	retro_hsap_211	ENSG00000232185	KNOWN_PSEUDOGENE	-	-	-	-	0	0	2	0.260163
212	retro_hsap_212	ENSG00000228453	KNOWN_PSEUDOGENE	Forward	Frame_3	1	1	2	1.89441	-	-
213	retro_hsap_213	ENSG00000226755	KNOWN_PSEUDOGENE	Forward	Frame_1	1	1	3	1.28322	12	0.914633
214	retro_hsap_214	ENSG00000227205	KNOWN_PSEUDOGENE	-	-	-	-	0	0	15	0.830335
216	retro_hsap_216	ENSG00000225603	KNOWN_PSEUDOGENE	-	-	-	-	0	0	2	0.0509185
217	retro_hsap_217	ENSG00000180867	KNOWN_PSEUDOGENE	-	-	-	-	474	4.81782	23	0.783715
219	retro_hsap_219	ENSG00000213226	KNOWN_PSEUDOGENE	-	-	-	-	1	2.17598	11	1.1428
222	retro_hsap_222	ENSG00000223612	KNOWN_PSEUDOGENE	-	-	-	-	0	0	19	0.560226
228	retro_hsap_228	ENSG00000236713	KNOWN_PSEUDOGENE	-	-	-	-	15	2.65366	14	0.898495
229	retro_hsap_229	ENSG00000223861	KNOWN_PSEUDOGENE	-	-	-	-	21	2.66642	1	0.139707
231	retro_hsap_231	ENSG00000183586	KNOWN_PSEUDOGENE	-	-	-	-	3	3.29924	21	1.05193
234	retro_hsap_234	ENSG00000234937	KNOWN_PSEUDOGENE	Forward	Frame_3	1	1	58	2.17326	-	-
236	retro_hsap_236	ENSG00000236257	KNOWN_PSEUDOGENE	-	-	-	-	0	0	11	0.15375
237	retro_hsap_237	ENSG00000231434	KNOWN_PSEUDOGENE	-	-	-	-	0	0	1	0.0603963
239	retro_hsap_239	ENSG00000237409	KNOWN_PSEUDOGENE	Forward	Frame_3	2	2	7	3.35337	-	-
240	retro_hsap_240	ENSG00000235082	KNOWN_PSEUDOGENE	-	-	-	-	106	3.08219	10	0.814948
243	retro_hsap_243	ENSG00000213080	KNOWN_PSEUDOGENE	-	-	-	-	0	0	3	0.715659
244	retro_hsap_244	ENSG00000215840	KNOWN_PSEUDOGENE	Forward	Frame_3	1	1	4	2.85486	-	-
245	retro_hsap_245	ENSG00000229808	KNOWN_PSEUDOGENE	Forward	Frame_3	1	1	32	1.84973	1	0.0737879
248	retro_hsap_248	ENSG00000213070	KNOWN_PSEUDOGENE	-	-	-	-	0	0	1	0.0336655
251	retro_hsap_251	ENSG00000230175	KNOWN_PSEUDOGENE	-	-	-	-	84	2.03124	1	1.50138
254	retro_hsap_254	ENSG00000232341	KNOWN_PSEUDOGENE	-	-	-	-	0	0	2	0.426525
260	retro_hsap_260	ENSG00000227722	KNOWN_PSEUDOGENE	-	-	-	-	7	1.64554	14	0.868559
265	retro_hsap_265	ENSG00000236741	KNOWN_PSEUDOGENE	-	-	-	-	0	0	16	1.97425
266	retro_hsap_266	ENSG00000229785	KNOWN_PSEUDOGENE	-	-	-	-	0	0	13	0.378221
268	retro_hsap_268	ENSG00000213058	KNOWN_PSEUDOGENE	-	-	-	-	74	2.961	12	0.963356
271	retro_hsap_271	ENSG00000231684	KNOWN_PSEUDOGENE	-	-	-	-	0	0	19	1.03325
276	retro_hsap_276	ENSG00000231767	KNOWN_PSEUDOGENE	Forward	Frame_3	2	2	4	2.28906	2	0.727762
277	retro_hsap_277	ENSG00000226814	KNOWN_PSEUDOGENE	-	-	-	-	1	11.7248	9	0.90688
279	retro_hsap_279	ENSG00000228167	KNOWN_PSEUDOGENE	-	-	-	-	122	2.45452	18	1.51862
280	retro_hsap_280	ENSG00000237861	KNOWN_PSEUDOGENE	-	-	-	-	8	1.51053	14	1.13547
281	retro_hsap_281	ENSG00000235582	KNOWN_PSEUDOGENE	-	-	-	-	37	1.88916	1	0.0431434
284	retro_hsap_284	ENSG00000231984	KNOWN_PSEUDOGENE	-	-	-	-	0	0	1	3.02469
286	retro_hsap_286	ENSG00000233827	KNOWN_PSEUDOGENE	Forward	Frame_3	4	4	2	1.38994	1	0.0298272
287	retro_hsap_287	ENSG00000213045	KNOWN_PSEUDOGENE	-	-	-	-	12	1.65812	1	0.0258006
288	retro_hsap_288	ENSG00000231333	KNOWN_PSEUDOGENE	-	-	-	-	109	3.27279	2	0.122452
289	retro_hsap_289	ENSG00000242150	KNOWN_PSEUDOGENE	-	-	-	-	33	2.09401	1	0.0992278
290	retro_hsap_290	ENSG00000226148	KNOWN_PSEUDOGENE	-	-	-	-	20	1.954	6	0.400392
293	retro_hsap_293	ENSG00000229657	KNOWN_PSEUDOGENE	-	-	-	-	47	4.4599	1	0.0295792
296	retro_hsap_296	ENSG00000235363	KNOWN_PSEUDOGENE	-	-	-	-	18	7.68534	1	0.162315
298	retro_hsap_298	ENSG00000226945	KNOWN_PSEUDOGENE	-	-	-	-	7	3.14817	1	0.102822
302	retro_hsap_302	ENSG00000226986	KNOWN_PSEUDOGENE	Forward	Frame_3	1	1	0	0	-	-
303	retro_hsap_303	ENSG00000238137	KNOWN_PSEUDOGENE	-	-	-	-	0	0	2	0.397138
306	retro_hsap_306	ENSG00000215819	KNOWN_PSEUDOGENE	-	-	-	-	17	2.19113	1	0.0894821
309	retro_hsap_309	ENSG00000218283	KNOWN_PSEUDOGENE	-	-	-	-	34	2.16189	15	0.568597
310	retro_hsap_310	ENSG00000226226	KNOWN_PSEUDOGENE	-	-	-	-	1	1.42286	12	0.385882
311	retro_hsap_311	ENSG00000234523	KNOWN_PSEUDOGENE	-	-	-	-	115	3.09253	1	0.25029
312	retro_hsap_312	ENSG00000229991	KNOWN_PSEUDOGENE	-	-	-	-	1	1.05831	2	0.342457
316	retro_hsap_316	ENSG00000234975	KNOWN_PSEUDOGENE	Forward	Frame_3	1	1	8	8.7021	-	-
319	retro_hsap_319	ENSG00000227934	KNOWN_PSEUDOGENE	Forward	Frame_3	3	2	14	2.17114	20	1.27534
323	retro_hsap_323	ENSG00000235674	KNOWN_PSEUDOGENE	-	-	-	-	85	3.226	5	0.654985
324	retro_hsap_324	ENSG00000235371	KNOWN_PSEUDOGENE	-	-	-	-	0	0	8	0.16744
325	retro_hsap_325	ENSG00000244457	KNOWN_PSEUDOGENE	-	-	-	-	110	1.63826	23	1.02677
326	retro_hsap_326	ENSG00000237991	KNOWN_PSEUDOGENE	-	-	-	-	0	0	5	0.18201
327	retro_hsap_327	ENSG00000215149	KNOWN_PSEUDOGENE	Forward	Frame_3	4	4	3	1.83887	-	-
328	retro_hsap_328	ENSG00000215805	KNOWN_PSEUDOGENE	-	-	-	-	0	0	6	1.20675
329	retro_hsap_329	ENSG00000217327	KNOWN_PSEUDOGENE	Forward	Frame_2	3	3	0	0	-	-
334	retro_hsap_334	ENSG00000235990	KNOWN_PSEUDOGENE	Forward	Frame_2	1	1	23	1.85244	2	0.114223
336	retro_hsap_336	ENSG00000213026	KNOWN_PSEUDOGENE	Forward	Frame_2	1	1	0	0	1	0.100891
339	retro_hsap_339	ENSG00000215796	KNOWN_PSEUDOGENE	Forward	Frame_3	1	1	24	2.3451	10	0.416724
347	retro_hsap_347	ENSG00000215720	KNOWN_PSEUDOGENE	-	-	-	-	6	1.83355	1	0.4149
349	retro_hsap_349	ENSG00000226457	KNOWN_PSEUDOGENE	Forward	Frame_3	1	1	173	4.52399	2	0.175289
350	retro_hsap_350	ENSG00000236698	KNOWN_PSEUDOGENE	Forward	Frame_3	2	2	31	3.53508	24	1.11444
353	retro_hsap_353	ENSG00000271428	KNOWN_PSEUDOGENE	-	-	-	-	19	3.61369	1	0.0572193
357	retro_hsap_357	ENSG00000224129	KNOWN_PSEUDOGENE	-	-	-	-	0	0	1	0.051678
358	retro_hsap_358	ENSG00000214973	KNOWN_PSEUDOGENE	-	-	-	-	0	0	21	0.55464
360	retro_hsap_360	ENSG00000228589	KNOWN_PSEUDOGENE	-	-	-	-	13	2.34518	14	0.325464
361	retro_hsap_361	ENSG00000214812	KNOWN_PSEUDOGENE	Forward	Frame_3	1	1	1	1.21946	17	0.822309
365	retro_hsap_365	ENSG00000227416	KNOWN_PSEUDOGENE	-	-	-	-	0	0	5	0.556675
368	retro_hsap_368	ENSG00000233910	KNOWN_PSEUDOGENE	Forward	Frame_3	6	6	0	0	-	-
369	retro_hsap_369	ENSG00000228940	KNOWN_PSEUDOGENE	-	-	-	-	1	1.82821	2	0.486158
371	retro_hsap_371	ENSG00000271647	KNOWN_PSEUDOGENE	-	-	-	-	5	2.51559	1	0.0380145
372	retro_hsap_372	ENSG00000233514	KNOWN_PSEUDOGENE	-	-	-	-	0	0	22	0.977884
374	retro_hsap_374	ENSG00000234093	KNOWN_PSEUDOGENE	Forward	Frame_3	6	6	55	3.13222	3	0.176205
375	retro_hsap_375	ENSG00000232369	KNOWN_PSEUDOGENE	Forward	Frame_3	1	1	102	1.66824	-	-
378	retro_hsap_378	ENSG00000232467	KNOWN_PSEUDOGENE	-	-	-	-	41	2.32874	13	0.39765
380	retro_hsap_380	ENSG00000224986	KNOWN_PSEUDOGENE	-	-	-	-	51	1.9146	15	0.487239
383	retro_hsap_383	ENSG00000225671	KNOWN_PSEUDOGENE	-	-	-	-	0	0	1	0.131687
384	retro_hsap_384	ENSG00000213478	KNOWN_PSEUDOGENE	-	-	-	-	3	1.44459	20	1.3986
385	retro_hsap_385	ENSG00000233406	KNOWN_PSEUDOGENE	Forward	Frame_3	3	3	40	3.0649	-	-
386	retro_hsap_386	ENSG00000223429	KNOWN_PSEUDOGENE	-	-	-	-	32	1.80693	13	1.70276
388	retro_hsap_388	ENSG00000228929	KNOWN_PSEUDOGENE	-	-	-	-	21	1.79602	21	0.447695
390	retro_hsap_390	ENSG00000236360	KNOWN_PSEUDOGENE	-	-	-	-	43	1.91569	18	0.345446
395	retro_hsap_395	ENSG00000185839	KNOWN_PSEUDOGENE	-	-	-	-	3	1.18144	23	0.745908
397	retro_hsap_397	ENSG00000213703	KNOWN_PSEUDOGENE	-	-	-	-	88	2.50588	1	0.0824775
398	retro_hsap_398	ENSG00000236674	KNOWN_PSEUDOGENE	-	-	-	-	0	0	6	1.53639
400	retro_hsap_400	ENSG00000228056	KNOWN_PSEUDOGENE	-	-	-	-	27	5.64643	4	2.89892
401	retro_hsap_401	ENSG00000185031	KNOWN_PSEUDOGENE	Forward	Frame_3	7	7	34	1.80062	4	0.697431
402	retro_hsap_402	ENSG00000224570	KNOWN_PSEUDOGENE	Forward	Frame_1	1	1	32	2.79218	-	-
403	retro_hsap_403	ENSG00000234383	KNOWN_PSEUDOGENE	-	-	-	-	73	2.46278	5	0.0703375
404	retro_hsap_404	ENSG00000229133	KNOWN_PSEUDOGENE	Forward	Frame_3	1	1	0	0	1	0.113558
406	retro_hsap_406	ENSG00000237033	KNOWN_PSEUDOGENE	-	-	-	-	0	0	3	0.478863
407	retro_hsap_407	ENSG00000181227	KNOWN_PSEUDOGENE	Forward	Frame_3	2	2	204	2.39387	24	0.75569
410	retro_hsap_410	ENSG00000219201	KNOWN_PSEUDOGENE	-	-	-	-	10	1.88317	2	0.30324
411	retro_hsap_411	ENSG00000213561	KNOWN_PSEUDOGENE	-	-	-	-	17	2.48038	1	4.36386
412	retro_hsap_412	ENSG00000230787	KNOWN_PSEUDOGENE	-	-	-	-	3	2.29681	18	0.815539
414	retro_hsap_414	ENSG00000213559	KNOWN_PSEUDOGENE	Forward	Frame_2	1	1	1	2.3219	-	-
417	retro_hsap_417	ENSG00000234518	KNOWN_PSEUDOGENE	Forward	Frame_3	1	1	31	3.31858	15	0.814592
418	retro_hsap_418	ENSG00000238081	KNOWN_PSEUDOGENE	-	-	-	-	0	0	8	0.124899
419	retro_hsap_419	ENSG00000241318	KNOWN_PSEUDOGENE	-	-	-	-	5	1.51311	7	0.242047
427	retro_hsap_427	ENSG00000234332	KNOWN_PSEUDOGENE	-	-	-	-	57	3.23321	20	0.86083
438	retro_hsap_438	ENSG00000177173	KNOWN_PSEUDOGENE	-	-	-	-	4	2.08893	23	0.912202
443	retro_hsap_443	ENSG00000226443	KNOWN_PSEUDOGENE	Forward	Frame_2	3	3	2	8.76154	-	-
445	retro_hsap_445	ENSG00000240244	KNOWN_PSEUDOGENE	Forward	Frame_2	2	2	23	2.2133	-	-
448	retro_hsap_448	ENSG00000230832	KNOWN_PSEUDOGENE	-	-	-	-	2	2.04005	11	0.420415
449	retro_hsap_449	ENSG00000226015	KNOWN_PSEUDOGENE	-	-	-	-	286	12.8397	23	0.84351
456	retro_hsap_456	ENSG00000228264	KNOWN_PSEUDOGENE	-	-	-	-	28	1.96619	20	0.91125
457	retro_hsap_457	ENSG00000237842	KNOWN_PSEUDOGENE	-	-	-	-	0	0	23	0.646188
458	retro_hsap_458	ENSG00000232366	KNOWN_PSEUDOGENE	Forward	Frame_3	1	1	0	0	-	-
459	retro_hsap_459	ENSG00000227295	KNOWN_PSEUDOGENE	Forward	Frame_3	1	1	0	0	11	0.280025
461	retro_hsap_461	ENSG00000213075	KNOWN_PSEUDOGENE	-	-	-	-	11	1.83544	13	0.930347
463	retro_hsap_463	ENSG00000215835	KNOWN_PSEUDOGENE	Forward	Frame_3	2	2	8	27.9767	23	0.723245
464	retro_hsap_464	ENSG00000213068	KNOWN_PSEUDOGENE	-	-	-	-	4	2.21154	4	0.474019
465	retro_hsap_465	ENSG00000224837	KNOWN_PSEUDOGENE	-	-	-	-	639	30.7206	4	0.063675
466	retro_hsap_466	ENSG00000215833	KNOWN_PSEUDOGENE	-	-	-	-	12	2.72394	6	0.21729
469	retro_hsap_469	ENSG00000226967	KNOWN_PSEUDOGENE	-	-	-	-	0	0	9	0.481898
473	retro_hsap_473	ENSG00000230849	KNOWN_PSEUDOGENE	-	-	-	-	4	1.94741	12	0.26845
474	retro_hsap_474	ENSG00000231615	KNOWN_PSEUDOGENE	-	-	-	-	7	2.1522	8	0.381423
476	retro_hsap_476	ENSG00000237317	KNOWN_PSEUDOGENE	-	-	-	-	38	2.48338	1	4.16169
479	retro_hsap_479	ENSG00000237514	KNOWN_PSEUDOGENE	Forward	Frame_3	5	5	2	2.56799	10	0.230227
480	retro_hsap_480	ENSG00000228196	KNOWN_PSEUDOGENE	Forward	Frame_2	1	1	13	1.99191	10	0.16229
481	retro_hsap_481	ENSG00000232750	KNOWN_PSEUDOGENE	-	-	-	-	10	3.09072	1	0.112071
483	retro_hsap_483	ENSG00000176855	KNOWN_PSEUDOGENE	Forward	Frame_2	1	1	0	0	-	-
484	retro_hsap_484	ENSG00000232792	KNOWN_PSEUDOGENE	-	-	-	-	89	2.88035	2	0.071159
485	retro_hsap_485	ENSG00000231084	KNOWN_PSEUDOGENE	-	-	-	-	35	1.89811	5	0.541444
486	retro_hsap_486	ENSG00000213051	KNOWN_PSEUDOGENE	-	-	-	-	2	1.5144	1	0.0503225
491	retro_hsap_491	ENSG00000233040	KNOWN_PSEUDOGENE	-	-	-	-	41	2.60234	8	0.408731
494	retro_hsap_494	ENSG00000227417	KNOWN_PSEUDOGENE	-	-	-	-	187	4.77243	5	0.51542
495	retro_hsap_495	ENSG00000232917	KNOWN_PSEUDOGENE	-	-	-	-	0	0	3	0.169194
497	retro_hsap_497	ENSG00000236779	KNOWN_PSEUDOGENE	-	-	-	-	78	2.41049	14	0.53142
499	retro_hsap_499	ENSG00000225712	KNOWN_PSEUDOGENE	-	-	-	-	0	0	6	0.205636
501	retro_hsap_501	ENSG00000224668	KNOWN_PSEUDOGENE	-	-	-	-	2	1.54532	16	0.714665
502	retro_hsap_502	ENSG00000224763	KNOWN_PSEUDOGENE	-	-	-	-	5	1.13261	2	0.209965
504	retro_hsap_504	ENSG00000225338	KNOWN_PSEUDOGENE	Forward	Frame_3	1	1	94	4.02227	-	-
506	retro_hsap_506	ENSG00000228646	KNOWN_PSEUDOGENE	Forward	Frame_3	1	1	0	0	-	-
507	retro_hsap_507	ENSG00000213036	KNOWN_PSEUDOGENE	Forward	Frame_2	1	1	27	3.07243	16	0.299301
508	retro_hsap_508	ENSG00000215817	KNOWN_PROTEIN_CODING	Forward	Frame_3	1	1	11	7.59398	-	-
510	retro_hsap_510	ENSG00000213033	KNOWN_PSEUDOGENE	-	-	-	-	321	2.13089	15	0.545091
512	retro_hsap_512	ENSG00000232883	KNOWN_PSEUDOGENE	-	-	-	-	0	0	1	0.340974
515	retro_hsap_515	ENSG00000229399	KNOWN_PSEUDOGENE	-	-	-	-	69	2.00871	22	1.50559
517	retro_hsap_517	ENSG00000227621	KNOWN_PSEUDOGENE	Forward	Frame_3	1	1	232	1.88589	-	-
518	retro_hsap_518	ENSG00000188460	KNOWN_PSEUDOGENE	Forward	Frame_2	1	1	0	0	10	1.32759
518	retro_hsap_518	ENSG00000188460	KNOWN_PSEUDOGENE	Forward	Frame_3	3	3	0	0	10	1.32759
521	retro_hsap_521	ENSG00000232864	KNOWN_PSEUDOGENE	-	-	-	-	0	0	20	0.725854
522	retro_hsap_522	ENSG00000224566	KNOWN_PSEUDOGENE	-	-	-	-	53	2.77308	17	0.367196
523	retro_hsap_523	ENSG00000227625	KNOWN_PSEUDOGENE	Forward	Frame_3	3	3	10	3.28986	-	-
524	retro_hsap_524	ENSG00000213028	KNOWN_PSEUDOGENE	-	-	-	-	0	0	1	0.130354
528	retro_hsap_528	ENSG00000231940	KNOWN_PSEUDOGENE	-	-	-	-	35	2.27563	1	0.0278318
529	retro_hsap_529	ENSG00000225486	KNOWN_PSEUDOGENE	-	-	-	-	0	0	22	1.2908
530	retro_hsap_530	ENSG00000235605	KNOWN_PSEUDOGENE	Forward	Frame_3	1	1	0	0	3	0.549143
531	retro_hsap_531	ENSG00000228818	KNOWN_PSEUDOGENE	-	-	-	-	5	2.01245	24	0.681225
535	retro_hsap_535	ENSG00000224727	KNOWN_PSEUDOGENE	-	-	-	-	112	2.59741	1	0.208526
537	retro_hsap_537	ENSG00000232059	KNOWN_PSEUDOGENE	-	-	-	-	376	3.73398	4	0.13226
539	retro_hsap_539	ENSG00000215795	KNOWN_PSEUDOGENE	-	-	-	-	8	1.34897	10	0.432299
540	retro_hsap_540	ENSG00000226191	KNOWN_PSEUDOGENE	-	-	-	-	2	2.5485	1	0.232411
541	retro_hsap_541	ENSG00000225053	KNOWN_PSEUDOGENE	-	-	-	-	0	0	7	0.140691
542	retro_hsap_542	ENSG00000236420	KNOWN_PSEUDOGENE	-	-	-	-	1	2.18241	10	1.77998
545	retro_hsap_545	ENSG00000236582	KNOWN_PSEUDOGENE	-	-	-	-	19	1.36381	9	0.58397
546	retro_hsap_546	ENSG00000225509	KNOWN_PSEUDOGENE	-	-	-	-	0	0	1	2.56506
548	retro_hsap_548	ENSG00000233318	KNOWN_PSEUDOGENE	Forward	Frame_3	2	2	0	0	-	-
549	retro_hsap_549	ENSG00000229932	KNOWN_PSEUDOGENE	Forward	Frame_3	1	1	2	5.69647	1	0.442809
551	retro_hsap_551	ENSG00000223928	KNOWN_PSEUDOGENE	-	-	-	-	7	4.19208	6	0.458565
552	retro_hsap_552	ENSG00000231911	KNOWN_PSEUDOGENE	-	-	-	-	0	0	10	0.492309
557	retro_hsap_557	ENSG00000232525	KNOWN_PSEUDOGENE	-	-	-	-	1	14.6088	16	0.677437
558	retro_hsap_558	ENSG00000226646	KNOWN_PSEUDOGENE	Forward	Frame_2	1	1	0	0	-	-
559	retro_hsap_559	ENSG00000225355	KNOWN_PSEUDOGENE	-	-	-	-	0	0	21	1.56922
560	retro_hsap_560	ENSG00000237970	KNOWN_PSEUDOGENE	-	-	-	-	2	10.6442	9	0.414935
565	retro_hsap_565	ENSG00000227395	KNOWN_PSEUDOGENE	-	-	-	-	0	0	1	0.252645
574	retro_hsap_574	ENSG00000225137	KNOWN_PSEUDOGENE	-	-	-	-	37	7.20194	21	0.590568
575	retro_hsap_575	ENSG00000213659	KNOWN_PSEUDOGENE	-	-	-	-	87	4.36524	1	3.15439
578	retro_hsap_578	ENSG00000234369	KNOWN_PSEUDOGENE	Forward	Frame_3	1	1	130	3.26647	20	0.447963
580	retro_hsap_580	ENSG00000216740	KNOWN_PSEUDOGENE	-	-	-	-	0	0	13	1.6786
581	retro_hsap_581	ENSG00000213606	KNOWN_PSEUDOGENE	-	-	-	-	0	0	1	0.264
587	retro_hsap_587	ENSG00000213025	KNOWN_PSEUDOGENE	-	-	-	-	2	1.99793	16	0.780282
591	retro_hsap_591	ENSG00000224725	KNOWN_PSEUDOGENE	-	-	-	-	0	0	12	0.285363
593	retro_hsap_593	ENSG00000227382	KNOWN_PSEUDOGENE	-	-	-	-	20	1.65169	1	0.0954722
594	retro_hsap_594	ENSG00000235316	KNOWN_PSEUDOGENE	-	-	-	-	321	2.68897	1	0.031749
595	retro_hsap_595	ENSG00000226253	KNOWN_PSEUDOGENE	-	-	-	-	204	3.45696	1	0.392659
596	retro_hsap_596	ENSG00000214626	KNOWN_PSEUDOGENE	-	-	-	-	23	2.11681	1	0.960703
606	retro_hsap_606	ENSG00000213613	KNOWN_PSEUDOGENE	-	-	-	-	26	2.44486	8	0.715775
609	retro_hsap_609	ENSG00000214549	KNOWN_PSEUDOGENE	-	-	-	-	12	2.36342	5	0.182784
611	retro_hsap_611	ENSG00000105988	KNOWN_PSEUDOGENE	-	-	-	-	7	2.18816	20	0.479643
613	retro_hsap_613	ENSG00000214362	KNOWN_PSEUDOGENE	Forward	Frame_3	1	1	0	0	-	-
618	retro_hsap_618	ENSG00000236937	KNOWN_PSEUDOGENE	-	-	-	-	11	3.73705	3	3.45744
620	retro_hsap_620	ENSG00000235376	KNOWN_PROTEIN_CODING	Forward	Frame_3	3	3	0	0	-	-
622	retro_hsap_622	ENSG00000213260	KNOWN_PSEUDOGENE	-	-	-	-	3	2.08947	1	0.118934
624	retro_hsap_624	ENSG00000232728	KNOWN_PSEUDOGENE	-	-	-	-	0	0	6	1.60788
629	retro_hsap_629	ENSG00000227560	KNOWN_PSEUDOGENE	Forward	Frame_3	1	1	45	5.43144	-	-
633	retro_hsap_633	ENSG00000225155	KNOWN_PSEUDOGENE	Forward	Frame_1	1	1	2	2.60975	16	0.403865
634	retro_hsap_634	ENSG00000234569	KNOWN_PSEUDOGENE	-	-	-	-	3	1.7996	10	0.186899
635	retro_hsap_635	ENSG00000227437	KNOWN_PSEUDOGENE	Forward	Frame_3	3	3	0	0	2	0.0965956
637	retro_hsap_637	ENSG00000213438	KNOWN_PSEUDOGENE	-	-	-	-	2	1.46571	1	0.418201
643	retro_hsap_643	ENSG00000240180	KNOWN_PSEUDOGENE	-	-	-	-	50	1.58274	1	0.0351759
645	retro_hsap_645	ENSG00000228997	KNOWN_PSEUDOGENE	-	-	-	-	11	2.69284	2	0.211121
648	retro_hsap_648	ENSG00000227474	KNOWN_PSEUDOGENE	-	-	-	-	16	1.76279	1	0.194993
651	retro_hsap_651	ENSG00000223984	KNOWN_PSEUDOGENE	-	-	-	-	89	2.76638	15	0.72158
652	retro_hsap_652	ENSG00000227465	KNOWN_PSEUDOGENE	-	-	-	-	0	0	5	0.38436
653	retro_hsap_653	ENSG00000213770	KNOWN_PSEUDOGENE	-	-	-	-	0	0	2	0.192133
655	retro_hsap_655	ENSG00000237936	KNOWN_PSEUDOGENE	-	-	-	-	1	1.42041	1	0.78708
656	retro_hsap_656	ENSG00000234335	KNOWN_PSEUDOGENE	-	-	-	-	0	0	1	0.146213
657	retro_hsap_657	ENSG00000217094	KNOWN_PSEUDOGENE	-	-	-	-	0	0	1	0.377299
659	retro_hsap_659	ENSG00000231245	KNOWN_PSEUDOGENE	Forward	Frame_3	1	1	333	5.22591	6	0.644213
662	retro_hsap_662	ENSG00000235964	KNOWN_PSEUDOGENE	Forward	Frame_3	1	1	15	5.32839	-	-
664	retro_hsap_664	ENSG00000232004	KNOWN_PSEUDOGENE	-	-	-	-	0	0	14	1.89096
665	retro_hsap_665	ENSG00000226790	KNOWN_PSEUDOGENE	Forward	Frame_3	3	3	0	0	-	-
674	retro_hsap_674	ENSG00000231588	KNOWN_PSEUDOGENE	-	-	-	-	51	1.53336	10	0.322168
675	retro_hsap_675	ENSG00000213667	KNOWN_PSEUDOGENE	Forward	Frame_3	1	1	0	0	5	0.124172
680	retro_hsap_680	ENSG00000226557	KNOWN_PSEUDOGENE	-	-	-	-	0	0	7	0.157405
681	retro_hsap_681	ENSG00000232075	KNOWN_PSEUDOGENE	-	-	-	-	23	2.61711	1	0.0725466
684	retro_hsap_684	ENSG00000214881	KNOWN_PSEUDOGENE	-	-	-	-	0	0	23	0.570685
687	retro_hsap_687	ENSG00000233197	KNOWN_PSEUDOGENE	Forward	Frame_1	2	2	23	3.40199	1	0.954894
695	retro_hsap_695	ENSG00000233313	KNOWN_PSEUDOGENE	-	-	-	-	32	6.9878	1	0.703903
696	retro_hsap_696	ENSG00000236797	KNOWN_PSEUDOGENE	-	-	-	-	17	2.52263	9	1.70738
698	retro_hsap_698	ENSG00000214584	KNOWN_PSEUDOGENE	-	-	-	-	0	0	3	0.188682
704	retro_hsap_704	ENSG00000226466	KNOWN_PSEUDOGENE	-	-	-	-	0	0	15	0.433187
707	retro_hsap_707	ENSG00000230507	KNOWN_PSEUDOGENE	Forward	Frame_3	1	1	0	0	-	-
709	retro_hsap_709	ENSG00000234043	KNOWN_PSEUDOGENE	-	-	-	-	192	1.66891	3	0.33764
711	retro_hsap_711	ENSG00000180581	KNOWN_PSEUDOGENE	-	-	-	-	98	56.9898	24	1.42387
713	retro_hsap_713	ENSG00000236493	KNOWN_PSEUDOGENE	Forward	Frame_3	2	2	8	1.58956	-	-
716	retro_hsap_716	ENSG00000180764	KNOWN_PSEUDOGENE	-	-	-	-	4	1.61117	10	0.358602
718	retro_hsap_718	ENSG00000232875	KNOWN_PSEUDOGENE	-	-	-	-	183	7.15393	2	0.0658546
730	retro_hsap_730	ENSG00000234118	KNOWN_PSEUDOGENE	Forward	Frame_3	1	1	79	2.25088	3	0.462036
736	retro_hsap_736	ENSG00000232823	KNOWN_PSEUDOGENE	-	-	-	-	0	0	1	0.137543
737	retro_hsap_737	ENSG00000180230	KNOWN_PSEUDOGENE	-	-	-	-	0	0	10	1.56669
740	retro_hsap_740	ENSG00000214297	KNOWN_PSEUDOGENE	-	-	-	-	1	1.25762	21	1.0125
744	retro_hsap_744	ENSG00000230980	KNOWN_PSEUDOGENE	Forward	Frame_3	3	3	2	11.2913	-	-
749	retro_hsap_749	ENSG00000186232	KNOWN_PSEUDOGENE	Forward	Frame_3	1	1	0	0	-	-
751	retro_hsap_751	ENSG00000243964	KNOWN_PSEUDOGENE	-	-	-	-	3	1.07747	1	0.0473229
752	retro_hsap_752	ENSG00000239470	KNOWN_PSEUDOGENE	Forward	Frame_3	1	1	0	0	-	-
754	retro_hsap_754	ENSG00000197149	KNOWN_PSEUDOGENE	Forward	Frame_3	5	5	29	1.44046	-	-
755	retro_hsap_755	ENSG00000255138	KNOWN_PSEUDOGENE	Forward	Frame_3	2	2	0	0	13	0.429474
756	retro_hsap_756	ENSG00000212789	KNOWN_PSEUDOGENE	Forward	Frame_3	5	5	0	0	-	-
757	retro_hsap_757	ENSG00000257043	KNOWN_PSEUDOGENE	-	-	-	-	4	1.35332	20	0.590003
760	retro_hsap_760	ENSG00000255293	KNOWN_PSEUDOGENE	Forward	Frame_3	1	1	0	0	-	-
764	retro_hsap_764	ENSG00000242527	KNOWN_PSEUDOGENE	-	-	-	-	20	2.7555	16	1.15981
766	retro_hsap_766	ENSG00000177447	KNOWN_PSEUDOGENE	Forward	Frame_2	2	2	0	0	-	-
770	retro_hsap_770	ENSG00000271369	KNOWN_PSEUDOGENE	-	-	-	-	27	5.41475	1	0.0538067
772	retro_hsap_772	ENSG00000240975	KNOWN_PSEUDOGENE	-	-	-	-	2	1.99783	3	0.148689
774	retro_hsap_774	ENSG00000254463	KNOWN_PSEUDOGENE	Forward	Frame_3	1	1	404	3.47546	1	0.0264261
775	retro_hsap_775	ENSG00000243721	KNOWN_PSEUDOGENE	Forward	Frame_3	1	1	18	3.41813	-	-
777	retro_hsap_777	ENSG00000213693	KNOWN_PSEUDOGENE	-	-	-	-	98	2.08983	15	0.608691
778	retro_hsap_778	ENSG00000254871	KNOWN_PSEUDOGENE	-	-	-	-	0	0	2	0.112042
779	retro_hsap_779	ENSG00000255500	KNOWN_PSEUDOGENE	-	-	-	-	0	0	9	0.308437
781	retro_hsap_781	ENSG00000254411	KNOWN_PSEUDOGENE	-	-	-	-	0	0	2	2.09124
783	retro_hsap_783	ENSG00000238041	KNOWN_PSEUDOGENE	-	-	-	-	0	0	14	0.702212
786	retro_hsap_786	ENSG00000270269	KNOWN_PSEUDOGENE	-	-	-	-	236	2.15063	3	0.185843
796	retro_hsap_796	ENSG00000224829	KNOWN_PSEUDOGENE	-	-	-	-	3	8.3303	5	0.357668
797	retro_hsap_797	-	NOVEL	Forward	Frame_2	1	1			-	-
797	retro_hsap_797	-	NOVEL	Forward	Frame_3	4	4			-	-
798	retro_hsap_798	ENSG00000254471	KNOWN_PSEUDOGENE	-	-	-	-	7	1.83022	12	0.53376
799	retro_hsap_799	ENSG00000227097	KNOWN_PSEUDOGENE	-	-	-	-	537	111.016	6	0.591232
800	retro_hsap_800	ENSG00000255063	KNOWN_PSEUDOGENE	Forward	Frame_2	1	1	0	0	-	-
804	retro_hsap_804	ENSG00000254479	KNOWN_PSEUDOGENE	-	-	-	-	3	2.90564	12	0.321302
805	retro_hsap_805	ENSG00000254502	KNOWN_PSEUDOGENE	-	-	-	-	0	0	12	0.201816
808	retro_hsap_808	ENSG00000214391	KNOWN_PSEUDOGENE	-	-	-	-	8	1.42047	22	0.981555
811	retro_hsap_811	ENSG00000234106	KNOWN_PSEUDOGENE	-	-	-	-	68	3.88986	14	0.579618
815	retro_hsap_815	ENSG00000255547	KNOWN_PSEUDOGENE	-	-	-	-	1	1.16989	13	0.316811
816	retro_hsap_816	ENSG00000255059	KNOWN_PSEUDOGENE	Forward	Frame_3	1	1	0	0	-	-
818	retro_hsap_818	ENSG00000243777	KNOWN_PSEUDOGENE	-	-	-	-	1	1.7001	1	0.0508738
821	retro_hsap_821	ENSG00000240652	KNOWN_PSEUDOGENE	-	-	-	-	0	0	19	0.744489
822	retro_hsap_822	ENSG00000255210	KNOWN_PSEUDOGENE	-	-	-	-	0	0	22	1.18959
825	retro_hsap_825	ENSG00000257070	KNOWN_PSEUDOGENE	-	-	-	-	54	2.16839	2	0.116633
826	retro_hsap_826	ENSG00000256674	KNOWN_PSEUDOGENE	-	-	-	-	4	4.73539	12	0.604977
827	retro_hsap_827	ENSG00000243431	KNOWN_PSEUDOGENE	-	-	-	-	194	1.96857	2	1.44567
829	retro_hsap_829	ENSG00000213184	KNOWN_PSEUDOGENE	-	-	-	-	0	0	18	0.592639
831	retro_hsap_831	ENSG00000233541	KNOWN_PSEUDOGENE	-	-	-	-	32	3.04741	1	0.193638
832	retro_hsap_832	ENSG00000187686	KNOWN_PSEUDOGENE	Forward	Frame_3	3	3	3	1.42148	-	-
833	retro_hsap_833	ENSG00000254759	KNOWN_PSEUDOGENE	-	-	-	-	1	2.86768	4	0.116306
834	retro_hsap_834	ENSG00000255220	KNOWN_PSEUDOGENE	-	-	-	-	63	2.35325	1	0.030978
835	retro_hsap_835	ENSG00000277290	KNOWN_PSEUDOGENE	-	-	-	-	44	3.15997	1	0.0276177
837	retro_hsap_837	ENSG00000236264	KNOWN_PSEUDOGENE	-	-	-	-	5	1.50759	10	0.495587
839	retro_hsap_839	ENSG00000230593	KNOWN_PSEUDOGENE	Forward	Frame_3	3	3	111	2.4871	-	-
840	retro_hsap_840	ENSG00000255387	KNOWN_PSEUDOGENE	-	-	-	-	0	0	6	0.598083
841	retro_hsap_841	ENSG00000255194	KNOWN_PSEUDOGENE	Forward	Frame_3	1	1	1	1.6705	-	-
851	retro_hsap_851	ENSG00000213785	KNOWN_PSEUDOGENE	-	-	-	-	23	1.78539	4	0.203339
852	retro_hsap_852	ENSG00000244398	KNOWN_PSEUDOGENE	-	-	-	-	146	364.931	10	0.626795
854	retro_hsap_854	ENSG00000255035	KNOWN_PSEUDOGENE	-	-	-	-	2	4.47591	9	0.528823
855	retro_hsap_855	ENSG00000256464	KNOWN_PSEUDOGENE	-	-	-	-	18	1.83417	23	1.49503
856	retro_hsap_856	ENSG00000256282	KNOWN_PSEUDOGENE	-	-	-	-	207	2.27019	15	0.890792
857	retro_hsap_857	ENSG00000254544	KNOWN_PSEUDOGENE	-	-	-	-	0	0	15	0.857456
859	retro_hsap_859	ENSG00000224411	KNOWN_PSEUDOGENE	Forward	Frame_3	5	5	0	0	10	0.868569
862	retro_hsap_862	ENSG00000270903	KNOWN_PSEUDOGENE	-	-	-	-	123	1.69004	1	0.0213708
863	retro_hsap_863	ENSG00000241950	KNOWN_PSEUDOGENE	-	-	-	-	2	1.62909	2	0.395025
865	retro_hsap_865	ENSG00000254708	KNOWN_PSEUDOGENE	-	-	-	-	39	2.53069	18	0.832265
866	retro_hsap_866	ENSG00000186082	KNOWN_PSEUDOGENE	Forward	Frame_2	4	3	0	0	-	-
866	retro_hsap_866	ENSG00000186082	KNOWN_PSEUDOGENE	Forward	Frame_3	1	1	0	0	-	-
869	retro_hsap_869	ENSG00000244313	KNOWN_PSEUDOGENE	-	-	-	-	1	1.2085	6	0.379805
870	retro_hsap_870	ENSG00000243802	KNOWN_PSEUDOGENE	-	-	-	-	7	2.49258	10	0.433165
871	retro_hsap_871	ENSG00000254780	KNOWN_PSEUDOGENE	-	-	-	-	0	0	23	1.95775
873	retro_hsap_873	ENSG00000226268	KNOWN_PSEUDOGENE	-	-	-	-	41	2.07797	14	0.193518
874	retro_hsap_874	ENSG00000213604	KNOWN_PSEUDOGENE	-	-	-	-	0	0	7	2.77293
875	retro_hsap_875	ENSG00000240371	KNOWN_PSEUDOGENE	-	-	-	-	0	0	2	0.175068
876	retro_hsap_876	ENSG00000213592	KNOWN_PSEUDOGENE	Forward	Frame_3	1	1	150	3.32297	1	0.0489604
878	retro_hsap_878	ENSG00000254589	KNOWN_PSEUDOGENE	-	-	-	-	0	0	1	0.376959
879	retro_hsap_879	ENSG00000255265	KNOWN_PSEUDOGENE	-	-	-	-	0	0	1	2.2022
887	retro_hsap_887	ENSG00000239559	KNOWN_PSEUDOGENE	-	-	-	-	4	6.00149	8	0.632847
890	retro_hsap_890	ENSG00000255329	KNOWN_PSEUDOGENE	-	-	-	-	192	5.72731	3	0.491127
891	retro_hsap_891	ENSG00000228286	KNOWN_PSEUDOGENE	Forward	Frame_2	1	1	0	0	1	0.648204
893	retro_hsap_893	ENSG00000256189	KNOWN_PSEUDOGENE	-	-	-	-	1	2.57004	2	0.190873
895	retro_hsap_895	ENSG00000227615	KNOWN_PSEUDOGENE	Forward	Frame_3	2	2	0	0	2	0.0763161
898	retro_hsap_898	ENSG00000227376	KNOWN_PSEUDOGENE	-	-	-	-	272	2.17634	2	0.25775
899	retro_hsap_899	ENSG00000219529	KNOWN_PSEUDOGENE	-	-	-	-	490	5.84468	5	0.0956615
902	retro_hsap_902	ENSG00000255014	KNOWN_PSEUDOGENE	-	-	-	-	0	0	5	0.147354
903	retro_hsap_903	ENSG00000255010	KNOWN_PSEUDOGENE	Reverse	Frame_1	1	1	319	2.09308	2	0.773373
906	retro_hsap_906	ENSG00000271318	KNOWN_PSEUDOGENE	-	-	-	-	17	2.80315	8	0.427842
909	retro_hsap_909	ENSG00000255391	KNOWN_PSEUDOGENE	Forward	Frame_3	1	1	5	2.29043	-	-
912	retro_hsap_912	ENSG00000235547	KNOWN_PSEUDOGENE	-	-	-	-	11	1.95663	7	1.17425
916	retro_hsap_916	ENSG00000255515	KNOWN_PSEUDOGENE	-	-	-	-	0	0	7	0.504711
917	retro_hsap_917	ENSG00000256752	KNOWN_PSEUDOGENE	-	-	-	-	0	0	2	1.595
918	retro_hsap_918	ENSG00000256745	KNOWN_PSEUDOGENE	-	-	-	-	3	1.61644	17	0.764709
921	retro_hsap_921	ENSG00000213252	KNOWN_PSEUDOGENE	-	-	-	-	2	8.71489	12	0.309083
922	retro_hsap_922	ENSG00000225215	KNOWN_PSEUDOGENE	-	-	-	-	36	2.05204	3	0.0661168
928	retro_hsap_928	ENSG00000230911	KNOWN_PSEUDOGENE	-	-	-	-	114	2.23038	19	0.670742
932	retro_hsap_932	ENSG00000230716	KNOWN_PSEUDOGENE	Forward	Frame_2	3	3	0	0	-	-
932	retro_hsap_932	ENSG00000230716	KNOWN_PSEUDOGENE	Forward	Frame_3	1	1	0	0	-	-
934	retro_hsap_934	ENSG00000232460	KNOWN_PSEUDOGENE	Forward	Frame_2	1	1	0	0	-	-
936	retro_hsap_936	ENSG00000255342	KNOWN_PSEUDOGENE	-	-	-	-	34	3.3734	8	0.454035
937	retro_hsap_937	ENSG00000254449	KNOWN_PSEUDOGENE	Forward	Frame_3	1	1	14	2.11596	18	0.968155
938	retro_hsap_938	ENSG00000254941	KNOWN_PSEUDOGENE	-	-	-	-	212	1.93165	1	0.029701
939	retro_hsap_939	ENSG00000254612	KNOWN_PSEUDOGENE	-	-	-	-	0	0	10	0.384657
940	retro_hsap_940	ENSG00000255262	KNOWN_PSEUDOGENE	Forward	Frame_3	1	1	4	5.06464	23	1.41907
944	retro_hsap_944	ENSG00000254481	KNOWN_PSEUDOGENE	-	-	-	-	35	3.11013	7	0.220165
945	retro_hsap_945	ENSG00000224438	KNOWN_PSEUDOGENE	Forward	Frame_3	4	4	5	1.72334	-	-
947	retro_hsap_947	ENSG00000118976	KNOWN_PSEUDOGENE	-	-	-	-	12	2.83795	9	0.120884
948	retro_hsap_948	ENSG00000255973	KNOWN_PSEUDOGENE	-	-	-	-	29	9.09116	8	2.43196
949	retro_hsap_949	ENSG00000224906	KNOWN_PSEUDOGENE	-	-	-	-	5	3.10543	20	1.52766
950	retro_hsap_950	ENSG00000256913	KNOWN_PSEUDOGENE	-	-	-	-	0	0	5	0.204424
951	retro_hsap_951	ENSG00000240370	KNOWN_PSEUDOGENE	-	-	-	-	670	2.80118	7	0.141712
952	retro_hsap_952	ENSG00000248593	KNOWN_PSEUDOGENE	-	-	-	-	625	5.50268	18	0.858673
953	retro_hsap_953	ENSG00000239701	KNOWN_PSEUDOGENE	-	-	-	-	37	3.05858	1	0.405888
955	retro_hsap_955	ENSG00000255977	KNOWN_PSEUDOGENE	-	-	-	-	0	0	21	1.27229
957	retro_hsap_957	ENSG00000243830	KNOWN_PSEUDOGENE	Forward	Frame_3	2	2	0	0	-	-
958	retro_hsap_958	ENSG00000255967	KNOWN_PSEUDOGENE	Forward	Frame_1	1	1	8	1.83068	13	0.715653
960	retro_hsap_960	ENSG00000233719	KNOWN_PSEUDOGENE	-	-	-	-	1	1.05787	10	0.364103
962	retro_hsap_962	ENSG00000255734	KNOWN_PSEUDOGENE	-	-	-	-	1	1.15572	21	0.952797
964	retro_hsap_964	ENSG00000270863	KNOWN_PSEUDOGENE	-	-	-	-	5	1.94483	4	0.197427
967	retro_hsap_967	ENSG00000234498	KNOWN_PSEUDOGENE	Forward	Frame_3	2	2	3	1.26723	2	0.327895
968	retro_hsap_968	ENSG00000183935	KNOWN_PSEUDOGENE	Forward	Frame_1	1	1	105	2.46214	1	0.0350889
968	retro_hsap_968	ENSG00000183935	KNOWN_PSEUDOGENE	Forward	Frame_2	1	1	105	2.46214	1	0.0350889
972	retro_hsap_972	ENSG00000256211	KNOWN_PSEUDOGENE	-	-	-	-	1	1.57256	17	1.79443
974	retro_hsap_974	ENSG00000256756	KNOWN_PSEUDOGENE	-	-	-	-	0	0	18	2.42134
976	retro_hsap_976	ENSG00000227525	KNOWN_PSEUDOGENE	Forward	Frame_3	3	3	2	1.1934	-	-
977	retro_hsap_977	ENSG00000240328	KNOWN_PSEUDOGENE	-	-	-	-	111	3.39128	1	0.0962457
978	retro_hsap_978	ENSG00000255627	KNOWN_PSEUDOGENE	-	-	-	-	0	0	2	0.131714
980	retro_hsap_980	ENSG00000255725	KNOWN_PSEUDOGENE	-	-	-	-	0	0	19	0.377009
985	retro_hsap_985	ENSG00000257316	KNOWN_PSEUDOGENE	-	-	-	-	2	1.04774	2	0.403137
987	retro_hsap_987	ENSG00000256614	KNOWN_PSEUDOGENE	-	-	-	-	0	0	4	0.742721
994	retro_hsap_994	ENSG00000257954	KNOWN_PSEUDOGENE	-	-	-	-	140	2.65381	9	0.25656
995	retro_hsap_995	ENSG00000257243	KNOWN_PSEUDOGENE	-	-	-	-	237	1.58141	23	3.01849
1002	retro_hsap_1002	ENSG00000258074	KNOWN_PSEUDOGENE	Forward	Frame_3	1	1	0	0	-	-
1003	retro_hsap_1003	ENSG00000258016	KNOWN_PSEUDOGENE	Forward	Frame_3	1	1	0	0	1	1.06643
1004	retro_hsap_1004	ENSG00000257790	KNOWN_PSEUDOGENE	-	-	-	-	0	0	19	2.053
1006	retro_hsap_1006	ENSG00000257576	KNOWN_PSEUDOGENE	Forward	Frame_3	3	3	1	1.57234	9	0.177732
1008	retro_hsap_1008	ENSG00000258133	KNOWN_PSEUDOGENE	-	-	-	-	1	1.73835	1	0.362968
1015	retro_hsap_1015	ENSG00000139239	KNOWN_PSEUDOGENE	Forward	Frame_3	2	2	0	0	8	1.08344
1016	retro_hsap_1016	ENSG00000257779	KNOWN_PSEUDOGENE	-	-	-	-	3	1.88925	13	0.34024
1017	retro_hsap_1017	ENSG00000243024	KNOWN_PSEUDOGENE	Forward	Frame_1	2	2	5	1.253	-	-
1022	retro_hsap_1022	ENSG00000256075	KNOWN_PSEUDOGENE	-	-	-	-	0	0	7	0.414856
1023	retro_hsap_1023	ENSG00000241825	KNOWN_PSEUDOGENE	-	-	-	-	7	1.81086	2	0.297313
1025	retro_hsap_1025	ENSG00000257302	KNOWN_PSEUDOGENE	-	-	-	-	8	2.50951	10	0.566153
1028	retro_hsap_1028	ENSG00000257941	KNOWN_PSEUDOGENE	-	-	-	-	261	3.12912	2	0.0391228
1029	retro_hsap_1029	ENSG00000258304	KNOWN_PSEUDOGENE	-	-	-	-	0	0	9	0.478945
1030	retro_hsap_1030	ENSG00000257872	KNOWN_PSEUDOGENE	Forward	Frame_3	1	1	1	1.01133	5	0.405774
1034	retro_hsap_1034	ENSG00000239473	KNOWN_PSEUDOGENE	Forward	Frame_1	1	1	0	0	-	-
1038	retro_hsap_1038	ENSG00000226982	KNOWN_PSEUDOGENE	-	-	-	-	3	3.49435	7	0.307206
1039	retro_hsap_1039	ENSG00000257480	KNOWN_PSEUDOGENE	-	-	-	-	0	0	6	1.7556
1040	retro_hsap_1040	ENSG00000239201	KNOWN_PSEUDOGENE	Forward	Frame_3	1	1	6	1.69739	-	-
1041	retro_hsap_1041	ENSG00000258262	KNOWN_PSEUDOGENE	-	-	-	-	0	0	19	0.752844
1044	retro_hsap_1044	ENSG00000236349	KNOWN_PSEUDOGENE	-	-	-	-	1	1.99099	16	0.648068
1045	retro_hsap_1045	ENSG00000257847	KNOWN_PSEUDOGENE	-	-	-	-	57	8.56047	9	0.30604
1046	retro_hsap_1046	ENSG00000257121	KNOWN_PSEUDOGENE	-	-	-	-	41	2.39922	5	0.473438
1047	retro_hsap_1047	ENSG00000237774	KNOWN_PSEUDOGENE	-	-	-	-	19	1.53588	7	1.00398
1051	retro_hsap_1051	ENSG00000258033	KNOWN_PSEUDOGENE	-	-	-	-	2	2.79853	18	0.589314
1052	retro_hsap_1052	ENSG00000216285	KNOWN_PSEUDOGENE	Forward	Frame_3	1	1	3	1.7436	1	0.0242266
1053	retro_hsap_1053	ENSG00000213442	KNOWN_PSEUDOGENE	-	-	-	-	0	0	12	0.521932
1055	retro_hsap_1055	ENSG00000257773	KNOWN_PSEUDOGENE	Forward	Frame_3	1	1	0	0	1	0.0287951
1058	retro_hsap_1058	ENSG00000258244	KNOWN_PSEUDOGENE	-	-	-	-	0	0	13	0.762633
1060	retro_hsap_1060	ENSG00000240342	KNOWN_PSEUDOGENE	-	-	-	-	134	8.13966	2	0.41281
1061	retro_hsap_1061	ENSG00000213144	KNOWN_PSEUDOGENE	-	-	-	-	20	4.11026	15	0.80168
1062	retro_hsap_1062	ENSG00000240925	KNOWN_PSEUDOGENE	-	-	-	-	171	6.94341	1	0.0382603
1063	retro_hsap_1063	ENSG00000123009	KNOWN_PSEUDOGENE	Forward	Frame_3	2	2	6	3.09217	22	0.600971
1068	retro_hsap_1068	ENSG00000232888	KNOWN_PSEUDOGENE	Forward	Frame_3	3	3	17	3.08306	22	0.575917
1070	retro_hsap_1070	ENSG00000243663	KNOWN_PSEUDOGENE	Forward	Frame_3	1	1	22	2.64484	4	0.248196
1073	retro_hsap_1073	ENSG00000242444	KNOWN_PSEUDOGENE	-	-	-	-	7	3.57046	2	0.318105
1074	retro_hsap_1074	ENSG00000256799	KNOWN_PSEUDOGENE	-	-	-	-	1	2.8197	17	0.69199
1075	retro_hsap_1075	ENSG00000213942	KNOWN_PSEUDOGENE	-	-	-	-	48	3.41123	4	2.84506
1076	retro_hsap_1076	ENSG00000257078	KNOWN_PSEUDOGENE	-	-	-	-	2	2.78143	1	0.18588
1077	retro_hsap_1077	ENSG00000256331	KNOWN_PSEUDOGENE	-	-	-	-	0	0	1	1.12305
1081	retro_hsap_1081	ENSG00000246115	KNOWN_PSEUDOGENE	-	-	-	-	2	1.85803	15	1.06901
1083	retro_hsap_1083	ENSG00000256817	KNOWN_PSEUDOGENE	-	-	-	-	44	14.8465	1	0.365757
1084	retro_hsap_1084	ENSG00000271370	KNOWN_PSEUDOGENE	-	-	-	-	58	2.87687	6	0.472066
1087	retro_hsap_1087	ENSG00000256283	KNOWN_PSEUDOGENE	-	-	-	-	1	1.21382	12	0.283542
1088	retro_hsap_1088	ENSG00000256134	KNOWN_PSEUDOGENE	-	-	-	-	75	2.6392	1	0.734595
1089	retro_hsap_1089	ENSG00000256238	KNOWN_PSEUDOGENE	-	-	-	-	32	2.21791	20	0.866966
1091	retro_hsap_1091	ENSG00000255892	KNOWN_PSEUDOGENE	-	-	-	-	23	4.91405	1	4.56819
1092	retro_hsap_1092	ENSG00000256844	KNOWN_PSEUDOGENE	-	-	-	-	7	2.96971	9	0.587462
1093	retro_hsap_1093	ENSG00000245205	KNOWN_PSEUDOGENE	-	-	-	-	51	2.72841	2	0.0546126
1095	retro_hsap_1095	ENSG00000213736	KNOWN_PSEUDOGENE	-	-	-	-	2	3.70867	1	0.235252
1096	retro_hsap_1096	ENSG00000258546	KNOWN_PSEUDOGENE	-	-	-	-	27	7.16701	2	0.636795
1098	retro_hsap_1098	ENSG00000244712	KNOWN_PSEUDOGENE	-	-	-	-	45	2.44579	1	0.0709111
1100	retro_hsap_1100	ENSG00000243517	KNOWN_PSEUDOGENE	Forward	Frame_2	1	1	0	0	1	0.0236379
1110	retro_hsap_1110	ENSG00000134297	KNOWN_PSEUDOGENE	Forward	Frame_3	3	2	454	2.45055	3	0.131288
1114	retro_hsap_1114	ENSG00000271547	KNOWN_PSEUDOGENE	-	-	-	-	11	3.08476	2	0.317807
1115	retro_hsap_1115	ENSG00000239617	KNOWN_PSEUDOGENE	-	-	-	-	43	1.92246	10	0.213212
1120	retro_hsap_1120	ENSG00000179899	KNOWN_PSEUDOGENE	-	-	-	-	58	2.4659	5	0.125769
1121	retro_hsap_1121	ENSG00000258907	KNOWN_PSEUDOGENE	Forward	Frame_3	1	1	1	2.65793	17	0.719584
1122	retro_hsap_1122	ENSG00000237493	KNOWN_PSEUDOGENE	-	-	-	-	81	3.26972	22	0.686577
1124	retro_hsap_1124	ENSG00000213363	KNOWN_PSEUDOGENE	-	-	-	-	4	1.49582	10	0.524131
1126	retro_hsap_1126	ENSG00000256293	KNOWN_PSEUDOGENE	-	-	-	-	0	0	18	0.7297
1130	retro_hsap_1130	ENSG00000213344	KNOWN_PSEUDOGENE	-	-	-	-	251	3.34053	3	1.05376
1131	retro_hsap_1131	ENSG00000225422	KNOWN_PSEUDOGENE	Forward	Frame_3	1	1	42	3.86165	19	0.485683
1133	retro_hsap_1133	ENSG00000234925	KNOWN_PSEUDOGENE	Forward	Frame_3	1	1	82	2.32661	16	0.915294
1136	retro_hsap_1136	ENSG00000257564	KNOWN_PSEUDOGENE	-	-	-	-	0	0	13	0.477076
1137	retro_hsap_1137	ENSG00000230291	KNOWN_PSEUDOGENE	-	-	-	-	0	0	2	0.573233
1140	retro_hsap_1140	ENSG00000258128	KNOWN_PSEUDOGENE	Forward	Frame_3	9	8	3	2.51872	1	0.176805
1141	retro_hsap_1141	ENSG00000258290	KNOWN_PSEUDOGENE	-	-	-	-	6	3.68092	6	0.284683
1143	retro_hsap_1143	ENSG00000213250	KNOWN_PSEUDOGENE	-	-	-	-	2	4.06238	12	0.539671
1144	retro_hsap_1144	ENSG00000258357	KNOWN_PSEUDOGENE	Forward	Frame_2	2	2	2	2.34994	-	-
1145	retro_hsap_1145	ENSG00000257666	KNOWN_PSEUDOGENE	-	-	-	-	35	2.59465	1	0.409847
1147	retro_hsap_1147	ENSG00000257169	KNOWN_PSEUDOGENE	-	-	-	-	50	3.93797	1	0.0510578
1148	retro_hsap_1148	ENSG00000257501	KNOWN_PSEUDOGENE	-	-	-	-	3	3.02916	4	1.02344
1149	retro_hsap_1149	ENSG00000225185	KNOWN_PSEUDOGENE	Forward	Frame_3	4	4	0	0	-	-
1151	retro_hsap_1151	ENSG00000214203	KNOWN_PSEUDOGENE	-	-	-	-	13	1.56264	8	0.247069
1152	retro_hsap_1152	ENSG00000258153	KNOWN_PSEUDOGENE	-	-	-	-	0	0	1	0.100874
1153	retro_hsap_1153	ENSG00000257758	KNOWN_PSEUDOGENE	Forward	Frame_2	7	7	0	0	-	-
1153	retro_hsap_1153	ENSG00000257758	KNOWN_PSEUDOGENE	Forward	Frame_3	1	1	0	0	-	-
1154	retro_hsap_1154	-	NOVEL	Forward	Frame_3	1	1			-	-
1155	retro_hsap_1155	ENSG00000258359	KNOWN_PSEUDOGENE	-	-	-	-	97	1.84036	8	0.606733
1156	retro_hsap_1156	ENSG00000257624	KNOWN_PSEUDOGENE	-	-	-	-	11	1.68736	8	1.36369
1157	retro_hsap_1157	ENSG00000213152	KNOWN_PSEUDOGENE	-	-	-	-	33	1.97025	1	0.0351754
1160	retro_hsap_1160	ENSG00000213137	KNOWN_PSEUDOGENE	Forward	Frame_2	1	1	97	4.14408	22	1.45016
1162	retro_hsap_1162	ENSG00000241129	KNOWN_PSEUDOGENE	Forward	Frame_2	3	3	5	1.88462	-	-
1163	retro_hsap_1163	ENSG00000255838	KNOWN_PSEUDOGENE	-	-	-	-	6	4.20007	1	0.234454
1164	retro_hsap_1164	ENSG00000242963	KNOWN_PSEUDOGENE	Forward	Frame_2	1	1	1	1.11463	-	-
1165	retro_hsap_1165	ENSG00000256804	KNOWN_PSEUDOGENE	-	-	-	-	275	2.3004	7	1.77809
1166	retro_hsap_1166	ENSG00000226361	KNOWN_PSEUDOGENE	Forward	Frame_3	3	3	0	0	-	-
1167	retro_hsap_1167	ENSG00000228797	KNOWN_PSEUDOGENE	-	-	-	-	1	1.54141	1	0.318261
1170	retro_hsap_1170	ENSG00000238286	KNOWN_PSEUDOGENE	-	-	-	-	89	1.71517	2	0.253434
1172	retro_hsap_1172	ENSG00000215571	KNOWN_PSEUDOGENE	Forward	Frame_3	1	1	1	1.62529	12	0.294057
1173	retro_hsap_1173	ENSG00000231650	KNOWN_PSEUDOGENE	-	-	-	-	1	1.18331	5	0.176819
1174	retro_hsap_1174	ENSG00000234685	KNOWN_PSEUDOGENE	-	-	-	-	14	1.94731	2	0.0624648
1175	retro_hsap_1175	ENSG00000233440	KNOWN_PSEUDOGENE	-	-	-	-	0	0	7	2.74079
1181	retro_hsap_1181	ENSG00000232587	KNOWN_PSEUDOGENE	-	-	-	-	64	3.15371	1	0.900196
1183	retro_hsap_1183	ENSG00000223460	KNOWN_PSEUDOGENE	Forward	Frame_3	13	13	1	1.24422	1	0.525775
1184	retro_hsap_1184	ENSG00000215049	KNOWN_PSEUDOGENE	-	-	-	-	40	1.94735	20	0.829689
1185	retro_hsap_1185	ENSG00000236444	KNOWN_PROTEIN_CODING	Forward	Frame_3	1	1	1	1.8257	-	-
1186	retro_hsap_1186	ENSG00000224117	KNOWN_PSEUDOGENE	-	-	-	-	14	1.72806	9	0.306884
1189	retro_hsap_1189	ENSG00000215486	KNOWN_PSEUDOGENE	Forward	Frame_3	1	1	1	1.67288	-	-
1190	retro_hsap_1190	ENSG00000228825	KNOWN_PSEUDOGENE	-	-	-	-	1	5.34878	6	0.72974
1191	retro_hsap_1191	ENSG00000229696	KNOWN_PSEUDOGENE	-	-	-	-	22	1.61469	14	0.479359
1194	retro_hsap_1194	ENSG00000179611	KNOWN_PSEUDOGENE	-	-	-	-	0	0	9	0.136795
1195	retro_hsap_1195	ENSG00000230793	KNOWN_PSEUDOGENE	-	-	-	-	0	0	6	0.169017
1197	retro_hsap_1197	ENSG00000251106	KNOWN_PSEUDOGENE	-	-	-	-	1	1.21413	7	1.28783
1199	retro_hsap_1199	ENSG00000234145	KNOWN_PSEUDOGENE	-	-	-	-	0	0	19	0.871128
1200	retro_hsap_1200	ENSG00000225131	KNOWN_PSEUDOGENE	-	-	-	-	0	0	4	0.207529
1201	retro_hsap_1201	ENSG00000181358	KNOWN_PSEUDOGENE	Forward	Frame_3	3	3	0	0	-	-
1202	retro_hsap_1202	ENSG00000214359	KNOWN_PSEUDOGENE	-	-	-	-	15	1.79564	1	0.0805796
1203	retro_hsap_1203	ENSG00000232150	KNOWN_PSEUDOGENE	Forward	Frame_3	1	1	1	1.01463	-	-
1204	retro_hsap_1204	ENSG00000224892	KNOWN_PSEUDOGENE	-	-	-	-	249	1.91423	3	0.107808
1205	retro_hsap_1205	ENSG00000236044	KNOWN_PSEUDOGENE	Forward	Frame_3	3	3	97	2.39193	-	-
1209	retro_hsap_1209	ENSG00000238213	KNOWN_PSEUDOGENE	-	-	-	-	2	1.19709	4	0.108822
1211	retro_hsap_1211	ENSG00000232380	KNOWN_PSEUDOGENE	-	-	-	-	0	0	15	0.532691
1214	retro_hsap_1214	ENSG00000232041	KNOWN_PSEUDOGENE	-	-	-	-	2	6.42619	15	1.2685
1215	retro_hsap_1215	ENSG00000118903	KNOWN_PSEUDOGENE	Forward	Frame_3	1	1	0	0	-	-
1216	retro_hsap_1216	ENSG00000228002	KNOWN_PSEUDOGENE	-	-	-	-	0	0	20	1.11062
1219	retro_hsap_1219	ENSG00000230584	KNOWN_PSEUDOGENE	-	-	-	-	0	0	22	0.638178
1224	retro_hsap_1224	ENSG00000277914	KNOWN_PSEUDOGENE	-	-	-	-	0	0	19	0.924613
1225	retro_hsap_1225	ENSG00000235879	KNOWN_PSEUDOGENE	-	-	-	-	0	0	13	0.649169
1227	retro_hsap_1227	ENSG00000233273	KNOWN_PSEUDOGENE	-	-	-	-	6	1.34212	1	0.196389
1234	retro_hsap_1234	ENSG00000227590	KNOWN_PSEUDOGENE	Forward	Frame_3	1	1	0	0	1	0.0690473
1236	retro_hsap_1236	ENSG00000215349	KNOWN_PSEUDOGENE	-	-	-	-	0	0	22	0.802618
1238	retro_hsap_1238	ENSG00000238132	KNOWN_PSEUDOGENE	-	-	-	-	4	1.87946	15	0.201858
1239	retro_hsap_1239	ENSG00000226633	KNOWN_PSEUDOGENE	Forward	Frame_3	3	3	1	1.86231	-	-
1245	retro_hsap_1245	ENSG00000232858	KNOWN_PSEUDOGENE	-	-	-	-	0	0	2	0.35253
1248	retro_hsap_1248	ENSG00000233588	KNOWN_PSEUDOGENE	Forward	Frame_3	1	1	0	0	14	0.560981
1249	retro_hsap_1249	ENSG00000227604	KNOWN_PSEUDOGENE	Forward	Frame_3	6	6	0	0	-	-
1252	retro_hsap_1252	ENSG00000226161	KNOWN_PSEUDOGENE	Forward	Frame_2	1	1	0	0	2	0.207364
1254	retro_hsap_1254	ENSG00000229473	KNOWN_PSEUDOGENE	-	-	-	-	93	2.75773	3	0.147998
1255	retro_hsap_1255	ENSG00000215482	KNOWN_PSEUDOGENE	-	-	-	-	18	1.59986	17	1.82888
1258	retro_hsap_1258	ENSG00000233259	KNOWN_PSEUDOGENE	-	-	-	-	2	1.16603	2	0.784254
1259	retro_hsap_1259	ENSG00000214455	KNOWN_PSEUDOGENE	-	-	-	-	66	2.22725	14	0.588571
1260	retro_hsap_1260	ENSG00000232786	KNOWN_PSEUDOGENE	-	-	-	-	0	0	9	0.44586
1264	retro_hsap_1264	ENSG00000177197	KNOWN_PSEUDOGENE	Forward	Frame_2	1	1	47	4.02479	2	0.11835
1270	retro_hsap_1270	ENSG00000236608	KNOWN_PSEUDOGENE	Forward	Frame_3	2	2	0	0	9	1.12746
1271	retro_hsap_1271	ENSG00000213232	KNOWN_PSEUDOGENE	Forward	Frame_3	2	2	3	6.41551	1	0.021219
1272	retro_hsap_1272	ENSG00000214269	KNOWN_PSEUDOGENE	-	-	-	-	0	0	16	0.886561
1273	retro_hsap_1273	ENSG00000214266	KNOWN_PSEUDOGENE	Forward	Frame_2	5	5	2	1.37619	-	-
1279	retro_hsap_1279	ENSG00000236972	KNOWN_PSEUDOGENE	Forward	Frame_3	2	2	2	1.69106	-	-
1290	retro_hsap_1290	ENSG00000233662	KNOWN_PSEUDOGENE	-	-	-	-	1	1.47081	15	0.730861
1292	retro_hsap_1292	ENSG00000218502	KNOWN_PSEUDOGENE	-	-	-	-	66	3.06919	18	0.533333
1294	retro_hsap_1294	ENSG00000228501	KNOWN_PSEUDOGENE	-	-	-	-	12	1.57676	1	0.0611061
1295	retro_hsap_1295	ENSG00000237082	KNOWN_PSEUDOGENE	-	-	-	-	6	1.18828	9	3.98001
1296	retro_hsap_1296	ENSG00000214051	KNOWN_PSEUDOGENE	Forward	Frame_3	1	1	0	0	2	0.888019
1304	retro_hsap_1304	ENSG00000259102	KNOWN_PSEUDOGENE	-	-	-	-	0	0	1	0.624986
1306	retro_hsap_1306	ENSG00000240954	KNOWN_PSEUDOGENE	-	-	-	-	4	4.22696	1	0.184893
1308	retro_hsap_1308	ENSG00000197358	KNOWN_PSEUDOGENE	-	-	-	-	16	1.75452	18	0.493728
1312	retro_hsap_1312	ENSG00000213867	KNOWN_PSEUDOGENE	-	-	-	-	0	0	7	0.240613
1314	retro_hsap_1314	ENSG00000258968	KNOWN_PSEUDOGENE	-	-	-	-	30	3.8909	3	0.211956
1317	retro_hsap_1317	ENSG00000226677	KNOWN_PSEUDOGENE	Forward	Frame_1	1	1	23	1.96158	6	0.326984
1319	retro_hsap_1319	ENSG00000259022	KNOWN_PSEUDOGENE	-	-	-	-	4	4.66817	17	0.547388
1321	retro_hsap_1321	ENSG00000257957	KNOWN_PSEUDOGENE	-	-	-	-	101	2.8755	3	0.272577
1322	retro_hsap_1322	ENSG00000258300	KNOWN_PSEUDOGENE	-	-	-	-	5	1.80989	2	0.374638
1330	retro_hsap_1330	ENSG00000258608	KNOWN_PSEUDOGENE	-	-	-	-	3	1.11595	18	0.590016
1334	retro_hsap_1334	ENSG00000259155	KNOWN_PSEUDOGENE	-	-	-	-	304	2.78245	1	0.513119
1337	retro_hsap_1337	ENSG00000258981	KNOWN_PSEUDOGENE	-	-	-	-	9	1.91477	10	0.698698
1338	retro_hsap_1338	ENSG00000279392	KNOWN_PSEUDOGENE	-	-	-	-	0	0	1	0.0632558
1339	retro_hsap_1339	ENSG00000258469	KNOWN_PSEUDOGENE	Forward	Frame_3	3	3	155	2.04735	23	1.13638
1342	retro_hsap_1342	ENSG00000258758	KNOWN_PSEUDOGENE	-	-	-	-	0	0	8	0.322068
1343	retro_hsap_1343	ENSG00000258856	KNOWN_PSEUDOGENE	-	-	-	-	1	1.11101	13	0.964824
1345	retro_hsap_1345	ENSG00000213598	KNOWN_PSEUDOGENE	-	-	-	-	2	1.47085	4	0.529367
1348	retro_hsap_1348	ENSG00000258563	KNOWN_PSEUDOGENE	-	-	-	-	2	10.5964	3	1.6118
1349	retro_hsap_1349	ENSG00000258427	KNOWN_PSEUDOGENE	-	-	-	-	0	0	23	0.675172
1350	retro_hsap_1350	ENSG00000258445	KNOWN_PSEUDOGENE	Forward	Frame_3	1	1	42	1.86433	20	0.73932
1351	retro_hsap_1351	ENSG00000258645	KNOWN_PSEUDOGENE	-	-	-	-	89	3.06274	13	1.2319
1354	retro_hsap_1354	ENSG00000259078	KNOWN_PSEUDOGENE	Forward	Frame_1	2	2	2	2.04695	21	2.20932
1356	retro_hsap_1356	ENSG00000258988	KNOWN_PSEUDOGENE	-	-	-	-	0	0	14	1.55123
1358	retro_hsap_1358	ENSG00000258759	KNOWN_PSEUDOGENE	-	-	-	-	29	2.16312	1	0.0539468
1360	retro_hsap_1360	ENSG00000270975	KNOWN_PSEUDOGENE	-	-	-	-	14	2.55744	15	0.993869
1361	retro_hsap_1361	ENSG00000259165	KNOWN_PSEUDOGENE	-	-	-	-	84	2.07986	9	0.490696
1364	retro_hsap_1364	ENSG00000258769	KNOWN_PSEUDOGENE	-	-	-	-	62	2.16008	20	0.978743
1365	retro_hsap_1365	ENSG00000258587	KNOWN_PSEUDOGENE	-	-	-	-	0	0	5	0.348607
1369	retro_hsap_1369	ENSG00000258501	KNOWN_PSEUDOGENE	Forward	Frame_3	1	1	1	1.54503	3	0.333546
1370	retro_hsap_1370	ENSG00000259096	KNOWN_PSEUDOGENE	-	-	-	-	11	1.78657	6	0.100719
1371	retro_hsap_1371	ENSG00000213315	KNOWN_PSEUDOGENE	-	-	-	-	47	2.62304	2	0.0719164
1373	retro_hsap_1373	ENSG00000258595	KNOWN_PSEUDOGENE	-	-	-	-	0	0	9	0.724405
1375	retro_hsap_1375	ENSG00000271198	KNOWN_PSEUDOGENE	-	-	-	-	2	1.09251	22	1.07744
1376	retro_hsap_1376	ENSG00000241494	KNOWN_PSEUDOGENE	-	-	-	-	1	2.13386	3	0.25522
1390	retro_hsap_1390	ENSG00000259144	KNOWN_PSEUDOGENE	-	-	-	-	0	0	15	0.298153
1392	retro_hsap_1392	ENSG00000256385	KNOWN_PSEUDOGENE	-	-	-	-	0	0	4	0.137937
1396	retro_hsap_1396	ENSG00000258282	KNOWN_PSEUDOGENE	-	-	-	-	3	1.8569	2	0.25301
1397	retro_hsap_1397	ENSG00000283016	KNOWN_PSEUDOGENE	-	-	-	-	45	2.4288	9	0.291194
1399	retro_hsap_1399	ENSG00000259086	KNOWN_PSEUDOGENE	-	-	-	-	4	1.76579	17	0.647756
1400	retro_hsap_1400	ENSG00000240463	KNOWN_PSEUDOGENE	Forward	Frame_3	2	2	133	2.04314	5	0.53914
1408	retro_hsap_1408	ENSG00000259137	KNOWN_PSEUDOGENE	Forward	Frame_3	1	1	2	1.3862	24	1.02688
1409	retro_hsap_1409	ENSG00000258509	KNOWN_PSEUDOGENE	-	-	-	-	4	5.71599	23	0.917927
1414	retro_hsap_1414	ENSG00000258802	KNOWN_PSEUDOGENE	-	-	-	-	188	2.19589	20	0.963574
1415	retro_hsap_1415	ENSG00000224004	KNOWN_PSEUDOGENE	-	-	-	-	2	1.61907	18	1.92483
1416	retro_hsap_1416	ENSG00000271180	KNOWN_PSEUDOGENE	-	-	-	-	1	6.48554	19	0.738615
1421	retro_hsap_1421	ENSG00000258734	KNOWN_PSEUDOGENE	-	-	-	-	0	0	9	0.324444
1428	retro_hsap_1428	ENSG00000258956	KNOWN_PSEUDOGENE	-	-	-	-	1	1.09712	20	1.34672
1438	retro_hsap_1438	ENSG00000242071	KNOWN_PSEUDOGENE	-	-	-	-	12	3.78899	4	0.318206
1439	retro_hsap_1439	ENSG00000259079	KNOWN_PSEUDOGENE	-	-	-	-	62	4.13311	23	0.921486
1440	retro_hsap_1440	ENSG00000176043	KNOWN_PSEUDOGENE	-	-	-	-	42	3.89636	12	0.396598
1441	retro_hsap_1441	ENSG00000258408	KNOWN_PSEUDOGENE	-	-	-	-	9	2.55824	1	0.740432
1443	retro_hsap_1443	ENSG00000177776	KNOWN_PSEUDOGENE	Forward	Frame_2	1	1	0	0	-	-
1445	retro_hsap_1445	ENSG00000241081	KNOWN_PSEUDOGENE	-	-	-	-	23	3.20746	8	0.441493
1446	retro_hsap_1446	ENSG00000239272	KNOWN_PSEUDOGENE	-	-	-	-	28	1.72838	2	0.101199
1449	retro_hsap_1449	ENSG00000259032	KNOWN_PSEUDOGENE	-	-	-	-	12	2.24519	23	0.466139
1450	retro_hsap_1450	ENSG00000258990	KNOWN_PSEUDOGENE	-	-	-	-	2	1.87728	1	0.179044
1451	retro_hsap_1451	ENSG00000259151	KNOWN_PSEUDOGENE	Forward	Frame_1	1	1	60	2.90237	1	0.127821
1452	retro_hsap_1452	ENSG00000259050	KNOWN_PSEUDOGENE	-	-	-	-	0	0	3	0.0524869
1454	retro_hsap_1454	ENSG00000268295	KNOWN_PSEUDOGENE	-	-	-	-	18	2.99906	8	0.210041
1463	retro_hsap_1463	ENSG00000196183	KNOWN_PSEUDOGENE	Forward	Frame_3	3	3	1	1.24866	-	-
1468	retro_hsap_1468	ENSG00000228966	KNOWN_PSEUDOGENE	-	-	-	-	5	2.43047	2	0.0749306
1472	retro_hsap_1472	ENSG00000260174	KNOWN_PSEUDOGENE	Forward	Frame_3	2	2	0	0	11	0.178891
1474	retro_hsap_1474	ENSG00000259179	KNOWN_PSEUDOGENE	-	-	-	-	3	1.21118	14	1.3143
1476	retro_hsap_1476	ENSG00000261559	KNOWN_PSEUDOGENE	-	-	-	-	3	1.38839	17	1.24005
1478	retro_hsap_1478	ENSG00000259397	KNOWN_PSEUDOGENE	-	-	-	-	10	3.0065	20	0.871545
1479	retro_hsap_1479	ENSG00000259516	KNOWN_PSEUDOGENE	-	-	-	-	7	2.38671	16	0.831459
1482	retro_hsap_1482	ENSG00000261635	KNOWN_PSEUDOGENE	-	-	-	-	28	3.06679	1	0.396622
1483	retro_hsap_1483	ENSG00000261315	KNOWN_PSEUDOGENE	-	-	-	-	9	3.12251	14	0.462431
1485	retro_hsap_1485	ENSG00000157021	KNOWN_PSEUDOGENE	Forward	Frame_3	5	5	1	2.10882	13	0.458184
1487	retro_hsap_1487	ENSG00000260490	KNOWN_PSEUDOGENE	-	-	-	-	18	1.66759	6	0.485341
1490	retro_hsap_1490	ENSG00000250130	KNOWN_PSEUDOGENE	-	-	-	-	85	2.33331	1	0.062601
1495	retro_hsap_1495	ENSG00000259388	KNOWN_PSEUDOGENE	Forward	Frame_1	3	3	0	0	5	0.368473
1496	retro_hsap_1496	ENSG00000259465	KNOWN_PSEUDOGENE	Forward	Frame_3	1	1	0	0	-	-
1498	retro_hsap_1498	ENSG00000259378	KNOWN_PSEUDOGENE	-	-	-	-	51	2.08323	17	0.534594
1499	retro_hsap_1499	ENSG00000242327	KNOWN_PSEUDOGENE	-	-	-	-	13	13.295	20	1.39124
1500	retro_hsap_1500	ENSG00000231169	KNOWN_PSEUDOGENE	Forward	Frame_3	2	2	47	2.76386	1	0.634512
1501	retro_hsap_1501	ENSG00000225625	KNOWN_PSEUDOGENE	Forward	Frame_3	8	8	30	2.72078	-	-
1506	retro_hsap_1506	ENSG00000259657	KNOWN_PSEUDOGENE	-	-	-	-	164	3.26686	11	0.266998
1510	retro_hsap_1510	ENSG00000270218	KNOWN_PSEUDOGENE	-	-	-	-	32	2.14273	3	1.58178
1511	retro_hsap_1511	ENSG00000242634	KNOWN_PSEUDOGENE	-	-	-	-	83	2.5107	6	1.18146
1515	retro_hsap_1515	ENSG00000260266	KNOWN_PSEUDOGENE	Forward	Frame_2	1	1	40	4.59025	-	-
1518	retro_hsap_1518	ENSG00000230459	KNOWN_PSEUDOGENE	Forward	Frame_3	1	1	119	5.46309	-	-
1519	retro_hsap_1519	ENSG00000259770	KNOWN_PSEUDOGENE	-	-	-	-	0	0	1	0.170354
1521	retro_hsap_1521	ENSG00000259630	KNOWN_PSEUDOGENE	Forward	Frame_3	1	1	113	4.90938	2	0.15484
1523	retro_hsap_1523	ENSG00000228998	KNOWN_PSEUDOGENE	-	-	-	-	111	3.67815	19	0.49907
1526	retro_hsap_1526	ENSG00000258925	KNOWN_PSEUDOGENE	Forward	Frame_3	1	1	1	1.12947	-	-
1528	retro_hsap_1528	ENSG00000260521	KNOWN_PSEUDOGENE	-	-	-	-	283	2.43276	19	0.320738
1529	retro_hsap_1529	ENSG00000214424	KNOWN_PSEUDOGENE	-	-	-	-	0	0	4	0.115032
1530	retro_hsap_1530	ENSG00000259706	KNOWN_PSEUDOGENE	Forward	Frame_3	11	11	26	3.20439	21	0.80023
1534	retro_hsap_1534	ENSG00000237161	KNOWN_PSEUDOGENE	-	-	-	-	6	1.58763	20	0.906097
1536	retro_hsap_1536	ENSG00000223877	KNOWN_PSEUDOGENE	Forward	Frame_3	9	9	0	0	-	-
1539	retro_hsap_1539	ENSG00000241061	KNOWN_PSEUDOGENE	Forward	Frame_3	1	1	11	1.68476	-	-
1540	retro_hsap_1540	ENSG00000258965	KNOWN_PSEUDOGENE	-	-	-	-	0	0	1	7.00063
1543	retro_hsap_1543	ENSG00000259299	KNOWN_PSEUDOGENE	Forward	Frame_3	3	3	2	1.57688	14	0.184522
1544	retro_hsap_1544	ENSG00000259696	KNOWN_PSEUDOGENE	-	-	-	-	0	0	13	0.208871
1545	retro_hsap_1545	ENSG00000259358	KNOWN_PSEUDOGENE	-	-	-	-	7	4.63117	1	0.0690395
1547	retro_hsap_1547	ENSG00000243094	KNOWN_PSEUDOGENE	-	-	-	-	119	1.8054	1	0.0941969
1551	retro_hsap_1551	ENSG00000259585	KNOWN_PSEUDOGENE	-	-	-	-	11	2.34664	12	0.429661
1557	retro_hsap_1557	ENSG00000260799	KNOWN_PSEUDOGENE	Forward	Frame_3	3	3	18	2.04519	-	-
1562	retro_hsap_1562	ENSG00000227973	KNOWN_PSEUDOGENE	Forward	Frame_3	1	1	64	2.96694	12	0.555033
1563	retro_hsap_1563	ENSG00000185607	KNOWN_PSEUDOGENE	Forward	Frame_1	1	1	20	2.95423	7	3.12662
1563	retro_hsap_1563	ENSG00000185607	KNOWN_PSEUDOGENE	Forward	Frame_2	1	1	20	2.95423	7	3.12662
1565	retro_hsap_1565	ENSG00000213862	KNOWN_PSEUDOGENE	-	-	-	-	33	3.10644	2	0.0552143
1566	retro_hsap_1566	ENSG00000259531	KNOWN_PSEUDOGENE	-	-	-	-	12	1.53762	16	0.69254
1567	retro_hsap_1567	ENSG00000259612	KNOWN_PSEUDOGENE	-	-	-	-	0	0	6	0.591934
1569	retro_hsap_1569	ENSG00000260036	KNOWN_PSEUDOGENE	Forward	Frame_3	2	2	1	1.26597	7	0.161452
1570	retro_hsap_1570	ENSG00000230183	KNOWN_PSEUDOGENE	-	-	-	-	18	1.91389	10	0.213436
1571	retro_hsap_1571	ENSG00000261072	KNOWN_PSEUDOGENE	-	-	-	-	141	3.32338	4	1.06166
1573	retro_hsap_1573	ENSG00000260870	KNOWN_PSEUDOGENE	-	-	-	-	0	0	13	2.10459
1574	retro_hsap_1574	ENSG00000240874	KNOWN_PSEUDOGENE	-	-	-	-	22	2.8273	5	1.10227
1579	retro_hsap_1579	ENSG00000259601	KNOWN_PSEUDOGENE	Forward	Frame_1	1	1	0	0	-	-
1580	retro_hsap_1580	ENSG00000259466	KNOWN_PSEUDOGENE	Forward	Frame_2	1	1	0	0	-	-
1582	retro_hsap_1582	ENSG00000248415	KNOWN_PSEUDOGENE	-	-	-	-	19	1.98433	4	0.276425
1583	retro_hsap_1583	ENSG00000259924	KNOWN_PSEUDOGENE	Forward	Frame_3	2	2	161	3.82897	13	0.32597
1585	retro_hsap_1585	ENSG00000240821	KNOWN_PSEUDOGENE	-	-	-	-	17	2.05284	5	0.257748
1589	retro_hsap_1589	ENSG00000259781	KNOWN_PSEUDOGENE	-	-	-	-	781	24.1689	3	0.11455
1591	retro_hsap_1591	ENSG00000260576	KNOWN_PSEUDOGENE	-	-	-	-	53	2.20946	9	0.624903
1595	retro_hsap_1595	ENSG00000240366	KNOWN_PSEUDOGENE	-	-	-	-	26	1.8425	1	0.16742
1596	retro_hsap_1596	ENSG00000261205	KNOWN_PSEUDOGENE	-	-	-	-	0	0	1	0.0411506
1597	retro_hsap_1597	ENSG00000259790	KNOWN_PSEUDOGENE	-	-	-	-	0	0	23	1.05684
1598	retro_hsap_1598	ENSG00000259581	KNOWN_PSEUDOGENE	-	-	-	-	65	2.38411	5	0.124263
1599	retro_hsap_1599	ENSG00000259565	KNOWN_PSEUDOGENE	Forward	Frame_3	2	2	1	1.09359	-	-
1601	retro_hsap_1601	ENSG00000259493	KNOWN_PSEUDOGENE	-	-	-	-	1	3.12354	3	0.210171
1603	retro_hsap_1603	ENSG00000259461	KNOWN_PSEUDOGENE	-	-	-	-	13	3.0335	1	0.0860937
1607	retro_hsap_1607	ENSG00000259315	KNOWN_PSEUDOGENE	Forward	Frame_3	6	6	135	1.64012	-	-
1611	retro_hsap_1611	ENSG00000271396	KNOWN_PSEUDOGENE	-	-	-	-	9	1.65947	1	0.0741439
1612	retro_hsap_1612	ENSG00000258741	KNOWN_PSEUDOGENE	-	-	-	-	30	1.74746	23	0.916545
1615	retro_hsap_1615	ENSG00000259381	KNOWN_PSEUDOGENE	-	-	-	-	75	2.14915	11	0.492443
1617	retro_hsap_1617	ENSG00000240311	KNOWN_PSEUDOGENE	-	-	-	-	1	2.01087	11	0.616426
1621	retro_hsap_1621	ENSG00000261007	KNOWN_PSEUDOGENE	Forward	Frame_3	1	1	2	3.63275	-	-
1623	retro_hsap_1623	ENSG00000229917	KNOWN_PSEUDOGENE	Forward	Frame_3	1	1	20	3.01777	-	-
1624	retro_hsap_1624	ENSG00000263179	KNOWN_PSEUDOGENE	-	-	-	-	194	2.31428	6	0.367908
1625	retro_hsap_1625	ENSG00000262470	KNOWN_PSEUDOGENE	-	-	-	-	44	1.97589	18	0.566162
1631	retro_hsap_1631	ENSG00000261457	KNOWN_PSEUDOGENE	-	-	-	-	1	1.4064	17	0.599232
1634	retro_hsap_1634	ENSG00000260012	KNOWN_PSEUDOGENE	-	-	-	-	159	2.78103	4	1.99686
1635	retro_hsap_1635	ENSG00000260033	KNOWN_PSEUDOGENE	-	-	-	-	41	3.78349	2	0.100975
1637	retro_hsap_1637	ENSG00000261282	KNOWN_PSEUDOGENE	-	-	-	-	0	0	9	2.96131
1639	retro_hsap_1639	ENSG00000234337	KNOWN_PSEUDOGENE	Forward	Frame_3	6	6	0	0	1	0.759285
1643	retro_hsap_1643	ENSG00000260828	KNOWN_PSEUDOGENE	Forward	Frame_1	1	1	58	2.03837	-	-
1646	retro_hsap_1646	ENSG00000261395	KNOWN_PSEUDOGENE	-	-	-	-	20	5.45031	3	0.65197
1647	retro_hsap_1647	ENSG00000260459	KNOWN_PSEUDOGENE	-	-	-	-	292	3.30934	1	0.049676
1648	retro_hsap_1648	ENSG00000244378	KNOWN_PSEUDOGENE	Forward	Frame_2	7	7	17	1.60379	-	-
1649	retro_hsap_1649	ENSG00000261774	KNOWN_PSEUDOGENE	-	-	-	-	41	3.19009	20	0.979378
1651	retro_hsap_1651	ENSG00000260471	KNOWN_PSEUDOGENE	Forward	Frame_3	2	2	1	1.66367	-	-
1652	retro_hsap_1652	ENSG00000262904	KNOWN_PSEUDOGENE	-	-	-	-	42	1.54557	17	1.72935
1654	retro_hsap_1654	ENSG00000260014	KNOWN_PSEUDOGENE	Forward	Frame_3	1	1	15	2.77769	6	0.499146
1655	retro_hsap_1655	ENSG00000243101	KNOWN_PSEUDOGENE	-	-	-	-	47	1.93082	1	0.403893
1658	retro_hsap_1658	ENSG00000243445	KNOWN_PSEUDOGENE	-	-	-	-	33	1.98311	20	1.2567
1661	retro_hsap_1661	ENSG00000262316	KNOWN_PSEUDOGENE	Forward	Frame_3	4	4	3	1.42727	-	-
1662	retro_hsap_1662	ENSG00000261612	KNOWN_PSEUDOGENE	-	-	-	-	1	3.3728	16	1.35044
1664	retro_hsap_1664	ENSG00000262636	KNOWN_PSEUDOGENE	-	-	-	-	92	4.88661	1	0.293704
1672	retro_hsap_1672	ENSG00000250982	KNOWN_PSEUDOGENE	-	-	-	-	3	1.64102	4	0.257417
1673	retro_hsap_1673	ENSG00000260082	KNOWN_PSEUDOGENE	-	-	-	-	2	1.42853	15	0.335493
1674	retro_hsap_1674	ENSG00000261614	KNOWN_PSEUDOGENE	-	-	-	-	0	0	22	0.710043
1676	retro_hsap_1676	ENSG00000260327	KNOWN_PSEUDOGENE	Forward	Frame_1	1	1	0	0	-	-
1677	retro_hsap_1677	ENSG00000261461	KNOWN_PSEUDOGENE	-	-	-	-	0	0	23	0.529143
1679	retro_hsap_1679	ENSG00000261010	KNOWN_PSEUDOGENE	-	-	-	-	5	1.96714	2	0.11632
1685	retro_hsap_1685	ENSG00000259856	KNOWN_PSEUDOGENE	-	-	-	-	338	4.69143	11	0.343016
1687	retro_hsap_1687	ENSG00000259918	KNOWN_PSEUDOGENE	-	-	-	-	74	2.98366	10	0.922588
1689	retro_hsap_1689	ENSG00000260298	KNOWN_PSEUDOGENE	Forward	Frame_1	5	5	0	0	-	-
1690	retro_hsap_1690	ENSG00000260939	KNOWN_PSEUDOGENE	Forward	Frame_3	1	1	1	1.47126	-	-
1692	retro_hsap_1692	ENSG00000260865	KNOWN_PSEUDOGENE	-	-	-	-	125	3.50153	5	0.458325
1693	retro_hsap_1693	ENSG00000260240	KNOWN_PSEUDOGENE	-	-	-	-	0	0	8	0.321734
1694	retro_hsap_1694	ENSG00000224631	KNOWN_PSEUDOGENE	Forward	Frame_3	1	1	0	0	7	0.975367
1695	retro_hsap_1695	ENSG00000241808	KNOWN_PSEUDOGENE	Forward	Frame_3	1	1	12	4.14527	-	-
1696	retro_hsap_1696	ENSG00000260668	KNOWN_PSEUDOGENE	-	-	-	-	1	2.10625	19	0.571517
1697	retro_hsap_1697	ENSG00000260860	KNOWN_PSEUDOGENE	-	-	-	-	8	2.75455	3	0.288059
1698	retro_hsap_1698	ENSG00000271129	KNOWN_PSEUDOGENE	-	-	-	-	5	2.11374	3	2.47215
1699	retro_hsap_1699	ENSG00000260290	KNOWN_PSEUDOGENE	-	-	-	-	0	0	23	0.66161
1700	retro_hsap_1700	ENSG00000283057	KNOWN_PSEUDOGENE	-	-	-	-	207	4.55891	18	1.2656
1701	retro_hsap_1701	ENSG00000263311	KNOWN_PSEUDOGENE	-	-	-	-	5	1.72443	10	0.414374
1702	retro_hsap_1702	ENSG00000263232	KNOWN_PSEUDOGENE	Forward	Frame_2	2	2	2	2.58591	21	1.0984
1702	retro_hsap_1702	ENSG00000263232	KNOWN_PSEUDOGENE	Forward	Frame_3	1	1	2	2.58591	21	1.0984
1703	retro_hsap_1703	ENSG00000270945	KNOWN_PSEUDOGENE	-	-	-	-	1	1.06355	1	0.181694
1704	retro_hsap_1704	ENSG00000213318	KNOWN_PSEUDOGENE	-	-	-	-	0	0	4	0.224879
1705	retro_hsap_1705	ENSG00000261424	KNOWN_PSEUDOGENE	Forward	Frame_1	1	1	11	1.54576	6	0.324699
1706	retro_hsap_1706	ENSG00000244485	KNOWN_PSEUDOGENE	-	-	-	-	4	1.50758	15	0.958277
1710	retro_hsap_1710	ENSG00000214259	KNOWN_PSEUDOGENE	-	-	-	-	0	0	3	0.462394
1711	retro_hsap_1711	ENSG00000262333	KNOWN_PSEUDOGENE	-	-	-	-	449	2.50736	1	0.2203
1713	retro_hsap_1713	ENSG00000262519	KNOWN_PSEUDOGENE	-	-	-	-	12	2.10579	8	0.584174
1716	retro_hsap_1716	ENSG00000263648	KNOWN_PSEUDOGENE	-	-	-	-	147	4.64324	20	1.31898
1718	retro_hsap_1718	ENSG00000179277	KNOWN_PSEUDOGENE	-	-	-	-	120	2.52183	1	0.0538577
1719	retro_hsap_1719	ENSG00000243686	KNOWN_PSEUDOGENE	-	-	-	-	159	2.61112	1	0.427434
1721	retro_hsap_1721	ENSG00000230865	KNOWN_PSEUDOGENE	-	-	-	-	6	1.74884	14	0.902084
1723	retro_hsap_1723	ENSG00000237382	KNOWN_PSEUDOGENE	-	-	-	-	35	3.1434	1	0.0456922
1724	retro_hsap_1724	ENSG00000230662	KNOWN_PSEUDOGENE	-	-	-	-	4	1.30087	2	0.162707
1726	retro_hsap_1726	ENSG00000174977	KNOWN_PSEUDOGENE	Forward	Frame_3	2	2	0	0	18	0.444014
1727	retro_hsap_1727	ENSG00000235672	KNOWN_PSEUDOGENE	-	-	-	-	40	2.23447	5	0.981047
1731	retro_hsap_1731	ENSG00000188013	KNOWN_PSEUDOGENE	Forward	Frame_3	3	3	28	2.03784	1	0.0560608
1732	retro_hsap_1732	ENSG00000235546	KNOWN_PSEUDOGENE	-	-	-	-	0	0	12	0.260135
1733	retro_hsap_1733	ENSG00000226549	KNOWN_PSEUDOGENE	-	-	-	-	0	0	20	0.956993
1735	retro_hsap_1735	ENSG00000239223	KNOWN_PSEUDOGENE	-	-	-	-	0	0	6	1.93516
1737	retro_hsap_1737	ENSG00000263266	KNOWN_PSEUDOGENE	-	-	-	-	19	2.28894	9	0.43695
1741	retro_hsap_1741	ENSG00000266876	KNOWN_PSEUDOGENE	Forward	Frame_3	3	3	0	0	15	0.450717
1742	retro_hsap_1742	ENSG00000264943	KNOWN_PSEUDOGENE	-	-	-	-	137	1.76638	1	0.231132
1747	retro_hsap_1747	ENSG00000243423	KNOWN_PSEUDOGENE	-	-	-	-	48	3.51959	1	0.026009
1749	retro_hsap_1749	ENSG00000267046	KNOWN_PSEUDOGENE	Forward	Frame_2	1	1	18	4.85096	1	0.0802981
1754	retro_hsap_1754	ENSG00000267185	KNOWN_PSEUDOGENE	-	-	-	-	163	1.74157	1	0.0687736
1758	retro_hsap_1758	ENSG00000267681	KNOWN_PSEUDOGENE	-	-	-	-	502	4.48968	1	0.102838
1759	retro_hsap_1759	ENSG00000237888	KNOWN_PSEUDOGENE	Forward	Frame_3	2	2	5	1.9505	-	-
1763	retro_hsap_1763	ENSG00000270781	KNOWN_PSEUDOGENE	-	-	-	-	8	2.54874	4	0.0778742
1764	retro_hsap_1764	ENSG00000251550	KNOWN_PSEUDOGENE	-	-	-	-	552	4.6994	11	0.327636
1765	retro_hsap_1765	ENSG00000235183	KNOWN_PSEUDOGENE	-	-	-	-	132	3.97224	10	0.377074
1766	retro_hsap_1766	ENSG00000249176	KNOWN_PSEUDOGENE	-	-	-	-	2	3.72917	16	0.736231
1770	retro_hsap_1770	ENSG00000261192	KNOWN_PSEUDOGENE	-	-	-	-	1	1.15449	16	0.407924
1772	retro_hsap_1772	ENSG00000270264	KNOWN_PSEUDOGENE	-	-	-	-	86	3.94788	22	1.31783
1773	retro_hsap_1773	ENSG00000270553	KNOWN_PSEUDOGENE	-	-	-	-	76	2.89877	21	1.58405
1775	retro_hsap_1775	ENSG00000227694	KNOWN_PSEUDOGENE	-	-	-	-	5	2.96203	1	0.0282893
1777	retro_hsap_1777	ENSG00000239809	KNOWN_PSEUDOGENE	-	-	-	-	1	13.6677	23	1.10056
1780	retro_hsap_1780	ENSG00000270870	KNOWN_PSEUDOGENE	-	-	-	-	14	1.69249	2	0.574975
1781	retro_hsap_1781	ENSG00000266707	KNOWN_PSEUDOGENE	-	-	-	-	0	0	21	1.04024
1784	retro_hsap_1784	ENSG00000267203	KNOWN_PSEUDOGENE	-	-	-	-	185	3.26656	2	0.0486397
1785	retro_hsap_1785	ENSG00000267170	KNOWN_PSEUDOGENE	-	-	-	-	5	2.55974	17	2.53069
1786	retro_hsap_1786	ENSG00000228118	KNOWN_PSEUDOGENE	Forward	Frame_3	7	5	1	1.01466	22	2.20199
1788	retro_hsap_1788	ENSG00000267679	KNOWN_PSEUDOGENE	-	-	-	-	56	1.75363	1	0.205996
1794	retro_hsap_1794	ENSG00000108958	KNOWN_PSEUDOGENE	-	-	-	-	3	1.81743	14	1.89043
1795	retro_hsap_1795	ENSG00000262402	KNOWN_PSEUDOGENE	-	-	-	-	93	3.35861	13	0.236454
1796	retro_hsap_1796	ENSG00000262953	KNOWN_PSEUDOGENE	-	-	-	-	0	0	7	1.42077
1797	retro_hsap_1797	ENSG00000213939	KNOWN_PSEUDOGENE	-	-	-	-	117	2.05757	2	0.78142
1799	retro_hsap_1799	ENSG00000282980	KNOWN_PSEUDOGENE	-	-	-	-	16	2.03691	7	0.135139
1801	retro_hsap_1801	ENSG00000271002	KNOWN_PSEUDOGENE	-	-	-	-	18	2.73664	14	1.89428
1803	retro_hsap_1803	ENSG00000264176	KNOWN_PSEUDOGENE	-	-	-	-	177	4.25548	19	1.21831
1806	retro_hsap_1806	ENSG00000230897	KNOWN_PSEUDOGENE	Forward	Frame_3	1	1	5	1.44671	1	0.241328
1807	retro_hsap_1807	ENSG00000226156	KNOWN_PSEUDOGENE	Forward	Frame_3	1	1	2	1.25895	-	-
1808	retro_hsap_1808	ENSG00000233966	KNOWN_PSEUDOGENE	Forward	Frame_3	1	1	85	4.87337	17	0.452527
1809	retro_hsap_1809	ENSG00000235554	KNOWN_PSEUDOGENE	-	-	-	-	0	0	22	0.793678
1810	retro_hsap_1810	ENSG00000215030	KNOWN_PSEUDOGENE	Forward	Frame_3	1	1	14	3.56893	17	0.310509
1812	retro_hsap_1812	ENSG00000189343	KNOWN_PSEUDOGENE	Forward	Frame_1	1	1	0	0	4	0.200798
1813	retro_hsap_1813	ENSG00000229586	KNOWN_PSEUDOGENE	-	-	-	-	8	3.27285	6	0.418693
1814	retro_hsap_1814	ENSG00000265790	KNOWN_PSEUDOGENE	Forward	Frame_1	1	1	42	3.30646	3	0.692369
1816	retro_hsap_1816	ENSG00000265646	KNOWN_PSEUDOGENE	-	-	-	-	11	6.9842	22	0.671359
1817	retro_hsap_1817	ENSG00000265683	KNOWN_PSEUDOGENE	-	-	-	-	306	3.31672	3	0.0524979
1818	retro_hsap_1818	ENSG00000265480	KNOWN_PSEUDOGENE	Forward	Frame_2	2	2	1	3.46709	1	0.0502779
1819	retro_hsap_1819	ENSG00000178082	KNOWN_PSEUDOGENE	-	-	-	-	2	1.2094	8	0.779472
1820	retro_hsap_1820	ENSG00000265574	KNOWN_PSEUDOGENE	-	-	-	-	4	2.79684	20	0.294042
1821	retro_hsap_1821	ENSG00000266282	KNOWN_PSEUDOGENE	-	-	-	-	51	3.49113	22	1.11555
1822	retro_hsap_1822	-	NOVEL	-	-	-	-			8	0.169731
1823	retro_hsap_1823	ENSG00000226049	KNOWN_PSEUDOGENE	-	-	-	-	39	6.70417	5	0.106847
1825	retro_hsap_1825	ENSG00000267315	KNOWN_PSEUDOGENE	-	-	-	-	2	3.30565	22	0.747885
1826	retro_hsap_1826	ENSG00000267312	KNOWN_PSEUDOGENE	-	-	-	-	14	3.33625	20	1.10946
1828	retro_hsap_1828	ENSG00000267592	KNOWN_PSEUDOGENE	-	-	-	-	73	4.58802	12	0.586659
1835	retro_hsap_1835	ENSG00000267340	KNOWN_PSEUDOGENE	-	-	-	-	496	5.8753	4	0.0784926
1838	retro_hsap_1838	ENSG00000239291	KNOWN_PSEUDOGENE	Forward	Frame_2	4	4	123	2.59944	1	0.162868
1843	retro_hsap_1843	ENSG00000229944	KNOWN_PSEUDOGENE	-	-	-	-	4	1.92849	10	1.28115
1844	retro_hsap_1844	ENSG00000187504	KNOWN_PSEUDOGENE	Forward	Frame_3	2	2	0	0	-	-
1845	retro_hsap_1845	ENSG00000233380	KNOWN_PSEUDOGENE	Forward	Frame_3	2	2	0	0	-	-
1847	retro_hsap_1847	ENSG00000266648	KNOWN_PSEUDOGENE	-	-	-	-	2	1.12023	2	0.212731
1848	retro_hsap_1848	ENSG00000266826	KNOWN_PSEUDOGENE	Forward	Frame_3	1	1	1	1.26588	-	-
1849	retro_hsap_1849	ENSG00000280852	KNOWN_PSEUDOGENE	-	-	-	-	141	3.087	19	0.854645
1852	retro_hsap_1852	ENSG00000266066	KNOWN_PSEUDOGENE	-	-	-	-	2	1.24701	7	0.100579
1854	retro_hsap_1854	ENSG00000271919	KNOWN_PSEUDOGENE	-	-	-	-	47	2.13909	1	0.497172
1855	retro_hsap_1855	ENSG00000270587	KNOWN_PSEUDOGENE	Forward	Frame_1	1	1	218	2.06278	-	-
1855	retro_hsap_1855	ENSG00000270587	KNOWN_PSEUDOGENE	Forward	Frame_3	2	2	218	2.06278	-	-
1857	retro_hsap_1857	ENSG00000270714	KNOWN_PSEUDOGENE	-	-	-	-	9	2.34736	3	0.0976528
1858	retro_hsap_1858	-	NOVEL	-	-	-	-			10	0.550539
1859	retro_hsap_1859	ENSG00000267352	KNOWN_PSEUDOGENE	-	-	-	-	20	2.65714	14	0.265138
1860	retro_hsap_1860	ENSG00000266501	KNOWN_PSEUDOGENE	-	-	-	-	36	3.21236	21	0.664148
1861	retro_hsap_1861	ENSG00000265469	KNOWN_PSEUDOGENE	Forward	Frame_3	2	2	8	6.55513	-	-
1862	retro_hsap_1862	ENSG00000242931	KNOWN_PSEUDOGENE	-	-	-	-	7	1.81643	1	0.0422772
1865	retro_hsap_1865	ENSG00000232083	KNOWN_PSEUDOGENE	Forward	Frame_3	4	4	30	2.66117	1	0.0323044
1866	retro_hsap_1866	ENSG00000264186	KNOWN_PSEUDOGENE	-	-	-	-	4	9.09326	1	0.109887
1868	retro_hsap_1868	ENSG00000242058	KNOWN_PSEUDOGENE	Forward	Frame_1	1	1	0	0	-	-
1875	retro_hsap_1875	ENSG00000263846	KNOWN_PSEUDOGENE	-	-	-	-	5	1.43491	21	0.493783
1876	retro_hsap_1876	ENSG00000266296	KNOWN_PSEUDOGENE	-	-	-	-	0	0	17	0.291917
1877	retro_hsap_1877	ENSG00000265273	KNOWN_PSEUDOGENE	-	-	-	-	0	0	22	0.981842
1878	retro_hsap_1878	ENSG00000260389	KNOWN_PSEUDOGENE	-	-	-	-	0	0	7	0.174905
1882	retro_hsap_1882	ENSG00000267293	KNOWN_PSEUDOGENE	-	-	-	-	9	2.66004	17	0.727044
1883	retro_hsap_1883	ENSG00000240983	KNOWN_PSEUDOGENE	-	-	-	-	9	1.77619	15	2.35716
1884	retro_hsap_1884	ENSG00000267156	KNOWN_PSEUDOGENE	-	-	-	-	3	6.71952	11	0.272724
1885	retro_hsap_1885	ENSG00000266984	KNOWN_PSEUDOGENE	-	-	-	-	0	0	3	0.0421519
1890	retro_hsap_1890	ENSG00000267066	KNOWN_PSEUDOGENE	-	-	-	-	0	0	12	1.84834
1892	retro_hsap_1892	ENSG00000267620	KNOWN_PSEUDOGENE	-	-	-	-	0	0	12	0.189839
1894	retro_hsap_1894	ENSG00000266920	KNOWN_PSEUDOGENE	-	-	-	-	0	0	1	0.977765
1898	retro_hsap_1898	ENSG00000263733	KNOWN_PSEUDOGENE	-	-	-	-	3	1.14134	1	1.41061
1900	retro_hsap_1900	ENSG00000265417	KNOWN_PSEUDOGENE	-	-	-	-	50	2.19794	15	0.641507
1902	retro_hsap_1902	ENSG00000266405	KNOWN_PSEUDOGENE	-	-	-	-	81	1.67754	6	0.214892
1903	retro_hsap_1903	ENSG00000263606	KNOWN_PSEUDOGENE	-	-	-	-	94	2.88657	11	0.398067
1905	retro_hsap_1905	ENSG00000235552	KNOWN_PSEUDOGENE	-	-	-	-	0	0	1	0.156531
1910	retro_hsap_1910	ENSG00000264311	KNOWN_PSEUDOGENE	-	-	-	-	5	2.95119	1	0.0303448
1911	retro_hsap_1911	ENSG00000267533	KNOWN_PSEUDOGENE	-	-	-	-	0	0	16	0.163897
1913	retro_hsap_1913	ENSG00000267116	KNOWN_PSEUDOGENE	-	-	-	-	3	2.24957	1	2.76439
1914	retro_hsap_1914	ENSG00000267656	KNOWN_PSEUDOGENE	-	-	-	-	31	1.45606	14	1.09493
1916	retro_hsap_1916	ENSG00000265437	KNOWN_PSEUDOGENE	Forward	Frame_3	2	2	0	0	-	-
1917	retro_hsap_1917	ENSG00000187589	KNOWN_PSEUDOGENE	Forward	Frame_3	1	1	0	0	-	-
1919	retro_hsap_1919	ENSG00000264570	KNOWN_PSEUDOGENE	Forward	Frame_2	1	1	1	1.04288	-	-
1922	retro_hsap_1922	ENSG00000265939	KNOWN_PSEUDOGENE	-	-	-	-	82	2.60223	1	0.0825618
1924	retro_hsap_1924	ENSG00000267301	KNOWN_PSEUDOGENE	Forward	Frame_3	1	1	7	3.58525	1	0.0407371
1926	retro_hsap_1926	ENSG00000229248	KNOWN_PSEUDOGENE	Forward	Frame_3	3	3	0	0	-	-
1927	retro_hsap_1927	ENSG00000188985	KNOWN_PSEUDOGENE	-	-	-	-	369	18.0118	4	0.853163
1928	retro_hsap_1928	ENSG00000263829	KNOWN_PSEUDOGENE	-	-	-	-	13	2.01614	2	0.0543076
1929	retro_hsap_1929	ENSG00000266184	KNOWN_PSEUDOGENE	-	-	-	-	0	0	21	0.921263
1937	retro_hsap_1937	ENSG00000175886	KNOWN_PSEUDOGENE	Forward	Frame_3	2	2	10	1.84738	1	0.0343186
1939	retro_hsap_1939	ENSG00000265182	KNOWN_PSEUDOGENE	Forward	Frame_2	3	3	0	0	12	0.299493
1940	retro_hsap_1940	ENSG00000267717	KNOWN_PSEUDOGENE	-	-	-	-	4	2.11726	1	1.24162
1943	retro_hsap_1943	ENSG00000264350	KNOWN_PSEUDOGENE	-	-	-	-	0	0	6	0.8649
1944	retro_hsap_1944	ENSG00000256704	KNOWN_PSEUDOGENE	-	-	-	-	1	1.98638	2	0.186483
1945	retro_hsap_1945	ENSG00000267742	KNOWN_PSEUDOGENE	-	-	-	-	1	1.45579	12	0.383326
1947	retro_hsap_1947	ENSG00000243256	KNOWN_PSEUDOGENE	-	-	-	-	20	3.29196	14	1.83067
1949	retro_hsap_1949	ENSG00000267430	KNOWN_PSEUDOGENE	-	-	-	-	64	2.38133	6	0.548748
1951	retro_hsap_1951	ENSG00000260747	KNOWN_PSEUDOGENE	-	-	-	-	2	1.66514	12	0.8203
1952	retro_hsap_1952	ENSG00000235297	KNOWN_PSEUDOGENE	-	-	-	-	0	0	23	0.736161
1953	retro_hsap_1953	ENSG00000213726	KNOWN_PSEUDOGENE	Forward	Frame_3	5	4	1	1.23834	-	-
1954	retro_hsap_1954	ENSG00000267736	KNOWN_PSEUDOGENE	-	-	-	-	4	2.01438	20	1.36234
1957	retro_hsap_1957	ENSG00000268785	KNOWN_PSEUDOGENE	-	-	-	-	81	1.98166	1	0.200858
1959	retro_hsap_1959	ENSG00000267332	KNOWN_PSEUDOGENE	-	-	-	-	0	0	2	0.167855
1962	retro_hsap_1962	ENSG00000213303	KNOWN_PSEUDOGENE	-	-	-	-	137	2.98715	1	0.0570624
1963	retro_hsap_1963	ENSG00000237273	KNOWN_PSEUDOGENE	Forward	Frame_3	1	1	50	2.22123	-	-
1964	retro_hsap_1964	ENSG00000213293	KNOWN_PSEUDOGENE	-	-	-	-	16	1.94079	12	0.942381
1965	retro_hsap_1965	ENSG00000234750	KNOWN_PSEUDOGENE	-	-	-	-	98	1.9114	1	0.0829714
1966	retro_hsap_1966	ENSG00000213290	KNOWN_PSEUDOGENE	Forward	Frame_2	9	9	0	0	22	0.945978
1966	retro_hsap_1966	ENSG00000213290	KNOWN_PSEUDOGENE	Forward	Frame_3	3	3	0	0	22	0.945978
1967	retro_hsap_1967	ENSG00000240616	KNOWN_PSEUDOGENE	-	-	-	-	173	1.64043	7	0.949978
1968	retro_hsap_1968	ENSG00000224543	KNOWN_PSEUDOGENE	-	-	-	-	323	2.7763	2	0.0640147
1969	retro_hsap_1969	ENSG00000256210	KNOWN_PSEUDOGENE	-	-	-	-	7	1.44675	23	0.766495
1972	retro_hsap_1972	ENSG00000273654	KNOWN_PSEUDOGENE	-	-	-	-	10	1.48661	22	0.882651
1973	retro_hsap_1973	ENSG00000268623	KNOWN_PSEUDOGENE	Forward	Frame_1	2	2	0	0	-	-
1974	retro_hsap_1974	ENSG00000243455	KNOWN_PSEUDOGENE	Forward	Frame_3	1	1	0	0	-	-
1977	retro_hsap_1977	ENSG00000224864	KNOWN_PSEUDOGENE	-	-	-	-	7	2.56049	10	0.826168
1978	retro_hsap_1978	ENSG00000213985	KNOWN_PSEUDOGENE	-	-	-	-	0	0	22	0.965488
1982	retro_hsap_1982	ENSG00000242291	KNOWN_PSEUDOGENE	Forward	Frame_3	2	2	2	1.15037	-	-
1987	retro_hsap_1987	ENSG00000241282	KNOWN_PSEUDOGENE	-	-	-	-	3	1.24957	2	1.31658
1989	retro_hsap_1989	ENSG00000268105	KNOWN_PSEUDOGENE	-	-	-	-	22	2.04769	2	0.270414
1994	retro_hsap_1994	ENSG00000243864	KNOWN_PSEUDOGENE	Forward	Frame_3	1	1	0	0	-	-
1996	retro_hsap_1996	ENSG00000271666	KNOWN_PSEUDOGENE	Forward	Frame_3	1	1	2	1.74573	-	-
1998	retro_hsap_1998	ENSG00000243297	KNOWN_PSEUDOGENE	-	-	-	-	30	2.46335	5	1.0072
2004	retro_hsap_2004	ENSG00000267346	KNOWN_PSEUDOGENE	-	-	-	-	63	2.38049	1	0.143984
2009	retro_hsap_2009	ENSG00000243680	KNOWN_PSEUDOGENE	-	-	-	-	27	3.96177	10	0.565743
2010	retro_hsap_2010	ENSG00000268282	KNOWN_PSEUDOGENE	-	-	-	-	0	0	15	0.353811
2011	retro_hsap_2011	ENSG00000241015	KNOWN_PSEUDOGENE	-	-	-	-	727	4.45261	1	0.28133
2013	retro_hsap_2013	ENSG00000269608	KNOWN_PSEUDOGENE	Forward	Frame_3	1	1	1	2.32748	-	-
2017	retro_hsap_2017	ENSG00000268379	KNOWN_PSEUDOGENE	-	-	-	-	4	1.35271	14	0.555749
2019	retro_hsap_2019	ENSG00000268660	KNOWN_PSEUDOGENE	-	-	-	-	1	1.24445	11	0.316324
2020	retro_hsap_2020	ENSG00000213013	KNOWN_PSEUDOGENE	Forward	Frame_3	2	2	45	2.20034	-	-
2022	retro_hsap_2022	ENSG00000233270	KNOWN_PSEUDOGENE	Forward	Frame_3	1	1	204	1.92457	5	0.316079
2023	retro_hsap_2023	ENSG00000269153	KNOWN_PSEUDOGENE	Forward	Frame_2	2	2	0	0	9	0.365078
2025	retro_hsap_2025	ENSG00000270614	KNOWN_PSEUDOGENE	-	-	-	-	111	2.52377	3	0.436355
2026	retro_hsap_2026	ENSG00000239830	KNOWN_PSEUDOGENE	-	-	-	-	3	2.14557	7	1.01848
2030	retro_hsap_2030	ENSG00000178464	KNOWN_PSEUDOGENE	Forward	Frame_3	2	2	2	1.58	4	0.300452
2032	retro_hsap_2032	ENSG00000267056	KNOWN_PSEUDOGENE	-	-	-	-	132	2.10595	1	0.059944
2033	retro_hsap_2033	ENSG00000267178	KNOWN_PSEUDOGENE	-	-	-	-	15	3.33672	12	0.340696
2034	retro_hsap_2034	ENSG00000240673	KNOWN_PSEUDOGENE	-	-	-	-	5	2.40226	1	0.205474
2037	retro_hsap_2037	ENSG00000240522	KNOWN_PSEUDOGENE	-	-	-	-	338	2.39921	1	0.142845
2041	retro_hsap_2041	ENSG00000236312	KNOWN_PSEUDOGENE	Forward	Frame_3	2	2	2	2.34127	1	0.0854952
2045	retro_hsap_2045	ENSG00000267920	KNOWN_PSEUDOGENE	-	-	-	-	13	2.30098	19	0.967014
2047	retro_hsap_2047	ENSG00000267323	KNOWN_PSEUDOGENE	-	-	-	-	25	1.92112	15	0.357376
2048	retro_hsap_2048	ENSG00000242100	KNOWN_PSEUDOGENE	-	-	-	-	119	2.7853	1	0.0228118
2049	retro_hsap_2049	ENSG00000266899	KNOWN_PSEUDOGENE	-	-	-	-	0	0	12	0.781577
2055	retro_hsap_2055	ENSG00000267319	KNOWN_PSEUDOGENE	-	-	-	-	8	2.22705	11	0.455697
2057	retro_hsap_2057	ENSG00000213926	KNOWN_PSEUDOGENE	Forward	Frame_3	1	1	6	2.69502	-	-
2058	retro_hsap_2058	ENSG00000187534	KNOWN_PSEUDOGENE	-	-	-	-	2	1.20834	9	0.419332
2059	retro_hsap_2059	ENSG00000269069	KNOWN_PSEUDOGENE	Forward	Frame_1	1	1	21	2.58678	10	0.365243
2060	retro_hsap_2060	ENSG00000269800	KNOWN_PSEUDOGENE	-	-	-	-	5	2.61523	9	0.119241
2063	retro_hsap_2063	ENSG00000269374	KNOWN_PSEUDOGENE	Forward	Frame_3	1	1	102	1.86315	17	0.819885
2065	retro_hsap_2065	ENSG00000228674	KNOWN_PSEUDOGENE	Forward	Frame_3	1	1	2	3.33502	-	-
2066	retro_hsap_2066	ENSG00000270248	KNOWN_PSEUDOGENE	-	-	-	-	40	2.24992	14	0.572517
2068	retro_hsap_2068	ENSG00000267809	KNOWN_PSEUDOGENE	Forward	Frame_2	6	6	69	1.38948	23	0.543402
2070	retro_hsap_2070	ENSG00000242411	KNOWN_PSEUDOGENE	Forward	Frame_3	1	1	0	0	1	0.205476
2071	retro_hsap_2071	ENSG00000268723	KNOWN_PSEUDOGENE	-	-	-	-	11	3.30554	15	0.395592
2075	retro_hsap_2075	-	NOVEL	-	-	-	-			4	0.301345
2078	retro_hsap_2078	-	NOVEL	Forward	Frame_2	1	1			-	-
2081	retro_hsap_2081	-	NOVEL	-	-	-	-			1	0.0204393
2082	retro_hsap_2082	ENSG00000232963	KNOWN_PSEUDOGENE	Forward	Frame_3	1	1	50	3.94053	-	-
2084	retro_hsap_2084	ENSG00000217643	KNOWN_PSEUDOGENE	-	-	-	-	86	2.82847	6	0.40834
2085	retro_hsap_2085	ENSG00000237629	KNOWN_PSEUDOGENE	-	-	-	-	4	2.4763	2	0.144544
2086	retro_hsap_2086	ENSG00000237951	KNOWN_PSEUDOGENE	-	-	-	-	0	0	12	1.70948
2089	retro_hsap_2089	ENSG00000229816	KNOWN_PSEUDOGENE	-	-	-	-	246	1.79549	10	0.18581
2090	retro_hsap_2090	ENSG00000238038	KNOWN_PSEUDOGENE	-	-	-	-	88	7.30544	3	0.629707
2092	retro_hsap_2092	ENSG00000225402	KNOWN_PSEUDOGENE	Forward	Frame_3	1	1	8	1.48445	23	1.16019
2095	retro_hsap_2095	ENSG00000213553	KNOWN_PSEUDOGENE	Forward	Frame_3	2	2	0	0	3	0.136452
2097	retro_hsap_2097	ENSG00000236090	KNOWN_PSEUDOGENE	-	-	-	-	2	1.23326	2	3.75638
2100	retro_hsap_2100	ENSG00000231848	KNOWN_PSEUDOGENE	-	-	-	-	1	3.74207	21	0.841131
2102	retro_hsap_2102	ENSG00000204993	KNOWN_PSEUDOGENE	-	-	-	-	0	0	3	0.504025
2106	retro_hsap_2106	ENSG00000233426	KNOWN_PSEUDOGENE	-	-	-	-	2	2.09401	16	0.606264
2108	retro_hsap_2108	ENSG00000213495	KNOWN_PSEUDOGENE	Forward	Frame_3	1	1	0	0	-	-
2112	retro_hsap_2112	ENSG00000234488	KNOWN_PSEUDOGENE	Forward	Frame_3	1	1	2	2.67398	11	0.489703
2114	retro_hsap_2114	ENSG00000172974	KNOWN_PSEUDOGENE	-	-	-	-	3	1.36887	21	0.640236
2118	retro_hsap_2118	ENSG00000226860	KNOWN_PSEUDOGENE	-	-	-	-	1	1.02761	8	2.08732
2119	retro_hsap_2119	ENSG00000168129	KNOWN_PSEUDOGENE	Forward	Frame_3	1	1	2	9.55467	-	-
2122	retro_hsap_2122	ENSG00000182814	KNOWN_PSEUDOGENE	Forward	Frame_1	1	1	13	1.17205	2	0.0777681
2128	retro_hsap_2128	ENSG00000231635	KNOWN_PSEUDOGENE	-	-	-	-	0	0	6	2.38695
2129	retro_hsap_2129	ENSG00000238029	KNOWN_PSEUDOGENE	-	-	-	-	0	0	1	0.0320265
2130	retro_hsap_2130	ENSG00000204637	KNOWN_PSEUDOGENE	Forward	Frame_3	2	2	0	0	2	0.21684
2133	retro_hsap_2133	ENSG00000236596	KNOWN_PSEUDOGENE	Forward	Frame_3	2	2	0	0	1	1.08982
2137	retro_hsap_2137	ENSG00000227513	KNOWN_PSEUDOGENE	Forward	Frame_3	1	1	0	0	13	0.320637
2141	retro_hsap_2141	ENSG00000233370	KNOWN_PSEUDOGENE	-	-	-	-	1	1.07837	10	0.588653
2143	retro_hsap_2143	ENSG00000236330	KNOWN_PSEUDOGENE	-	-	-	-	7	1.6781	1	0.0332955
2144	retro_hsap_2144	ENSG00000223973	KNOWN_PSEUDOGENE	-	-	-	-	34	1.98945	1	0.0211476
2147	retro_hsap_2147	ENSG00000227368	KNOWN_PSEUDOGENE	-	-	-	-	9	7.80272	2	0.573558
2148	retro_hsap_2148	ENSG00000144158	KNOWN_PSEUDOGENE	Forward	Frame_3	1	1	4	1.55887	19	0.839013
2152	retro_hsap_2152	ENSG00000229758	KNOWN_PSEUDOGENE	-	-	-	-	32	2.25008	13	0.446906
2157	retro_hsap_2157	ENSG00000226915	KNOWN_PSEUDOGENE	-	-	-	-	0	0	1	0.0835843
2161	retro_hsap_2161	ENSG00000237939	KNOWN_PSEUDOGENE	-	-	-	-	14	2.10897	16	0.990031
2162	retro_hsap_2162	ENSG00000235232	KNOWN_PSEUDOGENE	-	-	-	-	0	0	6	2.72424
2167	retro_hsap_2167	ENSG00000213201	KNOWN_PSEUDOGENE	Forward	Frame_3	6	6	0	0	-	-
2168	retro_hsap_2168	ENSG00000213197	KNOWN_PSEUDOGENE	-	-	-	-	105	3.09842	4	0.116313
2169	retro_hsap_2169	ENSG00000214024	KNOWN_PSEUDOGENE	Forward	Frame_2	1	1	4	2.98836	-	-
2171	retro_hsap_2171	ENSG00000231158	KNOWN_PSEUDOGENE	-	-	-	-	2	1.81223	8	0.289308
2173	retro_hsap_2173	ENSG00000213189	KNOWN_PSEUDOGENE	-	-	-	-	510	20.5212	12	0.730492
2176	retro_hsap_2176	ENSG00000128692	KNOWN_PSEUDOGENE	Forward	Frame_3	1	1	3	2.97249	14	0.440591
2177	retro_hsap_2177	ENSG00000234061	KNOWN_PSEUDOGENE	-	-	-	-	128	2.05071	15	1.93284
2179	retro_hsap_2179	ENSG00000179997	KNOWN_PSEUDOGENE	Forward	Frame_3	2	2	9	2.72613	20	1.45169
2183	retro_hsap_2183	ENSG00000238082	KNOWN_PSEUDOGENE	-	-	-	-	11	1.96532	15	0.454513
2185	retro_hsap_2185	ENSG00000213126	KNOWN_PSEUDOGENE	-	-	-	-	2	1.05296	15	0.504028
2186	retro_hsap_2186	ENSG00000223873	KNOWN_PSEUDOGENE	-	-	-	-	0	0	18	1.33344
2187	retro_hsap_2187	ENSG00000213120	KNOWN_PSEUDOGENE	-	-	-	-	2	2.04717	1	0.112948
2188	retro_hsap_2188	ENSG00000227692	KNOWN_PSEUDOGENE	-	-	-	-	217	1.88603	5	1.9078
2190	retro_hsap_2190	ENSG00000213115	KNOWN_PSEUDOGENE	Reverse	Frame_1	3	3	7	3.92249	2	0.213744
2191	retro_hsap_2191	-	NOVEL	-	-	-	-			11	0.413725
2195	retro_hsap_2195	ENSG00000230482	KNOWN_PSEUDOGENE	-	-	-	-	43	4.39153	10	0.949567
2197	retro_hsap_2197	ENSG00000225695	KNOWN_PSEUDOGENE	-	-	-	-	7	1.73623	2	0.0769501
2199	retro_hsap_2199	ENSG00000227890	KNOWN_PSEUDOGENE	-	-	-	-	0	0	21	1.10697
2200	retro_hsap_2200	ENSG00000236047	KNOWN_PSEUDOGENE	-	-	-	-	112	3.24063	1	0.0266484
2207	retro_hsap_2207	ENSG00000231254	KNOWN_PSEUDOGENE	Forward	Frame_3	7	7	7	2.35503	-	-
2208	retro_hsap_2208	ENSG00000177261	KNOWN_PSEUDOGENE	Forward	Frame_2	2	2	2	2.04858	-	-
2209	retro_hsap_2209	ENSG00000230580	KNOWN_PSEUDOGENE	-	-	-	-	2	2.44137	1	0.289414
2212	retro_hsap_2212	ENSG00000226726	KNOWN_PSEUDOGENE	-	-	-	-	45	3.61788	3	0.743752
2213	retro_hsap_2213	ENSG00000230406	KNOWN_PSEUDOGENE	Forward	Frame_3	7	7	1	1.38363	-	-
2214	retro_hsap_2214	ENSG00000226666	KNOWN_PSEUDOGENE	-	-	-	-	2	1.80126	23	1.04501
2215	retro_hsap_2215	ENSG00000235225	KNOWN_PSEUDOGENE	Forward	Frame_3	2	2	8	1.39512	2	0.142665
2216	retro_hsap_2216	ENSG00000226539	KNOWN_PSEUDOGENE	-	-	-	-	42	1.96706	15	0.803499
2218	retro_hsap_2218	ENSG00000235993	KNOWN_PSEUDOGENE	-	-	-	-	9	1.94863	5	1.16453
2219	retro_hsap_2219	ENSG00000250011	KNOWN_PSEUDOGENE	-	-	-	-	165	3.04614	8	0.188008
2224	retro_hsap_2224	ENSG00000224232	KNOWN_PSEUDOGENE	Forward	Frame_3	2	2	13	2.11371	3	0.917706
2227	retro_hsap_2227	ENSG00000213774	KNOWN_PSEUDOGENE	-	-	-	-	22	3.07736	5	0.682328
2229	retro_hsap_2229	ENSG00000223640	KNOWN_PSEUDOGENE	-	-	-	-	0	0	2	0.187862
2231	retro_hsap_2231	ENSG00000235411	KNOWN_PSEUDOGENE	-	-	-	-	10	1.55247	22	0.670689
2232	retro_hsap_2232	ENSG00000279307	KNOWN_PSEUDOGENE	Forward	Frame_3	1	1	0	0	14	0.474901
2235	retro_hsap_2235	ENSG00000224464	KNOWN_PSEUDOGENE	-	-	-	-	42	2.10906	1	0.0202703
2236	retro_hsap_2236	ENSG00000229593	KNOWN_PSEUDOGENE	-	-	-	-	1	1.02073	3	0.0950909
2239	retro_hsap_2239	ENSG00000225024	KNOWN_PSEUDOGENE	-	-	-	-	5	3.77498	1	0.167331
2240	retro_hsap_2240	ENSG00000213453	KNOWN_PSEUDOGENE	-	-	-	-	90	1.92923	3	0.385161
2242	retro_hsap_2242	ENSG00000237007	KNOWN_PSEUDOGENE	Forward	Frame_2	1	1	2	1.22242	-	-
2243	retro_hsap_2243	ENSG00000235064	KNOWN_PSEUDOGENE	-	-	-	-	5	4.55876	7	0.126017
2244	retro_hsap_2244	ENSG00000196085	KNOWN_PSEUDOGENE	-	-	-	-	4	18.7516	5	2.25129
2247	retro_hsap_2247	ENSG00000223922	KNOWN_PSEUDOGENE	-	-	-	-	7	1.90965	1	0.036342
2249	retro_hsap_2249	ENSG00000236533	KNOWN_PSEUDOGENE	Forward	Frame_3	6	6	9	3.03344	-	-
2250	retro_hsap_2250	ENSG00000232526	KNOWN_PSEUDOGENE	Forward	Frame_3	1	1	16	2.64784	-	-
2252	retro_hsap_2252	ENSG00000232202	KNOWN_PSEUDOGENE	-	-	-	-	2	1.13271	1	0.0246324
2253	retro_hsap_2253	ENSG00000233829	KNOWN_PSEUDOGENE	-	-	-	-	105	4.37024	1	0.0923793
2254	retro_hsap_2254	ENSG00000230979	KNOWN_PSEUDOGENE	Forward	Frame_3	1	1	0	0	-	-
2257	retro_hsap_2257	ENSG00000226366	KNOWN_PSEUDOGENE	-	-	-	-	0	0	1	1.09021
2259	retro_hsap_2259	ENSG00000233594	KNOWN_PSEUDOGENE	Forward	Frame_2	1	1	0	0	1	0.122423
2262	retro_hsap_2262	ENSG00000231043	KNOWN_PSEUDOGENE	-	-	-	-	139	17.1464	23	0.593199
2263	retro_hsap_2263	ENSG00000271707	KNOWN_PSEUDOGENE	Forward	Frame_3	6	5	0	0	22	1.41113
2271	retro_hsap_2271	ENSG00000236148	KNOWN_PSEUDOGENE	Forward	Frame_3	5	5	2	1.21679	-	-
2273	retro_hsap_2273	ENSG00000237979	KNOWN_PSEUDOGENE	-	-	-	-	3	3.31061	1	0.201435
2274	retro_hsap_2274	ENSG00000232228	KNOWN_PSEUDOGENE	-	-	-	-	91	3.58687	1	0.0411168
2275	retro_hsap_2275	ENSG00000231386	KNOWN_PSEUDOGENE	-	-	-	-	2	2.15503	12	0.731238
2277	retro_hsap_2277	ENSG00000233155	KNOWN_PSEUDOGENE	-	-	-	-	44	2.26279	4	0.347552
2280	retro_hsap_2280	ENSG00000226247	KNOWN_PSEUDOGENE	-	-	-	-	120	4.26254	22	0.561764
2282	retro_hsap_2282	ENSG00000228209	KNOWN_PSEUDOGENE	Forward	Frame_3	3	3	2	1.86481	-	-
2283	retro_hsap_2283	ENSG00000223427	KNOWN_PSEUDOGENE	-	-	-	-	2	1.15076	14	0.84378
2284	retro_hsap_2284	ENSG00000231722	KNOWN_PSEUDOGENE	-	-	-	-	0	0	1	0.862198
2285	retro_hsap_2285	ENSG00000235847	KNOWN_PSEUDOGENE	-	-	-	-	0	0	9	1.12034
2286	retro_hsap_2286	ENSG00000225787	KNOWN_PSEUDOGENE	-	-	-	-	0	0	16	2.21248
2288	retro_hsap_2288	ENSG00000270532	KNOWN_PSEUDOGENE	-	-	-	-	6	1.97245	22	0.871738
2292	retro_hsap_2292	ENSG00000214354	KNOWN_PSEUDOGENE	-	-	-	-	21	2.11596	10	0.308665
2293	retro_hsap_2293	ENSG00000232508	KNOWN_PSEUDOGENE	Forward	Frame_3	1	1	5	2.03965	4	1.54041
2294	retro_hsap_2294	ENSG00000232531	KNOWN_PSEUDOGENE	Forward	Frame_3	2	2	0	0	-	-
2299	retro_hsap_2299	ENSG00000224061	KNOWN_PSEUDOGENE	-	-	-	-	1	2.11541	9	0.999343
2300	retro_hsap_2300	ENSG00000230353	KNOWN_PSEUDOGENE	Forward	Frame_3	1	1	3	1.41534	1	0.186798
2302	retro_hsap_2302	ENSG00000214199	KNOWN_PSEUDOGENE	-	-	-	-	0	0	3	0.239348
2303	retro_hsap_2303	ENSG00000229360	KNOWN_PSEUDOGENE	Forward	Frame_3	1	1	1	1.55967	-	-
2305	retro_hsap_2305	ENSG00000233648	KNOWN_PSEUDOGENE	-	-	-	-	7	1.87031	20	1.91546
2307	retro_hsap_2307	ENSG00000225496	KNOWN_PSEUDOGENE	-	-	-	-	30	2.9218	22	0.797968
2308	retro_hsap_2308	ENSG00000231747	KNOWN_PSEUDOGENE	-	-	-	-	8	2.45996	2	0.391062
2311	retro_hsap_2311	ENSG00000230993	KNOWN_PSEUDOGENE	-	-	-	-	78	2.17606	2	0.0393208
2317	retro_hsap_2317	ENSG00000230450	KNOWN_PSEUDOGENE	-	-	-	-	186	1.52961	1	0.467465
2320	retro_hsap_2320	ENSG00000217950	KNOWN_PSEUDOGENE	Forward	Frame_2	4	4	1	1.34697	11	0.153982
2321	retro_hsap_2321	ENSG00000213222	KNOWN_PSEUDOGENE	-	-	-	-	110	6.80104	13	0.440659
2322	retro_hsap_2322	ENSG00000235651	KNOWN_PSEUDOGENE	-	-	-	-	171	1.62027	22	1.5812
2323	retro_hsap_2323	ENSG00000227347	KNOWN_PSEUDOGENE	-	-	-	-	0	0	11	0.442404
2324	retro_hsap_2324	ENSG00000234645	KNOWN_PSEUDOGENE	Forward	Frame_3	7	7	5	2.84049	22	0.836077
2325	retro_hsap_2325	ENSG00000232992	KNOWN_PSEUDOGENE	-	-	-	-	0	0	4	0.149097
2329	retro_hsap_2329	ENSG00000228848	KNOWN_PSEUDOGENE	Forward	Frame_1	1	1	2	3.43948	-	-
2330	retro_hsap_2330	ENSG00000228236	KNOWN_PSEUDOGENE	-	-	-	-	37	8.12867	2	0.092145
2335	retro_hsap_2335	ENSG00000213194	KNOWN_PSEUDOGENE	-	-	-	-	0	0	19	0.620095
2337	retro_hsap_2337	ENSG00000228937	KNOWN_PSEUDOGENE	-	-	-	-	0	0	1	1.20046
2338	retro_hsap_2338	ENSG00000225369	KNOWN_PSEUDOGENE	-	-	-	-	8	2.08927	12	1.04441
2339	retro_hsap_2339	ENSG00000226121	KNOWN_PSEUDOGENE	Forward	Frame_3	1	1	2	2.38635	11	0.160663
2341	retro_hsap_2341	ENSG00000233762	KNOWN_PSEUDOGENE	Forward	Frame_3	2	2	1	1.21732	7	0.287791
2343	retro_hsap_2343	ENSG00000213148	KNOWN_PSEUDOGENE	-	-	-	-	2	1.17609	19	1.72182
2344	retro_hsap_2344	ENSG00000236832	KNOWN_PSEUDOGENE	-	-	-	-	4	1.30513	1	0.248804
2345	retro_hsap_2345	ENSG00000226131	KNOWN_PSEUDOGENE	Forward	Frame_3	4	4	0	0	-	-
2348	retro_hsap_2348	ENSG00000218175	KNOWN_PSEUDOGENE	Forward	Frame_3	1	1	21	3.0562	7	0.260317
2350	retro_hsap_2350	ENSG00000213962	KNOWN_PSEUDOGENE	-	-	-	-	4	2.12165	11	0.550429
2355	retro_hsap_2355	ENSG00000177855	KNOWN_PSEUDOGENE	-	-	-	-	1	1.17478	17	0.547451
2360	retro_hsap_2360	ENSG00000226553	KNOWN_PSEUDOGENE	Forward	Frame_3	1	1	0	0	-	-
2362	retro_hsap_2362	ENSG00000229023	KNOWN_PSEUDOGENE	-	-	-	-	34	2.49698	23	1.26518
2363	retro_hsap_2363	ENSG00000235218	KNOWN_PSEUDOGENE	-	-	-	-	0	0	6	0.468536
2364	retro_hsap_2364	ENSG00000215043	KNOWN_PSEUDOGENE	-	-	-	-	0	0	1	0.0369783
2367	retro_hsap_2367	ENSG00000224672	KNOWN_PSEUDOGENE	Forward	Frame_3	1	1	12	1.20861	-	-
2369	retro_hsap_2369	ENSG00000213090	KNOWN_PSEUDOGENE	-	-	-	-	27	2.00762	10	0.181494
2370	retro_hsap_2370	ENSG00000223825	KNOWN_PSEUDOGENE	-	-	-	-	4	1.16869	18	1.45115
2371	retro_hsap_2371	ENSG00000226261	KNOWN_PSEUDOGENE	-	-	-	-	5	1.56292	6	0.143843
2372	retro_hsap_2372	ENSG00000228513	KNOWN_PSEUDOGENE	-	-	-	-	75	2.29397	1	0.0345234
2373	retro_hsap_2373	ENSG00000233459	KNOWN_PSEUDOGENE	-	-	-	-	0	0	14	0.65312
2375	retro_hsap_2375	ENSG00000213925	KNOWN_PSEUDOGENE	Forward	Frame_2	1	1	3	1.05626	-	-
2375	retro_hsap_2375	ENSG00000213925	KNOWN_PSEUDOGENE	Forward	Frame_3	1	1	3	1.05626	-	-
2377	retro_hsap_2377	ENSG00000159186	KNOWN_PSEUDOGENE	Forward	Frame_3	1	1	0	0	20	0.959086
2378	retro_hsap_2378	ENSG00000180105	KNOWN_PSEUDOGENE	Forward	Frame_3	2	2	0	0	2	0.0817535
2382	retro_hsap_2382	ENSG00000228111	KNOWN_PSEUDOGENE	-	-	-	-	0	0	1	0.315397
2383	retro_hsap_2383	ENSG00000228380	KNOWN_PSEUDOGENE	-	-	-	-	22	1.95975	7	0.240789
2384	retro_hsap_2384	ENSG00000235864	KNOWN_PSEUDOGENE	Forward	Frame_1	1	1	5	2.53002	-	-
2385	retro_hsap_2385	ENSG00000213917	KNOWN_PSEUDOGENE	-	-	-	-	2	1.3352	13	0.351405
2387	retro_hsap_2387	ENSG00000235444	KNOWN_PSEUDOGENE	Forward	Frame_3	3	3	0	0	17	1.14
2393	retro_hsap_2393	ENSG00000183514	KNOWN_PSEUDOGENE	Forward	Frame_3	1	1	0	0	-	-
2394	retro_hsap_2394	ENSG00000203387	KNOWN_PSEUDOGENE	-	-	-	-	0	0	16	0.606736
2395	retro_hsap_2395	ENSG00000183022	KNOWN_PSEUDOGENE	Forward	Frame_3	2	2	2	8.4661	3	0.768743
2396	retro_hsap_2396	ENSG00000172799	KNOWN_PSEUDOGENE	Forward	Frame_2	2	2	0	0	17	0.265876
2399	retro_hsap_2399	ENSG00000227802	KNOWN_PSEUDOGENE	Forward	Frame_3	2	2	24	3.12988	-	-
2400	retro_hsap_2400	ENSG00000178836	KNOWN_PSEUDOGENE	Forward	Frame_1	1	1	18	2.3391	-	-
2401	retro_hsap_2401	ENSG00000224287	KNOWN_PSEUDOGENE	Forward	Frame_3	10	10	388	9.85827	13	0.391536
2405	retro_hsap_2405	ENSG00000215388	KNOWN_PSEUDOGENE	-	-	-	-	113	2.65201	2	0.093843
2409	retro_hsap_2409	ENSG00000233578	KNOWN_PSEUDOGENE	-	-	-	-	88	3.34963	1	0.0208576
2410	retro_hsap_2410	ENSG00000234241	KNOWN_PSEUDOGENE	-	-	-	-	1	1.2474	24	0.797439
2412	retro_hsap_2412	ENSG00000230750	KNOWN_PSEUDOGENE	-	-	-	-	0	0	10	0.137954
2413	retro_hsap_2413	ENSG00000235698	KNOWN_PSEUDOGENE	Forward	Frame_3	3	3	2	1.32012	7	0.2509
2414	retro_hsap_2414	ENSG00000236811	KNOWN_PSEUDOGENE	Forward	Frame_1	1	1	36	1.63214	-	-
2417	retro_hsap_2417	ENSG00000214612	KNOWN_PSEUDOGENE	-	-	-	-	2	1.1777	14	0.507825
2418	retro_hsap_2418	ENSG00000235065	KNOWN_PSEUDOGENE	-	-	-	-	1	1.12404	5	0.376677
2419	retro_hsap_2419	ENSG00000227693	KNOWN_PSEUDOGENE	-	-	-	-	4	4.67381	2	0.0678237
2422	retro_hsap_2422	ENSG00000101898	KNOWN_PSEUDOGENE	-	-	-	-	358	2.31261	23	0.905122
2423	retro_hsap_2423	ENSG00000228958	KNOWN_PSEUDOGENE	-	-	-	-	0	0	7	0.917023
2425	retro_hsap_2425	ENSG00000225357	KNOWN_PSEUDOGENE	Forward	Frame_3	4	4	0	0	23	1.22221
2430	retro_hsap_2430	ENSG00000213820	KNOWN_PSEUDOGENE	-	-	-	-	0	0	15	1.26386
2431	retro_hsap_2431	ENSG00000226284	KNOWN_PSEUDOGENE	-	-	-	-	115	1.9077	1	0.188328
2432	retro_hsap_2432	ENSG00000237788	KNOWN_PSEUDOGENE	-	-	-	-	24	2.00034	11	0.410624
2435	retro_hsap_2435	ENSG00000228663	KNOWN_PSEUDOGENE	-	-	-	-	192	4.15804	6	0.456979
2438	retro_hsap_2438	ENSG00000233838	KNOWN_PSEUDOGENE	Forward	Frame_3	5	5	34	2.0433	17	0.799718
2439	retro_hsap_2439	-	NOVEL	-	-	-	-			15	0.254979
2441	retro_hsap_2441	ENSG00000230568	KNOWN_PSEUDOGENE	-	-	-	-	40	2.43785	10	0.196557
2443	retro_hsap_2443	ENSG00000226948	KNOWN_PSEUDOGENE	Forward	Frame_3	1	1	1	1.03894	4	0.215943
2445	retro_hsap_2445	ENSG00000215586	KNOWN_PSEUDOGENE	-	-	-	-	1	1.23135	1	0.585774
2447	retro_hsap_2447	-	NOVEL	-	-	-	-			3	0.366366
2448	retro_hsap_2448	ENSG00000235036	KNOWN_PSEUDOGENE	Forward	Frame_3	3	3	60	2.45563	9	0.252949
2450	retro_hsap_2450	ENSG00000271397	KNOWN_PSEUDOGENE	Forward	Frame_1	3	3	0	0	1	1.13521
2451	retro_hsap_2451	ENSG00000271426	KNOWN_PSEUDOGENE	-	-	-	-	25	2.44275	5	0.170321
2452	retro_hsap_2452	ENSG00000224274	KNOWN_PSEUDOGENE	-	-	-	-	19	4.96555	1	2.59401
2453	retro_hsap_2453	ENSG00000232241	KNOWN_PSEUDOGENE	-	-	-	-	4	1.95937	9	1.83275
2458	retro_hsap_2458	ENSG00000225803	KNOWN_PSEUDOGENE	-	-	-	-	0	0	1	1.08353
2459	retro_hsap_2459	ENSG00000214535	KNOWN_PSEUDOGENE	-	-	-	-	89	1.82392	1	0.685388
2462	retro_hsap_2462	ENSG00000213882	KNOWN_PSEUDOGENE	-	-	-	-	0	0	1	1.80978
2464	retro_hsap_2464	ENSG00000227379	KNOWN_PSEUDOGENE	-	-	-	-	20	1.91416	1	0.0779243
2465	retro_hsap_2465	ENSG00000236542	KNOWN_PSEUDOGENE	-	-	-	-	79	2.13447	8	0.159082
2466	retro_hsap_2466	ENSG00000224628	KNOWN_PSEUDOGENE	-	-	-	-	0	0	18	0.435536
2467	retro_hsap_2467	ENSG00000224452	KNOWN_PSEUDOGENE	-	-	-	-	316	2.40553	1	0.0437943
2468	retro_hsap_2468	ENSG00000175730	KNOWN_PSEUDOGENE	Forward	Frame_3	1	1	11	2.99769	8	0.235795
2471	retro_hsap_2471	ENSG00000236456	KNOWN_PSEUDOGENE	-	-	-	-	1	1.38552	16	0.502932
2472	retro_hsap_2472	ENSG00000181741	KNOWN_PSEUDOGENE	-	-	-	-	121	2.02481	7	0.339406
2473	retro_hsap_2473	ENSG00000225336	KNOWN_PSEUDOGENE	Forward	Frame_3	5	5	0	0	-	-
2476	retro_hsap_2476	ENSG00000213979	KNOWN_PSEUDOGENE	Forward	Frame_2	1	1	1	4.37498	-	-
2477	retro_hsap_2477	ENSG00000213959	KNOWN_PSEUDOGENE	-	-	-	-	3	2.03612	17	1.13495
2481	retro_hsap_2481	ENSG00000234271	KNOWN_PSEUDOGENE	-	-	-	-	394	2.71792	5	1.1635
2482	retro_hsap_2482	ENSG00000226243	KNOWN_PSEUDOGENE	-	-	-	-	16	4.59162	22	1.44746
2487	retro_hsap_2487	ENSG00000231878	KNOWN_PSEUDOGENE	-	-	-	-	1	3.10628	15	0.779766
2488	retro_hsap_2488	ENSG00000233347	KNOWN_PSEUDOGENE	-	-	-	-	1	1.17678	22	0.599089
2496	retro_hsap_2496	ENSG00000228600	KNOWN_PSEUDOGENE	-	-	-	-	257	2.43335	11	0.394743
2497	retro_hsap_2497	ENSG00000198618	KNOWN_PSEUDOGENE	-	-	-	-	14	32.8771	9	0.276653
2500	retro_hsap_2500	ENSG00000213885	KNOWN_PSEUDOGENE	-	-	-	-	1	1.34911	2	0.419774
2502	retro_hsap_2502	ENSG00000237325	KNOWN_PSEUDOGENE	-	-	-	-	9	1.50073	3	0.099445
2504	retro_hsap_2504	ENSG00000229007	KNOWN_PSEUDOGENE	-	-	-	-	10	1.63841	8	0.299596
2506	retro_hsap_2506	ENSG00000189089	KNOWN_PSEUDOGENE	Forward	Frame_3	5	5	67	2.85022	6	0.120296
2507	retro_hsap_2507	ENSG00000226054	KNOWN_PSEUDOGENE	Forward	Frame_3	4	4	9	1.36951	6	0.514164
2508	retro_hsap_2508	ENSG00000215734	KNOWN_PSEUDOGENE	-	-	-	-	0	0	14	0.927866
2514	retro_hsap_2514	ENSG00000232260	KNOWN_PSEUDOGENE	-	-	-	-	48	3.2318	4	0.328689
2516	retro_hsap_2516	ENSG00000215353	KNOWN_PSEUDOGENE	-	-	-	-	0	0	4	0.90897
2517	retro_hsap_2517	ENSG00000234439	KNOWN_PSEUDOGENE	Forward	Frame_2	1	1	0	0	-	-
2521	retro_hsap_2521	ENSG00000215317	KNOWN_PSEUDOGENE	Forward	Frame_3	1	1	0	0	3	0.905528
2522	retro_hsap_2522	ENSG00000176054	KNOWN_PSEUDOGENE	Forward	Frame_1	3	3	21	1.5292	5	0.330227
2523	retro_hsap_2523	ENSG00000228941	KNOWN_PSEUDOGENE	-	-	-	-	0	0	6	0.334758
2524	retro_hsap_2524	ENSG00000215088	KNOWN_PSEUDOGENE	-	-	-	-	6	1.52029	1	0.190163
2525	retro_hsap_2525	ENSG00000233956	KNOWN_PSEUDOGENE	-	-	-	-	66	2.52209	3	0.075048
2530	retro_hsap_2530	ENSG00000214867	KNOWN_PSEUDOGENE	-	-	-	-	16	2.03799	8	0.233176
2531	retro_hsap_2531	ENSG00000223741	KNOWN_PSEUDOGENE	Forward	Frame_2	1	1	2	1.83604	2	1.15374
2532	retro_hsap_2532	ENSG00000229623	KNOWN_PSEUDOGENE	-	-	-	-	122	2.55519	1	0.0446474
2533	retro_hsap_2533	ENSG00000226543	KNOWN_PSEUDOGENE	-	-	-	-	1	2.04318	17	1.15909
2534	retro_hsap_2534	ENSG00000213440	KNOWN_PSEUDOGENE	-	-	-	-	28	2.96463	18	0.852414
2535	retro_hsap_2535	ENSG00000229880	KNOWN_PSEUDOGENE	-	-	-	-	0	0	14	0.58588
2536	retro_hsap_2536	ENSG00000235374	KNOWN_PSEUDOGENE	-	-	-	-	62	1.92223	3	0.0728304
2538	retro_hsap_2538	-	ABSENT	Forward	Frame_3	1	1			-	-
2541	retro_hsap_2541	ENSG00000203416	KNOWN_PSEUDOGENE	-	-	-	-	17	3.54047	13	0.448089
2545	retro_hsap_2545	ENSG00000215493	KNOWN_PSEUDOGENE	-	-	-	-	238	1.56798	12	0.192836
2546	retro_hsap_2546	ENSG00000238125	KNOWN_PSEUDOGENE	-	-	-	-	25	1.97437	3	0.0483094
2548	retro_hsap_2548	ENSG00000237472	KNOWN_PSEUDOGENE	-	-	-	-	4	3.16278	10	0.479619
2549	retro_hsap_2549	ENSG00000224806	KNOWN_PSEUDOGENE	-	-	-	-	0	0	4	0.126647
2550	retro_hsap_2550	ENSG00000182351	KNOWN_PSEUDOGENE	-	-	-	-	2	1.94397	8	1.16839
2551	retro_hsap_2551	ENSG00000224003	KNOWN_PSEUDOGENE	Forward	Frame_3	2	2	42	3.26761	12	0.225291
2554	retro_hsap_2554	ENSG00000225774	KNOWN_PSEUDOGENE	Forward	Frame_2	7	7	0	0	7	0.423164
2555	retro_hsap_2555	ENSG00000237977	KNOWN_PSEUDOGENE	-	-	-	-	97	1.89276	1	0.0298968
2559	retro_hsap_2559	ENSG00000232346	KNOWN_PSEUDOGENE	Forward	Frame_3	1	1	7	1.39705	14	0.523127
2562	retro_hsap_2562	ENSG00000227370	KNOWN_PSEUDOGENE	-	-	-	-	103	2.24246	3	0.20051
2564	retro_hsap_2564	ENSG00000180150	KNOWN_PSEUDOGENE	Forward	Frame_3	1	1	9	1.6823	-	-
2566	retro_hsap_2566	ENSG00000223730	KNOWN_PSEUDOGENE	-	-	-	-	6	1.40952	1	0.0462583
2567	retro_hsap_2567	ENSG00000184319	KNOWN_PSEUDOGENE	-	-	-	-	733	4.36033	1	0.132755
2569	retro_hsap_2569	ENSG00000228045	KNOWN_PSEUDOGENE	-	-	-	-	15	3.34452	6	0.234177
2570	retro_hsap_2570	ENSG00000230194	KNOWN_PSEUDOGENE	-	-	-	-	25	2.77474	1	0.0261011
2573	retro_hsap_2573	ENSG00000214526	KNOWN_PSEUDOGENE	Forward	Frame_3	1	1	10	2.12218	-	-
2574	retro_hsap_2574	ENSG00000215464	KNOWN_PSEUDOGENE	-	-	-	-	1	1.72982	1	0.0197628
2576	retro_hsap_2576	ENSG00000227201	KNOWN_PSEUDOGENE	Forward	Frame_3	1	1	9	1.73681	1	0.0337945
2580	retro_hsap_2580	ENSG00000214125	KNOWN_PSEUDOGENE	-	-	-	-	0	0	15	2.07697
2583	retro_hsap_2583	ENSG00000235485	KNOWN_PSEUDOGENE	Forward	Frame_1	1	1	0	0	6	0.16982
2583	retro_hsap_2583	ENSG00000235485	KNOWN_PSEUDOGENE	Forward	Frame_3	3	3	0	0	6	0.16982
2584	retro_hsap_2584	ENSG00000243453	KNOWN_PSEUDOGENE	-	-	-	-	399	2.90944	16	1.16712
2585	retro_hsap_2585	ENSG00000237406	KNOWN_PSEUDOGENE	-	-	-	-	100	2.27728	21	1.10227
2586	retro_hsap_2586	ENSG00000237668	KNOWN_PSEUDOGENE	Forward	Frame_3	1	1	4	1.60106	-	-
2587	retro_hsap_2587	ENSG00000229598	KNOWN_PSEUDOGENE	-	-	-	-	469	2.98491	4	0.214553
2589	retro_hsap_2589	ENSG00000231907	KNOWN_PSEUDOGENE	Reverse	Frame_2	4	4	3	1.69763	-	-
2590	retro_hsap_2590	ENSG00000230769	KNOWN_PSEUDOGENE	-	-	-	-	13	1.42499	7	0.260719
2591	retro_hsap_2591	ENSG00000213857	KNOWN_PSEUDOGENE	-	-	-	-	0	0	6	0.924739
2593	retro_hsap_2593	ENSG00000213790	KNOWN_PSEUDOGENE	-	-	-	-	7	1.5401	22	0.64242
2595	retro_hsap_2595	ENSG00000226989	KNOWN_PSEUDOGENE	-	-	-	-	100	4.04937	3	2.36569
2599	retro_hsap_2599	ENSG00000230634	KNOWN_PSEUDOGENE	-	-	-	-	0	0	1	0.601225
2601	retro_hsap_2601	ENSG00000213683	KNOWN_PSEUDOGENE	-	-	-	-	0	0	13	0.60535
2605	retro_hsap_2605	ENSG00000226642	KNOWN_PSEUDOGENE	-	-	-	-	5	2.29788	8	1.13204
2606	retro_hsap_2606	ENSG00000225026	KNOWN_PSEUDOGENE	-	-	-	-	84	15.2321	23	1.29843
2608	retro_hsap_2608	ENSG00000224728	KNOWN_PSEUDOGENE	Forward	Frame_3	1	1	18	1.56548	1	0.0531714
2610	retro_hsap_2610	ENSG00000227309	KNOWN_PSEUDOGENE	-	-	-	-	127	4.55594	6	0.634614
2611	retro_hsap_2611	ENSG00000236570	KNOWN_PSEUDOGENE	-	-	-	-	1	1.30335	22	0.79432
2613	retro_hsap_2613	ENSG00000132967	KNOWN_PSEUDOGENE	-	-	-	-	27	9.91699	1	0.110016
2614	retro_hsap_2614	ENSG00000215016	KNOWN_PSEUDOGENE	-	-	-	-	0	0	2	0.533874
2616	retro_hsap_2616	ENSG00000233544	KNOWN_PSEUDOGENE	-	-	-	-	1	1.25288	19	1.13254
2617	retro_hsap_2617	ENSG00000213877	KNOWN_PSEUDOGENE	-	-	-	-	6	2.81195	1	0.228797
2618	retro_hsap_2618	ENSG00000213872	KNOWN_PSEUDOGENE	-	-	-	-	32	3.00552	3	0.0951052
2619	retro_hsap_2619	ENSG00000213871	KNOWN_PSEUDOGENE	-	-	-	-	9	2.42907	12	0.688103
2622	retro_hsap_2622	ENSG00000230807	KNOWN_PSEUDOGENE	-	-	-	-	17	1.99447	15	2.84425
2623	retro_hsap_2623	ENSG00000213846	KNOWN_PSEUDOGENE	-	-	-	-	205	2.24683	11	0.608106
2624	retro_hsap_2624	ENSG00000230480	KNOWN_PSEUDOGENE	-	-	-	-	16	2.17122	6	0.770901
2627	retro_hsap_2627	ENSG00000213849	KNOWN_PSEUDOGENE	-	-	-	-	9	2.76752	3	0.0419484
2628	retro_hsap_2628	ENSG00000213842	KNOWN_PSEUDOGENE	-	-	-	-	160	2.04983	20	1.1243
2629	retro_hsap_2629	ENSG00000227337	KNOWN_PSEUDOGENE	-	-	-	-	4	1.56562	1	0.0235834
2630	retro_hsap_2630	ENSG00000223899	KNOWN_PSEUDOGENE	-	-	-	-	43	2.30694	13	1.9189
2633	retro_hsap_2633	ENSG00000236165	KNOWN_PSEUDOGENE	-	-	-	-	10	1.47157	1	0.161673
2634	retro_hsap_2634	ENSG00000230409	KNOWN_PSEUDOGENE	Forward	Frame_3	5	5	46	3.848	21	0.559375
2636	retro_hsap_2636	ENSG00000228168	KNOWN_PSEUDOGENE	-	-	-	-	2	1.77939	1	0.0787217
2637	retro_hsap_2637	ENSG00000223668	KNOWN_PSEUDOGENE	Forward	Frame_2	1	1	0	0	-	-
2638	retro_hsap_2638	ENSG00000230757	KNOWN_PSEUDOGENE	-	-	-	-	0	0	12	0.377375
2641	retro_hsap_2641	-	NOVEL	-	-	-	-			1	0.0725747
2646	retro_hsap_2646	ENSG00000231884	KNOWN_PSEUDOGENE	-	-	-	-	87	9.25809	21	1.21123
2647	retro_hsap_2647	ENSG00000244730	KNOWN_PSEUDOGENE	-	-	-	-	167	4.93907	9	0.444535
2649	retro_hsap_2649	ENSG00000239557	KNOWN_PSEUDOGENE	-	-	-	-	16	1.9177	8	0.351057
2650	retro_hsap_2650	ENSG00000229806	KNOWN_PSEUDOGENE	-	-	-	-	3	1.19497	1	0.0527294
2651	retro_hsap_2651	ENSG00000229863	KNOWN_PSEUDOGENE	-	-	-	-	18	1.58238	2	0.850392
2653	retro_hsap_2653	ENSG00000239926	KNOWN_PSEUDOGENE	-	-	-	-	124	4.7199	2	0.621513
2654	retro_hsap_2654	ENSG00000244226	KNOWN_PSEUDOGENE	-	-	-	-	69	2.48314	18	1.90157
2657	retro_hsap_2657	ENSG00000214552	KNOWN_PSEUDOGENE	-	-	-	-	0	0	20	0.670624
2658	retro_hsap_2658	ENSG00000241506	KNOWN_PSEUDOGENE	-	-	-	-	3	6.93411	1	0.814948
2661	retro_hsap_2661	ENSG00000242609	KNOWN_PSEUDOGENE	-	-	-	-	5	2.35983	13	0.501637
2663	retro_hsap_2663	ENSG00000213452	KNOWN_PSEUDOGENE	-	-	-	-	0	0	4	0.360013
2664	retro_hsap_2664	ENSG00000213300	KNOWN_PSEUDOGENE	-	-	-	-	0	0	1	0.0378494
2666	retro_hsap_2666	ENSG00000240809	KNOWN_PSEUDOGENE	-	-	-	-	14	1.74921	19	0.595178
2668	retro_hsap_2668	ENSG00000239699	KNOWN_PSEUDOGENE	Forward	Frame_2	1	1	0	0	-	-
2668	retro_hsap_2668	ENSG00000239699	KNOWN_PSEUDOGENE	Forward	Frame_3	2	2	0	0	-	-
2669	retro_hsap_2669	ENSG00000239829	KNOWN_PSEUDOGENE	Forward	Frame_2	1	1	0	0	-	-
2672	retro_hsap_2672	ENSG00000242705	KNOWN_PSEUDOGENE	Forward	Frame_2	5	5	0	0	1	0.250311
2674	retro_hsap_2674	ENSG00000243547	KNOWN_PSEUDOGENE	Forward	Frame_1	2	2	0	0	22	0.65502
2674	retro_hsap_2674	ENSG00000243547	KNOWN_PSEUDOGENE	Forward	Frame_3	1	1	0	0	22	0.65502
2678	retro_hsap_2678	ENSG00000176243	KNOWN_PSEUDOGENE	Forward	Frame_3	3	3	0	0	4	1.38996
2680	retro_hsap_2680	ENSG00000244153	KNOWN_PSEUDOGENE	Forward	Frame_3	2	2	1	1.52622	8	0.0999583
2682	retro_hsap_2682	ENSG00000243974	KNOWN_PSEUDOGENE	-	-	-	-	1	1.13174	9	0.206185
2683	retro_hsap_2683	ENSG00000232830	KNOWN_PSEUDOGENE	Forward	Frame_3	3	3	38	2.87254	4	0.1493
2687	retro_hsap_2687	ENSG00000241889	KNOWN_PSEUDOGENE	-	-	-	-	31	2.69651	14	0.181275
2688	retro_hsap_2688	ENSG00000240375	KNOWN_PSEUDOGENE	-	-	-	-	13	1.94873	14	2.06431
2689	retro_hsap_2689	ENSG00000244157	KNOWN_PSEUDOGENE	-	-	-	-	1	1.38776	17	0.614485
2690	retro_hsap_2690	ENSG00000243014	KNOWN_PSEUDOGENE	-	-	-	-	3	7.33957	2	0.147536
2692	retro_hsap_2692	ENSG00000240471	KNOWN_PSEUDOGENE	-	-	-	-	9	4.37652	1	0.52802
2693	retro_hsap_2693	ENSG00000241546	KNOWN_PSEUDOGENE	-	-	-	-	184	6.82636	1	0.0667097
2694	retro_hsap_2694	ENSG00000240882	KNOWN_PSEUDOGENE	-	-	-	-	1	1.14304	18	1.21272
2696	retro_hsap_2696	ENSG00000213371	KNOWN_PSEUDOGENE	-	-	-	-	0	0	14	1.01777
2699	retro_hsap_2699	ENSG00000229048	KNOWN_PSEUDOGENE	Forward	Frame_2	2	2	116	2.44551	-	-
2701	retro_hsap_2701	ENSG00000239405	KNOWN_PSEUDOGENE	-	-	-	-	9	4.98942	2	0.0440384
2704	retro_hsap_2704	ENSG00000232829	KNOWN_PSEUDOGENE	-	-	-	-	1	5.47356	17	1.35637
2705	retro_hsap_2705	ENSG00000240854	KNOWN_PSEUDOGENE	-	-	-	-	9	2.76629	22	1.07957
2706	retro_hsap_2706	ENSG00000240890	KNOWN_PSEUDOGENE	-	-	-	-	0	0	10	0.235161
2707	retro_hsap_2707	ENSG00000213264	KNOWN_PSEUDOGENE	-	-	-	-	0	0	12	0.611292
2708	retro_hsap_2708	ENSG00000214301	KNOWN_PSEUDOGENE	Forward	Frame_3	1	1	2	4.15842	1	1.67714
2710	retro_hsap_2710	ENSG00000241478	KNOWN_PSEUDOGENE	Forward	Frame_3	2	2	0	0	5	0.20125
2713	retro_hsap_2713	ENSG00000242479	KNOWN_PSEUDOGENE	-	-	-	-	19	2.4256	14	0.22868
2714	retro_hsap_2714	ENSG00000244171	KNOWN_PSEUDOGENE	Forward	Frame_3	3	3	30	4.31093	16	0.195224
2717	retro_hsap_2717	ENSG00000182000	KNOWN_PSEUDOGENE	Forward	Frame_1	1	1	7	2.88744	-	-
2721	retro_hsap_2721	ENSG00000240489	KNOWN_PSEUDOGENE	-	-	-	-	1	3.25013	6	1.01477
2723	retro_hsap_2723	ENSG00000184100	KNOWN_PSEUDOGENE	-	-	-	-	40	14.6204	1	0.0556086
2724	retro_hsap_2724	ENSG00000244009	KNOWN_PSEUDOGENE	-	-	-	-	0	0	14	0.241837
2727	retro_hsap_2727	ENSG00000220343	KNOWN_PSEUDOGENE	Forward	Frame_3	4	4	5	2.83444	-	-
2729	retro_hsap_2729	ENSG00000244381	KNOWN_PSEUDOGENE	Forward	Frame_3	1	1	0	0	-	-
2730	retro_hsap_2730	ENSG00000244039	KNOWN_PSEUDOGENE	-	-	-	-	1	3.74169	3	0.283628
2731	retro_hsap_2731	ENSG00000241416	KNOWN_PSEUDOGENE	-	-	-	-	6	1.60042	1	0.112223
2732	retro_hsap_2732	ENSG00000181260	KNOWN_PSEUDOGENE	Forward	Frame_3	2	2	1	1.11338	15	0.827688
2734	retro_hsap_2734	ENSG00000239880	KNOWN_PSEUDOGENE	-	-	-	-	0	0	2	0.158052
2735	retro_hsap_2735	ENSG00000228766	KNOWN_PSEUDOGENE	Forward	Frame_2	1	1	0	0	-	-
2735	retro_hsap_2735	ENSG00000228766	KNOWN_PSEUDOGENE	Forward	Frame_3	1	1	0	0	-	-
2736	retro_hsap_2736	ENSG00000228205	KNOWN_PSEUDOGENE	Forward	Frame_3	1	1	19	1.45754	4	0.554176
2737	retro_hsap_2737	ENSG00000226652	KNOWN_PSEUDOGENE	-	-	-	-	26	1.58102	11	0.956363
2739	retro_hsap_2739	ENSG00000223803	KNOWN_PSEUDOGENE	Forward	Frame_3	1	1	0	0	8	0.326008
2741	retro_hsap_2741	ENSG00000232610	KNOWN_PSEUDOGENE	-	-	-	-	0	0	12	1.11287
2742	retro_hsap_2742	ENSG00000234805	KNOWN_PSEUDOGENE	-	-	-	-	0	0	1	0.0216276
2749	retro_hsap_2749	ENSG00000229241	KNOWN_PSEUDOGENE	-	-	-	-	16	1.41685	17	0.350755
2750	retro_hsap_2750	ENSG00000236152	KNOWN_PSEUDOGENE	-	-	-	-	10	5.02015	22	0.738518
2751	retro_hsap_2751	ENSG00000236062	KNOWN_PSEUDOGENE	-	-	-	-	2	3.29047	3	1.06029
2754	retro_hsap_2754	ENSG00000234123	KNOWN_PSEUDOGENE	-	-	-	-	1	1.20912	1	0.11244
2755	retro_hsap_2755	ENSG00000226427	KNOWN_PSEUDOGENE	Forward	Frame_3	3	3	6	1.89541	-	-
2756	retro_hsap_2756	ENSG00000213383	KNOWN_PSEUDOGENE	-	-	-	-	20	3.35336	23	1.20087
2759	retro_hsap_2759	ENSG00000230697	KNOWN_PSEUDOGENE	-	-	-	-	12	1.45329	8	1.17648
2760	retro_hsap_2760	ENSG00000228171	KNOWN_PSEUDOGENE	-	-	-	-	1	1.59001	1	0.0838349
2761	retro_hsap_2761	ENSG00000224237	KNOWN_PSEUDOGENE	-	-	-	-	32	3.12761	13	0.908511
2764	retro_hsap_2764	ENSG00000213854	KNOWN_PSEUDOGENE	Forward	Frame_2	1	1	2	3.67321	2	0.295355
2765	retro_hsap_2765	ENSG00000226955	KNOWN_PSEUDOGENE	-	-	-	-	0	0	2	1.77477
2766	retro_hsap_2766	ENSG00000231552	KNOWN_PSEUDOGENE	-	-	-	-	0	0	1	0.245406
2767	retro_hsap_2767	ENSG00000237676	KNOWN_PSEUDOGENE	-	-	-	-	2	3.87554	20	1.44388
2770	retro_hsap_2770	ENSG00000230067	KNOWN_PSEUDOGENE	Forward	Frame_3	1	1	4	1.41026	-	-
2773	retro_hsap_2773	ENSG00000224080	KNOWN_PSEUDOGENE	-	-	-	-	8	3.26016	3	0.176616
2779	retro_hsap_2779	ENSG00000229072	KNOWN_PSEUDOGENE	Forward	Frame_3	1	1	1	1.04445	-	-
2780	retro_hsap_2780	ENSG00000223513	KNOWN_PSEUDOGENE	-	-	-	-	41	3.41082	12	1.52909
2783	retro_hsap_2783	-	NOVEL	Forward	Frame_3	6	5			8	0.156551
2785	retro_hsap_2785	ENSG00000236736	KNOWN_PSEUDOGENE	-	-	-	-	0	0	3	1.88197
2786	retro_hsap_2786	ENSG00000236768	KNOWN_PSEUDOGENE	Forward	Frame_3	1	1	1	1.38532	-	-
2787	retro_hsap_2787	ENSG00000229759	KNOWN_PSEUDOGENE	-	-	-	-	299	2.51976	16	0.851372
2790	retro_hsap_2790	ENSG00000239831	KNOWN_PSEUDOGENE	-	-	-	-	10	5.07444	21	0.811718
2793	retro_hsap_2793	ENSG00000225673	KNOWN_PSEUDOGENE	-	-	-	-	55	3.0503	9	0.887973
2795	retro_hsap_2795	ENSG00000226360	KNOWN_PSEUDOGENE	Forward	Frame_3	2	2	15	2.43589	16	0.78073
2797	retro_hsap_2797	ENSG00000242841	KNOWN_PSEUDOGENE	Forward	Frame_3	1	1	6	9.32919	-	-
2800	retro_hsap_2800	ENSG00000271034	KNOWN_PSEUDOGENE	Forward	Frame_3	1	1	1	4.56997	5	0.31838
2801	retro_hsap_2801	ENSG00000240135	KNOWN_PSEUDOGENE	Forward	Frame_3	3	3	0	0	24	1.47669
2802	retro_hsap_2802	ENSG00000182921	KNOWN_PSEUDOGENE	Forward	Frame_3	5	5	0	0	7	0.591123
2805	retro_hsap_2805	ENSG00000213450	KNOWN_PSEUDOGENE	-	-	-	-	5	1.07932	1	0.0951718
2807	retro_hsap_2807	ENSG00000241095	KNOWN_PSEUDOGENE	-	-	-	-	0	0	5	0.513325
2809	retro_hsap_2809	ENSG00000241293	KNOWN_PSEUDOGENE	-	-	-	-	0	0	15	0.395413
2810	retro_hsap_2810	ENSG00000240255	KNOWN_PSEUDOGENE	Forward	Frame_3	1	1	0	0	-	-
2811	retro_hsap_2811	ENSG00000241535	KNOWN_PSEUDOGENE	-	-	-	-	49	2.76662	15	1.27769
2815	retro_hsap_2815	ENSG00000178660	KNOWN_PSEUDOGENE	Forward	Frame_3	1	1	0	0	13	0.292388
2816	retro_hsap_2816	ENSG00000234629	KNOWN_PSEUDOGENE	-	-	-	-	46	1.22552	13	0.613004
2817	retro_hsap_2817	ENSG00000244681	KNOWN_PSEUDOGENE	Forward	Frame_3	1	1	0	0	-	-
2818	retro_hsap_2818	ENSG00000243495	KNOWN_PSEUDOGENE	-	-	-	-	8	2.88324	20	1.14697
2819	retro_hsap_2819	ENSG00000282978	KNOWN_PSEUDOGENE	-	-	-	-	103	2.78094	1	0.162413
2820	retro_hsap_2820	ENSG00000242299	KNOWN_PSEUDOGENE	-	-	-	-	96	5.367	3	0.219258
2822	retro_hsap_2822	ENSG00000240107	KNOWN_PSEUDOGENE	Forward	Frame_3	1	1	0	0	-	-
2823	retro_hsap_2823	ENSG00000239455	KNOWN_PSEUDOGENE	Forward	Frame_3	3	3	0	0	6	0.183044
2824	retro_hsap_2824	ENSG00000241634	KNOWN_PSEUDOGENE	-	-	-	-	14	2.29455	2	0.0611459
2827	retro_hsap_2827	ENSG00000214380	KNOWN_PSEUDOGENE	-	-	-	-	2	2.31884	14	1.30057
2829	retro_hsap_2829	-	NOVEL	-	-	-	-			14	0.870195
2832	retro_hsap_2832	ENSG00000198406	KNOWN_PSEUDOGENE	-	-	-	-	744	27.2984	18	0.59032
2833	retro_hsap_2833	-	NOVEL	-	-	-	-			16	0.389181
2835	retro_hsap_2835	ENSG00000242992	KNOWN_PSEUDOGENE	Forward	Frame_3	1	1	72	3.03534	-	-
2836	retro_hsap_2836	ENSG00000249098	KNOWN_PSEUDOGENE	-	-	-	-	6	2.35199	10	0.393851
2838	retro_hsap_2838	ENSG00000241905	KNOWN_PSEUDOGENE	-	-	-	-	5	2.29743	2	2.13263
2840	retro_hsap_2840	ENSG00000240695	KNOWN_PSEUDOGENE	-	-	-	-	30	2.62802	6	0.458024
2841	retro_hsap_2841	ENSG00000214283	KNOWN_PSEUDOGENE	-	-	-	-	50	2.74981	12	0.5483
2844	retro_hsap_2844	ENSG00000242244	KNOWN_PSEUDOGENE	Forward	Frame_3	1	1	4	1.42635	-	-
2846	retro_hsap_2846	ENSG00000214280	KNOWN_PSEUDOGENE	-	-	-	-	29	1.78807	7	0.328631
2849	retro_hsap_2849	ENSG00000228398	KNOWN_PSEUDOGENE	Forward	Frame_3	1	1	0	0	-	-
2850	retro_hsap_2850	ENSG00000233597	KNOWN_PSEUDOGENE	-	-	-	-	27	2.43869	5	0.366666
2851	retro_hsap_2851	ENSG00000240950	KNOWN_PSEUDOGENE	-	-	-	-	6	1.69125	15	0.413762
2854	retro_hsap_2854	ENSG00000235110	KNOWN_PSEUDOGENE	Forward	Frame_3	4	3	0	0	-	-
2859	retro_hsap_2859	ENSG00000241627	KNOWN_PSEUDOGENE	Forward	Frame_3	1	1	2	3.64556	16	0.277654
2862	retro_hsap_2862	ENSG00000239351	KNOWN_PSEUDOGENE	Forward	Frame_3	1	1	94	2.88328	-	-
2863	retro_hsap_2863	ENSG00000224831	KNOWN_PSEUDOGENE	Forward	Frame_3	2	2	23	6.2395	3	0.110747
2864	retro_hsap_2864	ENSG00000271711	KNOWN_PSEUDOGENE	-	-	-	-	133	2.46847	15	0.535249
2865	retro_hsap_2865	ENSG00000244668	KNOWN_PSEUDOGENE	-	-	-	-	28	1.87606	2	3.13821
2866	retro_hsap_2866	ENSG00000240048	KNOWN_PSEUDOGENE	-	-	-	-	1	1.28673	6	0.30108
2868	retro_hsap_2868	ENSG00000230457	KNOWN_PSEUDOGENE	-	-	-	-	66	3.36572	10	0.206945
2872	retro_hsap_2872	ENSG00000243116	KNOWN_PSEUDOGENE	Forward	Frame_3	1	1	1	3.11849	-	-
2874	retro_hsap_2874	ENSG00000234851	KNOWN_PSEUDOGENE	Forward	Frame_3	1	1	383	717.846	1	0.447141
2878	retro_hsap_2878	ENSG00000244193	KNOWN_PSEUDOGENE	-	-	-	-	1	1.44829	10	0.360507
2879	retro_hsap_2879	ENSG00000213174	KNOWN_PSEUDOGENE	-	-	-	-	3	3.91284	12	2.59393
2880	retro_hsap_2880	ENSG00000240704	KNOWN_PSEUDOGENE	Forward	Frame_2	1	1	10	1.34585	-	-
2882	retro_hsap_2882	ENSG00000227440	KNOWN_PSEUDOGENE	-	-	-	-	55	1.92838	1	0.0227302
2884	retro_hsap_2884	ENSG00000214192	KNOWN_PSEUDOGENE	Forward	Frame_3	1	1	2	1.15092	5	1.15117
2886	retro_hsap_2886	ENSG00000271131	KNOWN_PSEUDOGENE	-	-	-	-	5	1.38263	1	0.481362
2887	retro_hsap_2887	ENSG00000240429	KNOWN_PSEUDOGENE	-	-	-	-	530	3.27626	14	0.262186
2890	retro_hsap_2890	ENSG00000239516	KNOWN_PSEUDOGENE	Forward	Frame_2	1	1	0	0	-	-
2895	retro_hsap_2895	ENSG00000244346	KNOWN_PSEUDOGENE	-	-	-	-	2	1.89029	2	0.210151
2897	retro_hsap_2897	-	NOVEL	-	-	-	-			1	0.0204242
2898	retro_hsap_2898	ENSG00000229638	KNOWN_PSEUDOGENE	-	-	-	-	0	0	15	0.601963
2900	retro_hsap_2900	ENSG00000236182	KNOWN_PSEUDOGENE	-	-	-	-	19	2.35664	13	0.644586
2902	retro_hsap_2902	ENSG00000236229	KNOWN_PSEUDOGENE	-	-	-	-	0	0	8	0.172135
2905	retro_hsap_2905	ENSG00000234742	KNOWN_PSEUDOGENE	Forward	Frame_3	3	2	154	2.79469	2	0.0830738
2906	retro_hsap_2906	ENSG00000249047	KNOWN_PSEUDOGENE	-	-	-	-	349	3.50664	2	0.223111
2910	retro_hsap_2910	ENSG00000250613	KNOWN_PSEUDOGENE	-	-	-	-	89	1.53229	16	1.29065
2911	retro_hsap_2911	ENSG00000250896	KNOWN_PSEUDOGENE	-	-	-	-	0	0	23	0.483678
2912	retro_hsap_2912	ENSG00000205940	KNOWN_PSEUDOGENE	Forward	Frame_2	4	4	39	1.5589	12	1.53596
2912	retro_hsap_2912	ENSG00000205940	KNOWN_PSEUDOGENE	Forward	Frame_3	4	4	39	1.5589	12	1.53596
2913	retro_hsap_2913	ENSG00000224569	KNOWN_PSEUDOGENE	-	-	-	-	0	0	12	0.4353
2918	retro_hsap_2918	ENSG00000248608	KNOWN_PSEUDOGENE	-	-	-	-	0	0	2	0.906428
2922	retro_hsap_2922	ENSG00000249064	KNOWN_PSEUDOGENE	Forward	Frame_2	1	1	0	0	-	-
2924	retro_hsap_2924	ENSG00000249212	KNOWN_PSEUDOGENE	-	-	-	-	107	2.16326	5	1.35063
2926	retro_hsap_2926	ENSG00000124399	KNOWN_PSEUDOGENE	-	-	-	-	0	0	23	0.608675
2927	retro_hsap_2927	ENSG00000242262	KNOWN_PSEUDOGENE	-	-	-	-	1	2.46498	3	0.330398
2929	retro_hsap_2929	ENSG00000242670	KNOWN_PSEUDOGENE	-	-	-	-	0	0	17	0.571138
2931	retro_hsap_2931	ENSG00000242083	KNOWN_PSEUDOGENE	-	-	-	-	10	1.40886	1	0.0208028
2932	retro_hsap_2932	ENSG00000248590	KNOWN_PSEUDOGENE	Forward	Frame_3	1	1	5	2.94777	4	0.265036
2934	retro_hsap_2934	-	NOVEL	-	-	-	-			2	0.0603038
2935	retro_hsap_2935	ENSG00000250384	KNOWN_PSEUDOGENE	-	-	-	-	7	6.03503	1	0.310598
2938	retro_hsap_2938	ENSG00000180673	KNOWN_PSEUDOGENE	Forward	Frame_3	4	4	0	0	16	0.448808
2939	retro_hsap_2939	ENSG00000243199	KNOWN_PSEUDOGENE	-	-	-	-	5	2.40138	1	0.474645
2941	retro_hsap_2941	ENSG00000227725	KNOWN_PSEUDOGENE	Forward	Frame_3	6	6	3	1.61541	8	0.225554
2943	retro_hsap_2943	ENSG00000251284	KNOWN_PSEUDOGENE	-	-	-	-	2	1.43382	1	0.187677
2945	retro_hsap_2945	ENSG00000249858	KNOWN_PSEUDOGENE	-	-	-	-	1	1.11919	10	0.424819
2950	retro_hsap_2950	ENSG00000236530	KNOWN_PSEUDOGENE	Forward	Frame_3	1	1	6	2.22906	12	0.50379
2952	retro_hsap_2952	ENSG00000234568	KNOWN_PSEUDOGENE	Forward	Frame_2	3	3	0	0	-	-
2954	retro_hsap_2954	ENSG00000213608	KNOWN_PSEUDOGENE	-	-	-	-	54	1.84503	7	0.238996
2955	retro_hsap_2955	ENSG00000243312	KNOWN_PSEUDOGENE	-	-	-	-	0	0	3	0.167592
2956	retro_hsap_2956	ENSG00000248180	KNOWN_PSEUDOGENE	-	-	-	-	37	2.38106	6	0.352671
2957	retro_hsap_2957	ENSG00000249262	KNOWN_PSEUDOGENE	-	-	-	-	0	0	10	0.419629
2958	retro_hsap_2958	ENSG00000183199	KNOWN_PSEUDOGENE	Forward	Frame_1	1	1	1	2.3508	15	0.587681
2958	retro_hsap_2958	ENSG00000183199	KNOWN_PSEUDOGENE	Forward	Frame_2	2	2	1	2.3508	15	0.587681
2958	retro_hsap_2958	ENSG00000183199	KNOWN_PSEUDOGENE	Forward	Frame_3	2	2	1	2.3508	15	0.587681
2960	retro_hsap_2960	ENSG00000249755	KNOWN_PSEUDOGENE	-	-	-	-	4	1.78798	2	2.77467
2961	retro_hsap_2961	ENSG00000236764	KNOWN_PSEUDOGENE	Forward	Frame_3	2	2	0	0	21	1.63038
2964	retro_hsap_2964	ENSG00000227118	KNOWN_PSEUDOGENE	Forward	Frame_2	2	2	0	0	5	0.443
2967	retro_hsap_2967	ENSG00000249264	KNOWN_PSEUDOGENE	-	-	-	-	0	0	4	0.486465
2969	retro_hsap_2969	ENSG00000248785	KNOWN_PSEUDOGENE	-	-	-	-	58	3.05419	4	0.453496
2970	retro_hsap_2970	ENSG00000248697	KNOWN_PSEUDOGENE	Reverse	Frame_3	1	1	0	0	11	0.271749
2973	retro_hsap_2973	ENSG00000250363	KNOWN_PSEUDOGENE	Forward	Frame_3	1	1	0	0	-	-
2975	retro_hsap_2975	ENSG00000213493	KNOWN_PSEUDOGENE	-	-	-	-	0	0	18	1.06676
2976	retro_hsap_2976	ENSG00000225665	KNOWN_PSEUDOGENE	Forward	Frame_3	9	9	3	1.54369	9	0.169206
2979	retro_hsap_2979	ENSG00000249795	KNOWN_PSEUDOGENE	-	-	-	-	0	0	2	0.49247
2980	retro_hsap_2980	ENSG00000282855	KNOWN_PSEUDOGENE	-	-	-	-	433	3.14735	15	0.498813
2981	retro_hsap_2981	ENSG00000248394	KNOWN_PSEUDOGENE	-	-	-	-	21	2.6495	8	2.03973
2983	retro_hsap_2983	ENSG00000250144	KNOWN_PSEUDOGENE	-	-	-	-	0	0	1	0.0404326
2984	retro_hsap_2984	ENSG00000248795	KNOWN_PSEUDOGENE	-	-	-	-	0	0	23	0.615093
2987	retro_hsap_2987	ENSG00000249193	KNOWN_PSEUDOGENE	-	-	-	-	0	0	2	0.598265
2988	retro_hsap_2988	ENSG00000251333	KNOWN_PSEUDOGENE	Forward	Frame_3	2	2	0	0	22	1.14702
2990	retro_hsap_2990	ENSG00000251254	KNOWN_PSEUDOGENE	-	-	-	-	10	1.64801	20	1.20039
2991	retro_hsap_2991	ENSG00000251482	KNOWN_PSEUDOGENE	-	-	-	-	3	5.67751	9	0.555038
2992	retro_hsap_2992	ENSG00000183432	KNOWN_PSEUDOGENE	Forward	Frame_3	1	1	98	3.5933	8	0.382442
2993	retro_hsap_2993	ENSG00000235606	KNOWN_PSEUDOGENE	Forward	Frame_3	3	3	2	1.73698	-	-
2994	retro_hsap_2994	ENSG00000231841	KNOWN_PSEUDOGENE	-	-	-	-	8	2.1214	24	0.527307
2996	retro_hsap_2996	ENSG00000249013	KNOWN_PSEUDOGENE	-	-	-	-	2	2.34942	1	0.126602
2999	retro_hsap_2999	ENSG00000248988	KNOWN_PSEUDOGENE	-	-	-	-	0	0	4	0.517743
3004	retro_hsap_3004	ENSG00000177803	KNOWN_PSEUDOGENE	Forward	Frame_3	3	3	9	2.50986	21	1.20487
3005	retro_hsap_3005	ENSG00000250746	KNOWN_PSEUDOGENE	-	-	-	-	7	34.7241	14	0.876385
3006	retro_hsap_3006	ENSG00000121089	KNOWN_PSEUDOGENE	Forward	Frame_3	4	4	4	2.05492	15	0.2607
3008	retro_hsap_3008	ENSG00000214676	KNOWN_PSEUDOGENE	-	-	-	-	4	1.29891	1	0.0561471
3010	retro_hsap_3010	ENSG00000248625	KNOWN_PSEUDOGENE	Forward	Frame_3	1	1	0	0	9	0.679834
3011	retro_hsap_3011	ENSG00000251174	KNOWN_PSEUDOGENE	-	-	-	-	0	0	2	0.362453
3013	retro_hsap_3013	ENSG00000213434	KNOWN_PSEUDOGENE	Forward	Frame_3	1	1	4	1.11444	2	0.076782
3017	retro_hsap_3017	ENSG00000213331	KNOWN_PSEUDOGENE	-	-	-	-	0	0	20	1.21376
3018	retro_hsap_3018	ENSG00000180015	KNOWN_PSEUDOGENE	-	-	-	-	4	4.19222	5	0.145844
3021	retro_hsap_3021	ENSG00000251587	KNOWN_PSEUDOGENE	-	-	-	-	0	0	5	1.44
3023	retro_hsap_3023	-	NOVEL	-	-	-	-			22	0.427418
3026	retro_hsap_3026	ENSG00000242358	KNOWN_PSEUDOGENE	-	-	-	-	16	2.84319	21	0.901804
3028	retro_hsap_3028	ENSG00000237350	KNOWN_PSEUDOGENE	Forward	Frame_3	4	4	10	6.21329	7	0.4892
3030	retro_hsap_3030	ENSG00000248340	KNOWN_PSEUDOGENE	-	-	-	-	57	2.73898	2	0.249821
3031	retro_hsap_3031	ENSG00000250927	KNOWN_PSEUDOGENE	Forward	Frame_1	3	3	0	0	1	0.0695713
3034	retro_hsap_3034	ENSG00000205794	KNOWN_PSEUDOGENE	Forward	Frame_2	5	5	0	0	14	0.793934
3036	retro_hsap_3036	ENSG00000249936	KNOWN_PSEUDOGENE	Forward	Frame_3	3	3	21	3.61644	8	0.416408
3041	retro_hsap_3041	ENSG00000250324	KNOWN_PSEUDOGENE	-	-	-	-	9	2.67939	5	1.3701
3042	retro_hsap_3042	ENSG00000227040	KNOWN_PSEUDOGENE	Forward	Frame_3	1	1	0	0	17	1.02182
3043	retro_hsap_3043	ENSG00000226439	KNOWN_PSEUDOGENE	Forward	Frame_3	3	3	24	3.09089	-	-
3044	retro_hsap_3044	ENSG00000225405	KNOWN_PSEUDOGENE	Forward	Frame_3	1	1	0	0	-	-
3046	retro_hsap_3046	ENSG00000250656	KNOWN_PSEUDOGENE	-	-	-	-	34	1.61612	7	0.347964
3047	retro_hsap_3047	ENSG00000248122	KNOWN_PSEUDOGENE	-	-	-	-	0	0	2	0.874956
3048	retro_hsap_3048	ENSG00000250277	KNOWN_PSEUDOGENE	-	-	-	-	0	0	2	0.1195
3050	retro_hsap_3050	ENSG00000251017	KNOWN_PSEUDOGENE	-	-	-	-	0	0	14	0.439295
3051	retro_hsap_3051	ENSG00000225846	KNOWN_PSEUDOGENE	Forward	Frame_3	5	5	4	2.00658	-	-
3052	retro_hsap_3052	ENSG00000234036	KNOWN_PSEUDOGENE	-	-	-	-	143	3.5879	11	0.782729
3053	retro_hsap_3053	ENSG00000214062	KNOWN_PSEUDOGENE	-	-	-	-	18	1.5132	1	0.0429834
3055	retro_hsap_3055	ENSG00000248640	KNOWN_PSEUDOGENE	Forward	Frame_3	1	1	0	0	-	-
3056	retro_hsap_3056	ENSG00000249565	KNOWN_PSEUDOGENE	-	-	-	-	22	24.2552	13	0.505576
3058	retro_hsap_3058	ENSG00000248448	KNOWN_PSEUDOGENE	-	-	-	-	3	1.37579	4	2.43292
3061	retro_hsap_3061	ENSG00000248113	KNOWN_PSEUDOGENE	-	-	-	-	0	0	3	0.0609528
3065	retro_hsap_3065	ENSG00000249055	KNOWN_PSEUDOGENE	-	-	-	-	111	2.68084	1	0.401929
3066	retro_hsap_3066	ENSG00000250496	KNOWN_PSEUDOGENE	-	-	-	-	11	1.60279	1	0.108228
3067	retro_hsap_3067	ENSG00000249065	KNOWN_PSEUDOGENE	-	-	-	-	14	1.99453	2	3.34662
3070	retro_hsap_3070	ENSG00000244470	KNOWN_PSEUDOGENE	Forward	Frame_3	1	1	6	2.39832	-	-
3073	retro_hsap_3073	ENSG00000250185	KNOWN_PSEUDOGENE	-	-	-	-	0	0	2	0.511484
3076	retro_hsap_3076	ENSG00000166530	KNOWN_PSEUDOGENE	-	-	-	-	5	2.20243	16	0.890883
3078	retro_hsap_3078	ENSG00000251483	KNOWN_PSEUDOGENE	-	-	-	-	1	1.96253	1	0.0697143
3080	retro_hsap_3080	ENSG00000248633	KNOWN_PSEUDOGENE	-	-	-	-	8	2.2097	1	0.06851
3081	retro_hsap_3081	ENSG00000241741	KNOWN_PSEUDOGENE	-	-	-	-	6	2.16157	1	0.215764
3082	retro_hsap_3082	ENSG00000250215	KNOWN_PSEUDOGENE	-	-	-	-	10	2.22429	7	0.23409
3084	retro_hsap_3084	ENSG00000213492	KNOWN_PSEUDOGENE	-	-	-	-	0	0	18	0.793494
3085	retro_hsap_3085	ENSG00000251463	KNOWN_PSEUDOGENE	-	-	-	-	8	1.81702	9	0.237146
3089	retro_hsap_3089	ENSG00000213480	KNOWN_PSEUDOGENE	-	-	-	-	0	0	7	0.176094
3092	retro_hsap_3092	ENSG00000248565	KNOWN_PSEUDOGENE	-	-	-	-	0	0	18	1.61454
3098	retro_hsap_3098	ENSG00000250834	KNOWN_PSEUDOGENE	Forward	Frame_3	1	1	0	0	-	-
3099	retro_hsap_3099	ENSG00000249311	KNOWN_PSEUDOGENE	Forward	Frame_1	3	3	0	0	-	-
3100	retro_hsap_3100	ENSG00000248305	KNOWN_PSEUDOGENE	-	-	-	-	2	1.47298	4	0.706757
3104	retro_hsap_3104	ENSG00000241923	KNOWN_PSEUDOGENE	-	-	-	-	10	1.60837	1	0.043328
3106	retro_hsap_3106	ENSG00000228981	KNOWN_PSEUDOGENE	Forward	Frame_3	3	3	36	2.55551	-	-
3111	retro_hsap_3111	ENSG00000248521	KNOWN_PSEUDOGENE	-	-	-	-	25	1.99991	2	0.896132
3112	retro_hsap_3112	ENSG00000243417	KNOWN_PSEUDOGENE	Forward	Frame_2	3	3	10	1.86343	1	0.806434
3112	retro_hsap_3112	ENSG00000243417	KNOWN_PSEUDOGENE	Forward	Frame_3	1	1	10	1.86343	1	0.806434
3114	retro_hsap_3114	ENSG00000213406	KNOWN_PSEUDOGENE	-	-	-	-	29	1.888	16	1.82973
3116	retro_hsap_3116	ENSG00000250547	KNOWN_PSEUDOGENE	-	-	-	-	0	0	6	0.500194
3117	retro_hsap_3117	ENSG00000248546	KNOWN_PSEUDOGENE	-	-	-	-	1	1.89245	5	0.236678
3121	retro_hsap_3121	ENSG00000248327	KNOWN_PSEUDOGENE	-	-	-	-	1	1.21954	7	0.160787
3122	retro_hsap_3122	ENSG00000229204	KNOWN_PSEUDOGENE	Forward	Frame_3	2	2	0	0	10	1.52838
3125	retro_hsap_3125	ENSG00000234801	KNOWN_PSEUDOGENE	Forward	Frame_2	5	5	0	0	-	-
3126	retro_hsap_3126	ENSG00000213370	KNOWN_PSEUDOGENE	-	-	-	-	0	0	1	0.552933
3127	retro_hsap_3127	ENSG00000251025	KNOWN_PSEUDOGENE	Forward	Frame_3	2	2	3	14.0265	-	-
3129	retro_hsap_3129	ENSG00000227765	KNOWN_PSEUDOGENE	Forward	Frame_3	7	7	10	5.34844	3	0.467082
3130	retro_hsap_3130	ENSG00000249056	KNOWN_PSEUDOGENE	-	-	-	-	0	0	6	0.91912
3136	retro_hsap_3136	ENSG00000250645	KNOWN_PSEUDOGENE	-	-	-	-	23	3.06968	1	0.297829
3139	retro_hsap_3139	ENSG00000251304	KNOWN_PSEUDOGENE	Forward	Frame_3	6	6	1	1.21076	-	-
3140	retro_hsap_3140	ENSG00000185041	KNOWN_PSEUDOGENE	Forward	Frame_3	5	4	0	0	-	-
3145	retro_hsap_3145	ENSG00000249357	KNOWN_PSEUDOGENE	Forward	Frame_3	4	4	0	0	-	-
3147	retro_hsap_3147	ENSG00000249666	KNOWN_PSEUDOGENE	Forward	Frame_3	2	2	0	0	-	-
3148	retro_hsap_3148	ENSG00000250782	KNOWN_PSEUDOGENE	Forward	Frame_3	8	8	1	1.53781	-	-
3151	retro_hsap_3151	ENSG00000213430	KNOWN_PSEUDOGENE	Forward	Frame_3	5	5	0	0	3	0.0911574
3152	retro_hsap_3152	ENSG00000226432	KNOWN_PSEUDOGENE	-	-	-	-	6	2.99537	13	0.142393
3153	retro_hsap_3153	ENSG00000251593	KNOWN_PSEUDOGENE	-	-	-	-	0	0	22	0.918742
3154	retro_hsap_3154	ENSG00000248418	KNOWN_PSEUDOGENE	-	-	-	-	0	0	9	1.6479
3156	retro_hsap_3156	ENSG00000214108	KNOWN_PSEUDOGENE	-	-	-	-	9	1.47	1	0.0357922
3157	retro_hsap_3157	ENSG00000249142	KNOWN_PSEUDOGENE	Forward	Frame_2	1	1	0	0	-	-
3158	retro_hsap_3158	ENSG00000240376	KNOWN_PSEUDOGENE	-	-	-	-	2	1.7696	10	0.49491
3164	retro_hsap_3164	ENSG00000228212	KNOWN_PSEUDOGENE	Forward	Frame_3	19	19	13	1.6459	8	0.164894
3166	retro_hsap_3166	ENSG00000249516	KNOWN_PSEUDOGENE	-	-	-	-	3	1.74535	1	0.477486
3167	retro_hsap_3167	ENSG00000250711	KNOWN_PSEUDOGENE	-	-	-	-	15	3.06844	3	0.180672
3169	retro_hsap_3169	ENSG00000188850	KNOWN_PSEUDOGENE	Forward	Frame_3	1	1	6	2.94752	-	-
3173	retro_hsap_3173	ENSG00000213940	KNOWN_PSEUDOGENE	Forward	Frame_2	1	1	0	0	-	-
3174	retro_hsap_3174	ENSG00000240052	KNOWN_PSEUDOGENE	-	-	-	-	0	0	1	0.192111
3177	retro_hsap_3177	ENSG00000251435	KNOWN_PSEUDOGENE	-	-	-	-	53	1.43498	2	0.107439
3182	retro_hsap_3182	ENSG00000205644	KNOWN_PSEUDOGENE	Forward	Frame_3	2	2	26	2.69621	-	-
3184	retro_hsap_3184	ENSG00000234838	KNOWN_PSEUDOGENE	-	-	-	-	0	0	1	3.51018
3188	retro_hsap_3188	ENSG00000251467	KNOWN_PSEUDOGENE	-	-	-	-	75	2.57262	2	0.146938
3190	retro_hsap_3190	ENSG00000255883	KNOWN_PSEUDOGENE	-	-	-	-	4	1.1237	2	0.181424
3194	retro_hsap_3194	ENSG00000251107	KNOWN_PSEUDOGENE	-	-	-	-	9	2.65713	22	1.0437
3195	retro_hsap_3195	ENSG00000251235	KNOWN_PSEUDOGENE	Forward	Frame_3	6	6	0	0	22	1.25574
3196	retro_hsap_3196	ENSG00000251400	KNOWN_PSEUDOGENE	-	-	-	-	9	1.72972	21	0.684812
3197	retro_hsap_3197	ENSG00000244363	KNOWN_PSEUDOGENE	-	-	-	-	0	0	2	0.0758227
3202	retro_hsap_3202	ENSG00000243160	KNOWN_PSEUDOGENE	Forward	Frame_3	1	1	0	0	-	-
3203	retro_hsap_3203	ENSG00000249438	KNOWN_PSEUDOGENE	Forward	Frame_1	1	1	0	0	-	-
3203	retro_hsap_3203	ENSG00000249438	KNOWN_PSEUDOGENE	Forward	Frame_3	1	1	0	0	-	-
3212	retro_hsap_3212	ENSG00000250359	KNOWN_PSEUDOGENE	-	-	-	-	0	0	5	0.147145
3216	retro_hsap_3216	ENSG00000251356	KNOWN_PSEUDOGENE	Forward	Frame_2	1	1	17	1.7009	15	0.941534
3217	retro_hsap_3217	ENSG00000213730	KNOWN_PSEUDOGENE	-	-	-	-	0	0	14	0.234309
3219	retro_hsap_3219	ENSG00000227836	KNOWN_PSEUDOGENE	-	-	-	-	25	2.48844	1	0.436935
3222	retro_hsap_3222	ENSG00000238000	KNOWN_PSEUDOGENE	Forward	Frame_3	1	1	2	1.52625	16	0.553824
3224	retro_hsap_3224	ENSG00000175749	KNOWN_PSEUDOGENE	Forward	Frame_2	1	1	36	2.22577	14	0.490961
3225	retro_hsap_3225	ENSG00000244245	KNOWN_PSEUDOGENE	-	-	-	-	0	0	2	0.0716731
3226	retro_hsap_3226	ENSG00000249921	KNOWN_PSEUDOGENE	Forward	Frame_3	4	4	20	1.44156	21	1.19096
3227	retro_hsap_3227	ENSG00000214794	KNOWN_PSEUDOGENE	Forward	Frame_2	3	3	0	0	-	-
3230	retro_hsap_3230	ENSG00000250444	KNOWN_PSEUDOGENE	-	-	-	-	9	1.68938	23	0.650168
3232	retro_hsap_3232	ENSG00000239528	KNOWN_PSEUDOGENE	-	-	-	-	26	4.04114	7	0.95355
3233	retro_hsap_3233	ENSG00000197575	KNOWN_PSEUDOGENE	Forward	Frame_3	2	2	3	3.34474	2	1.01086
3234	retro_hsap_3234	ENSG00000234259	KNOWN_PSEUDOGENE	-	-	-	-	1	2.3093	11	0.303378
3235	retro_hsap_3235	ENSG00000213661	KNOWN_PSEUDOGENE	-	-	-	-	0	0	2	0.135734
3236	retro_hsap_3236	ENSG00000235275	KNOWN_PSEUDOGENE	Forward	Frame_3	1	1	0	0	-	-
3237	retro_hsap_3237	ENSG00000249312	KNOWN_PSEUDOGENE	-	-	-	-	5	1.75248	4	1.24893
3238	retro_hsap_3238	ENSG00000244192	KNOWN_PSEUDOGENE	-	-	-	-	0	0	18	0.602726
3240	retro_hsap_3240	ENSG00000225364	KNOWN_PSEUDOGENE	-	-	-	-	318	7.92726	4	0.398494
3241	retro_hsap_3241	ENSG00000248648	KNOWN_PSEUDOGENE	-	-	-	-	409	2.25625	2	0.964307
3246	retro_hsap_3246	ENSG00000249689	KNOWN_PSEUDOGENE	-	-	-	-	0	0	2	1.1419
3247	retro_hsap_3247	ENSG00000251453	KNOWN_PSEUDOGENE	-	-	-	-	6	3.23727	16	0.548345
3252	retro_hsap_3252	ENSG00000215325	KNOWN_PSEUDOGENE	-	-	-	-	3	1.61098	1	0.191513
3253	retro_hsap_3253	ENSG00000248493	KNOWN_PSEUDOGENE	-	-	-	-	1	3.41804	8	0.523116
3255	retro_hsap_3255	ENSG00000270978	KNOWN_PSEUDOGENE	-	-	-	-	1	1.02741	4	0.559113
3256	retro_hsap_3256	ENSG00000253886	KNOWN_PSEUDOGENE	-	-	-	-	0	0	13	0.316575
3258	retro_hsap_3258	ENSG00000231989	KNOWN_PROTEIN_CODING	Forward	Frame_3	4	4	2	1.43043	-	-
3261	retro_hsap_3261	ENSG00000254373	KNOWN_PSEUDOGENE	Forward	Frame_3	1	1	23	2.41201	3	0.154643
3265	retro_hsap_3265	ENSG00000233913	KNOWN_PSEUDOGENE	Forward	Frame_3	1	1	5	1.63846	7	0.30173
3267	retro_hsap_3267	ENSG00000253785	KNOWN_PSEUDOGENE	Forward	Frame_2	1	1	1	3.32833	20	0.858299
3267	retro_hsap_3267	ENSG00000253785	KNOWN_PSEUDOGENE	Forward	Frame_3	1	1	1	3.32833	20	0.858299
3271	retro_hsap_3271	ENSG00000251667	KNOWN_PSEUDOGENE	-	-	-	-	149	1.47288	21	1.09611
3273	retro_hsap_3273	ENSG00000249129	KNOWN_PSEUDOGENE	Forward	Frame_2	7	7	10	1.74131	19	0.334038
3274	retro_hsap_3274	ENSG00000218227	KNOWN_PSEUDOGENE	Forward	Frame_3	1	1	16	5.0955	10	0.369926
3275	retro_hsap_3275	ENSG00000251211	KNOWN_PSEUDOGENE	-	-	-	-	0	0	5	0.27942
3276	retro_hsap_3276	ENSG00000253725	KNOWN_PSEUDOGENE	-	-	-	-	0	0	1	0.0485732
3277	retro_hsap_3277	ENSG00000253869	KNOWN_PSEUDOGENE	-	-	-	-	6	1.21568	13	0.419772
3280	retro_hsap_3280	ENSG00000231228	KNOWN_PSEUDOGENE	-	-	-	-	6	4.57182	7	0.356441
3285	retro_hsap_3285	ENSG00000249541	KNOWN_PSEUDOGENE	-	-	-	-	0	0	13	0.391925
3286	retro_hsap_3286	ENSG00000251568	KNOWN_PSEUDOGENE	-	-	-	-	2	3.98036	4	1.71129
3290	retro_hsap_3290	ENSG00000250526	KNOWN_PSEUDOGENE	-	-	-	-	0	0	21	1.25919
3291	retro_hsap_3291	ENSG00000250182	KNOWN_PSEUDOGENE	Forward	Frame_3	6	6	0	0	2	0.182106
3292	retro_hsap_3292	ENSG00000249485	KNOWN_PSEUDOGENE	Forward	Frame_3	1	1	36	1.93858	12	0.295659
3302	retro_hsap_3302	ENSG00000250332	KNOWN_PSEUDOGENE	Forward	Frame_3	4	4	0	0	-	-
3307	retro_hsap_3307	ENSG00000250492	KNOWN_PSEUDOGENE	-	-	-	-	0	0	10	0.167803
3309	retro_hsap_3309	ENSG00000249266	KNOWN_PSEUDOGENE	-	-	-	-	1	1.44618	1	2.3501
3314	retro_hsap_3314	ENSG00000249855	KNOWN_PSEUDOGENE	-	-	-	-	18	2.60112	3	0.487794
3315	retro_hsap_3315	ENSG00000249286	KNOWN_PSEUDOGENE	-	-	-	-	2	1.17562	12	0.324947
3316	retro_hsap_3316	ENSG00000224993	KNOWN_PSEUDOGENE	Forward	Frame_3	1	1	15	1.77756	-	-
3319	retro_hsap_3319	ENSG00000250853	KNOWN_PSEUDOGENE	-	-	-	-	59	3.13771	20	0.622251
3322	retro_hsap_3322	ENSG00000248854	KNOWN_PSEUDOGENE	-	-	-	-	1	2.2035	19	1.01245
3324	retro_hsap_3324	ENSG00000226221	KNOWN_PSEUDOGENE	-	-	-	-	10	1.39912	7	0.632622
3325	retro_hsap_3325	ENSG00000213896	KNOWN_PSEUDOGENE	-	-	-	-	25	4.72376	1	0.0622164
3327	retro_hsap_3327	ENSG00000215032	KNOWN_PSEUDOGENE	-	-	-	-	8	1.36605	12	0.449937
3328	retro_hsap_3328	ENSG00000213891	KNOWN_PSEUDOGENE	-	-	-	-	63	2.89947	1	0.216319
3329	retro_hsap_3329	ENSG00000217416	KNOWN_PSEUDOGENE	Forward	Frame_3	1	1	169	4.1933	-	-
3331	retro_hsap_3331	ENSG00000253801	KNOWN_PSEUDOGENE	-	-	-	-	0	0	4	1.75605
3333	retro_hsap_3333	ENSG00000213830	KNOWN_PSEUDOGENE	-	-	-	-	280	2.16456	13	0.707339
3334	retro_hsap_3334	ENSG00000248930	KNOWN_PSEUDOGENE	-	-	-	-	54	2.14753	7	0.167006
3335	retro_hsap_3335	ENSG00000182383	KNOWN_PSEUDOGENE	-	-	-	-	1	15.0293	2	0.572703
3338	retro_hsap_3338	ENSG00000254893	KNOWN_PROTEIN_CODING	Forward	Frame_3	2	2	0	0	11	0.506383
3341	retro_hsap_3341	ENSG00000214890	KNOWN_PSEUDOGENE	-	-	-	-	2	1.57767	2	0.374786
3342	retro_hsap_3342	ENSG00000248569	KNOWN_PSEUDOGENE	-	-	-	-	2	1.12196	22	0.72436
3343	retro_hsap_3343	ENSG00000220157	KNOWN_PSEUDOGENE	Forward	Frame_1	3	3	0	0	-	-
3348	retro_hsap_3348	ENSG00000251495	KNOWN_PSEUDOGENE	Forward	Frame_3	2	2	32	2.40511	-	-
3349	retro_hsap_3349	ENSG00000251552	KNOWN_PSEUDOGENE	-	-	-	-	79	2.43857	2	0.786939
3351	retro_hsap_3351	ENSG00000214853	KNOWN_PSEUDOGENE	Forward	Frame_3	1	1	0	0	-	-
3352	retro_hsap_3352	ENSG00000250253	KNOWN_PSEUDOGENE	Forward	Frame_3	1	1	0	0	-	-
3353	retro_hsap_3353	ENSG00000242477	KNOWN_PSEUDOGENE	-	-	-	-	6	1.84999	2	1.21831
3360	retro_hsap_3360	ENSG00000250391	KNOWN_PSEUDOGENE	Forward	Frame_1	1	1	0	0	3	0.289701
3361	retro_hsap_3361	ENSG00000250441	KNOWN_PSEUDOGENE	-	-	-	-	72	3.80546	21	1.1027
3362	retro_hsap_3362	ENSG00000249068	KNOWN_PSEUDOGENE	-	-	-	-	149	3.16233	1	0.918169
3364	retro_hsap_3364	ENSG00000248966	KNOWN_PSEUDOGENE	Forward	Frame_3	2	2	0	0	4	0.152375
3365	retro_hsap_3365	ENSG00000251627	KNOWN_PSEUDOGENE	-	-	-	-	1	7.93855	2	0.487409
3366	retro_hsap_3366	ENSG00000214784	KNOWN_PSEUDOGENE	-	-	-	-	0	0	1	0.135659
3368	retro_hsap_3368	ENSG00000250045	KNOWN_PSEUDOGENE	-	-	-	-	136	3.03231	11	0.569702
3371	retro_hsap_3371	ENSG00000185641	KNOWN_PSEUDOGENE	-	-	-	-	1	1.94524	20	1.92507
3374	retro_hsap_3374	ENSG00000248979	KNOWN_PSEUDOGENE	-	-	-	-	252	3.15947	1	0.283368
3375	retro_hsap_3375	ENSG00000213663	KNOWN_PSEUDOGENE	Forward	Frame_2	1	1	10	1.36489	-	-
3379	retro_hsap_3379	ENSG00000250539	KNOWN_PSEUDOGENE	Forward	Frame_3	1	1	8	2.27792	-	-
3380	retro_hsap_3380	ENSG00000242814	KNOWN_PSEUDOGENE	-	-	-	-	68	1.66491	19	0.657982
3382	retro_hsap_3382	ENSG00000230929	KNOWN_PSEUDOGENE	Forward	Frame_3	2	2	116	3.03187	-	-
3383	retro_hsap_3383	ENSG00000213630	KNOWN_PSEUDOGENE	-	-	-	-	7	2.92348	13	0.32415
3385	retro_hsap_3385	ENSG00000250859	KNOWN_PSEUDOGENE	Forward	Frame_2	1	1	0	0	11	0.964795
3385	retro_hsap_3385	ENSG00000250859	KNOWN_PSEUDOGENE	Forward	Frame_3	1	1	0	0	11	0.964795
3387	retro_hsap_3387	ENSG00000229738	KNOWN_PSEUDOGENE	-	-	-	-	1	2.60357	15	1.05885
3390	retro_hsap_3390	ENSG00000250347	KNOWN_PSEUDOGENE	-	-	-	-	12	2.49376	6	1.40724
3391	retro_hsap_3391	ENSG00000251583	KNOWN_PSEUDOGENE	Forward	Frame_2	1	1	1	1.39669	19	1.07263
3392	retro_hsap_3392	ENSG00000213433	KNOWN_PSEUDOGENE	Forward	Frame_2	1	1	165	1.83566	7	0.46566
3394	retro_hsap_3394	ENSG00000253146	KNOWN_PSEUDOGENE	-	-	-	-	0	0	10	0.335812
3395	retro_hsap_3395	ENSG00000244331	KNOWN_PSEUDOGENE	-	-	-	-	0	0	5	0.541067
3396	retro_hsap_3396	ENSG00000213414	KNOWN_PSEUDOGENE	-	-	-	-	0	0	20	0.888342
3398	retro_hsap_3398	ENSG00000248626	KNOWN_PSEUDOGENE	Reverse	Frame_1	1	1	8	2.51352	11	1.00856
3401	retro_hsap_3401	ENSG00000213393	KNOWN_PSEUDOGENE	Forward	Frame_2	1	1	0	0	-	-
3402	retro_hsap_3402	ENSG00000253683	KNOWN_PSEUDOGENE	-	-	-	-	30	4.41648	9	1.6566
3406	retro_hsap_3406	ENSG00000270706	KNOWN_PSEUDOGENE	Forward	Frame_2	1	1	74	3.04538	24	1.62473
3407	retro_hsap_3407	ENSG00000244234	KNOWN_PSEUDOGENE	-	-	-	-	1	1.23954	8	0.12611
3411	retro_hsap_3411	ENSG00000250749	KNOWN_PSEUDOGENE	-	-	-	-	42	2.02654	9	2.0101
3413	retro_hsap_3413	ENSG00000232654	KNOWN_PSEUDOGENE	Forward	Frame_3	5	4	0	0	1	0.547525
3418	retro_hsap_3418	ENSG00000215057	KNOWN_PSEUDOGENE	-	-	-	-	0	0	18	1.21707
3419	retro_hsap_3419	ENSG00000218868	KNOWN_PSEUDOGENE	Forward	Frame_2	3	3	9	5.04371	-	-
3420	retro_hsap_3420	ENSG00000219294	KNOWN_PSEUDOGENE	-	-	-	-	3	1.71976	6	0.287888
3422	retro_hsap_3422	ENSG00000212802	KNOWN_PSEUDOGENE	-	-	-	-	0	0	2	0.370955
3432	retro_hsap_3432	ENSG00000219582	KNOWN_PSEUDOGENE	Forward	Frame_3	1	1	1	1.45264	-	-
3434	retro_hsap_3434	ENSG00000219682	KNOWN_PSEUDOGENE	Forward	Frame_3	5	5	7	1.31879	3	0.322585
3436	retro_hsap_3436	ENSG00000217275	KNOWN_PSEUDOGENE	-	-	-	-	199	4.64538	1	0.141861
3437	retro_hsap_3437	ENSG00000174572	KNOWN_PSEUDOGENE	Forward	Frame_3	1	1	0	0	-	-
3438	retro_hsap_3438	ENSG00000270935	KNOWN_PSEUDOGENE	-	-	-	-	0	0	2	0.593463
3440	retro_hsap_3440	ENSG00000214374	KNOWN_PSEUDOGENE	Forward	Frame_3	1	1	1	2.07383	1	1.13391
3441	retro_hsap_3441	ENSG00000217539	KNOWN_PSEUDOGENE	-	-	-	-	0	0	13	0.21616
3442	retro_hsap_3442	ENSG00000231162	KNOWN_PSEUDOGENE	-	-	-	-	0	0	17	0.362057
3443	retro_hsap_3443	ENSG00000213916	KNOWN_PSEUDOGENE	-	-	-	-	1	1.53287	1	0.0402098
3445	retro_hsap_3445	ENSG00000224936	KNOWN_PSEUDOGENE	-	-	-	-	0	0	14	0.634194
3446	retro_hsap_3446	ENSG00000236603	KNOWN_PSEUDOGENE	-	-	-	-	4	1.20773	18	0.407213
3447	retro_hsap_3447	ENSG00000228415	KNOWN_PSEUDOGENE	-	-	-	-	268	2.58052	2	0.730225
3448	retro_hsap_3448	ENSG00000227939	KNOWN_PSEUDOGENE	-	-	-	-	0	0	6	0.426473
3450	retro_hsap_3450	ENSG00000224796	KNOWN_PSEUDOGENE	-	-	-	-	10	2.4991	1	0.18267
3454	retro_hsap_3454	ENSG00000217130	KNOWN_PSEUDOGENE	-	-	-	-	0	0	5	1.06746
3456	retro_hsap_3456	ENSG00000219023	KNOWN_PSEUDOGENE	Forward	Frame_3	1	1	5	6.21635	1	0.0360308
3457	retro_hsap_3457	ENSG00000213500	KNOWN_PSEUDOGENE	-	-	-	-	0	0	18	1.39699
3458	retro_hsap_3458	ENSG00000216412	KNOWN_PSEUDOGENE	Forward	Frame_3	6	6	2	1.51096	-	-
3459	retro_hsap_3459	ENSG00000217227	KNOWN_PSEUDOGENE	-	-	-	-	4	1.36593	6	1.00781
3462	retro_hsap_3462	ENSG00000213435	KNOWN_PSEUDOGENE	-	-	-	-	17	2.18111	3	3.30992
3463	retro_hsap_3463	ENSG00000220614	KNOWN_PSEUDOGENE	-	-	-	-	99	4.83803	3	0.223336
3466	retro_hsap_3466	ENSG00000229349	KNOWN_PSEUDOGENE	-	-	-	-	1	2.38725	5	0.372555
3469	retro_hsap_3469	ENSG00000218363	KNOWN_PSEUDOGENE	-	-	-	-	0	0	2	1.98106
3471	retro_hsap_3471	ENSG00000219863	KNOWN_PSEUDOGENE	-	-	-	-	1	15.0345	1	0.241257
3473	retro_hsap_3473	ENSG00000218261	KNOWN_PSEUDOGENE	-	-	-	-	1	1.61653	15	0.757515
3474	retro_hsap_3474	ENSG00000220635	KNOWN_PSEUDOGENE	-	-	-	-	1	1.10632	8	0.652069
3476	retro_hsap_3476	ENSG00000276576	KNOWN_PSEUDOGENE	-	-	-	-	0	0	2	1.07893
3479	retro_hsap_3479	ENSG00000218048	KNOWN_PSEUDOGENE	-	-	-	-	6	4.60777	8	2.98189
3480	retro_hsap_3480	ENSG00000225121	KNOWN_PSEUDOGENE	Forward	Frame_3	1	1	4	4.96178	-	-
3484	retro_hsap_3484	ENSG00000217767	KNOWN_PSEUDOGENE	-	-	-	-	104	2.45301	1	0.486551
3485	retro_hsap_3485	ENSG00000218350	KNOWN_PSEUDOGENE	-	-	-	-	0	0	18	0.801331
3486	retro_hsap_3486	ENSG00000218014	KNOWN_PSEUDOGENE	Forward	Frame_3	1	1	0	0	4	0.729331
3489	retro_hsap_3489	ENSG00000234882	KNOWN_PSEUDOGENE	-	-	-	-	10	2.63728	23	1.31676
3491	retro_hsap_3491	ENSG00000219951	KNOWN_PSEUDOGENE	Forward	Frame_2	1	1	34	1.97748	-	-
3495	retro_hsap_3495	ENSG00000220131	KNOWN_PSEUDOGENE	Forward	Frame_3	2	2	8	5.61556	-	-
3496	retro_hsap_3496	ENSG00000220960	KNOWN_PSEUDOGENE	-	-	-	-	0	0	4	0.272683
3499	retro_hsap_3499	ENSG00000232699	KNOWN_PSEUDOGENE	Forward	Frame_3	6	6	0	0	17	0.365688
3500	retro_hsap_3500	ENSG00000213177	KNOWN_PSEUDOGENE	-	-	-	-	1	1.03741	13	1.34257
3502	retro_hsap_3502	ENSG00000220695	KNOWN_PSEUDOGENE	-	-	-	-	45	2.07346	15	0.959276
3504	retro_hsap_3504	ENSG00000219088	KNOWN_PSEUDOGENE	-	-	-	-	0	0	6	0.291185
3505	retro_hsap_3505	ENSG00000213149	KNOWN_PSEUDOGENE	-	-	-	-	6	1.2885	5	0.376169
3506	retro_hsap_3506	ENSG00000219329	KNOWN_PSEUDOGENE	-	-	-	-	2	1.52149	3	0.350763
3508	retro_hsap_3508	ENSG00000218208	KNOWN_PSEUDOGENE	Forward	Frame_3	3	3	2	2.23015	2	0.521633
3511	retro_hsap_3511	ENSG00000230202	KNOWN_PSEUDOGENE	-	-	-	-	9	3.24983	3	0.545771
3517	retro_hsap_3517	ENSG00000217139	KNOWN_PSEUDOGENE	-	-	-	-	0	0	9	0.276131
3520	retro_hsap_3520	ENSG00000220744	KNOWN_PSEUDOGENE	-	-	-	-	10	1.40998	1	0.0687209
3524	retro_hsap_3524	ENSG00000218565	KNOWN_PSEUDOGENE	-	-	-	-	10	2.42276	1	3.20727
3526	retro_hsap_3526	ENSG00000217648	KNOWN_PSEUDOGENE	-	-	-	-	15	1.35475	9	0.214566
3528	retro_hsap_3528	ENSG00000219297	KNOWN_PSEUDOGENE	-	-	-	-	1	14.8324	4	0.943087
3530	retro_hsap_3530	ENSG00000187103	KNOWN_PSEUDOGENE	Forward	Frame_3	1	1	1	4.11651	-	-
3531	retro_hsap_3531	ENSG00000220494	KNOWN_PSEUDOGENE	-	-	-	-	7	1.60177	8	0.326707
3533	retro_hsap_3533	ENSG00000231120	KNOWN_PSEUDOGENE	Forward	Frame_3	2	2	0	0	3	0.326
3536	retro_hsap_3536	ENSG00000219747	KNOWN_PSEUDOGENE	Forward	Frame_3	1	1	111	1.98735	4	0.318817
3537	retro_hsap_3537	ENSG00000217372	KNOWN_PSEUDOGENE	Forward	Frame_3	1	1	0	0	-	-
3541	retro_hsap_3541	ENSG00000213073	KNOWN_PSEUDOGENE	Forward	Frame_1	1	1	297	1.79764	6	0.170531
3543	retro_hsap_3543	ENSG00000216624	KNOWN_PSEUDOGENE	Forward	Frame_2	1	1	1	1.17838	3	0.476924
3546	retro_hsap_3546	ENSG00000218027	KNOWN_PSEUDOGENE	-	-	-	-	2	1.3887	6	0.291208
3548	retro_hsap_3548	ENSG00000220685	KNOWN_PSEUDOGENE	-	-	-	-	24	1.34125	10	0.667092
3550	retro_hsap_3550	ENSG00000217239	KNOWN_PSEUDOGENE	-	-	-	-	24	2.88536	1	0.145975
3551	retro_hsap_3551	ENSG00000219986	KNOWN_PSEUDOGENE	-	-	-	-	6	3.47048	3	0.336742
3552	retro_hsap_3552	ENSG00000220472	KNOWN_PSEUDOGENE	-	-	-	-	0	0	15	0.79845
3554	retro_hsap_3554	ENSG00000234115	KNOWN_PSEUDOGENE	Forward	Frame_3	1	1	0	0	16	0.573973
3557	retro_hsap_3557	ENSG00000238076	KNOWN_PSEUDOGENE	-	-	-	-	2	1.42007	13	1.01252
3564	retro_hsap_3564	ENSG00000220517	KNOWN_PSEUDOGENE	-	-	-	-	16	5.01097	2	0.100115
3568	retro_hsap_3568	ENSG00000228364	KNOWN_PSEUDOGENE	-	-	-	-	8	2.0103	18	1.50905
3569	retro_hsap_3569	ENSG00000230056	KNOWN_PSEUDOGENE	-	-	-	-	0	0	2	0.564721
3571	retro_hsap_3571	ENSG00000239257	KNOWN_PSEUDOGENE	-	-	-	-	35	6.05173	2	0.145021
3576	retro_hsap_3576	ENSG00000234515	KNOWN_PSEUDOGENE	-	-	-	-	6	1.43905	1	0.188668
3577	retro_hsap_3577	ENSG00000228285	KNOWN_PSEUDOGENE	-	-	-	-	0	0	13	0.290955
3579	retro_hsap_3579	ENSG00000220583	KNOWN_PSEUDOGENE	-	-	-	-	23	1.94426	12	0.934761
3580	retro_hsap_3580	ENSG00000237719	KNOWN_PSEUDOGENE	-	-	-	-	401	3.07319	15	1.50709
3581	retro_hsap_3581	ENSG00000180211	KNOWN_PSEUDOGENE	-	-	-	-	156	1.75066	10	0.645836
3583	retro_hsap_3583	ENSG00000181524	KNOWN_PSEUDOGENE	-	-	-	-	18	1.59592	12	1.02059
3585	retro_hsap_3585	ENSG00000218107	KNOWN_PSEUDOGENE	-	-	-	-	1	10.9224	3	2.26751
3588	retro_hsap_3588	ENSG00000060303	KNOWN_PSEUDOGENE	Forward	Frame_3	3	3	1	2.37409	4	2.48686
3591	retro_hsap_3591	ENSG00000219074	KNOWN_PSEUDOGENE	-	-	-	-	1	2.21179	1	0.629397
3595	retro_hsap_3595	ENSG00000213335	KNOWN_PSEUDOGENE	-	-	-	-	0	0	8	0.696762
3597	retro_hsap_3597	ENSG00000220666	KNOWN_PSEUDOGENE	Forward	Frame_3	3	3	1	1.11711	6	0.252669
3598	retro_hsap_3598	ENSG00000219790	KNOWN_PSEUDOGENE	-	-	-	-	13	1.60868	4	0.141232
3601	retro_hsap_3601	ENSG00000214561	KNOWN_PSEUDOGENE	-	-	-	-	0	0	7	0.679413
3607	retro_hsap_3607	ENSG00000233859	KNOWN_PSEUDOGENE	Forward	Frame_3	4	4	0	0	9	0.411457
3608	retro_hsap_3608	ENSG00000218890	KNOWN_PSEUDOGENE	-	-	-	-	0	0	11	0.208192
3610	retro_hsap_3610	ENSG00000216365	KNOWN_PSEUDOGENE	-	-	-	-	17	7.0702	1	0.222185
3611	retro_hsap_3611	ENSG00000232389	KNOWN_PSEUDOGENE	Forward	Frame_3	1	1	0	0	7	0.898377
3612	retro_hsap_3612	ENSG00000181514	KNOWN_PSEUDOGENE	-	-	-	-	0	0	2	0.307438
3613	retro_hsap_3613	ENSG00000234025	KNOWN_PSEUDOGENE	-	-	-	-	8	1.83937	3	0.775537
3617	retro_hsap_3617	ENSG00000218748	KNOWN_PSEUDOGENE	-	-	-	-	14	2.15958	22	1.72281
3618	retro_hsap_3618	ENSG00000218582	KNOWN_PSEUDOGENE	-	-	-	-	0	0	5	0.318604
3620	retro_hsap_3620	ENSG00000219547	KNOWN_PSEUDOGENE	Forward	Frame_3	1	1	70	3.25626	-	-
3621	retro_hsap_3621	ENSG00000216352	KNOWN_PSEUDOGENE	Forward	Frame_3	1	1	0	0	-	-
3622	retro_hsap_3622	ENSG00000220537	KNOWN_PSEUDOGENE	-	-	-	-	0	0	2	0.769462
3624	retro_hsap_3624	ENSG00000216439	KNOWN_PSEUDOGENE	-	-	-	-	0	0	12	0.723085
3627	retro_hsap_3627	ENSG00000220831	KNOWN_PSEUDOGENE	Forward	Frame_3	1	1	8	1.65131	-	-
3631	retro_hsap_3631	ENSG00000220267	KNOWN_PSEUDOGENE	-	-	-	-	125	1.49241	1	1.42709
3634	retro_hsap_3634	ENSG00000213187	KNOWN_PSEUDOGENE	-	-	-	-	0	0	10	0.591633
3638	retro_hsap_3638	ENSG00000225093	KNOWN_PSEUDOGENE	-	-	-	-	2	3.77278	6	0.321241
3639	retro_hsap_3639	ENSG00000219565	KNOWN_PSEUDOGENE	Forward	Frame_3	1	1	3	1.4498	15	0.404517
3643	retro_hsap_3643	ENSG00000218803	KNOWN_PSEUDOGENE	-	-	-	-	0	0	8	1.71437
3644	retro_hsap_3644	ENSG00000216663	KNOWN_PSEUDOGENE	Forward	Frame_3	4	4	1	1.71853	-	-
3648	retro_hsap_3648	ENSG00000218428	KNOWN_PSEUDOGENE	-	-	-	-	142	5.02235	1	0.524053
3649	retro_hsap_3649	ENSG00000233558	KNOWN_PSEUDOGENE	-	-	-	-	22	1.74697	20	0.543918
3650	retro_hsap_3650	ENSG00000217241	KNOWN_PSEUDOGENE	-	-	-	-	6	1.79429	4	0.754857
3654	retro_hsap_3654	ENSG00000232362	KNOWN_PSEUDOGENE	-	-	-	-	2	2.65033	22	1.15292
3656	retro_hsap_3656	ENSG00000220522	KNOWN_PSEUDOGENE	-	-	-	-	10	1.65656	15	2.29223
3659	retro_hsap_3659	ENSG00000219642	KNOWN_PSEUDOGENE	Forward	Frame_2	1	1	25	2.48214	8	0.258633
3660	retro_hsap_3660	ENSG00000218857	KNOWN_PSEUDOGENE	-	-	-	-	4	1.34366	12	0.97221
3665	retro_hsap_3665	ENSG00000226540	KNOWN_PSEUDOGENE	Forward	Frame_3	1	1	0	0	-	-
3670	retro_hsap_3670	ENSG00000220412	KNOWN_PSEUDOGENE	Forward	Frame_3	1	1	2	2.37422	3	0.0784425
3671	retro_hsap_3671	ENSG00000216802	KNOWN_PSEUDOGENE	-	-	-	-	64	2.97246	19	0.861667
3673	retro_hsap_3673	ENSG00000219806	KNOWN_PSEUDOGENE	Forward	Frame_3	1	1	0	0	16	1.33035
3675	retro_hsap_3675	ENSG00000218351	KNOWN_PSEUDOGENE	Forward	Frame_3	1	1	3	1.72807	-	-
3676	retro_hsap_3676	ENSG00000217027	KNOWN_PSEUDOGENE	Forward	Frame_3	1	1	2	1.74732	11	0.523114
3677	retro_hsap_3677	ENSG00000228283	KNOWN_PSEUDOGENE	-	-	-	-	0	0	6	0.146505
3678	retro_hsap_3678	ENSG00000219487	KNOWN_PSEUDOGENE	-	-	-	-	8	1.69524	23	0.877482
3680	retro_hsap_3680	ENSG00000213087	KNOWN_PSEUDOGENE	-	-	-	-	0	0	2	0.281976
3681	retro_hsap_3681	ENSG00000220745	KNOWN_PSEUDOGENE	-	-	-	-	0	0	9	0.987034
3682	retro_hsap_3682	ENSG00000218426	KNOWN_PSEUDOGENE	-	-	-	-	0	0	18	0.730421
3684	retro_hsap_3684	ENSG00000213078	KNOWN_PSEUDOGENE	-	-	-	-	1	1.1187	14	1.27389
3685	retro_hsap_3685	ENSG00000188451	KNOWN_PSEUDOGENE	-	-	-	-	45	2.32121	21	1.00006
3687	retro_hsap_3687	ENSG00000213076	KNOWN_PSEUDOGENE	-	-	-	-	2	2.65927	18	0.857068
3690	retro_hsap_3690	ENSG00000235008	KNOWN_PSEUDOGENE	-	-	-	-	4	1.6633	8	0.472616
3692	retro_hsap_3692	ENSG00000230444	KNOWN_PSEUDOGENE	-	-	-	-	5	2.47284	12	0.657666
3693	retro_hsap_3693	ENSG00000231357	KNOWN_PSEUDOGENE	-	-	-	-	84	2.80357	18	1.40125
3697	retro_hsap_3697	ENSG00000233876	KNOWN_PSEUDOGENE	Reverse	Frame_1	5	5	0	0	-	-
3697	retro_hsap_3697	ENSG00000233876	KNOWN_PSEUDOGENE	Reverse	Frame_2	1	1	0	0	-	-
3698	retro_hsap_3698	ENSG00000229091	KNOWN_PSEUDOGENE	-	-	-	-	13	2.9022	16	0.784635
3699	retro_hsap_3699	ENSG00000234356	KNOWN_PSEUDOGENE	-	-	-	-	6	1.50731	15	0.905401
3703	retro_hsap_3703	ENSG00000227965	KNOWN_PSEUDOGENE	-	-	-	-	3	1.51679	16	1.49421
3708	retro_hsap_3708	ENSG00000219451	KNOWN_PSEUDOGENE	-	-	-	-	2	2.58262	7	0.448119
3709	retro_hsap_3709	ENSG00000226279	KNOWN_PSEUDOGENE	-	-	-	-	1	2.22002	3	0.214116
3710	retro_hsap_3710	ENSG00000232383	KNOWN_PSEUDOGENE	Forward	Frame_3	4	3	1	1.44331	-	-
3711	retro_hsap_3711	ENSG00000214869	KNOWN_PSEUDOGENE	Forward	Frame_3	1	1	0	0	-	-
3712	retro_hsap_3712	ENSG00000213786	KNOWN_PSEUDOGENE	-	-	-	-	0	0	1	0.0294561
3715	retro_hsap_3715	ENSG00000226421	KNOWN_PSEUDOGENE	Forward	Frame_3	4	4	1	1.16022	-	-
3716	retro_hsap_3716	ENSG00000238090	KNOWN_PSEUDOGENE	-	-	-	-	24	2.74382	1	0.0409303
3721	retro_hsap_3721	ENSG00000233225	KNOWN_PSEUDOGENE	-	-	-	-	2	1.18734	5	0.107136
3722	retro_hsap_3722	ENSG00000229161	KNOWN_PSEUDOGENE	-	-	-	-	0	0	16	0.550734
3723	retro_hsap_3723	ENSG00000234983	KNOWN_PSEUDOGENE	-	-	-	-	16	1.72889	20	0.876167
3725	retro_hsap_3725	ENSG00000237972	KNOWN_PSEUDOGENE	-	-	-	-	23	2.00471	19	1.14719
3726	retro_hsap_3726	ENSG00000146677	KNOWN_PSEUDOGENE	-	-	-	-	30	1.75585	13	0.399076
3730	retro_hsap_3730	ENSG00000213673	KNOWN_PSEUDOGENE	-	-	-	-	0	0	8	0.326948
3733	retro_hsap_3733	ENSG00000235207	KNOWN_PSEUDOGENE	-	-	-	-	3	1.15644	18	1.14216
3735	retro_hsap_3735	-	NOVEL	Forward	Frame_3	1	1			-	-
3737	retro_hsap_3737	ENSG00000235720	KNOWN_PSEUDOGENE	-	-	-	-	1	1.03909	15	0.344812
3738	retro_hsap_3738	ENSG00000213644	KNOWN_PSEUDOGENE	Forward	Frame_2	1	1	0	0	-	-
3739	retro_hsap_3739	ENSG00000232727	KNOWN_PSEUDOGENE	Forward	Frame_3	1	1	19	1.34689	-	-
3745	retro_hsap_3745	-	NOVEL	Forward	Frame_3	1	1			-	-
3748	retro_hsap_3748	ENSG00000235581	KNOWN_PSEUDOGENE	Forward	Frame_3	2	2	14	2.686	-	-
3751	retro_hsap_3751	ENSG00000213548	KNOWN_PSEUDOGENE	Forward	Frame_1	1	1	0	0	-	-
3753	retro_hsap_3753	ENSG00000226230	KNOWN_PSEUDOGENE	-	-	-	-	16	3.48314	15	1.25293
3756	retro_hsap_3756	ENSG00000229251	KNOWN_PSEUDOGENE	Forward	Frame_3	2	2	0	0	-	-
3758	retro_hsap_3758	ENSG00000237709	KNOWN_PSEUDOGENE	Forward	Frame_2	2	2	0	0	2	0.473414
3763	retro_hsap_3763	ENSG00000219807	KNOWN_PSEUDOGENE	-	-	-	-	0	0	1	0.769404
3769	retro_hsap_3769	ENSG00000213361	KNOWN_PSEUDOGENE	-	-	-	-	53	2.85167	13	0.750146
3771	retro_hsap_3771	ENSG00000223886	KNOWN_PSEUDOGENE	-	-	-	-	101	1.63009	23	1.16783
3774	retro_hsap_3774	ENSG00000250474	KNOWN_PSEUDOGENE	-	-	-	-	74	1.57878	5	0.175062
3777	retro_hsap_3777	ENSG00000213302	KNOWN_PSEUDOGENE	-	-	-	-	19	2.38207	1	0.0358326
3778	retro_hsap_3778	ENSG00000230268	KNOWN_PSEUDOGENE	Forward	Frame_3	4	4	1	2.08813	-	-
3779	retro_hsap_3779	ENSG00000213296	KNOWN_PSEUDOGENE	Forward	Frame_2	1	1	0	0	-	-
3780	retro_hsap_3780	ENSG00000234071	KNOWN_PSEUDOGENE	-	-	-	-	3	1.78219	1	0.937577
3783	retro_hsap_3783	ENSG00000236105	KNOWN_PSEUDOGENE	Forward	Frame_2	1	1	0	0	3	0.111614
3784	retro_hsap_3784	ENSG00000230359	KNOWN_PSEUDOGENE	Forward	Frame_3	3	3	116	1.54341	13	0.390536
3785	retro_hsap_3785	ENSG00000230626	KNOWN_PROTEIN_CODING	Forward	Frame_3	3	3	2	1.43529	-	-
3787	retro_hsap_3787	ENSG00000233287	KNOWN_PSEUDOGENE	-	-	-	-	11	2.97844	10	0.633872
3789	retro_hsap_3789	ENSG00000236238	KNOWN_PSEUDOGENE	Forward	Frame_2	3	3	7	6.24839	3	0.185074
3790	retro_hsap_3790	ENSG00000223500	KNOWN_PSEUDOGENE	-	-	-	-	6	1.53721	9	0.231256
3791	retro_hsap_3791	ENSG00000227073	KNOWN_PSEUDOGENE	-	-	-	-	36	2.48238	1	0.0201349
3794	retro_hsap_3794	ENSG00000224469	KNOWN_PSEUDOGENE	-	-	-	-	2	1.02879	8	0.69011
3795	retro_hsap_3795	ENSG00000230383	KNOWN_PSEUDOGENE	Forward	Frame_3	1	1	7	2.0104	1	0.0873051
3796	retro_hsap_3796	ENSG00000234639	KNOWN_PSEUDOGENE	-	-	-	-	0	0	4	0.188874
3798	retro_hsap_3798	ENSG00000243099	KNOWN_PSEUDOGENE	Forward	Frame_3	3	3	2	1.11926	-	-
3799	retro_hsap_3799	ENSG00000254270	KNOWN_PSEUDOGENE	-	-	-	-	2	1.37072	22	1.243
3805	retro_hsap_3805	ENSG00000213210	KNOWN_PSEUDOGENE	Forward	Frame_3	1	1	1	1.12617	-	-
3806	retro_hsap_3806	ENSG00000213209	KNOWN_PSEUDOGENE	-	-	-	-	0	0	18	0.860779
3807	retro_hsap_3807	ENSG00000234565	KNOWN_PSEUDOGENE	-	-	-	-	2	1.44742	13	2.33053
3809	retro_hsap_3809	ENSG00000241134	KNOWN_PSEUDOGENE	-	-	-	-	15	6.77837	11	0.700142
3810	retro_hsap_3810	ENSG00000241007	KNOWN_PSEUDOGENE	-	-	-	-	29	2.5178	9	0.163644
3811	retro_hsap_3811	ENSG00000241735	KNOWN_PSEUDOGENE	Forward	Frame_3	3	3	2	1.91844	-	-
3812	retro_hsap_3812	ENSG00000214003	KNOWN_PSEUDOGENE	-	-	-	-	1	1.05429	3	0.585381
3814	retro_hsap_3814	ENSG00000213935	KNOWN_PSEUDOGENE	-	-	-	-	14	1.70361	15	2.22109
3816	retro_hsap_3816	ENSG00000214998	KNOWN_PSEUDOGENE	-	-	-	-	34	1.91842	16	1.00221
3819	retro_hsap_3819	ENSG00000235828	KNOWN_PSEUDOGENE	Forward	Frame_3	1	1	1	2.81089	-	-
3820	retro_hsap_3820	ENSG00000224280	KNOWN_PSEUDOGENE	-	-	-	-	0	0	17	0.798052
3821	retro_hsap_3821	ENSG00000232400	KNOWN_PSEUDOGENE	-	-	-	-	13	3.60285	8	0.151078
3825	retro_hsap_3825	ENSG00000233476	KNOWN_PSEUDOGENE	-	-	-	-	0	0	1	0.0281275
3826	retro_hsap_3826	ENSG00000224785	KNOWN_PSEUDOGENE	Forward	Frame_3	1	1	0	0	17	0.538462
3827	retro_hsap_3827	ENSG00000232553	KNOWN_PSEUDOGENE	Forward	Frame_3	1	1	1	2.2253	13	0.132043
3829	retro_hsap_3829	ENSG00000234999	KNOWN_PSEUDOGENE	Forward	Frame_1	1	1	50	2.46725	1	0.0351978
3831	retro_hsap_3831	ENSG00000226059	KNOWN_PSEUDOGENE	Forward	Frame_1	1	1	0	0	-	-
3833	retro_hsap_3833	ENSG00000233830	KNOWN_PSEUDOGENE	Forward	Frame_3	2	2	0	0	22	0.712552
3834	retro_hsap_3834	ENSG00000235574	KNOWN_PSEUDOGENE	Forward	Frame_1	1	1	1	2.07181	8	0.498934
3836	retro_hsap_3836	ENSG00000232887	KNOWN_PSEUDOGENE	-	-	-	-	13	7.54808	1	3.49689
3837	retro_hsap_3837	ENSG00000232736	KNOWN_PSEUDOGENE	Forward	Frame_3	1	1	3	1.32801	-	-
3839	retro_hsap_3839	ENSG00000178503	KNOWN_PSEUDOGENE	Forward	Frame_3	1	1	4	2.64164	11	0.294495
3840	retro_hsap_3840	ENSG00000236015	KNOWN_PSEUDOGENE	-	-	-	-	616	2.95018	20	1.42021
3841	retro_hsap_3841	ENSG00000175741	KNOWN_PSEUDOGENE	-	-	-	-	0	0	7	0.262485
3843	retro_hsap_3843	ENSG00000221971	KNOWN_PSEUDOGENE	-	-	-	-	1	2.96649	10	0.18182
3845	retro_hsap_3845	ENSG00000225705	KNOWN_PSEUDOGENE	Forward	Frame_3	1	1	0	0	-	-
3847	retro_hsap_3847	ENSG00000230564	KNOWN_PSEUDOGENE	-	-	-	-	0	0	4	1.62776
3850	retro_hsap_3850	ENSG00000227491	KNOWN_PSEUDOGENE	-	-	-	-	0	0	2	0.0941018
3851	retro_hsap_3851	ENSG00000213650	KNOWN_PSEUDOGENE	Forward	Frame_3	1	1	0	0	7	0.256275
3854	retro_hsap_3854	ENSG00000235095	KNOWN_PSEUDOGENE	-	-	-	-	3	1.54127	11	0.722151
3855	retro_hsap_3855	ENSG00000226342	KNOWN_PSEUDOGENE	-	-	-	-	6	1.73105	15	0.554537
3856	retro_hsap_3856	ENSG00000236976	KNOWN_PSEUDOGENE	Forward	Frame_3	1	1	0	0	-	-
3857	retro_hsap_3857	ENSG00000213642	KNOWN_PSEUDOGENE	-	-	-	-	2	1.96175	1	0.190466
3859	retro_hsap_3859	ENSG00000224172	KNOWN_PSEUDOGENE	Forward	Frame_3	1	1	3	1.288	17	1.08017
3860	retro_hsap_3860	ENSG00000182722	KNOWN_PSEUDOGENE	Forward	Frame_3	3	3	7	1.95731	-	-
3862	retro_hsap_3862	ENSG00000205596	KNOWN_PSEUDOGENE	-	-	-	-	0	0	5	0.845536
3863	retro_hsap_3863	ENSG00000231234	KNOWN_PSEUDOGENE	-	-	-	-	19	2.94826	16	0.701139
3865	retro_hsap_3865	ENSG00000179342	KNOWN_PSEUDOGENE	-	-	-	-	1	1.78481	1	0.310658
3866	retro_hsap_3866	ENSG00000275400	KNOWN_PSEUDOGENE	-	-	-	-	435	2.82004	6	0.202814
3867	retro_hsap_3867	ENSG00000225573	KNOWN_PSEUDOGENE	-	-	-	-	5	2.67036	1	0.459943
3873	retro_hsap_3873	ENSG00000213542	KNOWN_PSEUDOGENE	-	-	-	-	187	2.08405	1	0.0392927
3876	retro_hsap_3876	ENSG00000232385	KNOWN_PSEUDOGENE	Forward	Frame_1	2	2	0	0	-	-
3876	retro_hsap_3876	ENSG00000232385	KNOWN_PSEUDOGENE	Forward	Frame_3	1	1	0	0	-	-
3881	retro_hsap_3881	ENSG00000238109	KNOWN_PSEUDOGENE	-	-	-	-	25	1.87937	2	0.310366
3882	retro_hsap_3882	ENSG00000228335	KNOWN_PSEUDOGENE	-	-	-	-	90	2.094	23	0.856758
3884	retro_hsap_3884	ENSG00000233025	KNOWN_PSEUDOGENE	-	-	-	-	500	2.27964	6	0.619697
3885	retro_hsap_3885	ENSG00000224415	KNOWN_PSEUDOGENE	-	-	-	-	46	3.45403	2	0.288727
3886	retro_hsap_3886	ENSG00000231167	KNOWN_PSEUDOGENE	Forward	Frame_3	1	1	1	4.07081	2	0.422037
3887	retro_hsap_3887	ENSG00000227968	KNOWN_PSEUDOGENE	-	-	-	-	3	1.27982	19	1.19494
3888	retro_hsap_3888	ENSG00000237064	KNOWN_PSEUDOGENE	Forward	Frame_3	1	1	0	0	21	1.29288
3893	retro_hsap_3893	ENSG00000213050	KNOWN_PSEUDOGENE	Forward	Frame_3	2	2	40	2.73359	-	-
3894	retro_hsap_3894	ENSG00000230520	KNOWN_PSEUDOGENE	-	-	-	-	0	0	2	0.756079
3895	retro_hsap_3895	ENSG00000234985	KNOWN_PSEUDOGENE	Forward	Frame_2	3	3	1	2.00863	15	0.680886
3900	retro_hsap_3900	ENSG00000240579	KNOWN_PSEUDOGENE	-	-	-	-	70	2.30888	9	0.249976
3902	retro_hsap_3902	ENSG00000226045	KNOWN_PSEUDOGENE	-	-	-	-	77	2.62385	7	0.849691
3903	retro_hsap_3903	ENSG00000213261	KNOWN_PSEUDOGENE	Forward	Frame_3	1	1	1	1.42365	-	-
3905	retro_hsap_3905	ENSG00000236281	KNOWN_PSEUDOGENE	-	-	-	-	3	1.07918	22	0.542577
3906	retro_hsap_3906	ENSG00000283041	KNOWN_PSEUDOGENE	-	-	-	-	1	2.70119	8	0.423756
3913	retro_hsap_3913	ENSG00000231531	KNOWN_PSEUDOGENE	Forward	Frame_3	2	2	16	1.91624	19	0.845345
3916	retro_hsap_3916	ENSG00000242978	KNOWN_PSEUDOGENE	Forward	Frame_3	1	1	1	1.00452	-	-
3919	retro_hsap_3919	ENSG00000239719	KNOWN_PSEUDOGENE	-	-	-	-	4	1.38649	5	0.235334
3920	retro_hsap_3920	ENSG00000213205	KNOWN_PSEUDOGENE	Forward	Frame_1	1	1	0	0	-	-
3923	retro_hsap_3923	ENSG00000236018	KNOWN_PSEUDOGENE	-	-	-	-	247	3.66116	8	0.237306
3924	retro_hsap_3924	ENSG00000224324	KNOWN_PSEUDOGENE	-	-	-	-	171	2.47709	5	0.100087
3927	retro_hsap_3927	ENSG00000254244	KNOWN_PSEUDOGENE	-	-	-	-	4	1.46838	13	0.473673
3928	retro_hsap_3928	ENSG00000253571	KNOWN_PSEUDOGENE	-	-	-	-	0	0	1	2.46123
3933	retro_hsap_3933	ENSG00000239315	KNOWN_PSEUDOGENE	Forward	Frame_3	1	1	0	0	-	-
3934	retro_hsap_3934	ENSG00000227203	KNOWN_PSEUDOGENE	-	-	-	-	6	2.62649	9	0.734399
3935	retro_hsap_3935	ENSG00000214366	KNOWN_PSEUDOGENE	Forward	Frame_3	1	1	0	0	-	-
3936	retro_hsap_3936	ENSG00000226836	KNOWN_PSEUDOGENE	Forward	Frame_3	10	9	0	0	-	-
3938	retro_hsap_3938	-	NOVEL	-	-	-	-			5	0.370969
3940	retro_hsap_3940	ENSG00000253907	KNOWN_PSEUDOGENE	-	-	-	-	5	2.25535	3	2.48338
3944	retro_hsap_3944	ENSG00000127589	KNOWN_PSEUDOGENE	Forward	Frame_3	3	3	8	9.50613	22	0.550874
3946	retro_hsap_3946	ENSG00000219491	KNOWN_PSEUDOGENE	Forward	Frame_3	3	3	0	0	-	-
3949	retro_hsap_3949	ENSG00000188873	KNOWN_PSEUDOGENE	Forward	Frame_3	6	6	0	0	4	0.3168
3954	retro_hsap_3954	ENSG00000254025	KNOWN_PSEUDOGENE	-	-	-	-	1	4.47408	18	0.981329
3958	retro_hsap_3958	ENSG00000241431	KNOWN_PSEUDOGENE	-	-	-	-	2	1.65861	7	1.19288
3960	retro_hsap_3960	ENSG00000254103	KNOWN_PSEUDOGENE	Forward	Frame_3	1	1	0	0	-	-
3963	retro_hsap_3963	ENSG00000254285	KNOWN_PSEUDOGENE	Forward	Frame_3	4	4	2	1.39705	-	-
3969	retro_hsap_3969	ENSG00000254332	KNOWN_PSEUDOGENE	-	-	-	-	0	0	13	0.863467
3970	retro_hsap_3970	ENSG00000271113	KNOWN_PSEUDOGENE	-	-	-	-	9	7.36983	4	1.77779
3971	retro_hsap_3971	ENSG00000247570	KNOWN_PSEUDOGENE	-	-	-	-	0	0	4	0.933576
3972	retro_hsap_3972	ENSG00000213003	KNOWN_PSEUDOGENE	Forward	Frame_3	1	1	91	3.6524	10	1.03
3977	retro_hsap_3977	ENSG00000253677	KNOWN_PSEUDOGENE	Forward	Frame_3	1	1	0	0	17	0.971801
3983	retro_hsap_3983	ENSG00000254088	KNOWN_PSEUDOGENE	-	-	-	-	54	1.8812	5	0.615885
3984	retro_hsap_3984	ENSG00000250962	KNOWN_PSEUDOGENE	-	-	-	-	2	1.44318	3	0.503269
3985	retro_hsap_3985	ENSG00000254387	KNOWN_PSEUDOGENE	-	-	-	-	0	0	8	2.79708
3989	retro_hsap_3989	ENSG00000243504	KNOWN_PSEUDOGENE	Forward	Frame_3	1	1	13	3.00581	-	-
3990	retro_hsap_3990	ENSG00000254112	KNOWN_PSEUDOGENE	-	-	-	-	184	8.65395	1	0.114437
3992	retro_hsap_3992	ENSG00000228224	KNOWN_PSEUDOGENE	Forward	Frame_2	5	4	2	1.3488	4	0.60015
3992	retro_hsap_3992	ENSG00000228224	KNOWN_PSEUDOGENE	Forward	Frame_3	1	1	2	1.3488	4	0.60015
3995	retro_hsap_3995	-	NOVEL	-	-	-	-			4	0.332719
3999	retro_hsap_3999	ENSG00000253228	KNOWN_PSEUDOGENE	-	-	-	-	2	1.83281	2	0.204334
4002	retro_hsap_4002	ENSG00000235165	KNOWN_PSEUDOGENE	-	-	-	-	0	0	13	0.502322
4006	retro_hsap_4006	ENSG00000250428	KNOWN_PSEUDOGENE	-	-	-	-	1	1.66508	1	0.205899
4007	retro_hsap_4007	ENSG00000253841	KNOWN_PSEUDOGENE	-	-	-	-	38	1.51921	1	0.0294809
4011	retro_hsap_4011	ENSG00000253605	KNOWN_PSEUDOGENE	Forward	Frame_3	1	1	1	1.00096	-	-
4012	retro_hsap_4012	ENSG00000253421	KNOWN_PSEUDOGENE	-	-	-	-	3	1.28215	11	1.3018
4014	retro_hsap_4014	ENSG00000254618	KNOWN_PSEUDOGENE	-	-	-	-	50	1.88621	16	0.98971
4016	retro_hsap_4016	ENSG00000253550	KNOWN_PSEUDOGENE	-	-	-	-	87	5.26546	7	0.150881
4018	retro_hsap_4018	ENSG00000254543	KNOWN_PSEUDOGENE	Forward	Frame_1	1	1	0	0	-	-
4019	retro_hsap_4019	ENSG00000270966	KNOWN_PSEUDOGENE	-	-	-	-	14	2.80061	21	1.04717
4022	retro_hsap_4022	ENSG00000248423	KNOWN_PSEUDOGENE	-	-	-	-	87	2.73743	3	0.0774173
4027	retro_hsap_4027	ENSG00000253866	KNOWN_PSEUDOGENE	-	-	-	-	3	1.37118	7	1.06129
4028	retro_hsap_4028	ENSG00000253483	KNOWN_PSEUDOGENE	-	-	-	-	181	2.18918	7	0.545348
4030	retro_hsap_4030	ENSG00000228451	KNOWN_PSEUDOGENE	Forward	Frame_1	2	2	115	1.35834	11	0.49449
4032	retro_hsap_4032	ENSG00000253813	KNOWN_PSEUDOGENE	-	-	-	-	18	9.84889	4	0.501939
4034	retro_hsap_4034	ENSG00000253346	KNOWN_PSEUDOGENE	-	-	-	-	0	0	15	1.74798
4037	retro_hsap_4037	ENSG00000229211	KNOWN_PSEUDOGENE	Forward	Frame_1	7	7	3	1.81681	-	-
4038	retro_hsap_4038	ENSG00000253569	KNOWN_PSEUDOGENE	-	-	-	-	1	2.22198	2	0.121666
4040	retro_hsap_4040	ENSG00000215264	KNOWN_PSEUDOGENE	Forward	Frame_3	3	3	0	0	-	-
4041	retro_hsap_4041	ENSG00000232024	KNOWN_PSEUDOGENE	-	-	-	-	763	14.5216	22	0.741377
4042	retro_hsap_4042	ENSG00000244708	KNOWN_PSEUDOGENE	Forward	Frame_3	3	3	0	0	-	-
4044	retro_hsap_4044	ENSG00000233170	KNOWN_PSEUDOGENE	Forward	Frame_3	2	2	162	1.90235	21	0.807344
4046	retro_hsap_4046	ENSG00000253570	KNOWN_PSEUDOGENE	-	-	-	-	14	1.72308	20	0.541626
4049	retro_hsap_4049	ENSG00000253502	KNOWN_PSEUDOGENE	-	-	-	-	4	3.21579	1	1.03132
4050	retro_hsap_4050	ENSG00000253330	KNOWN_PSEUDOGENE	-	-	-	-	109	2.74559	11	1.03239
4051	retro_hsap_4051	ENSG00000251354	KNOWN_PSEUDOGENE	-	-	-	-	61	2.29796	1	0.138345
4054	retro_hsap_4054	ENSG00000253810	KNOWN_PSEUDOGENE	Forward	Frame_3	1	1	0	0	10	0.35395
4058	retro_hsap_4058	ENSG00000226098	KNOWN_PSEUDOGENE	Forward	Frame_3	2	2	1	1.06127	21	0.749239
4059	retro_hsap_4059	ENSG00000236814	KNOWN_PSEUDOGENE	Forward	Frame_3	2	2	2	2.55026	16	0.542766
4060	retro_hsap_4060	ENSG00000253541	KNOWN_PSEUDOGENE	-	-	-	-	0	0	16	0.758374
4064	retro_hsap_4064	ENSG00000255397	KNOWN_PSEUDOGENE	-	-	-	-	3	1.26094	20	0.927279
4068	retro_hsap_4068	ENSG00000213005	KNOWN_PSEUDOGENE	Forward	Frame_3	5	5	5	1.4094	16	0.543755
4069	retro_hsap_4069	ENSG00000253223	KNOWN_PSEUDOGENE	Forward	Frame_1	2	2	1	1.08841	13	0.218651
4069	retro_hsap_4069	ENSG00000253223	KNOWN_PSEUDOGENE	Forward	Frame_3	1	1	1	1.08841	13	0.218651
4073	retro_hsap_4073	ENSG00000253173	KNOWN_PSEUDOGENE	Forward	Frame_3	2	2	20	2.00176	20	1.70124
4075	retro_hsap_4075	ENSG00000253226	KNOWN_PSEUDOGENE	-	-	-	-	19	4.93879	4	0.632713
4076	retro_hsap_4076	ENSG00000254213	KNOWN_PSEUDOGENE	-	-	-	-	2	1.19306	5	0.491626
4077	retro_hsap_4077	ENSG00000253341	KNOWN_PSEUDOGENE	Forward	Frame_3	1	1	1	1.11558	23	0.611688
4078	retro_hsap_4078	ENSG00000254305	KNOWN_PSEUDOGENE	-	-	-	-	4	10.7096	9	0.603151
4081	retro_hsap_4081	ENSG00000240540	KNOWN_PSEUDOGENE	-	-	-	-	0	0	4	0.530949
4082	retro_hsap_4082	ENSG00000253760	KNOWN_PSEUDOGENE	-	-	-	-	0	0	11	1.32604
4083	retro_hsap_4083	ENSG00000237264	KNOWN_PSEUDOGENE	Forward	Frame_2	1	1	0	0	1	0.109353
4084	retro_hsap_4084	ENSG00000206228	KNOWN_PSEUDOGENE	Forward	Frame_3	1	1	0	0	-	-
4086	retro_hsap_4086	ENSG00000253655	KNOWN_PSEUDOGENE	-	-	-	-	0	0	2	2.18952
4090	retro_hsap_4090	ENSG00000271202	KNOWN_PSEUDOGENE	-	-	-	-	1	3.75124	2	0.589597
4091	retro_hsap_4091	ENSG00000240509	KNOWN_PSEUDOGENE	-	-	-	-	24	2.22858	4	0.447628
4093	retro_hsap_4093	ENSG00000183663	KNOWN_PSEUDOGENE	Forward	Frame_1	1	1	1	1.78049	-	-
4093	retro_hsap_4093	ENSG00000183663	KNOWN_PSEUDOGENE	Forward	Frame_3	3	3	1	1.78049	-	-
4096	retro_hsap_4096	ENSG00000236583	KNOWN_PSEUDOGENE	-	-	-	-	49	2.2551	1	0.389615
4098	retro_hsap_4098	ENSG00000253299	KNOWN_PSEUDOGENE	-	-	-	-	61	4.60069	1	0.710362
4103	retro_hsap_4103	ENSG00000253328	KNOWN_PSEUDOGENE	-	-	-	-	525	4.58384	1	0.180401
4105	retro_hsap_4105	ENSG00000254644	KNOWN_PSEUDOGENE	-	-	-	-	20	5.3373	8	0.751251
4108	retro_hsap_4108	ENSG00000253676	KNOWN_PSEUDOGENE	-	-	-	-	102	3.20116	23	0.842519
4109	retro_hsap_4109	ENSG00000254146	KNOWN_PSEUDOGENE	Forward	Frame_3	1	1	0	0	-	-
4114	retro_hsap_4114	ENSG00000239917	KNOWN_PSEUDOGENE	-	-	-	-	23	2.10523	1	0.0527498
4115	retro_hsap_4115	ENSG00000254247	KNOWN_PSEUDOGENE	-	-	-	-	12	5.8353	2	2.63801
4117	retro_hsap_4117	ENSG00000253651	KNOWN_PSEUDOGENE	-	-	-	-	70	7.58734	11	1.08374
4119	retro_hsap_4119	ENSG00000254183	KNOWN_PSEUDOGENE	-	-	-	-	0	0	1	1.01185
4123	retro_hsap_4123	ENSG00000236567	KNOWN_PSEUDOGENE	-	-	-	-	20	1.8697	8	0.30123
4126	retro_hsap_4126	ENSG00000233846	KNOWN_PSEUDOGENE	-	-	-	-	0	0	22	0.405516
4127	retro_hsap_4127	ENSG00000206147	KNOWN_PSEUDOGENE	-	-	-	-	10	2.13188	1	0.210688
4129	retro_hsap_4129	ENSG00000212695	KNOWN_PSEUDOGENE	Forward	Frame_3	2	2	2	1.33292	-	-
4133	retro_hsap_4133	ENSG00000229268	KNOWN_PSEUDOGENE	-	-	-	-	0	0	13	0.172444
4134	retro_hsap_4134	ENSG00000213954	KNOWN_PSEUDOGENE	-	-	-	-	4	2.34261	10	0.461553
4136	retro_hsap_4136	ENSG00000234297	KNOWN_PSEUDOGENE	-	-	-	-	0	0	21	0.692979
4138	retro_hsap_4138	ENSG00000231376	KNOWN_PSEUDOGENE	Forward	Frame_3	2	2	11	1.77101	-	-
4139	retro_hsap_4139	ENSG00000232158	KNOWN_PSEUDOGENE	-	-	-	-	8	3.3183	6	0.452071
4140	retro_hsap_4140	ENSG00000237434	KNOWN_PSEUDOGENE	-	-	-	-	4	1.54282	2	3.01227
4142	retro_hsap_4142	ENSG00000229835	KNOWN_PSEUDOGENE	-	-	-	-	0	0	23	0.720989
[truncated: 224 more rows]
