# Supplementary material for: Complex Analysis of Retroposed Genes’ Contribution to Human Genome, Proteome and Transcriptome
Source: Genes (Basel). 2020 May 12;11(5):542. doi: 10.3390/genes11050542 (PMC7290577; doi:10.3390/genes11050542)
Supplement: Supplementary file 1 [file genes-11-00542-s001.zip › Table_S5.xlsx]

## Sheet: Table_S5
Table S5. Retrocopies contributing to protein coding transcripts of other genes.
*Strand: the opposite strand (O), the same strand (S). Incomplete CDS is marked in grey.
No.	RetrogeneDB ID	Overlapping Gene ENSEMBL ID	Transcript ENSEMBL ID	Overlap length (bp)	%retrocopy in overlapping region	Strand*	CDS information	Location
1	retro_hsap_12	ENSG00000027075	ENST00000555542	194	18.3712	O	incomplete CDS	-
2	retro_hsap_29	ENSG00000253710	ENST00000523764	853	37.0708	S	complete CDS	3'UTR
3	retro_hsap_29	ENSG00000253710	ENST00000521508	860	37.3751	S	complete CDS	3'UTR
4	retro_hsap_96	ENSG00000170962	ENST00000529268	192	16.1209	O	incomplete CDS	-
5	retro_hsap_281	ENSG00000213047	ENST00000235453	161	34.1826	O	complete CDS	5'UTR+coding exon
6	retro_hsap_325	ENSG00000186197	ENST00000637660	1302	100	S	complete CDS	3'UTR
7	retro_hsap_325	ENSG00000186197	ENST00000359362	1302	100	S	complete CDS	3'UTR
8	retro_hsap_390	ENSG00000116171	ENST00000371513	444	88.0952	O	complete CDS	coding exon+3'UTR
9	retro_hsap_643	ENSG00000134461	ENST00000380094	251	100	S	complete CDS	3'UTR
10	retro_hsap_648	ENSG00000165630	ENST00000417658	120	26.2009	O	incomplete CDS	-
11	retro_hsap_648	ENSG00000165630	ENST00000320054	120	26.2009	O	incomplete CDS	-
12	retro_hsap_659	ENSG00000216937	ENST00000545067	264	57.8947	O	complete CDS	3'UTR
13	retro_hsap_685	ENSG00000156515	ENST00000421088	48	12.4352	O	incomplete CDS	-
14	retro_hsap_685	ENSG00000156515	ENST00000360289	48	12.4352	O	complete CDS	5'UTR
15	retro_hsap_801	ENSG00000165490	ENST00000525361	661	100	S	complete CDS	coding exon+3'UTR
16	retro_hsap_821	ENSG00000110660	ENST00000525071	113	33.0409	O	complete CDS	5'UTR
17	retro_hsap_824	ENSG00000197580	ENST00000357685	392	100	S	complete CDS	3'UTR
18	retro_hsap_956	ENSG00000173262	ENST00000340749	161	34.1826	O	complete CDS	5'UTR
19	retro_hsap_956	ENSG00000173262	ENST00000543909	165	56.2633	O	complete CDS	5'UTR
20	retro_hsap_956	ENSG00000173262	ENST00000546234	161	34.1826	O	incomplete CDS	-
21	retro_hsap_956	ENSG00000173262	ENST00000535587	104	22.0807	O	incomplete CDS	-
22	retro_hsap_956	ENSG00000173262	ENST00000535587	161	34.1826	O	incomplete CDS	-
23	retro_hsap_956	ENSG00000173262	ENST00000539234	161	34.1826	O	incomplete CDS	-
24	retro_hsap_961	ENSG00000069493	ENST00000290855	467	100	S	complete CDS	3'UTR
25	retro_hsap_1028	ENSG00000187109	ENST00000552342	32	5.50775	O	complete CDS	coding exon
26	retro_hsap_1115	ENSG00000272822	ENST00000398092	310	78.2828	S	complete CDS	coding exon+3'UTR
27	retro_hsap_1122	ENSG00000111540	ENST00000551459	33	5.44554	O	incomplete CDS	-
28	retro_hsap_1262	ENSG00000102445	ENST00000409879	597	100	S	complete CDS	5'UTR
29	retro_hsap_1313	ENSG00000196792	ENST00000555152	154	52.027	O	incomplete CDS	-
30	retro_hsap_1419	ENSG00000182521	ENST00000247219	261	100	S	complete CDS	3'UTR
31	retro_hsap_1427	ENSG00000126814	ENST00000261249	195	100	S	complete CDS	3'UTR
32	retro_hsap_1486	ENSG00000214013	ENST00000566442	302	100	S	complete CDS	coding exon+3'UTR
33	retro_hsap_1523	ENSG00000182768	ENST00000411845	269	45.7483	S	incomplete CDS	-
34	retro_hsap_1523	ENSG00000182768	ENST00000379095	588	100	S	complete CDS	5'UTR
35	retro_hsap_1557	ENSG00000128881	ENST00000622375	784	53.2971	S	complete CDS	coding exon
36	retro_hsap_1557	ENSG00000128881	ENST00000622375	470	31.9511	S	incomplete CDS	-
37	retro_hsap_1616	ENSG00000129925	ENST00000427313	102	21.7949	O	incomplete CDS	-
38	retro_hsap_1625	ENSG00000186260	ENST00000573051	132	29.1391	S	complete CDS	5'UTR+coding exon
39	retro_hsap_1711	ENSG00000167720	ENST00000570662	281	29.4858	S	incomplete CDS	-
40	retro_hsap_1719	ENSG00000011295	ENST00000470649	334	100	S	incomplete CDS	-
41	retro_hsap_1746	ENSG00000005156	ENST00000378526	439	100	S	complete CDS	3'UTR
42	retro_hsap_1757	ENSG00000012048	ENST00000471181	65	13.6555	O	complete CDS	coding exon
43	retro_hsap_1811	ENSG00000171962	ENST00000582416	59	19.281	O	incomplete CDS	-
44	retro_hsap_1886	ENSG00000196628	ENST00000398339	195	40.7098	O	complete CDS	5'UTR+coding exon
45	retro_hsap_1886	ENSG00000196628	ENST00000565124	116	24.2171	O	incomplete CDS	-
46	retro_hsap_2015	ENSG00000022556	ENST00000397169	53	20.3065	S	incomplete CDS	-
47	retro_hsap_2181	ENSG00000154518	ENST00000284727	390	100	O	complete CDS	5'UTR
48	retro_hsap_2219	ENSG00000067066	ENST00000264052	353	82.8638	S	complete CDS	coding exon+3'UTR
49	retro_hsap_2319	ENSG00000115762	ENST00000404460	219	18.9775	O	complete CDS	coding exon
50	retro_hsap_2368	ENSG00000003402	ENST00000395148	921	100	O	complete CDS	3'UTR
51	retro_hsap_2376	ENSG00000023228	ENST00000233190	270	100	S	complete CDS	3'UTR
52	retro_hsap_2438	ENSG00000101190	ENST00000217162	246	100	O	complete CDS	coding exon+3'UTR
53	retro_hsap_2543	ENSG00000070371	ENST00000449918	62	4.82866	O	incomplete CDS	-
54	retro_hsap_2713	ENSG00000175054	ENST00000513291	1213	100	O	incomplete CDS	-
55	retro_hsap_2783	ENSG00000144792	ENST00000416644	66	3.25604	O	incomplete CDS	-
56	retro_hsap_3065	ENSG00000151247	ENST00000504432	62	30.8458	S	complete CDS	5'UTR+coding exon
57	retro_hsap_3406	ENSG00000165671	ENST00000508029	136	15.2809	O	incomplete CDS	-
58	retro_hsap_3406	ENSG00000165671	ENST00000503056	82	9.21348	O	incomplete CDS	-
59	retro_hsap_3406	ENSG00000165671	ENST00000504457	128	14.382	O	incomplete CDS	-
60	retro_hsap_3406	ENSG00000165671	ENST00000505395	85	9.55056	O	incomplete CDS	-
61	retro_hsap_3489	ENSG00000135314	ENST00000370384	42	5.76923	O	complete CDS	coding exon
62	retro_hsap_3571	ENSG00000204642	ENST00000259951	256	55.0538	O	complete CDS	coding exon
63	retro_hsap_3571	ENSG00000204642	ENST00000444621	256	55.0538	O	incomplete CDS	-
64	retro_hsap_3578	ENSG00000237649	ENST00000450504	122	24.6465	O	incomplete CDS	-
65	retro_hsap_3649	ENSG00000111817	ENST00000430252	434	74.5704	O	incomplete CDS	-
66	retro_hsap_3871	ENSG00000091073	ENST00000324432	119	11.2689	O	complete CDS	5'UTR
67	retro_hsap_3871	ENSG00000091073	ENST00000442516	119	11.2689	O	incomplete CDS	-
68	retro_hsap_3882	ENSG00000160917	ENST00000412686	178	29.1326	O	incomplete CDS	-
69	retro_hsap_3974	ENSG00000175606	ENST00000312184	347	100	S	complete CDS	3'UTR
70	retro_hsap_4001	ENSG00000164796	ENST00000343508	147	43.3628	O	complete CDS	5'UTR+coding exon
71	retro_hsap_4005	ENSG00000156802	ENST00000521903	432	28.1617	O	complete CDS	5'UTR
72	retro_hsap_4240	ENSG00000235453	ENST00000451672	189	25.1664	O	complete CDS	coding exon+3'UTR
73	retro_hsap_4887	ENSG00000158427	ENST00000419165	270	56.25	O	complete CDS	3'UTR
