# Supplementary material for: Complex Analysis of Retroposed Genes’ Contribution to Human Genome, Proteome and Transcriptome
Source: Genes (Basel). 2020 May 12;11(5):542. doi: 10.3390/genes11050542 (PMC7290577; doi:10.3390/genes11050542)
Supplement: Supplementary file 1 [file genes-11-00542-s001.zip › Table_S6.xlsx]

## Sheet: Table_S6
Table S6. Retrocopies as potential miRNA sponges.
Records with |rho| < 0.25 are marked in grey.
Gene				Retrocopy			miRNA Sponges Stats			Expression correlation (p-value <= 0.001)
Gene ENSEMBL ID	Transcript ENSEMBL ID	HGNC Symbol	Parental gene - retrocopy pair	RetrocopyDB ID	Retrocopy ENSEMBL ID	Retrocopy Transcript ENSEMBL ID	Common miRNA	Comon miRNA binding sites	p-value (BH correction)	rho	p-value	Number of libraries
ENSG00000135486	ENST00000546500	HNRNPA1	yes	retro_hsap_1711	ENSG00000262333	ENST00000575692	215	243	2.68176e-20	0.799368	2.09494e-175	785
ENSG00000118873	ENST00000462353	RAB3GAP2	-	retro_hsap_510	ENSG00000213033	ENST00000451805	375	425	6.07876e-189	0.774145	6.35364e-146	726
ENSG00000229927	ENST00000448647	RHEBP1	-	retro_hsap_570	ENSG00000226964	ENST00000450289	168	174	1.3714e-252	0.774189	1.33867e-96	478
ENSG00000069493	ENST00000290855	CLEC2D	-	retro_hsap_961	ENSG00000213443	ENST00000396690	277	305	1.13626e-42	0.639244	3.45527e-80	687
ENSG00000244371	ENST00000497012	PFN1P8	-	retro_hsap_221	ENSG00000225080	ENST00000450970	149	156	3.60452e-167	0.638592	5.95768e-79	678
ENSG00000225080	ENST00000450970	PFN1P4	-	retro_hsap_447	ENSG00000244371	ENST00000497012	149	156	3.18552e-165	0.638592	5.95768e-79	678
ENSG00000250848	ENST00000504656	-	-	retro_hsap_3138	ENSG00000232615	ENST00000512270	245	272	3.4152e-219	0.614405	2.01701e-78	744
ENSG00000232615	ENST00000512270	-	-	retro_hsap_3283	ENSG00000250848	ENST00000504656	245	272	1.67373e-218	0.614405	2.01701e-78	744
ENSG00000228716	ENST00000439211	DHFR	yes	retro_hsap_1927	ENSG00000188985	ENST00000579682	196	214	2.95264e-42	0.751478	5.76255e-77	417
ENSG00000147274	ENST00000431446	RBMX	yes	retro_hsap_23	ENSG00000213516	ENST00000321792	464	532	7.78059e-20	0.596225	4.60397e-76	778
ENSG00000140905	ENST00000639169	GCSH	yes	retro_hsap_465	ENSG00000224837	ENST00000443090	177	191	2.36173e-81	0.614932	3.28125e-73	692
ENSG00000147274	ENST00000320676	RBMX	yes	retro_hsap_23	ENSG00000213516	ENST00000321792	502	611	3.20774e-25	0.573178	8.59921e-71	797
ENSG00000164587	ENST00000519690	RPS14	yes	retro_hsap_119	ENSG00000226396	ENST00000457263	175	183	7.28069e-21	0.569888	2.59613e-69	791
ENSG00000140905	ENST00000564386	GCSH	yes	retro_hsap_465	ENSG00000224837	ENST00000443090	150	163	3.31784e-136	0.622743	9.93854e-66	600
ENSG00000228716	ENST00000504396	DHFR	yes	retro_hsap_1927	ENSG00000188985	ENST00000579682	186	201	1.34703e-119	0.727449	1.21187e-63	379
ENSG00000135486	ENST00000546500	HNRNPA1	yes	retro_hsap_2029	ENSG00000214223	ENST00000444945	239	292	7.15513e-60	0.576153	9.60562e-62	684
ENSG00000214354	ENST00000398171	-	-	retro_hsap_2144	ENSG00000223973	ENST00000449539	299	321	6.87991e-272	0.72202	2.97142e-54	329
ENSG00000223973	ENST00000449539	-	-	retro_hsap_2292	ENSG00000214354	ENST00000398171	299	321	7.81133e-273	0.72202	2.97142e-54	329
ENSG00000163682	ENST00000504470	RPL9	yes	retro_hsap_1605	ENSG00000237550	ENST00000466501	136	136	1.05593e-142	0.499936	2.23863e-52	809
ENSG00000147274	ENST00000563370	RBMX	yes	retro_hsap_23	ENSG00000213516	ENST00000321792	160	174	2.32259e-07	0.505533	1.2896e-48	730
ENSG00000073792	ENST00000382199	IGF2BP2	yes	retro_hsap_4096	ENSG00000236583	ENST00000440915	401	460	3.27893e-26	-0.547393	4.8998e-47	585
ENSG00000278486	ENST00000621419	YRDCP1	-	retro_hsap_4199	ENSG00000236745	ENST00000424606	258	278	5.08688e-307	0.57876	2.09633e-46	504
ENSG00000236745	ENST00000424606	YRDCP2	-	retro_hsap_4289	ENSG00000278486	ENST00000621419	258	278	2.89784e-305	0.57876	2.09633e-46	504
ENSG00000135486	ENST00000340913	HNRNPA1	yes	retro_hsap_2029	ENSG00000214223	ENST00000444945	239	292	1.82427e-190	0.502693	4.4e-45	684
ENSG00000271662	ENST00000603917	-	-	retro_hsap_2746	ENSG00000249626	ENST00000507981	274	313	2.2792e-227	0.599705	5.32608e-45	447
ENSG00000249626	ENST00000507981	-	-	retro_hsap_2904	ENSG00000271662	ENST00000603917	274	313	1.31896e-233	0.599705	5.32608e-45	447
ENSG00000163682	ENST00000449470	RPL9	yes	retro_hsap_1605	ENSG00000237550	ENST00000466501	156	161	1.78233e-143	0.510647	1.60846e-44	651
ENSG00000233927	ENST00000602140	RPS28	yes	retro_hsap_799	ENSG00000227097	ENST00000473748	66	67	6.90698e-56	0.539705	2.38317e-43	556
ENSG00000228716	ENST00000511032	DHFR	yes	retro_hsap_1927	ENSG00000188985	ENST00000579682	160	173	1.15943e-73	0.623317	8.03996e-43	385
ENSG00000189403	ENST00000341423	HMGB1	yes	retro_hsap_1589	ENSG00000259781	ENST00000569046	216	258	2.31165e-23	0.457229	1.1116e-42	802
ENSG00000233523	ENST00000449310	PHBP5	-	retro_hsap_3750	ENSG00000276592	ENST00000614021	361	408	0	0.528095	1.5411e-42	574
ENSG00000276592	ENST00000614021	PHBP6	-	retro_hsap_3868	ENSG00000233523	ENST00000449310	361	408	0	0.528095	1.5411e-42	574
ENSG00000133812	ENST00000526353	SBF2	-	retro_hsap_848	ENSG00000254765	ENST00000533128	410	450	3.48225e-06	0.609768	2.21032e-41	393
ENSG00000107372	ENST00000488164	ZFAND5	yes	retro_hsap_2063	ENSG00000269374	ENST00000600255	251	268	1.17134e-65	0.477335	9.51904e-39	658
ENSG00000125868	ENST00000246069	DSTN	yes	retro_hsap_952	ENSG00000248593	ENST00000504533	114	120	6.70388e-11	-0.500489	1.36109e-37	572
ENSG00000067066	ENST00000264052	SP100	-	retro_hsap_2219	ENSG00000250011	ENST00000502802	192	219	5.99046e-35	0.472301	4.89287e-37	643
ENSG00000134717	ENST00000313334	BTF3L4	yes	retro_hsap_2173	ENSG00000213189	ENST00000392798	106	110	9.26306e-13	0.510948	5.55473e-37	536
ENSG00000229180	ENST00000638711	lncRNA	-	retro_hsap_3866	ENSG00000275400	ENST00000622243	114	115	8.7017e-63	0.458002	7.13655e-37	686
ENSG00000184319	ENST00000462238	RPL23AP82	-	retro_hsap_2021	ENSG00000213753	ENST00000464061	136	143	9.75346e-124	0.568335	4.16794e-36	406
ENSG00000186197	ENST00000359362	EDARADD	-	retro_hsap_325	ENSG00000244457	ENST00000366587	435	492	3.78086e-163	0.637127	1.87777e-35	299
ENSG00000188013	ENST00000418141	MEIS3P2	-	retro_hsap_1718	ENSG00000179277	ENST00000495167	397	496	0	0.652345	1.3351e-34	274
ENSG00000179277	ENST00000495167	MEIS3P1	-	retro_hsap_1731	ENSG00000188013	ENST00000418141	397	496	0	0.652345	1.3351e-34	274
ENSG00000265681	ENST00000578532	RPL17	yes	retro_hsap_2905	ENSG00000234742	ENST00000452862	148	150	1.07971e-137	-0.42871	1.58007e-34	742
ENSG00000238103	ENST00000330965	RPL9P7	-	retro_hsap_1605	ENSG00000237550	ENST00000466501	157	162	2.69447e-246	0.449362	2.30718e-34	665
ENSG00000237550	ENST00000466501	RPL9P9	-	retro_hsap_4793	ENSG00000238103	ENST00000330965	157	162	5.01086e-245	0.449362	2.30718e-34	665
ENSG00000163682	ENST00000504470	RPL9	yes	retro_hsap_4793	ENSG00000238103	ENST00000330965	135	135	2.3183e-138	0.446113	8.6821e-34	664
ENSG00000144426	ENST00000460355	NBEAL1	-	retro_hsap_2456	ENSG00000236992	ENST00000424633	170	187	2.06084e-35	0.579258	6.25673e-33	352
ENSG00000273071	ENST00000606856	-	-	retro_hsap_217	ENSG00000237188	ENST00000440377	221	237	1.13286e-143	0.554448	1.18474e-32	388
ENSG00000183431	ENST00000373019	SF3A3	yes	retro_hsap_2441	ENSG00000230568	ENST00000446317	425	485	2.22862e-47	-0.432339	2.65606e-31	657
ENSG00000169230	ENST00000303204	PRELID1	yes	retro_hsap_3518	ENSG00000217325	ENST00000403549	170	180	8.12855e-88	0.465921	3.35239e-31	554
ENSG00000178127	ENST00000465096	NDUFV2	yes	retro_hsap_2068	ENSG00000267809	ENST00000596415	153	159	1.17545e-124	0.410802	3.43281e-29	683
ENSG00000147274	ENST00000431446	RBMX	yes	retro_hsap_23	ENSG00000213516	ENST00000399794	472	540	1.15034e-07	0.430515	3.84358e-29	615
ENSG00000167460	ENST00000300933	TPM4	yes	retro_hsap_2623	ENSG00000213846	ENST00000634895	529	639	3.54906e-134	0.455869	4.24129e-28	521
ENSG00000135486	ENST00000330752	HNRNPA1	yes	retro_hsap_2029	ENSG00000214223	ENST00000444945	232	278	2.96068e-224	0.402048	2.02834e-27	670
ENSG00000169641	ENST00000314174	LUZP1	-	retro_hsap_3370	ENSG00000250197	ENST00000513870	84	89	2.20572e-06	0.447931	3.57198e-27	523
ENSG00000163682	ENST00000514842	RPL9	yes	retro_hsap_4793	ENSG00000238103	ENST00000330965	156	162	2.47127e-87	0.400945	4.12043e-27	666
ENSG00000088205	ENST00000263239	DDX18	yes	retro_hsap_834	ENSG00000255220	ENST00000534547	327	376	1.35842e-39	-0.459475	5.14157e-27	491
ENSG00000237624	ENST00000447263	OXCT2P1	-	retro_hsap_14	ENSG00000198754	ENST00000327582	489	604	0	0.424878	2.17553e-26	570
ENSG00000163682	ENST00000295955	RPL9	yes	retro_hsap_4793	ENSG00000238103	ENST00000330965	155	160	2.66325e-202	0.396619	2.72944e-26	660
ENSG00000265681	ENST00000579248	RPL17	yes	retro_hsap_2905	ENSG00000234742	ENST00000452862	153	157	3.66669e-143	-0.374206	3.0489e-26	747
ENSG00000242100	ENST00000464118	RPL9P32	-	retro_hsap_1605	ENSG00000237550	ENST00000466501	129	133	1.98868e-135	-0.43669	7.40962e-26	525
ENSG00000283093	ENST00000634648	-	-	retro_hsap_4833	ENSG00000224109	ENST00000417339	298	345	1.92683e-160	0.89631	2.34675e-25	69
ENSG00000163682	ENST00000508595	RPL9	yes	retro_hsap_4793	ENSG00000238103	ENST00000330965	142	146	3.12283e-177	0.452501	2.36229e-25	475
ENSG00000173207	ENST00000474215	CKS1B	yes	retro_hsap_27	ENSG00000268942	ENST00000600888	69	69	2.0679e-61	0.53916	7.50557e-25	311
ENSG00000140905	ENST00000315467	GCSH	yes	retro_hsap_465	ENSG00000224837	ENST00000443090	176	190	1.15533e-123	0.372707	1.85945e-24	699
ENSG00000234367	ENST00000443612	PFN1P3	-	retro_hsap_221	ENSG00000225080	ENST00000450970	146	153	6.6099e-217	0.432141	4.03156e-24	499
ENSG00000225080	ENST00000450970	PFN1P4	-	retro_hsap_223	ENSG00000234367	ENST00000443612	146	153	5.03813e-217	0.432141	4.03156e-24	499
ENSG00000107372	ENST00000376960	ZFAND5	yes	retro_hsap_2063	ENSG00000269374	ENST00000600255	251	269	7.21256e-74	0.398922	1.11516e-23	583
ENSG00000213551	ENST00000372950	DNAJC9	yes	retro_hsap_2448	ENSG00000235036	ENST00000456064	399	464	8.67782e-105	-0.348015	1.26035e-23	780
ENSG00000116251	ENST00000234875	RPL22	yes	retro_hsap_349	ENSG00000226457	ENST00000445689	100	101	1.66683e-35	-0.378408	5.13516e-23	634
ENSG00000106615	ENST00000496004	RHEB	yes	retro_hsap_570	ENSG00000226964	ENST00000450289	150	155	3.70517e-137	-0.413707	6.43701e-23	520
ENSG00000134717	ENST00000472944	BTF3L4	yes	retro_hsap_2173	ENSG00000213189	ENST00000392798	106	110	8.30897e-48	0.4072	1.04945e-22	533
ENSG00000173207	ENST00000477676	CKS1B	yes	retro_hsap_27	ENSG00000268942	ENST00000600888	72	72	1.92143e-74	0.517904	1.13121e-22	310
ENSG00000105419	ENST00000558555	MEIS3	yes	retro_hsap_1718	ENSG00000179277	ENST00000495167	373	468	2.24087e-116	0.547348	2.39325e-22	268
ENSG00000189403	ENST00000399494	HMGB1	yes	retro_hsap_1589	ENSG00000259781	ENST00000569046	202	244	1.68554e-167	0.423979	3.80296e-22	475
ENSG00000270734	ENST00000603741	-	-	retro_hsap_1627	ENSG00000262974	ENST00000575091	83	84	1.58896e-128	0.589625	4.38641e-22	221
ENSG00000262974	ENST00000575091	-	-	retro_hsap_1666	ENSG00000270734	ENST00000603741	83	84	1.58896e-128	0.589625	4.38641e-22	221
ENSG00000161654	ENST00000293406	LSM12	yes	retro_hsap_4041	ENSG00000232024	ENST00000411836	207	227	2.15765e-93	0.333469	1.09476e-21	779
ENSG00000173207	ENST00000471245	CKS1B	yes	retro_hsap_27	ENSG00000268942	ENST00000600888	70	70	1.11592e-43	0.501532	1.1658e-21	318
ENSG00000198814	ENST00000378943	GK	yes	retro_hsap_3120	ENSG00000229894	ENST00000505354	538	598	1.32374e-109	-0.389037	1.21754e-21	559
ENSG00000228007	ENST00000413334	-	-	retro_hsap_1477	ENSG00000231409	ENST00000491307	109	111	1.89274e-139	0.474493	3.21295e-21	353
ENSG00000230154	ENST00000456674	-	-	retro_hsap_410	ENSG00000219201	ENST00000427577	258	282	3.11354e-267	0.569834	4.08257e-21	229
ENSG00000219201	ENST00000427577	-	-	retro_hsap_2076	ENSG00000230154	ENST00000456674	258	282	2.92451e-267	0.569834	4.08257e-21	229
ENSG00000148153	ENST00000374236	INIP	yes	retro_hsap_2980	ENSG00000282855	ENST00000634516	88	90	2.25675e-70	0.345734	6.44777e-21	694
ENSG00000135486	ENST00000547566	HNRNPA1	yes	retro_hsap_2029	ENSG00000214223	ENST00000444945	238	289	1.32429e-265	0.347133	1.16156e-20	679
ENSG00000244371	ENST00000497012	PFN1P8	-	retro_hsap_223	ENSG00000234367	ENST00000443612	139	145	2.35955e-143	0.388869	3.80414e-20	518
ENSG00000234367	ENST00000443612	PFN1P3	-	retro_hsap_447	ENSG00000244371	ENST00000497012	139	145	6.68593e-142	0.388869	3.80414e-20	518
ENSG00000224126	ENST00000428091	UBE2SP2	-	retro_hsap_1808	ENSG00000233966	ENST00000450587	192	217	7.66334e-218	0.490201	5.04134e-20	308
ENSG00000196937	ENST00000359943	FAM3C	yes	retro_hsap_4657	ENSG00000174028	ENST00000312214	229	245	8.90625e-116	0.602081	9.93949e-20	186
ENSG00000144713	ENST00000396953	RPL32	yes	retro_hsap_3536	ENSG00000219747	ENST00000405720	123	129	3.97367e-47	0.343142	9.94311e-20	662
ENSG00000184319	ENST00000462238	RPL23AP82	-	retro_hsap_2310	ENSG00000240356	ENST00000391616	214	228	2.97079e-196	0.322999	1.13371e-19	750
ENSG00000240356	ENST00000391616	RPL23AP7	-	retro_hsap_2567	ENSG00000184319	ENST00000462238	214	228	2.91611e-194	0.322999	1.13371e-19	750
ENSG00000264314	ENST00000578714	MIR548AT	-	retro_hsap_2089	ENSG00000229816	ENST00000438163	55	55	1.71794e-12	0.432425	1.60912e-19	397
ENSG00000163682	ENST00000449470	RPL9	yes	retro_hsap_1605	ENSG00000237550	ENST00000418824	162	167	4.71304e-142	0.345454	1.73156e-19	644
ENSG00000260643	ENST00000564536	-	-	retro_hsap_465	ENSG00000224837	ENST00000443090	161	175	2.31046e-130	0.357347	8.04905e-19	577
ENSG00000135486	ENST00000330752	HNRNPA1	yes	retro_hsap_84	ENSG00000139675	ENST00000357495	335	388	1.15091e-93	0.308755	1.33193e-18	776
ENSG00000234742	ENST00000452862	-	-	retro_hsap_172	ENSG00000226084	ENST00000471722	151	155	5.75739e-184	0.435326	1.53005e-18	370
ENSG00000226084	ENST00000471722	-	-	retro_hsap_2905	ENSG00000234742	ENST00000452862	151	155	6.65406e-184	0.435326	1.53005e-18	370
ENSG00000175029	ENST00000309035	CTBP2	yes	retro_hsap_403	ENSG00000234383	ENST00000422584	429	496	7.12731e-18	0.523388	2.01843e-18	242
ENSG00000263029	ENST00000573044	-	-	retro_hsap_1666	ENSG00000270734	ENST00000603741	85	86	3.88536e-142	0.592737	2.31079e-18	179
ENSG00000270734	ENST00000603741	-	-	retro_hsap_1667	ENSG00000263029	ENST00000573044	85	86	3.88536e-142	0.592737	2.31079e-18	179
ENSG00000228716	ENST00000505337	DHFR	yes	retro_hsap_1927	ENSG00000188985	ENST00000579682	196	214	9.26976e-123	0.465396	4.55636e-18	310
ENSG00000126698	ENST00000263697	DNAJC8	yes	retro_hsap_2840	ENSG00000240695	ENST00000468074	177	206	3.32197e-80	-0.343719	6.48594e-18	594
ENSG00000119689	ENST00000334220	DLST	yes	retro_hsap_407	ENSG00000181227	ENST00000444241	458	535	4.86874e-66	0.297263	7.94465e-18	802
ENSG00000283483	ENST00000637880	-	-	retro_hsap_776	ENSG00000254512	ENST00000532859	287	317	0	0.419021	1.02383e-17	383
ENSG00000227212	ENST00000476786	PFN1P6	-	retro_hsap_221	ENSG00000225080	ENST00000450970	128	134	8.50991e-164	0.684543	1.26987e-17	118
ENSG00000088833	ENST00000216879	NSFL1C	yes	retro_hsap_4050	ENSG00000253330	ENST00000519856	369	409	1.90559e-11	-0.301023	1.42944e-17	769
ENSG00000123636	ENST00000483316	BAZ2B	-	retro_hsap_2338	ENSG00000225369	ENST00000420635	238	251	7.18725e-08	0.470709	3.12761e-17	287
ENSG00000116030	ENST00000409498	SUMO1	yes	retro_hsap_240	ENSG00000235082	ENST00000439961	98	99	2.87327e-92	0.374969	8.3596e-17	460
ENSG00000240356	ENST00000391616	RPL23AP7	-	retro_hsap_2021	ENSG00000213753	ENST00000464061	145	154	3.4442e-161	0.397137	1.12148e-16	403
ENSG00000164687	ENST00000297258	FABP5	yes	retro_hsap_880	ENSG00000234964	ENST00000524732	162	171	1.3987e-169	0.323783	4.1318e-16	600
ENSG00000186197	ENST00000637660	EDARADD	-	retro_hsap_325	ENSG00000244457	ENST00000366587	435	492	2.56505e-201	0.50122	4.93533e-16	230
ENSG00000197958	ENST00000497322	RPL12	yes	retro_hsap_3578	ENSG00000204194	ENST00000374520	171	188	3.60769e-45	0.532608	6.67513e-16	198
ENSG00000182287	ENST00000450644	AP1S2	yes	retro_hsap_1849	ENSG00000280852	ENST00000627667	123	126	4.66557e-159	0.41599	7.92202e-16	344
ENSG00000173726	ENST00000366607	TOMM20	yes	retro_hsap_3866	ENSG00000275400	ENST00000622243	106	107	6.40213e-23	0.301303	8.43873e-16	683
ENSG00000235555	ENST00000429430	SUMO1P4	-	retro_hsap_240	ENSG00000235082	ENST00000439961	84	85	1.10042e-118	0.556067	9.37754e-16	177
ENSG00000235082	ENST00000439961	SUMO1P3	-	retro_hsap_2007	ENSG00000235555	ENST00000429430	84	85	1.06446e-118	0.556067	9.37754e-16	177
ENSG00000113068	ENST00000261813	PFDN1	yes	retro_hsap_2606	ENSG00000225026	ENST00000419844	57	64	2.75006e-23	-0.479815	1.10216e-15	248
ENSG00000234545	ENST00000445716	FAM133B	yes	retro_hsap_3179	ENSG00000250461	ENST00000439448	169	198	1.72494e-111	-0.44813	1.56012e-15	286
ENSG00000198830	ENST00000361427	HMGN2	yes	retro_hsap_3412	ENSG00000236086	ENST00000606102	88	96	1.36052e-51	-0.318841	2.45342e-15	587
ENSG00000198242	ENST00000578181	RPL23A	yes	retro_hsap_2874	ENSG00000234851	ENST00000471152	135	148	2.11367e-150	0.362539	3.81952e-15	441
ENSG00000135486	ENST00000547276	HNRNPA1	yes	retro_hsap_2029	ENSG00000214223	ENST00000444945	216	254	1.96212e-157	0.299279	4.2003e-15	659
ENSG00000173207	ENST00000308987	CKS1B	yes	retro_hsap_27	ENSG00000268942	ENST00000600888	76	76	3.59268e-79	0.420973	4.32856e-15	318
ENSG00000147601	ENST00000276602	TERF1	yes	retro_hsap_4861	ENSG00000232186	ENST00000432946	295	319	4.94818e-68	0.281077	4.57095e-15	749
ENSG00000164164	ENST00000504501	OTUD4	yes	retro_hsap_947	ENSG00000118976	ENST00000237841	154	163	2.73067e-25	0.421237	5.05486e-15	316
ENSG00000073792	ENST00000457616	IGF2BP2	yes	retro_hsap_4096	ENSG00000236583	ENST00000440915	397	454	4.36332e-32	-0.394138	7.9133e-15	360
ENSG00000111605	ENST00000551516	CPSF6	-	retro_hsap_2887	ENSG00000240429	ENST00000498774	38	41	4.191e-12	0.369685	8.03836e-15	413
ENSG00000199933	ENST00000363063	RNY1P16	-	retro_hsap_84	ENSG00000139675	ENST00000357495	38	38	4.50623e-07	0.277522	8.79041e-15	753
ENSG00000198830	ENST00000361427	HMGN2	yes	retro_hsap_3372	ENSG00000232916	ENST00000427352	93	106	2.15093e-56	-0.46426	1.16283e-14	248
ENSG00000155115	ENST00000329970	GTF3C6	yes	retro_hsap_4735	ENSG00000213569	ENST00000399148	160	178	8.54661e-141	-0.332362	1.20852e-14	511
ENSG00000236334	ENST00000419275	PPIAL4G	-	retro_hsap_839	ENSG00000230593	ENST00000448870	182	186	5.08762e-17	0.329755	1.48856e-14	516
ENSG00000116030	ENST00000409498	SUMO1	yes	retro_hsap_2007	ENSG00000235555	ENST00000429430	90	91	3.89823e-77	0.510216	1.88066e-14	197
ENSG00000244716	ENST00000414070	-	-	retro_hsap_172	ENSG00000226084	ENST00000471722	168	173	1.58601e-241	0.439555	2.02763e-14	275
ENSG00000226084	ENST00000471722	-	-	retro_hsap_202	ENSG00000244716	ENST00000414070	168	173	7.66852e-242	0.439555	2.02763e-14	275
ENSG00000149257	ENST00000524558	SERPINH1	yes	retro_hsap_4151	ENSG00000229207	ENST00000419794	357	410	8.11564e-17	0.294333	4.46458e-14	631
ENSG00000265470	ENST00000580207	MIR548AQ	-	retro_hsap_2089	ENSG00000229816	ENST00000438163	68	92	8.41399e-19	0.417319	4.52102e-14	300
ENSG00000234545	ENST00000445716	FAM133B	yes	retro_hsap_577	ENSG00000183055	ENST00000332869	143	170	1.71607e-91	-0.46968	9.5557e-14	225
ENSG00000184319	ENST00000462238	RPL23AP82	-	retro_hsap_1791	ENSG00000232938	ENST00000573039	131	139	4.97609e-111	0.488312	1.93051e-13	201
ENSG00000232938	ENST00000573039	RPL23AP87	-	retro_hsap_2567	ENSG00000184319	ENST00000462238	131	139	2.35577e-108	0.488312	1.93051e-13	201
ENSG00000147604	ENST00000396466	RPL7	yes	retro_hsap_3775	ENSG00000231006	ENST00000457119	210	227	1.074e-209	-0.419871	1.99092e-13	281
ENSG00000135486	ENST00000546500	HNRNPA1	yes	retro_hsap_4282	ENSG00000227638	ENST00000440352	198	236	2.36503e-18	-0.258144	2.19099e-13	783
ENSG00000105419	ENST00000441740	MEIS3	yes	retro_hsap_1718	ENSG00000179277	ENST00000495167	377	473	9.32685e-117	0.452991	2.72155e-13	235
ENSG00000135486	ENST00000546500	HNRNPA1	yes	retro_hsap_291	ENSG00000230280	ENST00000430583	201	234	6.60992e-20	0.259146	2.78351e-13	770
ENSG00000105419	ENST00000558555	MEIS3	yes	retro_hsap_1731	ENSG00000188013	ENST00000418141	401	512	1.20753e-130	0.466249	3.21732e-13	219
ENSG00000123739	ENST00000502283	PLA2G12A	yes	retro_hsap_153	ENSG00000224680	ENST00000497678	173	184	4.73292e-108	0.402077	3.66557e-13	302
ENSG00000135486	ENST00000546500	HNRNPA1	yes	retro_hsap_1042	ENSG00000257195	ENST00000546565	221	258	1.47735e-25	-0.310332	4.51583e-13	520
ENSG00000107372	ENST00000237937	ZFAND5	yes	retro_hsap_2063	ENSG00000269374	ENST00000600255	258	277	3.12182e-13	0.276987	6.00179e-13	652
ENSG00000106615	ENST00000472642	RHEB	yes	retro_hsap_570	ENSG00000226964	ENST00000450289	158	163	2.65244e-129	-0.305012	9.6001e-13	524
ENSG00000269721	ENST00000423039	RPL23AP51	-	retro_hsap_3815	ENSG00000234718	ENST00000418534	175	186	1.34564e-152	0.57377	9.63044e-13	130
ENSG00000206985	ENST00000384258	RNU6-198P	-	retro_hsap_4737	ENSG00000225366	ENST00000602699	42	42	1.45642e-08	0.456657	1.59026e-12	216
ENSG00000263029	ENST00000573044	-	-	retro_hsap_1627	ENSG00000262974	ENST00000575091	88	89	8.77074e-138	0.558024	2.47439e-12	134
ENSG00000262974	ENST00000575091	-	-	retro_hsap_1667	ENSG00000263029	ENST00000573044	88	89	8.77074e-138	0.558024	2.47439e-12	134
ENSG00000240828	ENST00000497954	RPL21P4	-	retro_hsap_503	ENSG00000220749	ENST00000401418	123	131	1.69706e-154	0.461417	2.61073e-12	207
ENSG00000220749	ENST00000401418	RPL21P28	-	retro_hsap_1757	ENSG00000240828	ENST00000497954	123	131	4.66487e-155	0.461417	2.61073e-12	207
ENSG00000151239	ENST00000395510	TWF1	yes	retro_hsap_4916	ENSG00000225008	ENST00000426370	240	260	3.20605e-54	-0.316827	2.80736e-12	464
ENSG00000105419	ENST00000331559	MEIS3	yes	retro_hsap_1718	ENSG00000179277	ENST00000495167	383	483	2.71669e-75	0.432292	3.2805e-12	237
ENSG00000136238	ENST00000488373	RAC1	yes	retro_hsap_3036	ENSG00000249936	ENST00000511164	165	176	8.24395e-159	0.476245	3.31852e-12	191
ENSG00000111752	ENST00000543824	PHC1	yes	retro_hsap_1120	ENSG00000179899	ENST00000554937	996	1614	6.85252e-49	0.366479	3.49634e-12	338
ENSG00000169217	ENST00000305596	CD2BP2	yes	retro_hsap_3900	ENSG00000240579	ENST00000459978	224	254	2.48813e-08	-0.324978	3.92434e-12	434
ENSG00000130204	ENST00000252487	TOMM40	yes	retro_hsap_2321	ENSG00000213222	ENST00000448659	370	450	9.75982e-155	-0.338779	4.89644e-12	394
ENSG00000167460	ENST00000300933	TPM4	yes	retro_hsap_2623	ENSG00000213846	ENST00000368528	232	278	1.82867e-61	0.31009	1.03938e-11	460
ENSG00000113141	ENST00000508301	IK	yes	retro_hsap_2262	ENSG00000231043	ENST00000434096	231	261	9.56819e-147	-0.345267	1.62284e-11	360
ENSG00000213542	ENST00000453064	-	-	retro_hsap_3766	ENSG00000213385	ENST00000434317	274	319	0	0.296993	1.77849e-11	492
ENSG00000238103	ENST00000330965	RPL9P7	-	retro_hsap_1605	ENSG00000237550	ENST00000418824	134	139	3.15206e-164	0.257726	2.05654e-11	656
ENSG00000237550	ENST00000418824	RPL9P9	-	retro_hsap_4793	ENSG00000238103	ENST00000330965	134	139	2.89392e-165	0.257726	2.05654e-11	656
ENSG00000100902	ENST00000261479	PSMA6	yes	retro_hsap_4923	ENSG00000215414	ENST00000400275	179	192	1.95622e-149	-0.521003	2.16419e-11	144
ENSG00000214223	ENST00000444945	HNRNPA1P10	-	retro_hsap_84	ENSG00000139675	ENST00000357495	225	274	7.94824e-63	0.252996	2.2402e-11	679
ENSG00000139675	ENST00000357495	HNRNPA1L2	-	retro_hsap_2029	ENSG00000214223	ENST00000444945	225	274	4.99464e-67	0.252996	2.2402e-11	679
ENSG00000241343	ENST00000553110	RPL36A	yes	retro_hsap_1477	ENSG00000231409	ENST00000491307	115	118	2.99343e-143	-0.283433	2.32238e-11	536
ENSG00000198830	ENST00000361427	HMGN2	yes	retro_hsap_2082	ENSG00000232963	ENST00000437531	85	98	5.48089e-49	-0.42119	2.38666e-11	231
ENSG00000105419	ENST00000331559	MEIS3	yes	retro_hsap_1731	ENSG00000188013	ENST00000418141	414	529	9.48198e-85	0.451474	3.92069e-11	194
ENSG00000153250	ENST00000474820	RBMS1	yes	retro_hsap_1131	ENSG00000225422	ENST00000417216	381	432	4.21694e-89	0.435114	4.12528e-11	210
ENSG00000106153	ENST00000395422	CHCHD2	yes	retro_hsap_116	ENSG00000235084	ENST00000454346	175	186	1.97736e-139	0.30845	4.3711e-11	437
ENSG00000198830	ENST00000479815	HMGN2	yes	retro_hsap_3412	ENSG00000236086	ENST00000606102	88	95	7.7501e-59	-0.270491	4.76571e-11	572
ENSG00000189403	ENST00000405805	HMGB1	yes	retro_hsap_2219	ENSG00000250011	ENST00000502802	165	191	2.06665e-13	0.256111	4.98722e-11	639
ENSG00000105419	ENST00000441740	MEIS3	yes	retro_hsap_1731	ENSG00000188013	ENST00000418141	407	520	7.51875e-134	0.454478	6.41673e-11	187
ENSG00000122545	ENST00000399035	SEPT7	yes	retro_hsap_3810	ENSG00000241007	ENST00000469999	242	281	3.41083e-28	0.353613	7.39262e-11	320
ENSG00000173207	ENST00000368439	CKS1B	yes	retro_hsap_27	ENSG00000268942	ENST00000600888	73	73	8.35442e-66	0.351688	1.08828e-10	318
ENSG00000078304	ENST00000334743	PPP2R5C	yes	retro_hsap_2649	ENSG00000239557	ENST00000495716	346	390	2.86162e-24	0.283108	1.67612e-10	491
ENSG00000102309	ENST00000218432	PIN4	yes	retro_hsap_1562	ENSG00000227973	ENST00000451079	138	144	2.44811e-62	0.28537	1.99039e-10	479
ENSG00000240356	ENST00000391616	RPL23AP7	-	retro_hsap_1791	ENSG00000232938	ENST00000573039	132	141	9.95889e-126	0.429363	2.23788e-10	200
ENSG00000232938	ENST00000573039	RPL23AP87	-	retro_hsap_2310	ENSG00000240356	ENST00000391616	132	141	1.55816e-123	0.429363	2.23788e-10	200
ENSG00000134758	ENST00000261593	RNF138	yes	retro_hsap_3319	ENSG00000250853	ENST00000502765	138	143	6.49764e-22	-0.356272	2.39827e-10	298
ENSG00000227212	ENST00000476786	PFN1P6	-	retro_hsap_223	ENSG00000234367	ENST00000443612	128	134	3.09387e-165	0.579142	2.75103e-10	100
ENSG00000177683	ENST00000415914	THAP5	yes	retro_hsap_3924	ENSG00000224324	ENST00000439089	81	83	5.8108e-18	0.27756	3.44699e-10	494
ENSG00000276404	ENST00000621552	MIR6835	-	retro_hsap_1791	ENSG00000232938	ENST00000425566	40	40	1.22825e-10	0.370033	3.46845e-10	270
ENSG00000122026	ENST00000483765	RPL21	yes	retro_hsap_1663	ENSG00000220793	ENST00000484462	124	129	1.7164e-161	0.388406	3.89118e-10	242
ENSG00000161970	ENST00000293842	RPL26	yes	retro_hsap_3324	ENSG00000226221	ENST00000450941	119	122	7.73901e-165	0.466877	4.87439e-10	160
ENSG00000234742	ENST00000452862	-	-	retro_hsap_202	ENSG00000244716	ENST00000414070	151	155	2.24148e-186	0.305857	5.07286e-10	396
ENSG00000244716	ENST00000414070	-	-	retro_hsap_2905	ENSG00000234742	ENST00000452862	151	155	3.35042e-186	0.305857	5.07286e-10	396
ENSG00000139146	ENST00000448582	FAM60A	yes	retro_hsap_1928	ENSG00000263829	ENST00000578364	221	232	9.14604e-35	0.339258	5.25884e-10	318
ENSG00000231087	ENST00000429043	FDPSP7	-	retro_hsap_3871	ENSG00000233980	ENST00000453932	326	366	0	0.451991	6.88728e-10	169
ENSG00000233980	ENST00000453932	FDPSP2	-	retro_hsap_3872	ENSG00000231087	ENST00000429043	326	366	0	0.451991	6.88728e-10	169
ENSG00000282886	ENST00000635020	-	-	retro_hsap_4198	ENSG00000269907	ENST00000602494	111	142	9.27103e-207	0.325222	7.24384e-10	342
ENSG00000269907	ENST00000602494	-	-	retro_hsap_4288	ENSG00000282886	ENST00000635020	111	142	5.45538e-208	0.325222	7.24384e-10	342
ENSG00000233087	ENST00000623617	protein_coding	-	retro_hsap_7	ENSG00000222014	ENST00000410061	853	1127	0	0.422832	9.02488e-10	193
ENSG00000197958	ENST00000361436	RPL12	yes	retro_hsap_2456	ENSG00000236992	ENST00000424633	158	174	3.92701e-160	-0.314857	9.48604e-10	361
ENSG00000198242	ENST00000472628	RPL23A	yes	retro_hsap_2874	ENSG00000234851	ENST00000471152	139	152	2.01451e-140	0.283215	1.13291e-09	446
ENSG00000177879	ENST00000316788	AP3S1	yes	retro_hsap_1084	ENSG00000271370	ENST00000605743	103	109	1.95597e-41	-0.452202	1.53383e-09	162
ENSG00000189403	ENST00000405805	HMGB1	yes	retro_hsap_2552	ENSG00000213707	ENST00000395823	158	178	5.88097e-16	0.460404	1.66464e-09	155
ENSG00000115539	ENST00000264254	PDCL3	yes	retro_hsap_3535	ENSG00000213089	ENST00000398028	219	232	1.14691e-133	-0.311425	4.41622e-09	340
ENSG00000177683	ENST00000484452	THAP5	yes	retro_hsap_3924	ENSG00000224324	ENST00000439089	81	82	1.67561e-48	0.284083	8.70104e-09	396
ENSG00000115541	ENST00000233893	HSPE1	yes	retro_hsap_1351	ENSG00000258645	ENST00000554777	80	85	5.338e-64	-0.257483	8.76069e-09	485
ENSG00000113141	ENST00000507593	IK	yes	retro_hsap_2262	ENSG00000231043	ENST00000434096	145	153	3.18771e-74	0.333896	1.38265e-08	275
ENSG00000214922	ENST00000399247	HLA-F-AS1	-	retro_hsap_3571	ENSG00000239257	ENST00000428990	189	205	1.04671e-96	0.499855	2.01115e-08	112
ENSG00000270392	ENST00000621347	PFN1P2	-	retro_hsap_221	ENSG00000225080	ENST00000450970	139	144	5.64455e-190	0.57752	2.04239e-08	80
ENSG00000227775	ENST00000418950	-	-	retro_hsap_111	ENSG00000269737	ENST00000597891	139	144	4.27427e-176	0.422261	2.67178e-08	160
ENSG00000269737	ENST00000597891	-	-	retro_hsap_112	ENSG00000227775	ENST00000418950	139	144	8.27258e-178	0.422261	2.67178e-08	160
ENSG00000128609	ENST00000378795	NDUFA5	yes	retro_hsap_1687	ENSG00000259918	ENST00000567995	83	86	9.08401e-57	-0.276093	3.64759e-08	385
ENSG00000123416	ENST00000332858	TUBA1B	yes	retro_hsap_808	ENSG00000214391	ENST00000530835	547	646	2.70937e-79	0.331998	3.68985e-08	262
ENSG00000140941	ENST00000268607	MAP1LC3B	yes	retro_hsap_62	ENSG00000258102	ENST00000556529	191	202	6.37377e-40	0.379486	3.8076e-08	197
ENSG00000231500	ENST00000490191	RPS18	-	retro_hsap_2820	ENSG00000242299	ENST00000496294	130	134	1.91587e-113	0.324235	4.21825e-08	273
ENSG00000213860	ENST00000396599	RPL21P75	-	retro_hsap_1663	ENSG00000220793	ENST00000484462	144	151	2.1685e-203	0.608628	4.65614e-08	67
ENSG00000220793	ENST00000484462	RPL21P119	-	retro_hsap_3705	ENSG00000213860	ENST00000396599	144	151	2.3622e-202	0.608628	4.65614e-08	67
ENSG00000122026	ENST00000461690	RPL21	yes	retro_hsap_1663	ENSG00000220793	ENST00000484462	146	153	1.9152e-173	0.336731	6.18249e-08	246
ENSG00000249626	ENST00000507981	-	-	retro_hsap_2744	ENSG00000231443	ENST00000429866	331	388	1.51861e-299	0.372039	6.27856e-08	199
ENSG00000231443	ENST00000429866	-	-	retro_hsap_2746	ENSG00000249626	ENST00000507981	331	388	8.30611e-298	0.372039	6.27856e-08	199
ENSG00000163682	ENST00000503040	RPL9	yes	retro_hsap_1605	ENSG00000237550	ENST00000466501	143	147	5.25038e-207	-0.269465	6.74882e-08	389
ENSG00000167996	ENST00000534180	FTH1	yes	retro_hsap_316	ENSG00000234975	ENST00000466086	102	103	1.71028e-67	0.294995	1.00697e-07	314
ENSG00000270392	ENST00000604437	PFN1P2	-	retro_hsap_447	ENSG00000244371	ENST00000497012	204	223	3.31762e-98	0.266161	1.1063e-07	386
ENSG00000100380	ENST00000216218	ST13	yes	retro_hsap_2853	ENSG00000243759	ENST00000460666	280	334	5.33503e-52	-0.282857	1.39656e-07	335
ENSG00000134717	ENST00000484036	BTF3L4	yes	retro_hsap_2514	ENSG00000232260	ENST00000413813	127	131	4.75787e-94	0.281676	1.72287e-07	333
ENSG00000136942	ENST00000487431	RPL35	yes	retro_hsap_3579	ENSG00000220583	ENST00000402419	93	100	3.36367e-76	0.290165	1.89855e-07	311
ENSG00000146872	ENST00000326270	TLK2	yes	retro_hsap_1823	ENSG00000226049	ENST00000530992	829	1089	2.15355e-287	0.273835	1.94544e-07	350
ENSG00000265584	ENST00000585195	MIR3978	-	retro_hsap_84	ENSG00000139675	ENST00000357495	24	24	9.72584e-06	0.323642	2.21914e-07	245
ENSG00000226084	ENST00000471722	-	-	retro_hsap_1590	ENSG00000212664	ENST00000498103	159	164	3.11395e-218	0.409111	2.43535e-07	148
ENSG00000178458	ENST00000230495	H3F3AP6	-	retro_hsap_1212	ENSG00000236534	ENST00000440551	107	108	2.3478e-147	0.517347	2.45468e-07	88
ENSG00000236534	ENST00000440551	H3F3BP1	-	retro_hsap_3102	ENSG00000178458	ENST00000230495	107	108	1.3083e-146	0.517347	2.45468e-07	88
ENSG00000244021	ENST00000491435	-	-	retro_hsap_503	ENSG00000220749	ENST00000401418	143	154	6.19497e-217	0.349621	4.15771e-07	199
ENSG00000220749	ENST00000401418	RPL21P28	-	retro_hsap_3094	ENSG00000244021	ENST00000491435	143	154	7.05355e-216	0.349621	4.15771e-07	199
ENSG00000204304	ENST00000375050	PBX2	-	retro_hsap_2714	ENSG00000244171	ENST00000493219	457	572	2.35527e-59	0.305951	4.88714e-07	260
ENSG00000213860	ENST00000396599	RPL21P75	-	retro_hsap_2266	ENSG00000229503	ENST00000454675	136	145	3.36783e-177	0.53943	7.0816e-07	74
ENSG00000229503	ENST00000454675	-	-	retro_hsap_3705	ENSG00000213860	ENST00000396599	136	145	9.43179e-177	0.53943	7.0816e-07	74
ENSG00000270392	ENST00000621347	PFN1P2	-	retro_hsap_447	ENSG00000244371	ENST00000497012	132	136	2.94942e-124	0.499595	7.22366e-07	88
ENSG00000240356	ENST00000391616	RPL23AP7	-	retro_hsap_342	ENSG00000228463	ENST00000450734	141	146	1.48241e-148	0.3146	1.24775e-06	228
ENSG00000128609	ENST00000355749	NDUFA5	yes	retro_hsap_1687	ENSG00000259918	ENST00000567995	85	89	3.46669e-44	-0.25519	1.46103e-06	347
ENSG00000244021	ENST00000491435	-	-	retro_hsap_1663	ENSG00000220793	ENST00000484462	139	146	5.9674e-191	0.3302	1.79634e-06	200
ENSG00000220793	ENST00000484462	RPL21P119	-	retro_hsap_3094	ENSG00000244021	ENST00000491435	139	146	1.80058e-190	0.3302	1.79634e-06	200
ENSG00000256353	ENST00000541161	-	-	retro_hsap_2090	ENSG00000238038	ENST00000420036	6	6	1.19301e-08	0.566208	1.97497e-06	61
ENSG00000187735	ENST00000521086	TCEA1	yes	retro_hsap_2634	ENSG00000230409	ENST00000420496	244	292	8.51696e-106	0.287681	2.097e-06	263
ENSG00000161970	ENST00000578812	RPL26	yes	retro_hsap_3324	ENSG00000226221	ENST00000450941	107	109	1.73654e-69	0.363492	2.30772e-06	160
ENSG00000241186	ENST00000542931	TDGF1	yes	retro_hsap_4737	ENSG00000225366	ENST00000493351	256	274	4.74543e-159	0.471295	2.75313e-06	90
ENSG00000213551	ENST00000372950	DNAJC9	yes	retro_hsap_1358	ENSG00000258759	ENST00000557141	187	197	2.67943e-33	-0.256201	2.77904e-06	326
ENSG00000244716	ENST00000414070	-	-	retro_hsap_1590	ENSG00000212664	ENST00000498103	159	164	5.69619e-221	0.363907	2.80019e-06	157
ENSG00000143742	ENST00000366839	SRP9	yes	retro_hsap_711	ENSG00000180581	ENST00000445874	59	61	3.39665e-37	0.443283	3.07266e-06	102
ENSG00000122026	ENST00000319826	RPL21	yes	retro_hsap_1663	ENSG00000220793	ENST00000484462	147	154	3.55636e-172	0.290367	3.31655e-06	248
ENSG00000144713	ENST00000396953	RPL32	yes	retro_hsap_3726	ENSG00000146677	ENST00000487895	135	142	2.97717e-64	0.281563	3.35953e-06	264
ENSG00000143742	ENST00000304786	SRP9	yes	retro_hsap_711	ENSG00000180581	ENST00000445874	60	62	8.4824e-43	0.434892	4.93564e-06	102
ENSG00000262539	ENST00000571422	-	-	retro_hsap_1760	ENSG00000264070	ENST00000580842	396	466	0	0.380982	5.15002e-06	135
ENSG00000198814	ENST00000427190	GK	yes	retro_hsap_3120	ENSG00000229894	ENST00000505354	542	604	1.01906e-62	0.277727	6.45399e-06	256
ENSG00000234319	ENST00000439728	RPS12P2	-	retro_hsap_599	ENSG00000232965	ENST00000442381	69	69	7.70665e-130	0.671042	7.4941e-06	36
ENSG00000232965	ENST00000442381	RPS12P18	-	retro_hsap_702	ENSG00000234319	ENST00000439728	69	69	7.70665e-130	0.671042	7.4941e-06	36
ENSG00000232938	ENST00000573039	RPL23AP87	-	retro_hsap_2310	ENSG00000240356	ENST00000416673	133	142	4.66365e-61	0.31112	9.55565e-06	195
ENSG00000146223	ENST00000304734	RPL7L1	yes	retro_hsap_3250	ENSG00000231579	ENST00000478287	198	208	2.55564e-28	-0.328091	2.14932e-05	161
ENSG00000198755	ENST00000322203	RPL10A	yes	retro_hsap_2795	ENSG00000226360	ENST00000472730	202	211	1.27052e-210	-0.373705	2.23641e-05	122
ENSG00000182287	ENST00000545766	AP1S2	yes	retro_hsap_1849	ENSG00000280852	ENST00000634326	184	191	9.77845e-137	0.30649	2.71342e-05	181
ENSG00000122026	ENST00000272274	RPL21	yes	retro_hsap_1663	ENSG00000220793	ENST00000484462	147	154	1.04003e-192	0.25867	3.73388e-05	248
ENSG00000144713	ENST00000435983	RPL32	yes	retro_hsap_3726	ENSG00000146677	ENST00000487895	130	137	1.2466e-132	-0.2611	4.06611e-05	241
ENSG00000122026	ENST00000319826	RPL21	yes	retro_hsap_738	ENSG00000220842	ENST00000495531	159	170	2.29115e-208	0.342742	4.71689e-05	135
ENSG00000270392	ENST00000621347	PFN1P2	-	retro_hsap_223	ENSG00000234367	ENST00000443612	145	150	3.01417e-210	0.488335	4.90232e-05	63
ENSG00000234742	ENST00000452862	-	-	retro_hsap_1590	ENSG00000212664	ENST00000498103	145	149	3.74151e-175	0.25478	5.47606e-05	245
ENSG00000223508	ENST00000606975	RPL23AP53	-	retro_hsap_2021	ENSG00000213753	ENST00000464061	127	132	1.13563e-116	-0.254936	5.61218e-05	244
ENSG00000172650	ENST00000581191	AGAP5	-	retro_hsap_604	ENSG00000261011	ENST00000437689	531	652	7.18729e-128	0.434435	5.66346e-05	80
ENSG00000147604	ENST00000435330	RPL7	yes	retro_hsap_426	ENSG00000137970	ENST00000468715	114	120	4.18414e-109	0.29657	6.74332e-05	175
ENSG00000279809	ENST00000623215	-	-	retro_hsap_2401	ENSG00000224287	ENST00000440028	470	556	7.87492e-297	0.321686	7.96399e-05	145
ENSG00000232938	ENST00000573039	RPL23AP87	-	retro_hsap_2021	ENSG00000213753	ENST00000464061	135	144	1.01183e-189	0.294832	8.22685e-05	173
ENSG00000174373	ENST00000553892	RALGAPA1	yes	retro_hsap_4205	ENSG00000229419	ENST00000443361	1320	2238	4.08034e-49	0.507741	0.000104126	53
ENSG00000143420	ENST00000513281	ENSA	yes	retro_hsap_1449	ENSG00000259032	ENST00000554405	138	143	2.61832e-66	0.288706	0.000106763	175
ENSG00000162961	ENST00000446765	DPY30	-	retro_hsap_2507	ENSG00000226054	ENST00000452572	267	283	1.96145e-175	0.390645	0.000129038	91
ENSG00000177879	ENST00000316788	AP3S1	yes	retro_hsap_507	ENSG00000213036	ENST00000432577	131	140	1.78062e-56	-0.327903	0.000131672	131
ENSG00000253945	ENST00000523014	-	-	retro_hsap_2	ENSG00000165502	ENST00000298289	42	42	8.47216e-35	0.675897	0.00015083	26
ENSG00000270378	ENST00000605745	-	-	retro_hsap_2	ENSG00000165502	ENST00000298289	34	35	8.14017e-27	0.618768	0.000159988	32
ENSG00000153250	ENST00000392753	RBMS1	yes	retro_hsap_1131	ENSG00000225422	ENST00000417216	382	433	1.38996e-103	-0.250057	0.00016674	222
ENSG00000144426	ENST00000460355	NBEAL1	-	retro_hsap_3578	ENSG00000204194	ENST00000374520	177	196	2.9326e-32	0.266458	0.00017302	194
ENSG00000220793	ENST00000484462	RPL21P119	-	retro_hsap_503	ENSG00000220749	ENST00000401418	137	144	2.26351e-189	0.338481	0.000189418	117
ENSG00000220749	ENST00000401418	RPL21P28	-	retro_hsap_1663	ENSG00000220793	ENST00000484462	137	144	2.99117e-189	0.338481	0.000189418	117
ENSG00000111752	ENST00000539928	PHC1	yes	retro_hsap_1120	ENSG00000179899	ENST00000554937	353	442	5.81556e-79	0.874126	0.000200713	12
ENSG00000135801	ENST00000366675	TAF5L	yes	retro_hsap_1750	ENSG00000267369	ENST00000587542	327	366	2.07124e-15	-0.288581	0.00022518	159
ENSG00000122026	ENST00000326092	RPL21	yes	retro_hsap_3705	ENSG00000213860	ENST00000396599	156	167	2.67594e-223	0.287986	0.000254779	157
ENSG00000122026	ENST00000311549	RPL21	yes	retro_hsap_3705	ENSG00000213860	ENST00000396599	157	168	6.5909e-179	0.281871	0.000255654	164
ENSG00000213860	ENST00000396599	RPL21P75	-	retro_hsap_503	ENSG00000220749	ENST00000401418	145	156	5.45576e-221	0.430002	0.000281602	67
ENSG00000220749	ENST00000401418	RPL21P28	-	retro_hsap_3705	ENSG00000213860	ENST00000396599	145	156	3.49007e-219	0.430002	0.000281602	67
ENSG00000153250	ENST00000409972	RBMS1	yes	retro_hsap_1131	ENSG00000225422	ENST00000417216	371	421	4.45152e-212	-0.330381	0.000292296	116
ENSG00000201209	ENST00000364339	snoRNA	-	retro_hsap_31	ENSG00000182890	ENST00000328078	30	30	1.76141e-08	0.404637	0.000317364	75
ENSG00000265641	ENST00000584497	MIR3929	-	retro_hsap_112	ENSG00000227775	ENST00000417099	39	39	4.8574e-13	0.637363	0.000349423	27
ENSG00000049449	ENST00000054950	RCN1	yes	retro_hsap_1259	ENSG00000214455	ENST00000398357	264	288	2.6971e-92	0.275209	0.000377256	163
ENSG00000147604	ENST00000352983	RPL7	yes	retro_hsap_426	ENSG00000137970	ENST00000468715	225	245	9.85723e-231	0.268594	0.000382228	171
ENSG00000106244	ENST00000350498	PDAP1	yes	retro_hsap_1061	ENSG00000213144	ENST00000392530	193	226	4.24055e-47	0.282197	0.000391446	154
ENSG00000241186	ENST00000296145	TDGF1	yes	retro_hsap_4737	ENSG00000225366	ENST00000493351	265	284	1.66231e-87	0.701299	0.000396943	21
ENSG00000143420	ENST00000339643	ENSA	yes	retro_hsap_1449	ENSG00000259032	ENST00000554405	137	141	3.71055e-94	0.287991	0.00042367	146
ENSG00000143420	ENST00000271690	ENSA	yes	retro_hsap_1449	ENSG00000259032	ENST00000554405	155	162	2.27446e-35	0.258489	0.00044238	181
ENSG00000213753	ENST00000473164	CENPBD1P1	-	retro_hsap_1791	ENSG00000232938	ENST00000573039	135	144	3.85737e-106	0.2509	0.000447784	192
ENSG00000077380	ENST00000340296	DYNC1I2	yes	retro_hsap_574	ENSG00000225137	ENST00000435916	531	632	4,17814855409e-315	0.27826	0.000455286	155
ENSG00000111752	ENST00000433847	PHC1	yes	retro_hsap_1120	ENSG00000179899	ENST00000554937	717	1089	1.91655e-175	0.645385	0.000494354	25
ENSG00000122026	ENST00000493317	RPL21	yes	retro_hsap_738	ENSG00000220842	ENST00000495531	115	121	5.25845e-138	0.300769	0.000506981	130
ENSG00000228053	ENST00000418441	-	-	retro_hsap_3705	ENSG00000213860	ENST00000396599	137	147	3.45292e-177	0.416178	0.000509818	66
ENSG00000213860	ENST00000396599	RPL21P75	-	retro_hsap_4302	ENSG00000228053	ENST00000418441	137	147	2.55947e-176	0.416178	0.000509818	66
ENSG00000204149	ENST00000618025	AGAP6	-	retro_hsap_604	ENSG00000261011	ENST00000437689	506	621	1.18419e-128	0.413002	0.000513931	67
ENSG00000111752	ENST00000544539	PHC1	yes	retro_hsap_1120	ENSG00000179899	ENST00000554937	261	301	1.22856e-26	0.344147	0.000520853	98
ENSG00000171863	ENST00000406376	RPS7	yes	retro_hsap_1737	ENSG00000263266	ENST00000571702	180	194	2.99522e-223	0.29233	0.000527629	137
ENSG00000213860	ENST00000396599	RPL21P75	-	retro_hsap_3094	ENSG00000244021	ENST00000491435	144	155	2.70157e-211	0.307641	0.000597899	121
ENSG00000244021	ENST00000491435	-	-	retro_hsap_3705	ENSG00000213860	ENST00000396599	144	155	8.5975e-211	0.307641	0.000597899	121
ENSG00000122406	ENST00000370321	RPL5	yes	retro_hsap_1539	ENSG00000241061	ENST00000460716	216	236	2.91566e-177	-0.277751	0.000604556	149
ENSG00000111752	ENST00000538657	PHC1	yes	retro_hsap_1120	ENSG00000179899	ENST00000554937	239	272	3.53431e-20	0.597537	0.000620003	29
ENSG00000237039	ENST00000441378	-	-	retro_hsap_1725	ENSG00000227077	ENST00000442562	69	70	3.80577e-136	-0.300974	0.000648135	125
ENSG00000227077	ENST00000442562	-	-	retro_hsap_2220	ENSG00000237039	ENST00000441378	69	70	7.48771e-136	-0.300974	0.000648135	125
ENSG00000204308	ENST00000375094	RNF5	-	retro_hsap_4046	ENSG00000253570	ENST00000524091	261	278	2.73815e-162	0.306573	0.000861208	115
ENSG00000122026	ENST00000483765	RPL21	yes	retro_hsap_738	ENSG00000220842	ENST00000495531	136	145	1.80361e-201	0.29895	0.000865882	121
ENSG00000184319	ENST00000427528	RPL23AP82	-	retro_hsap_2021	ENSG00000213753	ENST00000464061	134	141	6.66966e-186	0.784615	0.000890074	14
ENSG00000018610	ENST00000320339	CXorf56	yes	retro_hsap_4044	ENSG00000233170	ENST00000521192	201	214	1.29728e-62	0.236909	3.21084e-11	765
ENSG00000184319	ENST00000480246	RPL23AP82	-	retro_hsap_2310	ENSG00000240356	ENST00000391616	213	226	4.35635e-62	-0.241191	2.38484e-09	597
ENSG00000265681	ENST00000580261	RPL17	yes	retro_hsap_2905	ENSG00000234742	ENST00000452862	152	156	1.65657e-153	-0.207491	1.04099e-08	747
ENSG00000163682	ENST00000449470	RPL9	yes	retro_hsap_4793	ENSG00000238103	ENST00000330965	155	160	2.32291e-136	0.242957	1.14324e-08	538
ENSG00000116030	ENST00000409368	SUMO1	yes	retro_hsap_240	ENSG00000235082	ENST00000439961	97	98	3.52918e-64	0.2488	1.89552e-08	497
ENSG00000122026	ENST00000319826	RPL21	yes	retro_hsap_1757	ENSG00000240828	ENST00000497954	123	131	9.11034e-121	0.235573	8.00836e-08	507
ENSG00000147274	ENST00000419968	RBMX	yes	retro_hsap_23	ENSG00000213516	ENST00000321792	228	263	2.29224e-16	0.210117	9.08599e-08	635
ENSG00000146223	ENST00000493763	RPL7L1	yes	retro_hsap_4827	ENSG00000224401	ENST00000423238	230	243	4.78765e-08	-0.193547	1.98183e-07	711
ENSG00000118680	ENST00000400175	MYL12B	yes	retro_hsap_1487	ENSG00000260490	ENST00000569826	130	141	6.19716e-87	0.21145	3.02624e-07	576
ENSG00000122026	ENST00000461690	RPL21	yes	retro_hsap_1757	ENSG00000240828	ENST00000497954	122	130	8.16599e-122	0.220261	5.76284e-07	505
ENSG00000115539	ENST00000264254	PDCL3	yes	retro_hsap_2684	ENSG00000244119	ENST00000489621	213	226	1.24126e-111	0.185431	5.94463e-07	715
ENSG00000143933	ENST00000460218	CALM2	-	retro_hsap_1255	ENSG00000215482	ENST00000400429	100	108	8.98927e-08	0.221981	6.07987e-07	495
ENSG00000115541	ENST00000409468	HSPE1	yes	retro_hsap_1351	ENSG00000258645	ENST00000554777	75	80	1.14689e-82	-0.228086	6.48422e-07	466
ENSG00000186468	ENST00000504293	RPS23	yes	retro_hsap_4697	ENSG00000230629	ENST00000429775	85	88	2.85829e-110	0.218794	6.70129e-07	506
ENSG00000148153	ENST00000374242	INIP	yes	retro_hsap_2980	ENSG00000282855	ENST00000634516	94	96	1.56678e-06	0.187004	9.06729e-07	680
ENSG00000204370	ENST00000375549	SDHD	yes	retro_hsap_3791	ENSG00000227073	ENST00000436937	139	140	5.31157e-69	-0.242596	1.06469e-06	395
ENSG00000163041	ENST00000366813	H3F3A	yes	retro_hsap_3102	ENSG00000178458	ENST00000230495	122	124	2.56229e-100	0.204284	1.27096e-06	553
ENSG00000082146	ENST00000498648	STRADB	yes	retro_hsap_147	ENSG00000235105	ENST00000412769	216	226	3.8491e-145	0.232503	1.33727e-06	423
ENSG00000090273	ENST00000321265	NUDC	yes	retro_hsap_2168	ENSG00000213197	ENST00000439252	221	249	3.19855e-71	-0.217392	1.34409e-06	485
ENSG00000143977	ENST00000454893	SNRPG	yes	retro_hsap_1968	ENSG00000224543	ENST00000600149	56	58	1.23208e-60	0.205441	1.41165e-06	542
ENSG00000186063	ENST00000340020	AIDA	yes	retro_hsap_2076	ENSG00000230154	ENST00000456674	266	295	4.12878e-73	-0.212115	1.66327e-06	501
ENSG00000175826	ENST00000574322	CTDNEP1	yes	retro_hsap_2687	ENSG00000241889	ENST00000478867	258	273	1.60729e-64	0.221092	1.68143e-06	460
ENSG00000132507	ENST00000336452	EIF5A	yes	retro_hsap_9	ENSG00000253626	ENST00000520547	503	638	3.07371e-58	0.221577	1.81629e-06	455
ENSG00000147274	ENST00000320676	RBMX	yes	retro_hsap_23	ENSG00000213516	ENST00000399794	515	625	1.81138e-11	0.189387	2.04191e-06	620
ENSG00000114391	ENST00000394077	RPL24	yes	retro_hsap_3583	ENSG00000181524	ENST00000326586	122	134	5.31407e-144	0.196017	2.04914e-06	578
ENSG00000197958	ENST00000497825	RPL12	yes	retro_hsap_2456	ENSG00000236992	ENST00000424633	158	174	4.32719e-119	-0.243883	2.74947e-06	361
ENSG00000266777	ENST00000583601	SH3GL1P1	-	retro_hsap_1742	ENSG00000264943	ENST00000582245	343	402	7,80623720429e-322	0.18558	3.05487e-06	624
ENSG00000264943	ENST00000582245	SH3GL1P2	-	retro_hsap_1745	ENSG00000266777	ENST00000583601	343	402	4,37114698845e-319	0.18558	3.05487e-06	624
ENSG00000132313	ENST00000337109	MRPL35	yes	retro_hsap_595	ENSG00000226253	ENST00000421557	116	116	8.28946e-09	-0.186347	3.39953e-06	613
ENSG00000144713	ENST00000273223	RPL32	yes	retro_hsap_3536	ENSG00000219747	ENST00000405720	118	124	3.10981e-117	0.179541	3.45852e-06	660
ENSG00000122026	ENST00000461690	RPL21	yes	retro_hsap_3094	ENSG00000244021	ENST00000491435	146	157	3.0326e-179	0.202512	4.20677e-06	508
ENSG00000137309	ENST00000401473	HMGA1	yes	retro_hsap_2277	ENSG00000233155	ENST00000414130	127	135	6.13748e-17	-0.225054	4.91793e-06	404
ENSG00000082146	ENST00000194530	STRADB	yes	retro_hsap_147	ENSG00000235105	ENST00000412769	452	509	9.18439e-192	0.189095	6.49648e-06	561
ENSG00000163682	ENST00000295955	RPL9	yes	retro_hsap_1605	ENSG00000237550	ENST00000466501	156	161	3.29115e-210	0.1579	6.66433e-06	806
ENSG00000140905	ENST00000561801	GCSH	yes	retro_hsap_465	ENSG00000224837	ENST00000443090	129	140	5.12594e-172	0.195565	6.90408e-06	521
ENSG00000265681	ENST00000579248	RPL17	yes	retro_hsap_172	ENSG00000226084	ENST00000471722	169	174	3.50328e-183	-0.226132	7.64409e-06	384
ENSG00000186468	ENST00000296674	RPS23	yes	retro_hsap_4697	ENSG00000230629	ENST00000429775	85	88	2.12219e-17	0.195278	8.55684e-06	512
ENSG00000132313	ENST00000337109	MRPL35	yes	retro_hsap_681	ENSG00000232075	ENST00000448009	133	135	9.14696e-08	0.19666	1.00355e-05	497
ENSG00000167863	ENST00000301587	ATP5H	yes	retro_hsap_1133	ENSG00000234925	ENST00000414313	104	107	9.66669e-104	-0.18609	1.14041e-05	549
ENSG00000078304	ENST00000328724	PPP2R5C	yes	retro_hsap_2649	ENSG00000239557	ENST00000495716	343	387	2.68526e-32	0.187704	1.2405e-05	535
ENSG00000122026	ENST00000311549	RPL21	yes	retro_hsap_1757	ENSG00000240828	ENST00000497954	124	132	3.42045e-106	0.193642	1.24684e-05	502
ENSG00000122026	ENST00000319826	RPL21	yes	retro_hsap_3094	ENSG00000244021	ENST00000491435	147	158	8.00185e-178	0.191841	1.26186e-05	511
ENSG00000171862	ENST00000472832	PTEN	yes	retro_hsap_4245	ENSG00000237984	ENST00000532280	175	180	5.47959e-17	0.16449	1.42866e-05	689
ENSG00000114391	ENST00000464595	RPL24	yes	retro_hsap_3583	ENSG00000181524	ENST00000326586	115	127	8.78668e-123	0.177905	1.66248e-05	579
ENSG00000140988	ENST00000343262	RPS2	yes	retro_hsap_1060	ENSG00000240342	ENST00000488803	319	356	6.13375e-304	0.241333	2.03943e-05	305
ENSG00000198830	ENST00000479815	HMGN2	yes	retro_hsap_1471	ENSG00000234664	ENST00000436882	105	126	1.32416e-99	0.23717	2.37722e-05	311
ENSG00000233927	ENST00000600659	RPS28	yes	retro_hsap_799	ENSG00000227097	ENST00000473748	68	69	1.81424e-45	0.17737	2.42702e-05	560
ENSG00000126698	ENST00000489277	DNAJC8	yes	retro_hsap_2840	ENSG00000240695	ENST00000468074	172	202	1.0236e-80	-0.172349	2.68995e-05	587
ENSG00000149273	ENST00000527446	RPS3	yes	retro_hsap_2736	ENSG00000228205	ENST00000433853	270	288	2.71395e-145	-0.164596	2.73773e-05	643
ENSG00000182287	ENST00000452376	AP1S2	yes	retro_hsap_1849	ENSG00000280852	ENST00000627667	124	127	5.37009e-105	0.2239	3.01294e-05	341
ENSG00000144713	ENST00000435983	RPL32	yes	retro_hsap_3536	ENSG00000219747	ENST00000405720	118	124	6.20574e-107	0.164036	3.09036e-05	639
ENSG00000143977	ENST00000272348	SNRPG	yes	retro_hsap_1968	ENSG00000224543	ENST00000600149	57	59	5.28812e-57	0.173962	3.71976e-05	556
ENSG00000147604	ENST00000352983	RPL7	yes	retro_hsap_3775	ENSG00000231006	ENST00000457119	216	242	2.1077e-183	-0.246385	3.73175e-05	274
ENSG00000163682	ENST00000508595	RPL9	yes	retro_hsap_1605	ENSG00000237550	ENST00000466501	143	147	1.05281e-182	0.175529	4.24502e-05	538
ENSG00000122026	ENST00000326092	RPL21	yes	retro_hsap_1757	ENSG00000240828	ENST00000497954	122	130	1.33492e-133	0.183455	4.40176e-05	490
ENSG00000182552	ENST00000326397	RWDD4	yes	retro_hsap_3770	ENSG00000244490	ENST00000488019	141	147	6.84936e-57	-0.16971	4.58096e-05	571
ENSG00000163682	ENST00000503040	RPL9	yes	retro_hsap_4793	ENSG00000238103	ENST00000330965	142	146	5.51248e-201	-0.221702	4.72158e-05	331
ENSG00000241343	ENST00000392994	RPL36A	yes	retro_hsap_1477	ENSG00000231409	ENST00000491307	112	115	4.49602e-104	-0.174923	5.32039e-05	528
ENSG00000259630	ENST00000559487	-	-	retro_hsap_880	ENSG00000234964	ENST00000524732	126	132	4.99748e-157	-0.223391	5.393e-05	321
ENSG00000234964	ENST00000524732	FABP5P7	-	retro_hsap_1521	ENSG00000259630	ENST00000559487	126	132	9.02552e-158	-0.223391	5.393e-05	321
ENSG00000221782	ENST00000408855	MIR548F2	-	retro_hsap_64	ENSG00000204271	ENST00000639007	67	90	7.2785e-06	0.237357	6.03485e-05	280
ENSG00000146223	ENST00000304734	RPL7L1	yes	retro_hsap_1623	ENSG00000229917	ENST00000425129	226	237	3.90188e-25	-0.204302	7.71865e-05	369
ENSG00000004897	ENST00000066544	CDC27	yes	retro_hsap_2159	ENSG00000233786	ENST00000445384	172	188	1.81097e-08	0.165354	7.73551e-05	566
ENSG00000166164	ENST00000394689	BRD7	yes	retro_hsap_2723	ENSG00000184100	ENST00000466133	530	643	0	0.179394	8.44406e-05	475
ENSG00000265681	ENST00000580261	RPL17	yes	retro_hsap_202	ENSG00000244716	ENST00000414070	168	173	3.32197e-199	0.189485	8.98368e-05	422
ENSG00000118181	ENST00000532567	RPS25	yes	retro_hsap_765	ENSG00000240036	ENST00000476147	99	99	5.39982e-117	0.221733	9.16592e-05	306
ENSG00000122026	ENST00000319826	RPL21	yes	retro_hsap_503	ENSG00000220749	ENST00000401418	148	159	4.44232e-188	0.229113	0.000116083	278
ENSG00000110172	ENST00000533724	CHORDC1	yes	retro_hsap_1903	ENSG00000263606	ENST00000582850	248	273	1.66539e-09	0.148886	0.000116357	665
ENSG00000151239	ENST00000552521	TWF1	yes	retro_hsap_4916	ENSG00000225008	ENST00000426370	240	260	5.17736e-55	0.204577	0.000118654	349
ENSG00000148153	ENST00000497712	INIP	yes	retro_hsap_2980	ENSG00000282855	ENST00000634516	90	92	2.87815e-71	0.166747	0.000129497	522
ENSG00000122026	ENST00000311549	RPL21	yes	retro_hsap_1663	ENSG00000220793	ENST00000484462	147	154	3.71655e-151	0.240295	0.000137068	247
ENSG00000029993	ENST00000325307	HMGB3	yes	retro_hsap_4251	ENSG00000215283	ENST00000433260	160	186	1.6172e-21	0.145551	0.000138052	681
ENSG00000184319	ENST00000480246	RPL23AP82	-	retro_hsap_2310	ENSG00000240356	ENST00000416673	441	614	2.76491e-279	0.154976	0.000151331	593
ENSG00000121644	ENST00000302550	DESI2	yes	retro_hsap_2071	ENSG00000268723	ENST00000596280	133	134	9.66229e-17	0.248981	0.00015559	226
ENSG00000189403	ENST00000339872	HMGB1	yes	retro_hsap_1589	ENSG00000259781	ENST00000569046	204	245	4.18211e-103	0.142124	0.000156322	703
ENSG00000078304	ENST00000350249	PPP2R5C	yes	retro_hsap_2649	ENSG00000239557	ENST00000495716	346	391	3.79547e-35	0.139292	0.000159728	730
ENSG00000164687	ENST00000297258	FABP5	yes	retro_hsap_1205	ENSG00000236044	ENST00000439042	143	151	1.28019e-121	-0.145848	0.000160527	665
ENSG00000164164	ENST00000505976	OTUD4	yes	retro_hsap_947	ENSG00000118976	ENST00000237841	173	182	2.40166e-25	0.209761	0.000168651	317
ENSG00000228716	ENST00000508282	DHFR	yes	retro_hsap_1927	ENSG00000188985	ENST00000579682	160	177	1.32113e-206	0.205833	0.000170182	329
ENSG00000184319	ENST00000462238	RPL23AP82	-	retro_hsap_342	ENSG00000228463	ENST00000450734	132	136	2.55979e-115	0.243089	0.000184857	232
ENSG00000110958	ENST00000262033	PTGES3	yes	retro_hsap_417	ENSG00000234518	ENST00000439531	95	99	6.92082e-39	-0.213426	0.000216377	296
ENSG00000198242	ENST00000355731	RPL23A	yes	retro_hsap_2874	ENSG00000234851	ENST00000471152	135	147	6.17396e-150	-0.178356	0.000219237	425
ENSG00000122026	ENST00000326092	RPL21	yes	retro_hsap_1663	ENSG00000220793	ENST00000484462	147	154	4.10414e-192	0.235716	0.000222123	241
ENSG00000135486	ENST00000546500	HNRNPA1	yes	retro_hsap_437	ENSG00000214204	ENST00000452680	210	238	1.09204e-18	-0.143985	0.000222864	653
ENSG00000070831	ENST00000400259	CDC42	yes	retro_hsap_3404	ENSG00000253439	ENST00000518654	159	162	2.73418e-38	0.195273	0.000268719	344
ENSG00000092201	ENST00000216297	SUPT16H	yes	retro_hsap_1089	ENSG00000256238	ENST00000537175	658	887	7.49858e-32	0.151354	0.000270065	575
ENSG00000280828	ENST00000479267	-	-	retro_hsap_1823	ENSG00000226049	ENST00000530992	319	340	2.76104e-74	0.21782	0.000311034	270
ENSG00000068400	ENST00000376423	GRIPAP1	-	retro_hsap_154	ENSG00000230953	ENST00000420575	52	55	8.56318e-07	0.229123	0.000316657	243
ENSG00000162521	ENST00000458695	RBBP4	yes	retro_hsap_3292	ENSG00000249485	ENST00000502424	341	378	2.04329e-196	-0.18144	0.000339737	386
ENSG00000214114	ENST00000397572	MYCBP	yes	retro_hsap_1649	ENSG00000261774	ENST00000568483	77	78	3.36851e-15	0.19139	0.000350084	345
ENSG00000198830	ENST00000460563	HMGN2	yes	retro_hsap_2082	ENSG00000232963	ENST00000437531	86	98	9.64757e-53	-0.24142	0.000353917	215
ENSG00000114850	ENST00000265044	SSR3	yes	retro_hsap_173	ENSG00000213560	ENST00000448345	165	180	7.73817e-20	-0.185627	0.000377382	363
ENSG00000163682	ENST00000295955	RPL9	yes	retro_hsap_1605	ENSG00000237550	ENST00000418824	165	170	2.04314e-222	-0.125334	0.000410335	791
ENSG00000163041	ENST00000366815	H3F3A	-	retro_hsap_2180	ENSG00000235655	ENST00000369387	124	126	6.63855e-119	0.197746	0.000414604	315
ENSG00000207923	ENST00000385188	MIR559	-	retro_hsap_2089	ENSG00000229816	ENST00000438163	55	78	1.3345e-19	0.174237	0.000420334	406
ENSG00000113141	ENST00000502899	IK	yes	retro_hsap_2262	ENSG00000231043	ENST00000434096	198	221	3.87705e-106	0.182976	0.000458735	363
ENSG00000111752	ENST00000544916	PHC1	yes	retro_hsap_1120	ENSG00000179899	ENST00000554937	990	1598	1.3902e-242	0.184772	0.000541498	347
ENSG00000163041	ENST00000366815	H3F3A	yes	retro_hsap_3102	ENSG00000178458	ENST00000230495	121	123	1.20265e-107	0.145214	0.000579987	558
ENSG00000185787	ENST00000331268	MORF4L1	yes	retro_hsap_309	ENSG00000218283	ENST00000404582	253	275	2.54678e-121	0.165461	0.000588645	428
ENSG00000163682	ENST00000514842	RPL9	yes	retro_hsap_1605	ENSG00000237550	ENST00000466501	156	161	7.77776e-90	0.11996	0.000604281	814
ENSG00000105968	ENST00000222690	H2AFV	yes	retro_hsap_1612	ENSG00000258741	ENST00000554246	98	99	4.56235e-07	0.183406	0.000665828	341
ENSG00000146223	ENST00000304734	RPL7L1	yes	retro_hsap_3053	ENSG00000214062	ENST00000470927	209	227	2.77628e-19	-0.166902	0.000680852	411
ENSG00000142864	ENST00000361219	SERBP1	yes	retro_hsap_3056	ENSG00000249565	ENST00000510079	285	346	4.46079e-160	-0.22086	0.000704555	232
ENSG00000119335	ENST00000372692	SET	yes	retro_hsap_3326	ENSG00000214244	ENST00000514799	276	336	3.8133e-56	0.19547	0.000721088	296
ENSG00000110958	ENST00000537473	PTGES3	yes	retro_hsap_417	ENSG00000234518	ENST00000439531	96	100	5.58919e-21	-0.19435	0.000790909	295
ENSG00000111752	ENST00000535510	PHC1	yes	retro_hsap_1120	ENSG00000179899	ENST00000554937	216	233	2.34506e-36	-0.231709	0.00080482	206
ENSG00000082146	ENST00000392249	STRADB	yes	retro_hsap_147	ENSG00000235105	ENST00000412769	452	509	2.97853e-217	0.208347	0.000815426	255
ENSG00000228053	ENST00000418441	-	-	retro_hsap_3094	ENSG00000244021	ENST00000491435	130	140	3.5196e-162	0.24533	0.000815959	183
ENSG00000244021	ENST00000491435	-	-	retro_hsap_4302	ENSG00000228053	ENST00000418441	130	140	2.82198e-161	0.24533	0.000815959	183
ENSG00000196262	ENST00000489459	PPIA	yes	retro_hsap_3348	ENSG00000251495	ENST00000510729	163	167	1.01646e-119	-0.200494	0.000903232	271
