# Supplementary material for: Complex Analysis of Retroposed Genes’ Contribution to Human Genome, Proteome and Transcriptome
Source: Genes (Basel). 2020 May 12;11(5):542. doi: 10.3390/genes11050542 (PMC7290577; doi:10.3390/genes11050542)
Supplement: Supplementary file 1 [file genes-11-00542-s001.zip › Table_S7.xlsx]

## Sheet: Table_S7
Table S7. Transcripts overlapping with retrocopies (potential trans-NATs) and parental genes' transcripts.
Expression correlation was filtered: p-value >= 0.001; libraries >= 10. Records with |rho| < 0.25 are marked in grey.
Potential trans-NAT						Regulated gene				Expression correlation (p-value <= 0.001)
RetrocopyDB ID	Overlapping Gene ENSEMBL ID	Gene Name	Gene Type	trans-NAT ENSEMBL ID	trans-NAT Type	Parental Gene ENSEMBL ID	Parental Name	Parental Transcript ENSEMBL ID	Parental Transcript Type	rho	p-value	Number of libraries with coexpression
retro_hsap_281	ENSG00000213047	DENND1B	protein coding	ENST00000235453	protein coding	ENSG00000114391	RPL24	ENST00000394077	protein coding	-0.292533	7.11e-09	377
retro_hsap_281	ENSG00000213047	DENND1B	protein coding	ENST00000235453	protein coding	ENSG00000114391	RPL24	ENST00000470961	lncRNA	0.4615	3.54e-21	375
retro_hsap_281	ENSG00000213047	DENND1B	protein coding	ENST00000468589	lncRNA	ENSG00000114391	RPL24	ENST00000394077	protein coding	0.53071	3.52e-59	798
retro_hsap_281	ENSG00000213047	DENND1B	protein coding	ENST00000468589	lncRNA	ENSG00000114391	RPL24	ENST00000495401	protein coding	0.324056	1.41e-20	782
retro_hsap_281	ENSG00000213047	DENND1B	protein coding	ENST00000468589	lncRNA	ENSG00000114391	RPL24	ENST00000488288	lncRNA	0.554074	2.08e-65	798
retro_hsap_281	ENSG00000213047	DENND1B	protein coding	ENST00000468589	lncRNA	ENSG00000114391	RPL24	ENST00000469605	protein coding	0.4533	5.64e-38	724
retro_hsap_281	ENSG00000213047	DENND1B	protein coding	ENST00000495550	lncRNA	ENSG00000114391	RPL24	ENST00000488288	lncRNA	0.260556	1.09e-09	531
retro_hsap_281	ENSG00000213047	DENND1B	protein coding	ENST00000495550	lncRNA	ENSG00000114391	RPL24	ENST00000470961	lncRNA	0.322	3.53e-14	527
retro_hsap_323	ENSG00000143669	LYST	protein coding	ENST00000461526	lncRNA	ENSG00000134333	LDHA	ENST00000545215	lncRNA	-0.286129	1.27e-09	434
retro_hsap_323	ENSG00000143669	LYST	protein coding	ENST00000473037	lncRNA	ENSG00000134333	LDHA	ENST00000543445	protein coding	-0.400426	1.46e-20	497
retro_hsap_323	ENSG00000143669	LYST	protein coding	ENST00000473037	lncRNA	ENSG00000134333	LDHA	ENST00000535451	protein coding	0.311432	2.25e-11	441
retro_hsap_323	ENSG00000143669	LYST	protein coding	ENST00000473037	lncRNA	ENSG00000134333	LDHA	ENST00000539814	lncRNA	-0.339618	2.17e-12	405
retro_hsap_323	ENSG00000143669	LYST	protein coding	ENST00000473037	lncRNA	ENSG00000134333	LDHA	ENST00000545215	lncRNA	-0.428919	1.29e-23	496
retro_hsap_323	ENSG00000143669	LYST	protein coding	ENST00000473037	lncRNA	ENSG00000134333	LDHA	ENST00000495052	protein coding	0.308168	5.93e-08	297
retro_hsap_323	ENSG00000143669	LYST	protein coding	ENST00000473037	lncRNA	ENSG00000134333	LDHA	ENST00000538451	lncRNA	0.4015	1.48e-19	468
retro_hsap_323	ENSG00000143669	LYST	protein coding	ENST00000473037	lncRNA	ENSG00000134333	LDHA	ENST00000540430	protein coding	0.366408	2.39e-11	312
retro_hsap_530	ENSG00000236358	RP5-827C21.2	lncRNA	ENST00000425104	lncRNA	ENSG00000115268	RPS15	ENST00000586686	protein coding	0.293536	5.69e-06	231
retro_hsap_530	ENSG00000236358	RP5-827C21.2	lncRNA	ENST00000425104	lncRNA	ENSG00000115268	RPS15	ENST00000592588	protein coding	0.25659	4.9e-07	374
retro_hsap_530	ENSG00000236358	RP5-827C21.2	lncRNA	ENST00000425104	lncRNA	ENSG00000115268	RPS15	ENST00000591032	protein coding	0.327188	1.13e-07	251
retro_hsap_530	ENSG00000236358	RP5-827C21.2	lncRNA	ENST00000425104	lncRNA	ENSG00000115268	RPS15	ENST00000592700	lncRNA	0.291755	8.98e-09	374
retro_hsap_595	ENSG00000232342	RP11-46O21.2	lncRNA	ENST00000448214	lncRNA	ENSG00000132313	MRPL35	ENST00000254644	protein coding	-0.383518	3.32e-24	650
retro_hsap_595	ENSG00000232342	RP11-46O21.2	lncRNA	ENST00000609392	lncRNA	ENSG00000132313	MRPL35	ENST00000254644	protein coding	-0.381915	9.58e-20	527
retro_hsap_604	ENSG00000229969	RP11-96C23.10	lncRNA	ENST00000451760	lncRNA	ENSG00000157985	AGAP1	ENST00000466575	lncRNA	0.400657	0.000253302	79
retro_hsap_648	ENSG00000165630	PRPF18	protein coding	ENST00000320054	protein coding	ENSG00000089009	RPL6	ENST00000424576	protein coding	0.425033	2.41e-35	775
retro_hsap_648	ENSG00000165630	PRPF18	protein coding	ENST00000320054	protein coding	ENSG00000089009	RPL6	ENST00000549562	lncRNA	0.259606	1.54e-12	719
retro_hsap_648	ENSG00000165630	PRPF18	protein coding	ENST00000320054	protein coding	ENSG00000089009	RPL6	ENST00000548343	protein coding	0.417361	1.79e-33	762
retro_hsap_648	ENSG00000165630	PRPF18	protein coding	ENST00000417658	protein coding	ENSG00000089009	RPL6	ENST00000551291	protein coding	0.261464	8.37e-05	221
retro_hsap_659	ENSG00000216937	CCDC7	protein coding	ENST00000545067	protein coding	ENSG00000197223	C1D	ENST00000407324	protein coding	0.318369	5.62e-18	701
retro_hsap_863	ENSG00000247151	CSTF3-AS1	lncRNA	ENST00000531870	lncRNA	ENSG00000162244	RPL29	ENST00000294189	protein coding	0.251912	1.96e-11	689
retro_hsap_863	ENSG00000247151	CSTF3-AS1	lncRNA	ENST00000531870	lncRNA	ENSG00000162244	RPL29	ENST00000481629	protein coding	0.348176	4.87e-21	688
retro_hsap_903	ENSG00000246067	RAB30-AS1	lncRNA	ENST00000527627	lncRNA	ENSG00000135940	COX5B	ENST00000494306	lncRNA	0.336581	3.47e-15	518
retro_hsap_1023	ENSG00000247363	RP11-637A17.2	lncRNA	ENST00000433116	lncRNA	ENSG00000147604	RPL7	ENST00000396467	protein coding	0.309291	1.44e-12	501
retro_hsap_1023	ENSG00000247363	RP11-637A17.2	lncRNA	ENST00000433116	lncRNA	ENSG00000147604	RPL7	ENST00000466821	lncRNA	0.32938	3.62e-14	502
retro_hsap_1023	ENSG00000247363	RP11-637A17.2	lncRNA	ENST00000433116	lncRNA	ENSG00000147604	RPL7	ENST00000435330	protein coding	0.25893	4.85e-09	496
retro_hsap_1023	ENSG00000247363	RP11-637A17.2	lncRNA	ENST00000500695	lncRNA	ENSG00000147604	RPL7	ENST00000396467	protein coding	0.528064	8.46e-55	746
retro_hsap_1023	ENSG00000247363	RP11-637A17.2	lncRNA	ENST00000500695	lncRNA	ENSG00000147604	RPL7	ENST00000352983	protein coding	0.455923	1.05e-38	729
retro_hsap_1023	ENSG00000247363	RP11-637A17.2	lncRNA	ENST00000500695	lncRNA	ENSG00000147604	RPL7	ENST00000396466	protein coding	0.673486	9.31e-98	731
retro_hsap_1023	ENSG00000247363	RP11-637A17.2	lncRNA	ENST00000500695	lncRNA	ENSG00000147604	RPL7	ENST00000396465	protein coding	0.526502	6.33e-55	753
retro_hsap_1023	ENSG00000247363	RP11-637A17.2	lncRNA	ENST00000500695	lncRNA	ENSG00000147604	RPL7	ENST00000466821	lncRNA	0.485474	1.32e-45	750
retro_hsap_1023	ENSG00000247363	RP11-637A17.2	lncRNA	ENST00000500695	lncRNA	ENSG00000147604	RPL7	ENST00000435330	protein coding	0.49031	5.9e-46	739
retro_hsap_1023	ENSG00000247363	RP11-637A17.2	lncRNA	ENST00000502102	lncRNA	ENSG00000147604	RPL7	ENST00000396467	protein coding	0.406687	1.28e-29	709
retro_hsap_1023	ENSG00000247363	RP11-637A17.2	lncRNA	ENST00000502102	lncRNA	ENSG00000147604	RPL7	ENST00000352983	protein coding	0.366437	1.53e-23	696
retro_hsap_1023	ENSG00000247363	RP11-637A17.2	lncRNA	ENST00000502102	lncRNA	ENSG00000147604	RPL7	ENST00000396466	protein coding	0.25321	1.25e-11	695
retro_hsap_1023	ENSG00000247363	RP11-637A17.2	lncRNA	ENST00000502102	lncRNA	ENSG00000147604	RPL7	ENST00000466821	lncRNA	0.528068	2.24e-52	712
retro_hsap_1027	ENSG00000251138	RP11-81H3.2	lncRNA	ENST00000551210	lncRNA	ENSG00000151650	VENTX	ENST00000325980	protein coding	-0.251534	0.000215255	212
retro_hsap_1028	ENSG00000187109	NAP1L1	protein coding	ENST00000547993	lncRNA	ENSG00000139726	DENR	ENST00000280557	protein coding	-0.382283	1.78e-28	778
retro_hsap_1028	ENSG00000187109	NAP1L1	protein coding	ENST00000547993	lncRNA	ENSG00000139726	DENR	ENST00000455982	protein coding	-0.459729	0.000470076	54
retro_hsap_1028	ENSG00000187109	NAP1L1	protein coding	ENST00000547993	lncRNA	ENSG00000139726	DENR	ENST00000539463	lncRNA	0.265041	9.51e-14	764
retro_hsap_1028	ENSG00000187109	NAP1L1	protein coding	ENST00000547993	lncRNA	ENSG00000139726	DENR	ENST00000537955	lncRNA	0.394638	2.28e-10	240
retro_hsap_1165	ENSG00000185684	EP400NL	protein coding	ENST00000475841	lncRNA	ENSG00000145287	PLAC8	ENST00000311507	protein coding	0.311241	1.96e-10	400
retro_hsap_1165	ENSG00000185684	EP400NL	protein coding	ENST00000475841	lncRNA	ENSG00000145287	PLAC8	ENST00000509973	protein coding	0.360388	7.25e-14	405
retro_hsap_1259	ENSG00000170919	TPT1-AS1	lncRNA	ENST00000330825	lncRNA	ENSG00000049449	RCN1	ENST00000533898	lncRNA	0.518282	5.66e-38	533
retro_hsap_1259	ENSG00000170919	TPT1-AS1	lncRNA	ENST00000330825	lncRNA	ENSG00000049449	RCN1	ENST00000532474	lncRNA	0.436586	6.72e-14	268
retro_hsap_1259	ENSG00000170919	TPT1-AS1	lncRNA	ENST00000330825	lncRNA	ENSG00000049449	RCN1	ENST00000531345	lncRNA	0.434306	4.82e-23	470
retro_hsap_1259	ENSG00000170919	TPT1-AS1	lncRNA	ENST00000379050	lncRNA	ENSG00000049449	RCN1	ENST00000532721	protein coding	0.527528	1.76e-05	59
retro_hsap_1259	ENSG00000170919	TPT1-AS1	lncRNA	ENST00000517509	lncRNA	ENSG00000049449	RCN1	ENST00000533898	lncRNA	0.400075	7.41e-24	584
retro_hsap_1259	ENSG00000170919	TPT1-AS1	lncRNA	ENST00000517509	lncRNA	ENSG00000049449	RCN1	ENST00000532474	lncRNA	0.434671	1.02e-15	310
retro_hsap_1259	ENSG00000170919	TPT1-AS1	lncRNA	ENST00000517509	lncRNA	ENSG00000049449	RCN1	ENST00000531345	lncRNA	0.405872	2.49e-21	502
retro_hsap_1259	ENSG00000170919	TPT1-AS1	lncRNA	ENST00000519454	lncRNA	ENSG00000049449	RCN1	ENST00000533898	lncRNA	0.461575	4.31e-34	621
retro_hsap_1259	ENSG00000170919	TPT1-AS1	lncRNA	ENST00000519454	lncRNA	ENSG00000049449	RCN1	ENST00000532474	lncRNA	0.431069	6.52e-16	320
retro_hsap_1259	ENSG00000170919	TPT1-AS1	lncRNA	ENST00000519454	lncRNA	ENSG00000049449	RCN1	ENST00000531345	lncRNA	0.421687	6.6e-25	545
retro_hsap_1259	ENSG00000170919	TPT1-AS1	lncRNA	ENST00000520432	lncRNA	ENSG00000049449	RCN1	ENST00000532721	protein coding	0.272423	3.73e-05	223
retro_hsap_1259	ENSG00000170919	TPT1-AS1	lncRNA	ENST00000520432	lncRNA	ENSG00000049449	RCN1	ENST00000533898	lncRNA	0.328539	3.25e-08	270
retro_hsap_1259	ENSG00000170919	TPT1-AS1	lncRNA	ENST00000520432	lncRNA	ENSG00000049449	RCN1	ENST00000532474	lncRNA	0.47086	8.14e-10	153
retro_hsap_1259	ENSG00000170919	TPT1-AS1	lncRNA	ENST00000520432	lncRNA	ENSG00000049449	RCN1	ENST00000531345	lncRNA	0.40083	3.1e-09	203
retro_hsap_1259	ENSG00000170919	TPT1-AS1	lncRNA	ENST00000522673	lncRNA	ENSG00000049449	RCN1	ENST00000533898	lncRNA	0.286321	7.49e-09	393
retro_hsap_1259	ENSG00000170919	TPT1-AS1	lncRNA	ENST00000522673	lncRNA	ENSG00000049449	RCN1	ENST00000532474	lncRNA	0.252269	0.000401223	193
retro_hsap_1259	ENSG00000170919	TPT1-AS1	lncRNA	ENST00000522673	lncRNA	ENSG00000049449	RCN1	ENST00000531345	lncRNA	0.285512	6.5e-08	346
retro_hsap_1259	ENSG00000170919	TPT1-AS1	lncRNA	ENST00000524062	lncRNA	ENSG00000049449	RCN1	ENST00000533898	lncRNA	0.539586	4.6e-60	779
retro_hsap_1259	ENSG00000170919	TPT1-AS1	lncRNA	ENST00000524062	lncRNA	ENSG00000049449	RCN1	ENST00000532474	lncRNA	0.531638	2.13e-29	384
retro_hsap_1259	ENSG00000170919	TPT1-AS1	lncRNA	ENST00000524062	lncRNA	ENSG00000049449	RCN1	ENST00000531345	lncRNA	0.542372	9.28e-51	647
retro_hsap_1322	ENSG00000258938	RP11-317N8.5	lncRNA	ENST00000555918	lncRNA	ENSG00000102898	NUTF2	ENST00000568390	lncRNA	0.534819	3.72e-57	756
retro_hsap_1322	ENSG00000258938	RP11-317N8.5	lncRNA	ENST00000555918	lncRNA	ENSG00000102898	NUTF2	ENST00000567105	protein coding	0.343323	5.29e-10	310
retro_hsap_1322	ENSG00000258938	RP11-317N8.5	lncRNA	ENST00000555918	lncRNA	ENSG00000102898	NUTF2	ENST00000569436	protein coding	0.301746	1.31e-17	767
retro_hsap_1322	ENSG00000258938	RP11-317N8.5	lncRNA	ENST00000555918	lncRNA	ENSG00000102898	NUTF2	ENST00000568396	protein coding	0.259929	2.07e-10	580
retro_hsap_1322	ENSG00000258938	RP11-317N8.5	lncRNA	ENST00000555918	lncRNA	ENSG00000102898	NUTF2	ENST00000587481	lncRNA	0.388231	1.03e-29	787
retro_hsap_1440	ENSG00000119599	DCAF4	protein coding	ENST00000514486	lncRNA	ENSG00000130255	RPL36	ENST00000579649	protein coding	0.541173	1.15e-05	58
retro_hsap_1440	ENSG00000119599	DCAF4	protein coding	ENST00000514486	lncRNA	ENSG00000130255	RPL36	ENST00000394580	protein coding	0.42972	0.000547977	61
retro_hsap_1616	ENSG00000129925	TMEM8A	protein coding	ENST00000427313	protein coding	ENSG00000198242	RPL23A	ENST00000394935	protein coding	-0.2509	1.25e-05	296
retro_hsap_1616	ENSG00000129925	TMEM8A	protein coding	ENST00000427313	protein coding	ENSG00000198242	RPL23A	ENST00000355731	protein coding	-0.287644	4.88e-11	503
retro_hsap_1634	ENSG00000129636	ITFG1	protein coding	ENST00000564825	lncRNA	ENSG00000100804	PSMB5	ENST00000425762	protein coding	-0.37713	0.000194311	93
retro_hsap_1738	ENSG00000132581	SDF2	protein coding	ENST00000589788	lncRNA	ENSG00000112306	RPS12	ENST00000230050	protein coding	0.441252	9.77e-39	785
retro_hsap_1738	ENSG00000132581	SDF2	protein coding	ENST00000589788	lncRNA	ENSG00000112306	RPS12	ENST00000484616	lncRNA	0.464953	1.63e-43	788
retro_hsap_2021	ENSG00000269600	AC016629.3	lncRNA	ENST00000596029	lncRNA	ENSG00000198242	RPL23A	ENST00000355731	protein coding	-0.266368	5.12e-06	285
retro_hsap_2021	ENSG00000269600	AC016629.3	lncRNA	ENST00000596427	lncRNA	ENSG00000198242	RPL23A	ENST00000422514	protein coding	0.573436	2.36e-42	469
retro_hsap_2021	ENSG00000269600	AC016629.3	lncRNA	ENST00000596427	lncRNA	ENSG00000198242	RPL23A	ENST00000582736	lncRNA	0.452911	3.36e-25	471
retro_hsap_2021	ENSG00000269600	AC016629.3	lncRNA	ENST00000596427	lncRNA	ENSG00000198242	RPL23A	ENST00000496182	protein coding	0.474959	2.57e-27	461
retro_hsap_2021	ENSG00000269600	AC016629.3	lncRNA	ENST00000596427	lncRNA	ENSG00000198242	RPL23A	ENST00000394938	protein coding	0.580093	2.94e-43	466
retro_hsap_2021	ENSG00000269600	AC016629.3	lncRNA	ENST00000596427	lncRNA	ENSG00000198242	RPL23A	ENST00000394935	protein coding	0.311701	8.03e-09	328
retro_hsap_2021	ENSG00000269600	AC016629.3	lncRNA	ENST00000596427	lncRNA	ENSG00000198242	RPL23A	ENST00000472628	protein coding	0.474202	8.83e-28	471
retro_hsap_2021	ENSG00000269600	AC016629.3	lncRNA	ENST00000596427	lncRNA	ENSG00000198242	RPL23A	ENST00000578181	protein coding	0.584273	2.3e-43	459
retro_hsap_2047	ENSG00000267575	CTC-459F4.3	lncRNA	ENST00000585917	lncRNA	ENSG00000100075	SLC25A1	ENST00000461267	lncRNA	0.272176	3.74e-07	338
retro_hsap_2047	ENSG00000267575	CTC-459F4.3	lncRNA	ENST00000590628	lncRNA	ENSG00000100075	SLC25A1	ENST00000215882	protein coding	0.523095	6.53e-42	578
retro_hsap_2047	ENSG00000267575	CTC-459F4.3	lncRNA	ENST00000590628	lncRNA	ENSG00000100075	SLC25A1	ENST00000461267	lncRNA	0.318587	2.79e-13	501
retro_hsap_2047	ENSG00000267575	CTC-459F4.3	lncRNA	ENST00000590628	lncRNA	ENSG00000100075	SLC25A1	ENST00000468824	lncRNA	0.50729	1.91e-16	230
retro_hsap_2353	ENSG00000150722	PPP1R1C	protein coding	ENST00000486067	lncRNA	ENSG00000111057	KRT18	ENST00000388835	protein coding	0.579603	1.41e-22	236
retro_hsap_2353	ENSG00000150722	PPP1R1C	protein coding	ENST00000486067	lncRNA	ENSG00000111057	KRT18	ENST00000549078	lncRNA	0.424332	1.21e-11	234
retro_hsap_2353	ENSG00000150722	PPP1R1C	protein coding	ENST00000486067	lncRNA	ENSG00000111057	KRT18	ENST00000548015	lncRNA	0.294137	4.72e-06	234
retro_hsap_2353	ENSG00000150722	PPP1R1C	protein coding	ENST00000486067	lncRNA	ENSG00000111057	KRT18	ENST00000546656	lncRNA	0.390162	1.72e-08	195
retro_hsap_2353	ENSG00000150722	PPP1R1C	protein coding	ENST00000490645	lncRNA	ENSG00000111057	KRT18	ENST00000388835	protein coding	0.561141	3.81e-34	395
retro_hsap_2353	ENSG00000150722	PPP1R1C	protein coding	ENST00000490645	lncRNA	ENSG00000111057	KRT18	ENST00000549078	lncRNA	0.441976	9.55e-20	383
retro_hsap_2353	ENSG00000150722	PPP1R1C	protein coding	ENST00000490645	lncRNA	ENSG00000111057	KRT18	ENST00000548015	lncRNA	0.257922	2.58e-07	388
retro_hsap_2353	ENSG00000150722	PPP1R1C	protein coding	ENST00000490645	lncRNA	ENSG00000111057	KRT18	ENST00000546656	lncRNA	0.363603	1.81e-11	321
retro_hsap_2400	ENSG00000167165	UGT1A6	protein coding	ENST00000480628	lncRNA	ENSG00000105993	DNAJB6	ENST00000412557	protein coding	0.255351	0.000967007	164
retro_hsap_2419	ENSG00000278041	RP5-984P4.6	lncRNA	ENST00000622757	lncRNA	ENSG00000134202	GSTM3	ENST00000361066	protein coding	-0.280387	1.42e-12	615
retro_hsap_2419	ENSG00000278041	RP5-984P4.6	lncRNA	ENST00000622757	lncRNA	ENSG00000134202	GSTM3	ENST00000486823	lncRNA	-0.301158	8.18e-14	589
retro_hsap_2419	ENSG00000278041	RP5-984P4.6	lncRNA	ENST00000622757	lncRNA	ENSG00000134202	GSTM3	ENST00000256594	protein coding	-0.424967	6.26e-29	628
retro_hsap_2419	ENSG00000278041	RP5-984P4.6	lncRNA	ENST00000622757	lncRNA	ENSG00000134202	GSTM3	ENST00000540225	protein coding	-0.378803	1.27e-22	621
retro_hsap_2438	ENSG00000101190	TCFL5	protein coding	ENST00000217162	protein coding	ENSG00000154813	DPH3	ENST00000488423	protein coding	0.579654	1.8e-52	570
retro_hsap_2438	ENSG00000101190	TCFL5	protein coding	ENST00000217162	protein coding	ENSG00000154813	DPH3	ENST00000285082	lncRNA	0.61813	1.52e-56	524
retro_hsap_2630	ENSG00000170266	GLB1	protein coding	ENST00000481581	lncRNA	ENSG00000157020	SEC13	ENST00000350697	protein coding	-0.354597	6.3e-12	354
retro_hsap_2713	ENSG00000175054	ATR	protein coding	ENST00000513291	protein coding	ENSG00000086232	EIF2AK1	ENST00000199389	protein coding	0.426598	1.4e-27	592
retro_hsap_2713	ENSG00000175054	ATR	protein coding	ENST00000513291	protein coding	ENSG00000086232	EIF2AK1	ENST00000422786	protein coding	0.343003	3.51e-17	570
retro_hsap_2713	ENSG00000175054	ATR	protein coding	ENST00000513291	protein coding	ENSG00000086232	EIF2AK1	ENST00000490523	lncRNA	0.314085	1.39e-14	573
retro_hsap_2713	ENSG00000175054	ATR	protein coding	ENST00000513291	protein coding	ENSG00000086232	EIF2AK1	ENST00000495565	lncRNA	0.415239	4e-25	569
retro_hsap_2713	ENSG00000175054	ATR	protein coding	ENST00000513291	protein coding	ENSG00000086232	EIF2AK1	ENST00000431744	lncRNA	0.318294	6.64e-13	486
retro_hsap_2713	ENSG00000175054	ATR	protein coding	ENST00000513291	protein coding	ENSG00000086232	EIF2AK1	ENST00000463213	lncRNA	0.577707	9.26e-53	578
retro_hsap_2713	ENSG00000175054	ATR	protein coding	ENST00000513291	protein coding	ENSG00000086232	EIF2AK1	ENST00000446699	protein coding	0.322312	4e-15	565
retro_hsap_2783	ENSG00000144792	ZNF660	protein coding	ENST00000416644	protein coding	ENSG00000133030	MPRIP	ENST00000341712	protein coding	0.2665	0.000103826	207
retro_hsap_2874	ENSG00000269888	RP11-3P17.5	lncRNA	ENST00000602890	lncRNA	ENSG00000198242	RPL23A	ENST00000582736	lncRNA	-0.418357	1.66e-18	403
retro_hsap_2874	ENSG00000269888	RP11-3P17.5	lncRNA	ENST00000602890	lncRNA	ENSG00000198242	RPL23A	ENST00000394935	protein coding	-0.252817	2.72e-05	269
retro_hsap_2874	ENSG00000269888	RP11-3P17.5	lncRNA	ENST00000602890	lncRNA	ENSG00000198242	RPL23A	ENST00000355731	protein coding	-0.387843	1.61e-15	392
retro_hsap_2874	ENSG00000269888	RP11-3P17.5	lncRNA	ENST00000602890	lncRNA	ENSG00000198242	RPL23A	ENST00000578181	protein coding	0.320466	4.98e-11	401
retro_hsap_2953	ENSG00000250057	RP11-576N17.5	lncRNA	ENST00000515670	lncRNA	ENSG00000145020	AMT	ENST00000273588	protein coding	0.281607	4.45e-07	311
retro_hsap_2953	ENSG00000250057	RP11-576N17.5	lncRNA	ENST00000515670	lncRNA	ENSG00000145020	AMT	ENST00000636594	lncRNA	0.445092	6.16e-20	381
retro_hsap_2953	ENSG00000250057	RP11-576N17.5	lncRNA	ENST00000515670	lncRNA	ENSG00000145020	AMT	ENST00000635772	lncRNA	0.254116	0.000690228	175
retro_hsap_2953	ENSG00000250057	RP11-576N17.5	lncRNA	ENST00000515670	lncRNA	ENSG00000145020	AMT	ENST00000637527	lncRNA	0.294115	3.63e-05	191
retro_hsap_2953	ENSG00000250057	RP11-576N17.5	lncRNA	ENST00000515670	lncRNA	ENSG00000145020	AMT	ENST00000636522	protein coding	0.28129	0.000950136	135
retro_hsap_2953	ENSG00000250057	RP11-576N17.5	lncRNA	ENST00000515670	lncRNA	ENSG00000145020	AMT	ENST00000491800	lncRNA	0.377512	1.42e-10	270
retro_hsap_2953	ENSG00000250057	RP11-576N17.5	lncRNA	ENST00000515670	lncRNA	ENSG00000145020	AMT	ENST00000476828	lncRNA	0.278959	4.9e-05	206
retro_hsap_2953	ENSG00000250057	RP11-576N17.5	lncRNA	ENST00000515670	lncRNA	ENSG00000145020	AMT	ENST00000461210	lncRNA	0.311077	2.68e-06	219
retro_hsap_2953	ENSG00000250057	RP11-576N17.5	lncRNA	ENST00000515670	lncRNA	ENSG00000145020	AMT	ENST00000498571	lncRNA	0.332474	4.48e-08	258
retro_hsap_3094	ENSG00000164070	HSPA4L	protein coding	ENST00000515262	lncRNA	ENSG00000122026	RPL21	ENST00000466550	lncRNA	0.318215	3.39e-14	541
retro_hsap_3403	ENSG00000253736	RP11-779O18.3	lncRNA	ENST00000523005	lncRNA	ENSG00000262919	FAM58A	ENST00000614851	lncRNA	0.408088	6.78e-12	261
retro_hsap_3406	ENSG00000165671	NSD1	protein coding	ENST00000503056	protein coding	ENSG00000126457	PRMT1	ENST00000529650	lncRNA	0.75614	0.000180033	19
retro_hsap_3406	ENSG00000165671	NSD1	protein coding	ENST00000504457	protein coding	ENSG00000126457	PRMT1	ENST00000525915	lncRNA	0.312333	0.000181701	139
retro_hsap_3406	ENSG00000165671	NSD1	protein coding	ENST00000504457	protein coding	ENSG00000126457	PRMT1	ENST00000527412	lncRNA	0.337694	0.000184225	118
retro_hsap_3406	ENSG00000165671	NSD1	protein coding	ENST00000504457	protein coding	ENSG00000126457	PRMT1	ENST00000529650	lncRNA	0.360431	2.93e-05	128
retro_hsap_3406	ENSG00000165671	NSD1	protein coding	ENST00000505395	protein coding	ENSG00000126457	PRMT1	ENST00000525616	lncRNA	0.315601	6.61e-06	196
retro_hsap_3406	ENSG00000165671	NSD1	protein coding	ENST00000505395	protein coding	ENSG00000126457	PRMT1	ENST00000527412	lncRNA	0.309599	3.4e-05	173
retro_hsap_3406	ENSG00000165671	NSD1	protein coding	ENST00000505395	protein coding	ENSG00000126457	PRMT1	ENST00000529650	lncRNA	0.370824	1.89e-06	156
retro_hsap_3406	ENSG00000165671	NSD1	protein coding	ENST00000508029	protein coding	ENSG00000126457	PRMT1	ENST00000529650	lncRNA	0.367947	6.84e-07	172
retro_hsap_3443	ENSG00000225595	LINC01623	lncRNA	ENST00000440244	lncRNA	ENSG00000167526	RPL13	ENST00000311528	protein coding	-0.33437	3.3e-18	641
retro_hsap_3443	ENSG00000225595	LINC01623	lncRNA	ENST00000440244	lncRNA	ENSG00000167526	RPL13	ENST00000491523	lncRNA	0.59024	1.46e-59	621
retro_hsap_3443	ENSG00000225595	LINC01623	lncRNA	ENST00000440244	lncRNA	ENSG00000167526	RPL13	ENST00000563749	lncRNA	0.589552	4.53e-61	639
retro_hsap_3443	ENSG00000225595	LINC01623	lncRNA	ENST00000440244	lncRNA	ENSG00000167526	RPL13	ENST00000393099	protein coding	-0.267622	5.64e-12	641
retro_hsap_3443	ENSG00000225595	LINC01623	lncRNA	ENST00000440244	lncRNA	ENSG00000167526	RPL13	ENST00000472354	protein coding	-0.326393	6.68e-09	301
retro_hsap_3443	ENSG00000225595	LINC01623	lncRNA	ENST00000606727	lncRNA	ENSG00000167526	RPL13	ENST00000311528	protein coding	-0.253745	3.94e-07	389
retro_hsap_3443	ENSG00000225595	LINC01623	lncRNA	ENST00000606727	lncRNA	ENSG00000167526	RPL13	ENST00000491523	lncRNA	0.544216	1.58e-30	378
retro_hsap_3443	ENSG00000225595	LINC01623	lncRNA	ENST00000606727	lncRNA	ENSG00000167526	RPL13	ENST00000563749	lncRNA	0.464271	3.43e-22	389
retro_hsap_3443	ENSG00000225595	LINC01623	lncRNA	ENST00000606727	lncRNA	ENSG00000167526	RPL13	ENST00000484610	lncRNA	0.269059	7.64e-08	387
retro_hsap_3443	ENSG00000225595	LINC01623	lncRNA	ENST00000606727	lncRNA	ENSG00000167526	RPL13	ENST00000563270	protein coding	0.285812	1.02e-07	335
retro_hsap_3443	ENSG00000225595	LINC01623	lncRNA	ENST00000606727	lncRNA	ENSG00000167526	RPL13	ENST00000567815	protein coding	0.319312	1.5e-10	384
retro_hsap_3443	ENSG00000225595	LINC01623	lncRNA	ENST00000606727	lncRNA	ENSG00000167526	RPL13	ENST00000472354	protein coding	-0.287277	0.000303358	154
retro_hsap_3489	ENSG00000135314	KHDC1	protein coding	ENST00000370384	protein coding	ENSG00000104408	EIF3E	ENST00000220849	protein coding	0.392326	6.62e-17	420
retro_hsap_3489	ENSG00000135314	KHDC1	protein coding	ENST00000370384	protein coding	ENSG00000104408	EIF3E	ENST00000519413	lncRNA	-0.259376	6.71e-08	421
retro_hsap_3489	ENSG00000135314	KHDC1	protein coding	ENST00000370384	protein coding	ENSG00000104408	EIF3E	ENST00000521440	protein coding	0.404996	6.63e-17	392
retro_hsap_3489	ENSG00000135314	KHDC1	protein coding	ENST00000474593	lncRNA	ENSG00000104408	EIF3E	ENST00000220849	protein coding	0.543273	1.13e-19	238
retro_hsap_3489	ENSG00000135314	KHDC1	protein coding	ENST00000474593	lncRNA	ENSG00000104408	EIF3E	ENST00000521614	lncRNA	0.281914	8.09e-06	243
retro_hsap_3489	ENSG00000135314	KHDC1	protein coding	ENST00000474593	lncRNA	ENSG00000104408	EIF3E	ENST00000521440	protein coding	0.375021	6.86e-09	224
retro_hsap_3489	ENSG00000135314	KHDC1	protein coding	ENST00000484801	lncRNA	ENSG00000104408	EIF3E	ENST00000522352	protein coding	-0.31949	7.86e-06	188
retro_hsap_3489	ENSG00000135314	KHDC1	protein coding	ENST00000484801	lncRNA	ENSG00000104408	EIF3E	ENST00000220849	protein coding	0.561298	8.18e-37	427
retro_hsap_3489	ENSG00000135314	KHDC1	protein coding	ENST00000484801	lncRNA	ENSG00000104408	EIF3E	ENST00000519030	protein coding	0.253367	4.25e-07	388
retro_hsap_3489	ENSG00000135314	KHDC1	protein coding	ENST00000484801	lncRNA	ENSG00000104408	EIF3E	ENST00000521614	lncRNA	0.473138	1.99e-25	431
retro_hsap_3489	ENSG00000135314	KHDC1	protein coding	ENST00000484801	lncRNA	ENSG00000104408	EIF3E	ENST00000519627	protein coding	0.25755	6.99e-08	426
retro_hsap_3489	ENSG00000135314	KHDC1	protein coding	ENST00000484801	lncRNA	ENSG00000104408	EIF3E	ENST00000521440	protein coding	0.579042	5.24e-37	398
retro_hsap_3489	ENSG00000135314	KHDC1	protein coding	ENST00000484801	lncRNA	ENSG00000104408	EIF3E	ENST00000518345	protein coding	0.439043	1.36e-21	428
retro_hsap_3571	ENSG00000204642	HLA-F	protein coding	ENST00000259951	protein coding	ENSG00000198242	RPL23A	ENST00000496182	protein coding	0.259206	6.46e-05	232
retro_hsap_3571	ENSG00000204642	HLA-F	protein coding	ENST00000259951	protein coding	ENSG00000198242	RPL23A	ENST00000394938	protein coding	0.321928	6.07e-07	230
retro_hsap_3571	ENSG00000204642	HLA-F	protein coding	ENST00000259951	protein coding	ENSG00000198242	RPL23A	ENST00000578181	protein coding	0.250812	0.000189067	217
retro_hsap_3578	ENSG00000237649	KIFC1	protein coding	ENST00000450504	protein coding	ENSG00000197958	RPL12	ENST00000361436	protein coding	0.399058	1.13e-25	635
retro_hsap_3578	ENSG00000237649	KIFC1	protein coding	ENST00000450504	protein coding	ENSG00000197958	RPL12	ENST00000497825	lncRNA	0.309973	1.45e-15	633
retro_hsap_3578	ENSG00000237649	KIFC1	protein coding	ENST00000450504	protein coding	ENSG00000197958	RPL12	ENST00000497322	lncRNA	0.335698	3.43e-18	635
retro_hsap_3578	ENSG00000237649	KIFC1	protein coding	ENST00000450504	protein coding	ENSG00000197958	RPL12	ENST00000536368	protein coding	0.277225	8.31e-11	530
retro_hsap_3579	ENSG00000225339	RP11-513I15.6	lncRNA	ENST00000593917	lncRNA	ENSG00000136942	RPL35	ENST00000487431	lncRNA	0.26304	8.7e-08	402
retro_hsap_3579	ENSG00000225339	RP11-513I15.6	lncRNA	ENST00000593917	lncRNA	ENSG00000136942	RPL35	ENST00000348462	protein coding	0.281745	7.94e-09	405
retro_hsap_3698	ENSG00000283117	CTD-2060L22.1	lncRNA	ENST00000634803	lncRNA	ENSG00000109971	HSPA8	ENST00000533540	protein coding	0.407853	1.53e-16	377
retro_hsap_3698	ENSG00000283117	CTD-2060L22.1	lncRNA	ENST00000634803	lncRNA	ENSG00000109971	HSPA8	ENST00000227378	protein coding	0.355247	1.5e-13	407
retro_hsap_3698	ENSG00000283117	CTD-2060L22.1	lncRNA	ENST00000634803	lncRNA	ENSG00000109971	HSPA8	ENST00000534319	protein coding	-0.549617	5.98e-20	235
retro_hsap_3698	ENSG00000283117	CTD-2060L22.1	lncRNA	ENST00000634803	lncRNA	ENSG00000109971	HSPA8	ENST00000526686	protein coding	0.37017	4.79e-14	388
retro_hsap_3698	ENSG00000283117	CTD-2060L22.1	lncRNA	ENST00000634803	lncRNA	ENSG00000109971	HSPA8	ENST00000533238	lncRNA	0.269445	1.04e-07	378
retro_hsap_3698	ENSG00000283117	CTD-2060L22.1	lncRNA	ENST00000634803	lncRNA	ENSG00000109971	HSPA8	ENST00000525624	protein coding	0.344283	9.07e-13	407
retro_hsap_3698	ENSG00000283117	CTD-2060L22.1	lncRNA	ENST00000634803	lncRNA	ENSG00000109971	HSPA8	ENST00000534567	protein coding	0.510871	5.08e-13	175
retro_hsap_3753	ENSG00000187391	MAGI2	protein coding	ENST00000637249	lncRNA	ENSG00000143222	UFC1	ENST00000368003	protein coding	-0.322043	5.89e-08	271
retro_hsap_3753	ENSG00000187391	MAGI2	protein coding	ENST00000637249	lncRNA	ENSG00000143222	UFC1	ENST00000483191	lncRNA	-0.418638	6.07e-12	248
retro_hsap_3794	ENSG00000234352	AC009264.1	lncRNA	ENST00000598184	lncRNA	ENSG00000063177	RPL18	ENST00000549920	protein coding	-0.272721	7.83e-06	261
retro_hsap_3794	ENSG00000234352	AC009264.1	lncRNA	ENST00000598184	lncRNA	ENSG00000063177	RPL18	ENST00000084795	protein coding	-0.28342	2.64e-06	266
retro_hsap_3794	ENSG00000234352	AC009264.1	lncRNA	ENST00000598184	lncRNA	ENSG00000063177	RPL18	ENST00000552588	protein coding	-0.310964	9.16e-06	196
retro_hsap_3883	ENSG00000235077	AC073842.19	lncRNA	ENST00000376482	lncRNA	ENSG00000147604	RPL7	ENST00000396466	protein coding	-0.288533	0.000225746	159
retro_hsap_4240	ENSG00000241043	GVQW1	protein coding	ENST00000451672	protein coding	ENSG00000169598	DFFB	ENST00000481945	lncRNA	0.512003	7.94e-50	727
retro_hsap_4762	ENSG00000232611	RP11-1114A5.4	lncRNA	ENST00000435597	lncRNA	ENSG00000157869	RAB28	ENST00000508274	lncRNA	0.332582	1.71e-20	737
retro_hsap_4762	ENSG00000232611	RP11-1114A5.4	lncRNA	ENST00000435597	lncRNA	ENSG00000157869	RAB28	ENST00000330852	protein coding	0.548366	1.4e-61	769
retro_hsap_4762	ENSG00000232611	RP11-1114A5.4	lncRNA	ENST00000435597	lncRNA	ENSG00000157869	RAB28	ENST00000288723	protein coding	0.600898	5.66e-68	680
retro_hsap_4762	ENSG00000232611	RP11-1114A5.4	lncRNA	ENST00000435597	lncRNA	ENSG00000157869	RAB28	ENST00000504644	protein coding	0.405166	3.61e-16	373
retro_hsap_4762	ENSG00000232611	RP11-1114A5.4	lncRNA	ENST00000435597	lncRNA	ENSG00000157869	RAB28	ENST00000338176	protein coding	0.565734	6.33e-39	444
retro_hsap_4762	ENSG00000232611	RP11-1114A5.4	lncRNA	ENST00000435597	lncRNA	ENSG00000157869	RAB28	ENST00000630951	protein coding	0.259669	1.68e-06	331
retro_hsap_4762	ENSG00000147274	RBMX	protein coding	ENST00000561733	lncRNA	ENSG00000157869	RAB28	ENST00000508274	lncRNA	0.301733	8.04e-14	587
retro_hsap_4762	ENSG00000147274	RBMX	protein coding	ENST00000561733	lncRNA	ENSG00000157869	RAB28	ENST00000330852	protein coding	0.414478	7.58e-27	613
retro_hsap_4762	ENSG00000147274	RBMX	protein coding	ENST00000561733	lncRNA	ENSG00000157869	RAB28	ENST00000288723	protein coding	0.312029	7.71e-14	548
retro_hsap_4762	ENSG00000147274	RBMX	protein coding	ENST00000561733	lncRNA	ENSG00000157869	RAB28	ENST00000338176	protein coding	0.26836	1.37e-07	374
retro_hsap_281	ENSG00000213047	DENND1B	protein coding	ENST00000468589	lncRNA	ENSG00000114391	RPL24	ENST00000464595	lncRNA	0.164979	2.8e-06	798
retro_hsap_306	ENSG00000152104	PTPN14	protein coding	ENST00000491277	lncRNA	ENSG00000111057	KRT18	ENST00000388835	protein coding	-0.182838	2.33e-05	529
retro_hsap_306	ENSG00000152104	PTPN14	protein coding	ENST00000491277	lncRNA	ENSG00000111057	KRT18	ENST00000388837	protein coding	-0.167868	0.000121854	519
retro_hsap_323	ENSG00000143669	LYST	protein coding	ENST00000461526	lncRNA	ENSG00000134333	LDHA	ENST00000543445	protein coding	-0.170688	0.000354431	434
retro_hsap_323	ENSG00000143669	LYST	protein coding	ENST00000461526	lncRNA	ENSG00000134333	LDHA	ENST00000469976	lncRNA	-0.174972	0.000262077	431
retro_hsap_323	ENSG00000143669	LYST	protein coding	ENST00000461526	lncRNA	ENSG00000134333	LDHA	ENST00000541097	lncRNA	-0.214256	0.000171387	303
retro_hsap_323	ENSG00000143669	LYST	protein coding	ENST00000461526	lncRNA	ENSG00000134333	LDHA	ENST00000227157	protein coding	-0.1929	6.79e-05	421
retro_hsap_323	ENSG00000143669	LYST	protein coding	ENST00000473037	lncRNA	ENSG00000134333	LDHA	ENST00000422447	protein coding	-0.1633	0.000221883	507
retro_hsap_323	ENSG00000143669	LYST	protein coding	ENST00000473037	lncRNA	ENSG00000134333	LDHA	ENST00000469976	lncRNA	-0.18049	5.01e-05	499
retro_hsap_323	ENSG00000143669	LYST	protein coding	ENST00000473037	lncRNA	ENSG00000134333	LDHA	ENST00000494573	lncRNA	-0.173149	9.05e-05	506
retro_hsap_323	ENSG00000143669	LYST	protein coding	ENST00000473037	lncRNA	ENSG00000134333	LDHA	ENST00000541097	lncRNA	-0.245066	1.45e-05	306
retro_hsap_323	ENSG00000143669	LYST	protein coding	ENST00000473037	lncRNA	ENSG00000134333	LDHA	ENST00000227157	protein coding	-0.188428	3.26e-05	480
retro_hsap_323	ENSG00000143669	LYST	protein coding	ENST00000473037	lncRNA	ENSG00000134333	LDHA	ENST00000375710	lncRNA	-0.172393	8.97e-05	511
retro_hsap_530	ENSG00000236358	RP5-827C21.2	lncRNA	ENST00000425104	lncRNA	ENSG00000115268	RPS15	ENST00000233609	protein coding	0.172972	0.000794387	373
retro_hsap_530	ENSG00000236358	RP5-827C21.2	lncRNA	ENST00000425104	lncRNA	ENSG00000115268	RPS15	ENST00000592623	protein coding	0.247478	2.52e-06	353
retro_hsap_530	ENSG00000236358	RP5-827C21.2	lncRNA	ENST00000425104	lncRNA	ENSG00000115268	RPS15	ENST00000593052	protein coding	0.213609	0.000150888	310
retro_hsap_530	ENSG00000236358	RP5-827C21.2	lncRNA	ENST00000425104	lncRNA	ENSG00000115268	RPS15	ENST00000586096	protein coding	0.199642	0.000220734	338
retro_hsap_530	ENSG00000236358	RP5-827C21.2	lncRNA	ENST00000425104	lncRNA	ENSG00000115268	RPS15	ENST00000585665	protein coding	0.240436	1.6e-05	315
retro_hsap_595	ENSG00000232342	RP11-46O21.2	lncRNA	ENST00000448214	lncRNA	ENSG00000132313	MRPL35	ENST00000605125	protein coding	-0.217955	1.33e-08	666
retro_hsap_595	ENSG00000232342	RP11-46O21.2	lncRNA	ENST00000448214	lncRNA	ENSG00000132313	MRPL35	ENST00000337109	protein coding	-0.212499	1.34e-08	701
retro_hsap_595	ENSG00000232342	RP11-46O21.2	lncRNA	ENST00000448214	lncRNA	ENSG00000132313	MRPL35	ENST00000409180	protein coding	-0.235232	3.13e-10	698
retro_hsap_595	ENSG00000232342	RP11-46O21.2	lncRNA	ENST00000609392	lncRNA	ENSG00000132313	MRPL35	ENST00000605125	protein coding	-0.152538	0.000409261	533
retro_hsap_595	ENSG00000232342	RP11-46O21.2	lncRNA	ENST00000609392	lncRNA	ENSG00000132313	MRPL35	ENST00000337109	protein coding	-0.172881	4.16e-05	556
retro_hsap_648	ENSG00000165630	PRPF18	protein coding	ENST00000320054	protein coding	ENSG00000089009	RPL6	ENST00000202773	protein coding	0.184035	2.81e-07	768
retro_hsap_648	ENSG00000165630	PRPF18	protein coding	ENST00000320054	protein coding	ENSG00000089009	RPL6	ENST00000546368	lncRNA	0.220489	5.07e-10	778
retro_hsap_648	ENSG00000165630	PRPF18	protein coding	ENST00000320054	protein coding	ENSG00000089009	RPL6	ENST00000551041	lncRNA	0.248866	2.55e-12	769
retro_hsap_648	ENSG00000165630	PRPF18	protein coding	ENST00000320054	protein coding	ENSG00000089009	RPL6	ENST00000549847	protein coding	0.175633	0.00049314	390
retro_hsap_659	ENSG00000216937	CCDC7	protein coding	ENST00000545067	protein coding	ENSG00000197223	C1D	ENST00000410067	protein coding	-0.126874	0.000362822	786
retro_hsap_659	ENSG00000216937	CCDC7	protein coding	ENST00000545067	protein coding	ENSG00000197223	C1D	ENST00000479484	lncRNA	0.213381	1.38e-07	598
retro_hsap_856	ENSG00000247595	SPTY2D1-AS1	protein coding	ENST00000636313	lncRNA	ENSG00000137409	MTCH1	ENST00000373627	protein coding	0.170897	0.000796767	382
retro_hsap_863	ENSG00000247151	CSTF3-AS1	lncRNA	ENST00000531870	lncRNA	ENSG00000162244	RPL29	ENST00000480306	lncRNA	0.236414	3.11e-09	613
retro_hsap_863	ENSG00000247151	CSTF3-AS1	lncRNA	ENST00000531870	lncRNA	ENSG00000162244	RPL29	ENST00000486565	lncRNA	0.180844	2.04e-06	681
retro_hsap_903	ENSG00000246067	RAB30-AS1	lncRNA	ENST00000527627	lncRNA	ENSG00000135940	COX5B	ENST00000464949	lncRNA	0.210912	0.000121711	327
retro_hsap_1023	ENSG00000247363	RP11-637A17.2	lncRNA	ENST00000433116	lncRNA	ENSG00000147604	RPL7	ENST00000352983	protein coding	0.2252	5.12e-07	487
retro_hsap_1023	ENSG00000247363	RP11-637A17.2	lncRNA	ENST00000433116	lncRNA	ENSG00000147604	RPL7	ENST00000396466	protein coding	0.191662	1.83e-05	493
retro_hsap_1023	ENSG00000247363	RP11-637A17.2	lncRNA	ENST00000433116	lncRNA	ENSG00000147604	RPL7	ENST00000396465	protein coding	0.200536	5.58e-06	505
retro_hsap_1023	ENSG00000247363	RP11-637A17.2	lncRNA	ENST00000502102	lncRNA	ENSG00000147604	RPL7	ENST00000396465	protein coding	0.178433	1.6e-06	714
retro_hsap_1023	ENSG00000247363	RP11-637A17.2	lncRNA	ENST00000502102	lncRNA	ENSG00000147604	RPL7	ENST00000435330	protein coding	0.240289	9.33e-11	708
retro_hsap_1165	ENSG00000185684	EP400NL	protein coding	ENST00000475841	lncRNA	ENSG00000145287	PLAC8	ENST00000411416	protein coding	0.244857	1.69e-07	445
retro_hsap_1259	ENSG00000170919	TPT1-AS1	lncRNA	ENST00000524062	lncRNA	ENSG00000049449	RCN1	ENST00000532721	protein coding	0.148063	0.000865871	503
retro_hsap_1322	ENSG00000258938	RP11-317N8.5	lncRNA	ENST00000555918	lncRNA	ENSG00000102898	NUTF2	ENST00000568233	lncRNA	0.221854	5.81e-10	763
retro_hsap_1616	ENSG00000129925	TMEM8A	protein coding	ENST00000427313	protein coding	ENSG00000198242	RPL23A	ENST00000422514	protein coding	0.161426	0.000192625	529
retro_hsap_1616	ENSG00000129925	TMEM8A	protein coding	ENST00000427313	protein coding	ENSG00000198242	RPL23A	ENST00000472628	protein coding	0.162627	0.00019031	522
retro_hsap_1616	ENSG00000129925	TMEM8A	protein coding	ENST00000427313	protein coding	ENSG00000198242	RPL23A	ENST00000578181	protein coding	0.184327	2.97e-05	507
retro_hsap_1797	ENSG00000244184	RP11-314A20.2	lncRNA	ENST00000497885	lncRNA	ENSG00000112306	RPS12	ENST00000230050	protein coding	0.228623	3.4e-07	487
retro_hsap_1797	ENSG00000244184	RP11-314A20.2	lncRNA	ENST00000497885	lncRNA	ENSG00000112306	RPS12	ENST00000484616	lncRNA	0.231059	2.45e-07	488
retro_hsap_1811	ENSG00000171962	DRC3	protein coding	ENST00000582416	protein coding	ENSG00000164713	BRI3	ENST00000485422	lncRNA	0.213076	0.000829152	243
retro_hsap_2021	ENSG00000269600	AC016629.3	lncRNA	ENST00000596029	lncRNA	ENSG00000198242	RPL23A	ENST00000394935	protein coding	-0.226729	0.000209063	263
retro_hsap_2021	ENSG00000269600	AC016629.3	lncRNA	ENST00000596427	lncRNA	ENSG00000198242	RPL23A	ENST00000355731	protein coding	0.154473	0.000959445	454
retro_hsap_2047	ENSG00000267575	CTC-459F4.3	lncRNA	ENST00000585917	lncRNA	ENSG00000100075	SLC25A1	ENST00000215882	protein coding	0.220847	8.48e-06	399
retro_hsap_2063	ENSG00000213904	LIPE-AS1	lncRNA	ENST00000597203	lncRNA	ENSG00000107372	ZFAND5	ENST00000488164	lncRNA	0.229109	9.93e-08	529
retro_hsap_2063	ENSG00000213904	LIPE-AS1	lncRNA	ENST00000597203	lncRNA	ENSG00000107372	ZFAND5	ENST00000376960	protein coding	0.226213	8.73e-07	463
retro_hsap_2063	ENSG00000213904	LIPE-AS1	lncRNA	ENST00000597203	lncRNA	ENSG00000107372	ZFAND5	ENST00000343431	protein coding	0.227529	0.000402886	238
retro_hsap_2353	ENSG00000150722	PPP1R1C	protein coding	ENST00000490645	lncRNA	ENSG00000111057	KRT18	ENST00000388837	protein coding	-0.169404	0.000819869	387
retro_hsap_2400	ENSG00000167165	UGT1A6	protein coding	ENST00000480628	lncRNA	ENSG00000105993	DNAJB6	ENST00000459889	lncRNA	0.179586	0.000175178	432
retro_hsap_2630	ENSG00000170266	GLB1	protein coding	ENST00000481581	lncRNA	ENSG00000157020	SEC13	ENST00000337354	protein coding	-0.187978	0.000621651	328
retro_hsap_2630	ENSG00000170266	GLB1	protein coding	ENST00000481581	lncRNA	ENSG00000157020	SEC13	ENST00000432213	protein coding	0.226394	0.000103372	289
retro_hsap_2846	ENSG00000248932	RP11-319G6.1	lncRNA	ENST00000515247	lncRNA	ENSG00000104047	DTWD1	ENST00000558653	protein coding	0.210682	8.84e-05	341
retro_hsap_2874	ENSG00000269888	RP11-3P17.5	lncRNA	ENST00000602890	lncRNA	ENSG00000198242	RPL23A	ENST00000496182	protein coding	-0.203003	4.41e-05	399
retro_hsap_3026	ENSG00000263327	TAPT1-AS1	lncRNA	ENST00000570786	lncRNA	ENSG00000171858	RPS21	ENST00000343986	protein coding	0.178721	2.12e-06	695
retro_hsap_3026	ENSG00000263327	TAPT1-AS1	lncRNA	ENST00000570786	lncRNA	ENSG00000171858	RPS21	ENST00000370562	protein coding	-0.157938	2.92e-05	694
retro_hsap_3026	ENSG00000263327	TAPT1-AS1	lncRNA	ENST00000570786	lncRNA	ENSG00000171858	RPS21	ENST00000370592	protein coding	-0.197557	6.69e-07	623
retro_hsap_3026	ENSG00000263327	TAPT1-AS1	lncRNA	ENST00000573308	lncRNA	ENSG00000171858	RPS21	ENST00000343986	protein coding	0.147153	0.000736509	523
retro_hsap_3094	ENSG00000164070	HSPA4L	protein coding	ENST00000515262	lncRNA	ENSG00000122026	RPL21	ENST00000473558	lncRNA	0.16409	0.000481214	449
retro_hsap_3094	ENSG00000164070	HSPA4L	protein coding	ENST00000515262	lncRNA	ENSG00000122026	RPL21	ENST00000461690	lncRNA	0.17574	4.15e-05	538
retro_hsap_3094	ENSG00000164070	HSPA4L	protein coding	ENST00000515262	lncRNA	ENSG00000122026	RPL21	ENST00000493317	protein coding	0.24527	8.21e-09	538
retro_hsap_3094	ENSG00000164070	HSPA4L	protein coding	ENST00000515262	lncRNA	ENSG00000122026	RPL21	ENST00000485756	lncRNA	0.232095	7.28e-08	526
retro_hsap_3443	ENSG00000225595	LINC01623	lncRNA	ENST00000440244	lncRNA	ENSG00000167526	RPL13	ENST00000484610	lncRNA	0.212881	5.67e-08	638
retro_hsap_3443	ENSG00000225595	LINC01623	lncRNA	ENST00000440244	lncRNA	ENSG00000167526	RPL13	ENST00000563270	protein coding	0.157127	0.000191589	559
retro_hsap_3443	ENSG00000225595	LINC01623	lncRNA	ENST00000440244	lncRNA	ENSG00000167526	RPL13	ENST00000567815	protein coding	0.248341	2.45e-10	632
retro_hsap_3443	ENSG00000225595	LINC01623	lncRNA	ENST00000440244	lncRNA	ENSG00000167526	RPL13	ENST00000570149	lncRNA	0.206756	2.49e-06	510
retro_hsap_3443	ENSG00000225595	LINC01623	lncRNA	ENST00000606727	lncRNA	ENSG00000167526	RPL13	ENST00000393099	protein coding	-0.192592	0.000132306	389
retro_hsap_3443	ENSG00000225595	LINC01623	lncRNA	ENST00000606727	lncRNA	ENSG00000167526	RPL13	ENST00000570149	lncRNA	0.17822	0.000981823	339
retro_hsap_3489	ENSG00000135314	KHDC1	protein coding	ENST00000370384	protein coding	ENSG00000104408	EIF3E	ENST00000523646	lncRNA	-0.228395	2.38e-06	418
retro_hsap_3489	ENSG00000135314	KHDC1	protein coding	ENST00000370384	protein coding	ENSG00000104408	EIF3E	ENST00000518442	lncRNA	-0.188141	0.000134492	407
retro_hsap_3489	ENSG00000135314	KHDC1	protein coding	ENST00000474593	lncRNA	ENSG00000104408	EIF3E	ENST00000518100	lncRNA	0.246614	0.000152768	231
retro_hsap_3489	ENSG00000135314	KHDC1	protein coding	ENST00000484801	lncRNA	ENSG00000104408	EIF3E	ENST00000522445	lncRNA	0.178699	0.000202319	428
retro_hsap_3489	ENSG00000135314	KHDC1	protein coding	ENST00000484801	lncRNA	ENSG00000104408	EIF3E	ENST00000518100	lncRNA	0.203963	5.54e-05	385
retro_hsap_3571	ENSG00000204642	HLA-F	protein coding	ENST00000259951	protein coding	ENSG00000198242	RPL23A	ENST00000472628	protein coding	0.220862	0.000583613	239
retro_hsap_3571	ENSG00000204642	HLA-F	protein coding	ENST00000444621	protein coding	ENSG00000198242	RPL23A	ENST00000355731	protein coding	0.133949	0.000859772	616
retro_hsap_3578	ENSG00000237649	KIFC1	protein coding	ENST00000450504	protein coding	ENSG00000197958	RPL12	ENST00000483598	lncRNA	0.220149	3.94e-08	610
retro_hsap_3579	ENSG00000225339	RP11-513I15.6	lncRNA	ENST00000593917	lncRNA	ENSG00000136942	RPL35	ENST00000373570	protein coding	0.204259	5.28e-05	386
retro_hsap_3579	ENSG00000225339	RP11-513I15.6	lncRNA	ENST00000593917	lncRNA	ENSG00000136942	RPL35	ENST00000493018	lncRNA	0.242093	9.01e-07	402
retro_hsap_3579	ENSG00000225339	RP11-513I15.6	lncRNA	ENST00000593917	lncRNA	ENSG00000136942	RPL35	ENST00000495728	lncRNA	0.174841	0.000428636	402
retro_hsap_3698	ENSG00000283117	CTD-2060L22.1	lncRNA	ENST00000634803	lncRNA	ENSG00000109971	HSPA8	ENST00000525463	protein coding	0.233561	0.000665273	209
retro_hsap_3698	ENSG00000283117	CTD-2060L22.1	lncRNA	ENST00000634803	lncRNA	ENSG00000109971	HSPA8	ENST00000531063	lncRNA	0.20403	3.76e-05	402
retro_hsap_3794	ENSG00000234352	AC009264.1	lncRNA	ENST00000598184	lncRNA	ENSG00000063177	RPL18	ENST00000547897	lncRNA	-0.228559	0.000127778	276
retro_hsap_3794	ENSG00000234352	AC009264.1	lncRNA	ENST00000598184	lncRNA	ENSG00000063177	RPL18	ENST00000549370	lncRNA	0.232021	9.44e-05	278
retro_hsap_4014	ENSG00000196922	ZNF252P	lncRNA	ENST00000427606	lncRNA	ENSG00000170348	TMED10	ENST00000556969	lncRNA	0.153616	5.41e-05	685
retro_hsap_4014	ENSG00000196922	ZNF252P	lncRNA	ENST00000427606	lncRNA	ENSG00000170348	TMED10	ENST00000555873	lncRNA	0.135177	0.000710508	624
retro_hsap_4240	ENSG00000241043	GVQW1	protein coding	ENST00000451672	protein coding	ENSG00000169598	DFFB	ENST00000625756	protein coding	0.247721	0.000298836	209
retro_hsap_4762	ENSG00000147274	RBMX	protein coding	ENST00000561733	lncRNA	ENSG00000157869	RAB28	ENST00000504644	protein coding	0.193453	0.000771214	299
retro_hsap_4762	ENSG00000147274	RBMX	protein coding	ENST00000561733	lncRNA	ENSG00000157869	RAB28	ENST00000630951	protein coding	0.211904	0.000412751	274
