# Supplementary material for: Complex Analysis of Retroposed Genes’ Contribution to Human Genome, Proteome and Transcriptome
Source: Genes (Basel). 2020 May 12;11(5):542. doi: 10.3390/genes11050542 (PMC7290577; doi:10.3390/genes11050542)
Supplement: Supplementary file 1 [file genes-11-00542-s001.zip › Table_S8.xlsx]

## Sheet: Table_S8
Table S8. Retrocopies as potential cis-NATs.
Expression correlation was filtered: p-value <= 0.001, |rho| >= 0.25.
Retrocopy			Host Gene				Overlap		Expression correlation
RetrogeneDB ID	Retrocopy Gene ENSEMBL ID	Retrocopy Transcript ENSEMBL ID	Gene ENSEMBL ID	Transcript ENSEMBL ID	Gene Name	Gene Type	Retrocopy overlaps exon	Intersection length [bp]	rho-value	p-value
retro_hsap_2198	ENSG00000230799	ENST00000448547	ENSG00000003393	ENST00000494017	ALS2	Protein coding	-	-	0.253158	1.99e-13
retro_hsap_2198	ENSG00000230799	ENST00000448547	ENSG00000003393	ENST00000409632	ALS2	Protein coding	-	-	0.313207	4.47e-20
retro_hsap_2198	ENSG00000230799	ENST00000448547	ENSG00000003393	ENST00000482789	ALS2	Protein coding	-	-	0.387275	1.15e-30
retro_hsap_2368	ENSG00000232133	ENST00000440965	ENSG00000003402	ENST00000460961	CFLAR	Protein coding	-	-	-0.264024	1.64e-14
retro_hsap_3764	ENSG00000237551	ENST00000437724	ENSG00000004864	ENST00000490072	SLC25A13	Protein coding	-	-	0.434354	5.75e-39
retro_hsap_3764	ENSG00000237551	ENST00000437724	ENSG00000004864	ENST00000484495	SLC25A13	Protein coding	-	-	0.387762	9.6e-31
retro_hsap_3764	ENSG00000237551	ENST00000437724	ENSG00000004864	ENST00000487710	SLC25A13	Protein coding	-	-	0.253832	1.71e-13
retro_hsap_3764	ENSG00000237551	ENST00000437724	ENSG00000004864	ENST00000265631	SLC25A13	Protein coding	-	-	-0.326431	9.18e-22
retro_hsap_3893	ENSG00000213050	ENST00000413233	ENSG00000004866	ENST00000619382	ST7	Protein coding	-	-	0.397123	2.71e-32
retro_hsap_3893	ENSG00000213050	ENST00000413233	ENSG00000004866	ENST00000438863	ST7	Protein coding	-	-	0.318861	8.69e-21
retro_hsap_3893	ENSG00000213050	ENST00000413233	ENSG00000004866	ENST00000487459	ST7	Protein coding	-	-	0.354646	1.19e-25
retro_hsap_3893	ENSG00000213050	ENST00000413233	ENSG00000004866	ENST00000485394	ST7	Protein coding	-	-	0.520197	6.56e-58
retro_hsap_3893	ENSG00000213050	ENST00000413233	ENSG00000004866	ENST00000465641	ST7	Protein coding	-	-	0.405365	1.07e-33
retro_hsap_3893	ENSG00000213050	ENST00000413233	ENSG00000004866	ENST00000543837	ST7	Protein coding	-	-	0.412919	5.06e-35
retro_hsap_3893	ENSG00000213050	ENST00000413233	ENSG00000004866	ENST00000417919	ST7	Protein coding	-	-	0.260836	3.45e-14
retro_hsap_3893	ENSG00000213050	ENST00000413233	ENSG00000004866	ENST00000421345	ST7	Protein coding	-	-	-0.255524	1.17e-13
retro_hsap_3893	ENSG00000213050	ENST00000413233	ENSG00000004866	ENST00000434836	ST7	Protein coding	-	-	0.333169	1.18e-22
retro_hsap_3893	ENSG00000213050	ENST00000413233	ENSG00000004866	ENST00000477742	ST7	Protein coding	-	-	0.510432	1.79e-55
retro_hsap_1828	ENSG00000267592	ENST00000587835	ENSG00000006125	ENST00000612035	AP2B1	Protein coding	-	-	0.440031	4.64e-40
retro_hsap_1828	ENSG00000267592	ENST00000587835	ENSG00000006125	ENST00000619183	AP2B1	Protein coding	-	-	0.397703	2.17e-32
retro_hsap_1828	ENSG00000267592	ENST00000587835	ENSG00000006125	ENST00000590432	AP2B1	Protein coding	-	-	0.261001	3.32e-14
retro_hsap_1828	ENSG00000267592	ENST00000587835	ENSG00000006125	ENST00000591561	AP2B1	Protein coding	-	-	0.292901	1.2e-17
retro_hsap_1828	ENSG00000267592	ENST00000587835	ENSG00000006125	ENST00000587805	AP2B1	Protein coding	-	-	-0.351557	3.31e-25
retro_hsap_1828	ENSG00000267592	ENST00000587835	ENSG00000006125	ENST00000621914	AP2B1	Protein coding	-	-	-0.30583	3.59e-19
retro_hsap_1659	ENSG00000262154	ENST00000572664	ENSG00000007038	ENST00000577043	PRSS21	Protein coding	-	-	0.606149	3.3e-83
retro_hsap_1659	ENSG00000262154	ENST00000572664	ENSG00000007038	ENST00000570594	PRSS21	Protein coding	-	-	0.794749	3.9e-179
retro_hsap_1659	ENSG00000262154	ENST00000572664	ENSG00000007038	ENST00000574813	PRSS21	Protein coding	-	-	0.719802	1.7e-131
retro_hsap_1659	ENSG00000262154	ENST00000572664	ENSG00000007038	ENST00000574265	PRSS21	Protein coding	-	-	0.729333	1.18e-136
retro_hsap_1659	ENSG00000262154	ENST00000572664	ENSG00000007038	ENST00000575739	PRSS21	Protein coding	-	-	0.75766	2.21e-153
retro_hsap_1659	ENSG00000262154	ENST00000572664	ENSG00000007038	ENST00000571141	PRSS21	Protein coding	-	-	0.800982	5.47e-184
retro_hsap_1659	ENSG00000262154	ENST00000572664	ENSG00000007038	ENST00000575199	PRSS21	Protein coding	-	-	0.75346	9.29e-151
retro_hsap_1659	ENSG00000262154	ENST00000572664	ENSG00000007038	ENST00000450020	PRSS21	Protein coding	-	-	0.754977	1.06e-151
retro_hsap_1089	ENSG00000256238	ENST00000537175	ENSG00000008394	ENST00000624056	MGST1	Protein coding	-	-	0.270678	3.35e-15
retro_hsap_1089	ENSG00000256238	ENST00000537175	ENSG00000008394	ENST00000534835	MGST1	Protein coding	-	-	0.506087	2.05e-54
retro_hsap_1089	ENSG00000256238	ENST00000537175	ENSG00000008394	ENST00000539036	MGST1	Protein coding	-	-	0.290805	2.09e-17
retro_hsap_1089	ENSG00000256238	ENST00000537175	ENSG00000008394	ENST00000538857	MGST1	Protein coding	-	-	0.376128	6.91e-29
retro_hsap_1089	ENSG00000256238	ENST00000537175	ENSG00000008394	ENST00000537878	MGST1	Protein coding	-	-	0.291631	1.68e-17
retro_hsap_1089	ENSG00000256238	ENST00000537175	ENSG00000008394	ENST00000539708	MGST1	Protein coding	-	-	0.258086	6.5e-14
retro_hsap_1089	ENSG00000256238	ENST00000537175	ENSG00000008394	ENST00000359720	MGST1	Protein coding	-	-	0.526365	1.73e-59
retro_hsap_1089	ENSG00000256238	ENST00000537175	ENSG00000008394	ENST00000396209	MGST1	Protein coding	-	-	0.326993	7.75e-22
retro_hsap_1089	ENSG00000256238	ENST00000537175	ENSG00000008394	ENST00000542256	MGST1	Protein coding	-	-	0.370997	4.31e-28
retro_hsap_1089	ENSG00000256238	ENST00000537175	ENSG00000008394	ENST00000535309	MGST1	Protein coding	-	-	0.307932	2e-19
retro_hsap_3923	ENSG00000236018	ENST00000451057	ENSG00000009335	ENST00000430750	UBE3C	Protein coding	-	-	0.584964	2.92e-76
retro_hsap_3923	ENSG00000236018	ENST00000451057	ENSG00000009335	ENST00000469336	UBE3C	Protein coding	-	-	0.33407	8.91e-23
retro_hsap_3923	ENSG00000236018	ENST00000451057	ENSG00000009335	ENST00000497368	UBE3C	Protein coding	-	-	0.441327	2.6e-40
retro_hsap_3923	ENSG00000236018	ENST00000451057	ENSG00000009335	ENST00000494532	UBE3C	Protein coding	-	-	0.501953	2.02e-53
retro_hsap_3923	ENSG00000236018	ENST00000451057	ENSG00000009335	ENST00000474153	UBE3C	Protein coding	-	-	0.455976	3.05e-43
retro_hsap_3507	ENSG00000218676	ENST00000406170	ENSG00000009413	ENST00000413831	REV3L	Protein coding	-	-	-0.292721	1.26e-17
retro_hsap_3507	ENSG00000218676	ENST00000406170	ENSG00000009413	ENST00000492520	REV3L	Protein coding	-	-	0.432269	1.43e-38
retro_hsap_3507	ENSG00000218676	ENST00000406170	ENSG00000009413	ENST00000467500	REV3L	Protein coding	-	-	0.416265	1.28e-35
retro_hsap_3507	ENSG00000218676	ENST00000406170	ENSG00000009413	ENST00000494858	REV3L	Protein coding	-	-	0.370985	4.33e-28
retro_hsap_3507	ENSG00000218676	ENST00000406170	ENSG00000009413	ENST00000460981	REV3L	Protein coding	-	-	0.45929	6.33e-44
retro_hsap_1374	ENSG00000241499	ENST00000492041	ENSG00000011114	ENST00000554644	BTBD7	Protein coding	-	-	0.374939	1.06e-28
retro_hsap_1374	ENSG00000241499	ENST00000492041	ENSG00000011114	ENST00000554565	BTBD7	Protein coding	-	-	0.294633	7.59e-18
retro_hsap_4310	ENSG00000213216	ENST00000392902	ENSG00000011454	ENST00000426918	RABGAP1	Protein coding	-	-	0.312878	4.91e-20
retro_hsap_4310	ENSG00000213216	ENST00000392902	ENSG00000011454	ENST00000402311	RABGAP1	Protein coding	-	-	0.254344	1.52e-13
retro_hsap_4310	ENSG00000213216	ENST00000392902	ENSG00000011454	ENST00000493854	RABGAP1	Protein coding	-	-	0.571752	3.5e-72
retro_hsap_4310	ENSG00000213216	ENST00000392902	ENSG00000011454	ENST00000317419	RABGAP1	Protein coding	-	-	0.624235	1.45e-89
retro_hsap_4310	ENSG00000213216	ENST00000392902	ENSG00000011454	ENST00000485090	RABGAP1	Protein coding	-	-	0.578632	2.77e-74
retro_hsap_4310	ENSG00000213216	ENST00000392902	ENSG00000011454	ENST00000480054	RABGAP1	Protein coding	-	-	0.303228	7.39e-19
retro_hsap_4310	ENSG00000213216	ENST00000392902	ENSG00000011454	ENST00000468760	RABGAP1	Protein coding	-	-	0.409282	2.22e-34
retro_hsap_4310	ENSG00000213216	ENST00000392902	ENSG00000011454	ENST00000616002	RABGAP1	Protein coding	-	-	0.629489	1.71e-91
retro_hsap_1757	ENSG00000240828	ENST00000497954	ENSG00000012048	ENST00000352993	BRCA1	Protein coding	-	-	0.449351	6.71e-42
retro_hsap_1757	ENSG00000240828	ENST00000497954	ENSG00000012048	ENST00000621897	BRCA1	Protein coding	-	-	0.328034	5.66e-22
retro_hsap_1757	ENSG00000240828	ENST00000497954	ENSG00000012048	ENST00000489037	BRCA1	Protein coding	-	-	0.356368	6.68e-26
retro_hsap_1757	ENSG00000240828	ENST00000497954	ENSG00000012048	ENST00000472490	BRCA1	Protein coding	-	-	0.558228	3.41e-68
retro_hsap_1757	ENSG00000240828	ENST00000497954	ENSG00000012048	ENST00000461798	BRCA1	Protein coding	-	-	0.482405	6.66e-49
retro_hsap_1757	ENSG00000240828	ENST00000497954	ENSG00000012048	ENST00000461574	BRCA1	Protein coding	-	-	0.31073	9.06e-20
retro_hsap_1758	ENSG00000267681	ENST00000464237	ENSG00000012048	ENST00000473961	BRCA1	Protein coding	-	-	-0.279327	3.98e-16
retro_hsap_1757	ENSG00000240828	ENST00000497954	ENSG00000012048	ENST00000357654	BRCA1	Protein coding	-	-	0.475487	2.26e-47
retro_hsap_1757	ENSG00000240828	ENST00000497954	ENSG00000012048	ENST00000468300	BRCA1	Protein coding	-	-	0.408746	2.75e-34
retro_hsap_1757	ENSG00000240828	ENST00000497954	ENSG00000012048	ENST00000478531	BRCA1	Protein coding	-	-	0.332181	1.6e-22
retro_hsap_1758	ENSG00000267681	ENST00000464237	ENSG00000012048	ENST00000478531	BRCA1	Protein coding	-	-	0.252438	2.34e-13
retro_hsap_1757	ENSG00000240828	ENST00000497954	ENSG00000012048	ENST00000354071	BRCA1	Protein coding	-	-	0.401655	4.63e-33
retro_hsap_1758	ENSG00000267681	ENST00000464237	ENSG00000012048	ENST00000494123	BRCA1	Protein coding	-	-	-0.384586	3.14e-30
retro_hsap_1757	ENSG00000240828	ENST00000497954	ENSG00000012048	ENST00000618469	BRCA1	Protein coding	-	-	0.489866	1.36e-50
retro_hsap_3726	ENSG00000146677	ENST00000487895	ENSG00000015676	ENST00000472246	NUDCD3	Protein coding	-	-	0.305959	3.46e-19
retro_hsap_3726	ENSG00000146677	ENST00000487895	ENSG00000015676	ENST00000497978	NUDCD3	Protein coding	-	-	0.473239	6.96e-47
retro_hsap_3726	ENSG00000146677	ENST00000487895	ENSG00000015676	ENST00000480209	NUDCD3	Protein coding	-	-	0.552834	1.18e-66
retro_hsap_3726	ENSG00000146677	ENST00000487895	ENSG00000015676	ENST00000475952	NUDCD3	Protein coding	-	-	0.315615	2.24e-20
retro_hsap_1426	ENSG00000258485	ENST00000553832	ENSG00000020426	ENST00000555545	MNAT1	Protein coding	-	-	0.453867	8.22e-43
retro_hsap_1426	ENSG00000258485	ENST00000553832	ENSG00000020426	ENST00000261245	MNAT1	Protein coding	-	-	0.417798	6.78e-36
retro_hsap_1426	ENSG00000258485	ENST00000553832	ENSG00000020426	ENST00000556764	MNAT1	Protein coding	-	-	0.283625	1.34e-16
retro_hsap_1426	ENSG00000258485	ENST00000553832	ENSG00000020426	ENST00000539616	MNAT1	Protein coding	-	-	-0.305375	4.08e-19
retro_hsap_1477	ENSG00000231409	ENST00000491307	ENSG00000021776	ENST00000560117	AQR	Protein coding	-	-	0.335236	6.2e-23
retro_hsap_1477	ENSG00000231409	ENST00000491307	ENSG00000021776	ENST00000558202	AQR	Protein coding	-	-	0.416416	1.2e-35
retro_hsap_1477	ENSG00000231409	ENST00000491307	ENSG00000021776	ENST00000559090	AQR	Protein coding	-	-	0.333882	9.44e-23
retro_hsap_937	ENSG00000254449	ENST00000528675	ENSG00000023171	ENST00000633087	GRAMD1B	Protein coding	-	-	0.61783	2.88e-87
retro_hsap_937	ENSG00000254449	ENST00000528675	ENSG00000023171	ENST00000525757	GRAMD1B	Protein coding	-	-	0.639729	2.35e-95
retro_hsap_937	ENSG00000254449	ENST00000528675	ENSG00000023171	ENST00000533341	GRAMD1B	Protein coding	-	-	0.649608	3.18e-99
retro_hsap_937	ENSG00000254449	ENST00000528675	ENSG00000023171	ENST00000456860	GRAMD1B	Protein coding	-	-	0.822082	8.55e-202
retro_hsap_937	ENSG00000254449	ENST00000528675	ENSG00000023171	ENST00000450171	GRAMD1B	Protein coding	-	-	0.475307	2.47e-47
retro_hsap_937	ENSG00000254449	ENST00000528675	ENSG00000023171	ENST00000525945	GRAMD1B	Protein coding	-	-	0.6453	1.61e-97
retro_hsap_937	ENSG00000254449	ENST00000528675	ENSG00000023171	ENST00000635736	GRAMD1B	Protein coding	-	-	0.531845	6.39e-61
retro_hsap_937	ENSG00000254449	ENST00000528675	ENSG00000023171	ENST00000638086	GRAMD1B	Protein coding	-	-	0.804488	8.54e-187
retro_hsap_1088	ENSG00000256134	ENST00000541727	ENSG00000023697	ENST00000524480	DERA	Protein coding	-	-	0.40509	1.19e-33
retro_hsap_1088	ENSG00000256134	ENST00000541727	ENSG00000023697	ENST00000531803	DERA	Protein coding	-	-	0.304843	4.73e-19
retro_hsap_1088	ENSG00000256134	ENST00000541727	ENSG00000023697	ENST00000533447	DERA	Protein coding	-	-	0.461779	1.92e-44
retro_hsap_1088	ENSG00000256134	ENST00000541727	ENSG00000023697	ENST00000532573	DERA	Protein coding	-	-	0.303077	7.7e-19
retro_hsap_1088	ENSG00000256134	ENST00000541727	ENSG00000023697	ENST00000528821	DERA	Protein coding	-	-	0.278727	4.62e-16
retro_hsap_1088	ENSG00000256134	ENST00000541727	ENSG00000023697	ENST00000530274	DERA	Protein coding	-	-	0.251122	3.14e-13
retro_hsap_722	ENSG00000227351	ENST00000429190	ENSG00000023839	ENST00000370434	ABCC2	Protein coding	-	-	0.816398	9e-197
retro_hsap_722	ENSG00000227351	ENST00000429190	ENSG00000023839	ENST00000496621	ABCC2	Protein coding	-	-	0.729612	8.24e-137
retro_hsap_722	ENSG00000227351	ENST00000429190	ENSG00000023839	ENST00000370449	ABCC2	Protein coding	-	-	0.762701	1.33e-156
retro_hsap_2474	ENSG00000234274	ENST00000437976	ENSG00000025293	ENST00000486408	PHF20	Protein coding	-	-	0.296138	5.08e-18
retro_hsap_2474	ENSG00000234274	ENST00000437976	ENSG00000025293	ENST00000496305	PHF20	Protein coding	-	-	0.326972	7.8e-22
retro_hsap_2474	ENSG00000234274	ENST00000437976	ENSG00000025293	ENST00000461122	PHF20	Protein coding	-	-	0.280086	3.29e-16
retro_hsap_2474	ENSG00000234274	ENST00000437976	ENSG00000025293	ENST00000485604	PHF20	Protein coding	-	-	0.365656	2.8e-27
retro_hsap_2474	ENSG00000234274	ENST00000437976	ENSG00000025293	ENST00000374012	PHF20	Protein coding	-	-	-0.253593	1.8e-13
retro_hsap_12	ENSG00000182107	ENST00000555868	ENSG00000027075	ENST00000553726	PRKCH	Protein coding	-	-	0.408483	3.06e-34
retro_hsap_12	ENSG00000182107	ENST00000555868	ENSG00000027075	ENST00000557585	PRKCH	Protein coding	-	-	0.385733	2.05e-30
retro_hsap_12	ENSG00000182107	ENST00000555868	ENSG00000027075	ENST00000553889	PRKCH	Protein coding	-	-	0.415468	1.78e-35
retro_hsap_12	ENSG00000182107	ENST00000555868	ENSG00000027075	ENST00000555628	PRKCH	Protein coding	-	-	0.470092	3.33e-46
retro_hsap_12	ENSG00000182107	ENST00000555868	ENSG00000027075	ENST00000554835	PRKCH	Protein coding	-	-	0.441514	2.39e-40
retro_hsap_12	ENSG00000182107	ENST00000555868	ENSG00000027075	ENST00000557473	PRKCH	Protein coding	-	-	0.406717	6.21e-34
retro_hsap_12	ENSG00000182107	ENST00000555868	ENSG00000027075	ENST00000557559	PRKCH	Protein coding	-	-	0.465355	3.4e-45
retro_hsap_12	ENSG00000182107	ENST00000555868	ENSG00000027075	ENST00000555604	PRKCH	Protein coding	-	-	0.513668	2.85e-56
retro_hsap_12	ENSG00000182107	ENST00000555868	ENSG00000027075	ENST00000555110	PRKCH	Protein coding	-	-	0.393931	9.27e-32
retro_hsap_12	ENSG00000182107	ENST00000555868	ENSG00000027075	ENST00000555382	PRKCH	Protein coding	-	-	0.418837	4.4e-36
retro_hsap_12	ENSG00000182107	ENST00000555868	ENSG00000027075	ENST00000536400	PRKCH	Protein coding	-	-	0.311408	7.47e-20
retro_hsap_12	ENSG00000182107	ENST00000555868	ENSG00000027075	ENST00000332981	PRKCH	Protein coding	-	-	0.348624	8.68e-25
retro_hsap_1145	ENSG00000257666	ENST00000552017	ENSG00000028203	ENST00000547484	VEZT	Protein coding	-	-	0.341661	8.21e-24
retro_hsap_1145	ENSG00000257666	ENST00000552017	ENSG00000028203	ENST00000549624	VEZT	Protein coding	-	-	0.296236	4.95e-18
retro_hsap_1145	ENSG00000257666	ENST00000552017	ENSG00000028203	ENST00000551902	VEZT	Protein coding	-	-	0.352819	2.18e-25
retro_hsap_1145	ENSG00000257666	ENST00000552017	ENSG00000028203	ENST00000546409	VEZT	Protein coding	-	-	0.369531	7.23e-28
retro_hsap_1145	ENSG00000257666	ENST00000552017	ENSG00000028203	ENST00000548371	VEZT	Protein coding	-	-	0.297566	3.46e-18
retro_hsap_1145	ENSG00000257666	ENST00000552017	ENSG00000028203	ENST00000551792	VEZT	Protein coding	-	-	0.490505	9.7e-51
retro_hsap_1145	ENSG00000257666	ENST00000552017	ENSG00000028203	ENST00000549192	VEZT	Protein coding	-	-	0.276453	8.14e-16
retro_hsap_1145	ENSG00000257666	ENST00000552017	ENSG00000028203	ENST00000552827	VEZT	Protein coding	-	-	0.460276	3.95e-44
retro_hsap_4303	ENSG00000223918	ENST00000446460	ENSG00000030304	ENST00000374448	MUSK	Protein coding	-	-	0.52462	4.87e-59
retro_hsap_4303	ENSG00000223918	ENST00000446460	ENSG00000030304	ENST00000416899	MUSK	Protein coding	-	-	0.449728	5.64e-42
retro_hsap_4303	ENSG00000223918	ENST00000446460	ENSG00000030304	ENST00000374439	MUSK	Protein coding	-	-	0.733073	9.67e-139
retro_hsap_4303	ENSG00000223918	ENST00000446460	ENSG00000030304	ENST00000634612	MUSK	Protein coding	-	-	0.652559	2.08e-100
retro_hsap_4303	ENSG00000223918	ENST00000446460	ENSG00000030304	ENST00000374438	MUSK	Protein coding	-	-	0.702544	1.1e-122
retro_hsap_1431	ENSG00000258980	ENST00000555940	ENSG00000033170	ENST00000555559	FUT8	Protein coding	-	-	0.405541	9.94e-34
retro_hsap_1431	ENSG00000258980	ENST00000555940	ENSG00000033170	ENST00000556292	FUT8	Protein coding	-	-	0.382196	7.59e-30
retro_hsap_1431	ENSG00000258980	ENST00000555940	ENSG00000033170	ENST00000549235	FUT8	Protein coding	-	-	0.371682	3.38e-28
retro_hsap_1431	ENSG00000258980	ENST00000555940	ENSG00000033170	ENST00000553924	FUT8	Protein coding	-	-	0.453008	1.23e-42
retro_hsap_1431	ENSG00000258980	ENST00000555940	ENSG00000033170	ENST00000554667	FUT8	Protein coding	-	-	0.648225	1.13e-98
retro_hsap_1431	ENSG00000258980	ENST00000555940	ENSG00000033170	ENST00000554765	FUT8	Protein coding	-	-	0.410409	1.4e-34
retro_hsap_1431	ENSG00000258980	ENST00000555940	ENSG00000033170	ENST00000557338	FUT8	Protein coding	-	-	0.257538	7.37e-14
retro_hsap_1431	ENSG00000258980	ENST00000555940	ENSG00000033170	ENST00000358307	FUT8	Protein coding	-	-	0.3191	8.11e-21
retro_hsap_3973	ENSG00000254105	ENST00000521543	ENSG00000040341	ENST00000522818	STAU2	Protein coding	-	-	0.272515	2.14e-15
retro_hsap_3973	ENSG00000254105	ENST00000521543	ENSG00000040341	ENST00000524191	STAU2	Protein coding	-	-	0.365055	3.45e-27
retro_hsap_3973	ENSG00000254105	ENST00000521543	ENSG00000040341	ENST00000523160	STAU2	Protein coding	-	-	0.250399	3.68e-13
retro_hsap_3973	ENSG00000254105	ENST00000521543	ENSG00000040341	ENST00000523558	STAU2	Protein coding	-	-	-0.251616	2.81e-13
retro_hsap_3973	ENSG00000254105	ENST00000521543	ENSG00000040341	ENST00000519961	STAU2	Protein coding	-	-	0.310862	8.72e-20
retro_hsap_3973	ENSG00000254105	ENST00000521543	ENSG00000040341	ENST00000521419	STAU2	Protein coding	-	-	0.368863	9.14e-28
retro_hsap_2434	ENSG00000231302	ENST00000426026	ENSG00000042062	ENST00000327979	FAM65C	Protein coding	-	-	0.393125	1.26e-31
retro_hsap_2434	ENSG00000231302	ENST00000426026	ENSG00000042062	ENST00000462842	FAM65C	Protein coding	-	-	0.28206	2e-16
retro_hsap_4233	ENSG00000224488	ENST00000455403	ENSG00000044459	ENST00000461247	CNTLN	Protein coding	-	-	0.282743	1.68e-16
retro_hsap_4233	ENSG00000224488	ENST00000455403	ENSG00000044459	ENST00000484374	CNTLN	Protein coding	-	-	0.345567	2.34e-24
retro_hsap_4233	ENSG00000224488	ENST00000455403	ENSG00000044459	ENST00000380641	CNTLN	Protein coding	-	-	0.558278	3.3e-68
retro_hsap_948	ENSG00000255973	ENST00000545761	ENSG00000047617	ENST00000538154	ANO2	Protein coding	-	-	0.556134	1.36e-67
retro_hsap_948	ENSG00000255973	ENST00000545761	ENSG00000047617	ENST00000542326	ANO2	Protein coding	-	-	0.427324	1.22e-37
retro_hsap_948	ENSG00000255973	ENST00000545761	ENSG00000047617	ENST00000541874	ANO2	Protein coding	-	-	0.484431	2.34e-49
retro_hsap_948	ENSG00000255973	ENST00000545761	ENSG00000047617	ENST00000545860	ANO2	Protein coding	-	-	0.384881	2.81e-30
retro_hsap_948	ENSG00000255973	ENST00000545761	ENSG00000047617	ENST00000540543	ANO2	Protein coding	-	-	0.339571	1.59e-23
retro_hsap_3182	ENSG00000205644	ENST00000478174	ENSG00000049192	ENST00000502886	ADAMTS6	Protein coding	-	-	0.518539	1.72e-57
retro_hsap_3181	ENSG00000248288	ENST00000509786	ENSG00000049192	ENST00000502886	ADAMTS6	Protein coding	-	-	0.28848	3.84e-17
retro_hsap_3181	ENSG00000248288	ENST00000509786	ENSG00000049192	ENST00000417396	ADAMTS6	Protein coding	-	-	0.26171	2.81e-14
retro_hsap_3181	ENSG00000248288	ENST00000509786	ENSG00000049192	ENST00000314351	ADAMTS6	Protein coding	-	-	0.344051	3.82e-24
retro_hsap_3181	ENSG00000248288	ENST00000509786	ENSG00000049192	ENST00000470597	ADAMTS6	Protein coding	-	-	0.354611	1.2e-25
retro_hsap_2711	ENSG00000239207	ENST00000481866	ENSG00000051382	ENST00000473435	PIK3CB	Protein coding	-	-	0.274812	1.22e-15
retro_hsap_2712	ENSG00000241429	ENST00000495704	ENSG00000051382	ENST00000473435	PIK3CB	Protein coding	-	-	0.262325	2.44e-14
retro_hsap_2711	ENSG00000239207	ENST00000481866	ENSG00000051382	ENST00000485060	PIK3CB	Protein coding	-	-	0.550179	6.61e-66
retro_hsap_2712	ENSG00000241429	ENST00000495704	ENSG00000051382	ENST00000485060	PIK3CB	Protein coding	-	-	0.519676	8.9e-58
retro_hsap_2711	ENSG00000239207	ENST00000481866	ENSG00000051382	ENST00000465581	PIK3CB	Protein coding	-	-	0.578248	3.64e-74
retro_hsap_2712	ENSG00000241429	ENST00000495704	ENSG00000051382	ENST00000465581	PIK3CB	Protein coding	-	-	0.536468	3.78e-62
retro_hsap_2711	ENSG00000239207	ENST00000481866	ENSG00000051382	ENST00000481749	PIK3CB	Protein coding	-	-	0.574694	4.48e-73
retro_hsap_2712	ENSG00000241429	ENST00000495704	ENSG00000051382	ENST00000481749	PIK3CB	Protein coding	-	-	0.571137	5.36e-72
retro_hsap_2711	ENSG00000239207	ENST00000481866	ENSG00000051382	ENST00000487552	PIK3CB	Protein coding	-	-	0.505185	3.39e-54
retro_hsap_2712	ENSG00000241429	ENST00000495704	ENSG00000051382	ENST00000487552	PIK3CB	Protein coding	-	-	0.482484	6.39e-49
retro_hsap_2711	ENSG00000239207	ENST00000481866	ENSG00000051382	ENST00000289153	PIK3CB	Protein coding	-	-	0.370489	5.16e-28
retro_hsap_2712	ENSG00000241429	ENST00000495704	ENSG00000051382	ENST00000289153	PIK3CB	Protein coding	-	-	0.378984	2.46e-29
retro_hsap_535	ENSG00000224727	ENST00000451185	ENSG00000054282	ENST00000493334	SDCCAG8	Protein coding	-	-	0.478622	4.61e-48
retro_hsap_535	ENSG00000224727	ENST00000451185	ENSG00000054282	ENST00000490065	SDCCAG8	Protein coding	-	-	0.367162	1.66e-27
retro_hsap_535	ENSG00000224727	ENST00000451185	ENSG00000054282	ENST00000491888	SDCCAG8	Protein coding	-	-	0.541425	1.73e-63
retro_hsap_535	ENSG00000224727	ENST00000451185	ENSG00000054282	ENST00000496361	SDCCAG8	Protein coding	-	-	0.452347	1.67e-42
retro_hsap_793	ENSG00000231726	ENST00000423806	ENSG00000054965	ENST00000432223	FAM168A	Protein coding	-	-	0.354553	1.23e-25
retro_hsap_792	ENSG00000255786	ENST00000539481	ENSG00000054965	ENST00000432223	FAM168A	Protein coding	-	-	0.421308	1.56e-36
retro_hsap_793	ENSG00000231726	ENST00000423806	ENSG00000054965	ENST00000356467	FAM168A	Protein coding	-	-	-0.294574	7.71e-18
retro_hsap_792	ENSG00000255786	ENST00000539481	ENSG00000054965	ENST00000356467	FAM168A	Protein coding	-	-	-0.344424	3.39e-24
retro_hsap_1370	ENSG00000259096	ENST00000554755	ENSG00000054983	ENST00000557316	GALC	Protein coding	-	-	0.283655	1.33e-16
retro_hsap_1370	ENSG00000259096	ENST00000554755	ENSG00000054983	ENST00000554916	GALC	Protein coding	-	-	0.533945	1.78e-61
retro_hsap_1370	ENSG00000259096	ENST00000554755	ENSG00000054983	ENST00000554372	GALC	Protein coding	-	-	0.541342	1.83e-63
retro_hsap_1370	ENSG00000259096	ENST00000554755	ENSG00000054983	ENST00000477716	GALC	Protein coding	-	-	0.308947	1.5e-19
retro_hsap_1370	ENSG00000259096	ENST00000554755	ENSG00000054983	ENST00000556261	GALC	Protein coding	-	-	0.353523	1.73e-25
retro_hsap_1370	ENSG00000259096	ENST00000554755	ENSG00000054983	ENST00000555956	GALC	Protein coding	-	-	0.599361	6.32e-81
retro_hsap_1370	ENSG00000259096	ENST00000554755	ENSG00000054983	ENST00000261304	GALC	Protein coding	-	-	0.434797	4.74e-39
retro_hsap_1370	ENSG00000259096	ENST00000554755	ENSG00000054983	ENST00000474294	GALC	Protein coding	-	-	0.455506	3.81e-43
retro_hsap_349	ENSG00000226457	ENST00000445689	ENSG00000055070	ENST00000475078	SZRD1	Protein coding	-	-	0.268966	5.06e-15
retro_hsap_349	ENSG00000226457	ENST00000445689	ENSG00000055070	ENST00000476423	SZRD1	Protein coding	-	-	0.478826	4.16e-48
retro_hsap_349	ENSG00000226457	ENST00000445689	ENSG00000055070	ENST00000475554	SZRD1	Protein coding	-	-	0.339645	1.56e-23
retro_hsap_349	ENSG00000226457	ENST00000445689	ENSG00000055070	ENST00000472461	SZRD1	Protein coding	-	-	0.596167	7.18e-80
retro_hsap_3810	ENSG00000241007	ENST00000469999	ENSG00000055609	ENST00000485241	KMT2C	Protein coding	-	-	0.338251	2.42e-23
retro_hsap_3810	ENSG00000241007	ENST00000469999	ENSG00000055609	ENST00000490130	KMT2C	Protein coding	-	-	0.418891	4.3e-36
retro_hsap_1045	ENSG00000257847	ENST00000551246	ENSG00000057704	ENST00000552239	TMCC3	Protein coding	-	-	0.600748	2.18e-81
retro_hsap_1045	ENSG00000257847	ENST00000551246	ENSG00000057704	ENST00000548918	TMCC3	Protein coding	-	-	0.627075	1.33e-90
retro_hsap_1045	ENSG00000257847	ENST00000551246	ENSG00000057704	ENST00000261226	TMCC3	Protein coding	-	-	0.646132	7.58e-98
retro_hsap_1045	ENSG00000257847	ENST00000551246	ENSG00000057704	ENST00000551457	TMCC3	Protein coding	-	-	0.519203	1.17e-57
retro_hsap_2251	ENSG00000226523	ENST00000372993	ENSG00000057935	ENST00000454356	MTA3	Protein coding	-	-	-0.286032	7.24e-17
retro_hsap_2251	ENSG00000226523	ENST00000372993	ENSG00000057935	ENST00000433553	MTA3	Protein coding	-	-	0.309706	1.21e-19
retro_hsap_2251	ENSG00000226523	ENST00000372993	ENSG00000057935	ENST00000491314	MTA3	Protein coding	-	-	0.370896	4.47e-28
retro_hsap_2251	ENSG00000226523	ENST00000372993	ENSG00000057935	ENST00000478602	MTA3	Protein coding	-	-	0.32658	8.78e-22
retro_hsap_2251	ENSG00000226523	ENST00000372993	ENSG00000057935	ENST00000490611	MTA3	Protein coding	-	-	0.444468	6.28e-41
retro_hsap_493	ENSG00000236035	ENST00000451818	ENSG00000058668	ENST00000466407	ATP2B4	Protein coding	-	-	0.352043	2.82e-25
retro_hsap_493	ENSG00000236035	ENST00000451818	ENSG00000058668	ENST00000357681	ATP2B4	Protein coding	-	-	0.479551	2.88e-48
retro_hsap_493	ENSG00000236035	ENST00000451818	ENSG00000058668	ENST00000341360	ATP2B4	Protein coding	-	-	0.309219	1.39e-19
retro_hsap_493	ENSG00000236035	ENST00000451818	ENSG00000058668	ENST00000484746	ATP2B4	Protein coding	-	-	-0.419646	3.14e-36
retro_hsap_493	ENSG00000236035	ENST00000451818	ENSG00000058668	ENST00000367218	ATP2B4	Protein coding	-	-	0.423226	6.97e-37
retro_hsap_494	ENSG00000227417	ENST00000432760	ENSG00000058673	ENST00000480354	ZC3H11A	Protein coding	-	-	0.594242	3.06e-79
retro_hsap_494	ENSG00000227417	ENST00000432760	ENSG00000058673	ENST00000466470	ZC3H11A	Protein coding	-	-	0.344522	3.28e-24
retro_hsap_494	ENSG00000227417	ENST00000432760	ENSG00000058673	ENST00000461980	ZC3H11A	Protein coding	-	-	0.464731	4.61e-45
retro_hsap_494	ENSG00000227417	ENST00000432760	ENSG00000058673	ENST00000488411	ZC3H11A	Protein coding	-	-	0.469668	4.11e-46
retro_hsap_1660	ENSG00000262959	ENST00000573796	ENSG00000059122	ENST00000570759	FLYWCH1	Protein coding	-	-	0.376593	5.84e-29
retro_hsap_1697	ENSG00000260860	ENST00000562089	ENSG00000062038	ENST00000569117	CDH3	Protein coding	-	-	0.272261	2.28e-15
retro_hsap_1697	ENSG00000260860	ENST00000562089	ENSG00000062038	ENST00000568292	CDH3	Protein coding	-	-	0.328311	5.2e-22
retro_hsap_1697	ENSG00000260860	ENST00000562089	ENSG00000062038	ENST00000542274	CDH3	Protein coding	-	-	0.37123	3.97e-28
retro_hsap_1697	ENSG00000260860	ENST00000562089	ENSG00000062038	ENST00000429102	CDH3	Protein coding	-	-	0.377628	4.02e-29
retro_hsap_1697	ENSG00000260860	ENST00000562089	ENSG00000062038	ENST00000264012	CDH3	Protein coding	-	-	0.360408	1.7e-26
retro_hsap_1773	ENSG00000270553	ENST00000605540	ENSG00000062725	ENST00000592995	APPBP2	Protein coding	-	-	0.332704	1.36e-22
retro_hsap_1520	ENSG00000259308	ENST00000559181	ENSG00000064726	ENST00000558344	BTBD1	Protein coding	-	-	0.512457	5.68e-56
retro_hsap_1520	ENSG00000259308	ENST00000559181	ENSG00000064726	ENST00000560015	BTBD1	Protein coding	-	-	0.577759	5.16e-74
retro_hsap_2194	ENSG00000225636	ENST00000424470	ENSG00000065413	ENST00000486006	ANKRD44	Protein coding	-	-	0.737891	1.77e-141
retro_hsap_2195	ENSG00000230482	ENST00000429083	ENSG00000065413	ENST00000486006	ANKRD44	Protein coding	-	-	0.696687	7.78e-120
retro_hsap_2194	ENSG00000225636	ENST00000424470	ENSG00000065413	ENST00000477852	ANKRD44	Protein coding	-	-	0.648177	1.18e-98
retro_hsap_2195	ENSG00000230482	ENST00000429083	ENSG00000065413	ENST00000477852	ANKRD44	Protein coding	-	-	0.675786	3.28e-110
retro_hsap_2194	ENSG00000225636	ENST00000424470	ENSG00000065413	ENST00000447713	ANKRD44	Protein coding	-	-	0.459507	5.7e-44
retro_hsap_2195	ENSG00000230482	ENST00000429083	ENSG00000065413	ENST00000447713	ANKRD44	Protein coding	-	-	0.496555	3.82e-52
retro_hsap_2194	ENSG00000225636	ENST00000424470	ENSG00000065413	ENST00000493808	ANKRD44	Protein coding	-	-	0.54859	1.84e-65
retro_hsap_2195	ENSG00000230482	ENST00000429083	ENSG00000065413	ENST00000493808	ANKRD44	Protein coding	-	-	0.518422	1.84e-57
retro_hsap_2194	ENSG00000225636	ENST00000424470	ENSG00000065413	ENST00000473081	ANKRD44	Protein coding	-	-	0.563851	7.88e-70
retro_hsap_2195	ENSG00000230482	ENST00000429083	ENSG00000065413	ENST00000473081	ANKRD44	Protein coding	-	-	0.546027	9.47e-65
retro_hsap_2194	ENSG00000225636	ENST00000424470	ENSG00000065413	ENST00000328737	ANKRD44	Protein coding	-	-	0.679757	5.62e-112
retro_hsap_2195	ENSG00000230482	ENST00000429083	ENSG00000065413	ENST00000328737	ANKRD44	Protein coding	-	-	0.645584	1.25e-97
retro_hsap_2194	ENSG00000225636	ENST00000424470	ENSG00000065413	ENST00000409153	ANKRD44	Protein coding	-	-	0.635609	8.77e-94
retro_hsap_2195	ENSG00000230482	ENST00000429083	ENSG00000065413	ENST00000409153	ANKRD44	Protein coding	-	-	0.61215	2.85e-85
retro_hsap_2194	ENSG00000225636	ENST00000424470	ENSG00000065413	ENST00000463879	ANKRD44	Protein coding	-	-	0.603072	3.63e-82
retro_hsap_2195	ENSG00000230482	ENST00000429083	ENSG00000065413	ENST00000463879	ANKRD44	Protein coding	-	-	0.584375	4.47e-76
retro_hsap_2194	ENSG00000225636	ENST00000424470	ENSG00000065413	ENST00000424317	ANKRD44	Protein coding	-	-	0.375761	7.88e-29
retro_hsap_2195	ENSG00000230482	ENST00000429083	ENSG00000065413	ENST00000424317	ANKRD44	Protein coding	-	-	0.375607	8.33e-29
retro_hsap_2194	ENSG00000225636	ENST00000424470	ENSG00000065413	ENST00000409919	ANKRD44	Protein coding	-	-	0.703087	5.97e-123
retro_hsap_2195	ENSG00000230482	ENST00000429083	ENSG00000065413	ENST00000409919	ANKRD44	Protein coding	-	-	0.654927	2.28e-101
retro_hsap_3033	ENSG00000251332	ENST00000505310	ENSG00000065882	ENST00000513936	TBC1D1	Protein coding	-	-	0.413727	3.64e-35
retro_hsap_3033	ENSG00000251332	ENST00000505310	ENSG00000065882	ENST00000421339	TBC1D1	Protein coding	-	-	0.37452	1.23e-28
retro_hsap_3033	ENSG00000251332	ENST00000505310	ENSG00000065882	ENST00000509761	TBC1D1	Protein coding	-	-	0.260825	3.46e-14
retro_hsap_3033	ENSG00000251332	ENST00000505310	ENSG00000065882	ENST00000405444	TBC1D1	Protein coding	-	-	0.289214	3.17e-17
retro_hsap_3033	ENSG00000251332	ENST00000505310	ENSG00000065882	ENST00000475531	TBC1D1	Protein coding	-	-	0.467443	1.23e-45
retro_hsap_3033	ENSG00000251332	ENST00000505310	ENSG00000065882	ENST00000508802	TBC1D1	Protein coding	-	-	0.281878	2.09e-16
retro_hsap_3033	ENSG00000251332	ENST00000505310	ENSG00000065882	ENST00000402522	TBC1D1	Protein coding	-	-	0.373689	1.66e-28
retro_hsap_3033	ENSG00000251332	ENST00000505310	ENSG00000065882	ENST00000491553	TBC1D1	Protein coding	-	-	0.340449	1.21e-23
retro_hsap_3033	ENSG00000251332	ENST00000505310	ENSG00000065882	ENST00000469803	TBC1D1	Protein coding	-	-	0.417353	8.16e-36
retro_hsap_3033	ENSG00000251332	ENST00000505310	ENSG00000065882	ENST00000401554	TBC1D1	Protein coding	-	-	0.402913	2.82e-33
retro_hsap_3033	ENSG00000251332	ENST00000505310	ENSG00000065882	ENST00000407365	TBC1D1	Protein coding	-	-	0.410451	1.38e-34
retro_hsap_3033	ENSG00000251332	ENST00000505310	ENSG00000065882	ENST00000406664	TBC1D1	Protein coding	-	-	0.314927	2.73e-20
retro_hsap_3033	ENSG00000251332	ENST00000505310	ENSG00000065882	ENST00000492180	TBC1D1	Protein coding	-	-	0.404233	1.67e-33
retro_hsap_3033	ENSG00000251332	ENST00000505310	ENSG00000065882	ENST00000261439	TBC1D1	Protein coding	-	-	0.39852	1.58e-32
retro_hsap_504	ENSG00000225338	ENST00000416139	ENSG00000066027	ENST00000498129	PPP2R5A	Protein coding	-	-	0.330424	2.73e-22
retro_hsap_504	ENSG00000225338	ENST00000416139	ENSG00000066027	ENST00000537030	PPP2R5A	Protein coding	-	-	0.365286	3.18e-27
retro_hsap_504	ENSG00000225338	ENST00000416139	ENSG00000066027	ENST00000498123	PPP2R5A	Protein coding	-	-	0.587655	4.08e-77
retro_hsap_4010	ENSG00000271048	ENST00000605856	ENSG00000066827	ENST00000522723	ZFAT	Protein coding	-	-	0.4448	5.4e-41
retro_hsap_4010	ENSG00000271048	ENST00000605856	ENSG00000066827	ENST00000521673	ZFAT	Protein coding	-	-	0.429538	4.69e-38
retro_hsap_4010	ENSG00000271048	ENST00000605856	ENSG00000066827	ENST00000522974	ZFAT	Protein coding	-	-	0.56545	2.66e-70
retro_hsap_4010	ENSG00000271048	ENST00000605856	ENSG00000066827	ENST00000377838	ZFAT	Protein coding	-	-	-0.342647	5.99e-24
retro_hsap_187	ENSG00000225505	ENST00000440471	ENSG00000067208	ENST00000492613	EVI5	Protein coding	-	-	0.290315	2.38e-17
retro_hsap_187	ENSG00000225505	ENST00000440471	ENSG00000067208	ENST00000370331	EVI5	Protein coding	-	-	-0.428818	6.4e-38
retro_hsap_187	ENSG00000225505	ENST00000440471	ENSG00000067208	ENST00000540033	EVI5	Protein coding	-	-	-0.273396	1.73e-15
retro_hsap_509	ENSG00000232134	ENST00000419498	ENSG00000067704	ENST00000488777	IARS2	Protein coding	-	-	0.400602	6.99e-33
retro_hsap_509	ENSG00000232134	ENST00000419498	ENSG00000067704	ENST00000467924	IARS2	Protein coding	-	-	0.252047	2.55e-13
retro_hsap_1135	ENSG00000257220	ENST00000418757	ENSG00000067798	ENST00000551277	NAV3	Protein coding	-	-	0.657229	2.61e-102
retro_hsap_1135	ENSG00000257220	ENST00000418757	ENSG00000067798	ENST00000547725	NAV3	Protein coding	-	-	0.275886	9.36e-16
retro_hsap_1135	ENSG00000257220	ENST00000418757	ENSG00000067798	ENST00000549369	NAV3	Protein coding	-	-	0.303709	6.47e-19
retro_hsap_1135	ENSG00000257220	ENST00000418757	ENSG00000067798	ENST00000548948	NAV3	Protein coding	-	-	0.677361	6.59e-111
retro_hsap_1135	ENSG00000257220	ENST00000418757	ENSG00000067798	ENST00000550673	NAV3	Protein coding	-	-	0.61112	6.48e-85
retro_hsap_1135	ENSG00000257220	ENST00000418757	ENSG00000067798	ENST00000551162	NAV3	Protein coding	-	-	0.585621	1.81e-76
retro_hsap_1135	ENSG00000257220	ENST00000418757	ENSG00000067798	ENST00000397909	NAV3	Protein coding	-	-	0.470706	2.46e-46
retro_hsap_1135	ENSG00000257220	ENST00000418757	ENSG00000067798	ENST00000552895	NAV3	Protein coding	-	-	0.298035	3.05e-18
retro_hsap_27	ENSG00000268942	ENST00000600888	ENSG00000068796	ENST00000506857	KIF2A	Protein coding	-	-	-0.288439	3.88e-17
retro_hsap_27	ENSG00000268942	ENST00000600888	ENSG00000068796	ENST00000401507	KIF2A	Protein coding	-	-	0.301719	1.12e-18
retro_hsap_27	ENSG00000268942	ENST00000600888	ENSG00000068796	ENST00000381103	KIF2A	Protein coding	-	-	0.250201	3.85e-13
retro_hsap_27	ENSG00000268942	ENST00000600888	ENSG00000068796	ENST00000514082	KIF2A	Protein coding	-	-	0.512153	6.76e-56
retro_hsap_965	ENSG00000242405	ENST00000472093	ENSG00000070018	ENST00000540415	LRP6	Protein coding	-	-	0.353978	1.49e-25
retro_hsap_965	ENSG00000242405	ENST00000472093	ENSG00000070018	ENST00000545658	LRP6	Protein coding	-	-	0.39927	1.18e-32
retro_hsap_965	ENSG00000242405	ENST00000472093	ENSG00000070018	ENST00000538239	LRP6	Protein coding	-	-	-0.282612	1.74e-16
retro_hsap_2543	ENSG00000233471	ENST00000446618	ENSG00000070371	ENST00000540896	CLTCL1	Protein coding	-	-	0.474418	3.86e-47
retro_hsap_2543	ENSG00000233471	ENST00000446618	ENSG00000070371	ENST00000458188	CLTCL1	Protein coding	-	-	0.28865	3.67e-17
retro_hsap_2543	ENSG00000233471	ENST00000446618	ENSG00000070371	ENST00000611723	CLTCL1	Protein coding	-	-	0.288168	4.16e-17
retro_hsap_4048	ENSG00000240395	ENST00000496040	ENSG00000070501	ENST00000522610	POLB	Protein coding	-	-	0.278057	5.46e-16
retro_hsap_4048	ENSG00000240395	ENST00000496040	ENSG00000070501	ENST00000519524	POLB	Protein coding	-	-	0.399292	1.17e-32
retro_hsap_4048	ENSG00000240395	ENST00000496040	ENSG00000070501	ENST00000518579	POLB	Protein coding	-	-	0.262349	2.42e-14
retro_hsap_4048	ENSG00000240395	ENST00000496040	ENSG00000070501	ENST00000530566	POLB	Protein coding	-	-	0.558402	3.03e-68
retro_hsap_4048	ENSG00000240395	ENST00000496040	ENSG00000070501	ENST00000519094	POLB	Protein coding	-	-	0.603303	3.03e-82
retro_hsap_4048	ENSG00000240395	ENST00000496040	ENSG00000070501	ENST00000523465	POLB	Protein coding	-	-	0.428761	6.56e-38
retro_hsap_4048	ENSG00000240395	ENST00000496040	ENSG00000070501	ENST00000522297	POLB	Protein coding	-	-	0.357688	4.28e-26
retro_hsap_4048	ENSG00000240395	ENST00000496040	ENSG00000070501	ENST00000521492	POLB	Protein coding	-	-	0.272236	2.29e-15
retro_hsap_4048	ENSG00000240395	ENST00000496040	ENSG00000070501	ENST00000521418	POLB	Protein coding	-	-	0.325189	1.33e-21
retro_hsap_1358	ENSG00000258759	ENST00000557141	ENSG00000072121	ENST00000553399	ZFYVE26	Protein coding	-	-	0.437473	1.45e-39
retro_hsap_1358	ENSG00000258759	ENST00000557141	ENSG00000072121	ENST00000394455	ZFYVE26	Protein coding	-	-	0.375235	9.52e-29
retro_hsap_1358	ENSG00000258759	ENST00000557141	ENSG00000072121	ENST00000554523	ZFYVE26	Protein coding	-	-	0.410364	1.43e-34
retro_hsap_1358	ENSG00000258759	ENST00000557141	ENSG00000072121	ENST00000557407	ZFYVE26	Protein coding	-	-	0.459793	4.98e-44
retro_hsap_3240	ENSG00000225364	ENST00000412537	ENSG00000072364	ENST00000378593	AFF4	Protein coding	-	-	-0.314584	3.01e-20
retro_hsap_3239	ENSG00000235253	ENST00000445363	ENSG00000072364	ENST00000378593	AFF4	Protein coding	-	-	-0.315149	2.56e-20
retro_hsap_3240	ENSG00000225364	ENST00000412537	ENSG00000072364	ENST00000477369	AFF4	Protein coding	-	-	0.571345	4.64e-72
retro_hsap_3239	ENSG00000235253	ENST00000445363	ENSG00000072364	ENST00000477369	AFF4	Protein coding	-	-	0.616925	6.03e-87
retro_hsap_3240	ENSG00000225364	ENST00000412537	ENSG00000072364	ENST00000478588	AFF4	Protein coding	-	-	0.330098	3.02e-22
retro_hsap_3239	ENSG00000235253	ENST00000445363	ENSG00000072364	ENST00000478588	AFF4	Protein coding	-	-	0.350445	4.78e-25
retro_hsap_3240	ENSG00000225364	ENST00000412537	ENSG00000072364	ENST00000465484	AFF4	Protein coding	-	-	0.515625	9.29e-57
retro_hsap_3239	ENSG00000235253	ENST00000445363	ENSG00000072364	ENST00000465484	AFF4	Protein coding	-	-	0.549634	9.4e-66
retro_hsap_1048	ENSG00000257150	ENST00000548011	ENSG00000074527	ENST00000552603	NTN4	Protein coding	-	-	0.328023	5.68e-22
retro_hsap_1048	ENSG00000257150	ENST00000548011	ENSG00000074527	ENST00000343702	NTN4	Protein coding	-	-	0.287022	5.6e-17
retro_hsap_1048	ENSG00000257150	ENST00000548011	ENSG00000074527	ENST00000553059	NTN4	Protein coding	-	-	0.364235	4.58e-27
retro_hsap_1462	ENSG00000244691	ENST00000490023	ENSG00000075413	ENST00000560603	MARK3	Protein coding	-	-	0.366741	1.92e-27
retro_hsap_1462	ENSG00000244691	ENST00000490023	ENSG00000075413	ENST00000559268	MARK3	Protein coding	-	-	0.450141	4.66e-42
retro_hsap_1462	ENSG00000244691	ENST00000490023	ENSG00000075413	ENST00000561164	MARK3	Protein coding	-	-	0.467098	1.45e-45
retro_hsap_1462	ENSG00000244691	ENST00000490023	ENSG00000075413	ENST00000555235	MARK3	Protein coding	-	-	0.274885	1.2e-15
retro_hsap_1462	ENSG00000244691	ENST00000490023	ENSG00000075413	ENST00000216288	MARK3	Protein coding	-	-	-0.273436	1.71e-15
retro_hsap_1462	ENSG00000244691	ENST00000490023	ENSG00000075413	ENST00000553942	MARK3	Protein coding	-	-	-0.350189	5.2e-25
retro_hsap_1462	ENSG00000244691	ENST00000490023	ENSG00000075413	ENST00000558223	MARK3	Protein coding	-	-	0.381211	1.09e-29
retro_hsap_1462	ENSG00000244691	ENST00000490023	ENSG00000075413	ENST00000556463	MARK3	Protein coding	-	-	0.385225	2.48e-30
retro_hsap_2835	ENSG00000242992	ENST00000480365	ENSG00000075785	ENST00000483906	RAB7A	Protein coding	-	-	0.426783	1.53e-37
retro_hsap_2835	ENSG00000242992	ENST00000480365	ENSG00000075785	ENST00000485280	RAB7A	Protein coding	-	-	-0.310885	8.67e-20
retro_hsap_2835	ENSG00000242992	ENST00000480365	ENSG00000075785	ENST00000491681	RAB7A	Protein coding	-	-	0.488219	3.24e-50
retro_hsap_2835	ENSG00000242992	ENST00000480365	ENSG00000075785	ENST00000464496	RAB7A	Protein coding	-	-	0.430139	3.61e-38
retro_hsap_2835	ENSG00000242992	ENST00000480365	ENSG00000075785	ENST00000265062	RAB7A	Protein coding	-	-	-0.326589	8.76e-22
retro_hsap_2772	ENSG00000224858	ENST00000494408	ENSG00000076242	ENST00000466900	MLH1	Protein coding	-	-	0.378691	2.73e-29
retro_hsap_2772	ENSG00000224858	ENST00000494408	ENSG00000076242	ENST00000616768	MLH1	Protein coding	-	-	0.281543	2.28e-16
retro_hsap_614	ENSG00000235677	ENST00000426339	ENSG00000077147	ENST00000485093	TM9SF3	Protein coding	-	-	0.340525	1.18e-23
retro_hsap_614	ENSG00000235677	ENST00000426339	ENSG00000077147	ENST00000490192	TM9SF3	Protein coding	-	-	0.610801	8.37e-85
retro_hsap_614	ENSG00000235677	ENST00000426339	ENSG00000077147	ENST00000443638	TM9SF3	Protein coding	-	-	-0.260168	4.03e-14
retro_hsap_614	ENSG00000235677	ENST00000426339	ENSG00000077147	ENST00000475401	TM9SF3	Protein coding	-	-	0.659237	3.88e-103
retro_hsap_651	ENSG00000223984	ENST00000453465	ENSG00000078403	ENST00000438473	MLLT10	Protein coding	-	-	0.362858	7.36e-27
retro_hsap_651	ENSG00000223984	ENST00000453465	ENSG00000078403	ENST00000471315	MLLT10	Protein coding	-	-	0.495693	6.09e-52
retro_hsap_651	ENSG00000223984	ENST00000453465	ENSG00000078403	ENST00000495130	MLLT10	Protein coding	-	-	0.469705	4.03e-46
retro_hsap_651	ENSG00000223984	ENST00000453465	ENSG00000078403	ENST00000420525	MLLT10	Protein coding	-	-	0.603972	1.81e-82
retro_hsap_651	ENSG00000223984	ENST00000453465	ENSG00000078403	ENST00000377100	MLLT10	Protein coding	-	-	-0.319121	8.06e-21
retro_hsap_651	ENSG00000223984	ENST00000453465	ENSG00000078403	ENST00000476557	MLLT10	Protein coding	-	-	0.513057	4.04e-56
retro_hsap_651	ENSG00000223984	ENST00000453465	ENSG00000078403	ENST00000480415	MLLT10	Protein coding	-	-	0.272924	1.94e-15
retro_hsap_651	ENSG00000223984	ENST00000453465	ENSG00000078403	ENST00000621220	MLLT10	Protein coding	-	-	0.250637	3.49e-13
retro_hsap_651	ENSG00000223984	ENST00000453465	ENSG00000078403	ENST00000377059	MLLT10	Protein coding	-	-	-0.264727	1.39e-14
retro_hsap_2472	ENSG00000181741	ENST00000449115	ENSG00000078747	ENST00000479215	ITCH	Protein coding	-	-	0.386371	1.62e-30
retro_hsap_427	ENSG00000234332	ENST00000425064	ENSG00000079335	ENST00000469387	CDC14A	Protein coding	-	-	0.314637	2.96e-20
retro_hsap_427	ENSG00000234332	ENST00000425064	ENSG00000079335	ENST00000361544	CDC14A	Protein coding	-	-	0.287703	4.7e-17
retro_hsap_427	ENSG00000234332	ENST00000425064	ENSG00000079335	ENST00000370124	CDC14A	Protein coding	-	-	0.279558	3.75e-16
retro_hsap_4692	ENSG00000228125	ENST00000440655	ENSG00000079482	ENST00000467444	OPHN1	Protein coding	-	-	0.43785	1.23e-39
retro_hsap_4692	ENSG00000228125	ENST00000440655	ENSG00000079482	ENST00000486068	OPHN1	Protein coding	-	-	0.331314	2.08e-22
retro_hsap_4692	ENSG00000228125	ENST00000440655	ENSG00000079482	ENST00000355520	OPHN1	Protein coding	-	-	0.304563	5.11e-19
retro_hsap_3791	ENSG00000227073	ENST00000436937	ENSG00000080802	ENST00000356162	CNOT4	Protein coding	-	-	-0.317726	1.21e-20
retro_hsap_3791	ENSG00000227073	ENST00000436937	ENSG00000080802	ENST00000451834	CNOT4	Protein coding	-	-	-0.297673	3.36e-18
retro_hsap_3791	ENSG00000227073	ENST00000436937	ENSG00000080802	ENST00000315544	CNOT4	Protein coding	-	-	0.299357	2.13e-18
retro_hsap_2820	ENSG00000242299	ENST00000496294	ENSG00000081154	ENST00000265260	PCNP	Protein coding	-	-	-0.309423	1.31e-19
retro_hsap_2820	ENSG00000242299	ENST00000496294	ENSG00000081154	ENST00000460231	PCNP	Protein coding	-	-	-0.256307	9.76e-14
retro_hsap_492	ENSG00000236278	ENST00000455475	ENSG00000081237	ENST00000484135	PTPRC	Protein coding	-	-	0.440996	3.01e-40
retro_hsap_492	ENSG00000236278	ENST00000455475	ENSG00000081237	ENST00000418674	PTPRC	Protein coding	-	-	0.448181	1.15e-41
retro_hsap_492	ENSG00000236278	ENST00000455475	ENSG00000081237	ENST00000491302	PTPRC	Protein coding	-	-	0.557847	4.39e-68
retro_hsap_492	ENSG00000236278	ENST00000455475	ENSG00000081237	ENST00000442510	PTPRC	Protein coding	-	-	0.390129	3.94e-31
retro_hsap_492	ENSG00000236278	ENST00000455475	ENSG00000081237	ENST00000462363	PTPRC	Protein coding	-	-	0.464903	4.24e-45
retro_hsap_492	ENSG00000236278	ENST00000455475	ENSG00000081237	ENST00000348564	PTPRC	Protein coding	-	-	0.426947	1.43e-37
retro_hsap_492	ENSG00000236278	ENST00000455475	ENSG00000081237	ENST00000367364	PTPRC	Protein coding	-	-	0.598348	1.37e-80
retro_hsap_492	ENSG00000236278	ENST00000455475	ENSG00000081237	ENST00000413409	PTPRC	Protein coding	-	-	0.536915	2.87e-62
retro_hsap_3305	ENSG00000248216	ENST00000504141	ENSG00000082068	ENST00000511906	WDR70	Protein coding	-	-	0.282506	1.78e-16
retro_hsap_3305	ENSG00000248216	ENST00000504141	ENSG00000082068	ENST00000265107	WDR70	Protein coding	-	-	0.355951	7.68e-26
retro_hsap_3305	ENSG00000248216	ENST00000504141	ENSG00000082068	ENST00000504564	WDR70	Protein coding	-	-	0.508987	4.05e-55
retro_hsap_2369	ENSG00000213090	ENST00000392253	ENSG00000082146	ENST00000458269	STRADB	Protein coding	-	-	0.337326	3.23e-23
retro_hsap_2369	ENSG00000213090	ENST00000392253	ENSG00000082146	ENST00000488196	STRADB	Protein coding	-	-	0.312045	6.23e-20
retro_hsap_2369	ENSG00000213090	ENST00000392253	ENSG00000082146	ENST00000484098	STRADB	Protein coding	-	-	0.310532	9.58e-20
retro_hsap_2369	ENSG00000213090	ENST00000392253	ENSG00000082146	ENST00000415688	STRADB	Protein coding	-	-	-0.33051	2.66e-22
retro_hsap_2369	ENSG00000213090	ENST00000392253	ENSG00000082146	ENST00000194530	STRADB	Protein coding	-	-	-0.284631	1.04e-16
retro_hsap_3610	ENSG00000216365	ENST00000404509	ENSG00000082293	ENST00000476656	COL19A1	Protein coding	-	-	0.290644	2.18e-17
retro_hsap_3610	ENSG00000216365	ENST00000404509	ENSG00000082293	ENST00000483745	COL19A1	Protein coding	-	-	0.466694	1.77e-45
retro_hsap_3610	ENSG00000216365	ENST00000404509	ENSG00000082293	ENST00000455415	COL19A1	Protein coding	-	-	0.427517	1.12e-37
retro_hsap_3610	ENSG00000216365	ENST00000404509	ENSG00000082293	ENST00000478620	COL19A1	Protein coding	-	-	0.350041	5.46e-25
retro_hsap_2693	ENSG00000241546	ENST00000491262	ENSG00000082701	ENST00000264235	GSK3B	Protein coding	-	-	-0.344228	3.61e-24
retro_hsap_2693	ENSG00000241546	ENST00000491262	ENSG00000082701	ENST00000316626	GSK3B	Protein coding	-	-	-0.332185	1.59e-22
retro_hsap_2862	ENSG00000239351	ENST00000483112	ENSG00000082996	ENST00000474348	RNF13	Protein coding	-	-	0.265434	1.17e-14
retro_hsap_2862	ENSG00000239351	ENST00000483112	ENSG00000082996	ENST00000459632	RNF13	Protein coding	-	-	0.59297	7.95e-79
retro_hsap_1729	ENSG00000231096	ENST00000418418	ENSG00000083290	ENST00000571454	ULK2	Protein coding	-	-	0.642949	1.34e-96
retro_hsap_1729	ENSG00000231096	ENST00000418418	ENSG00000083290	ENST00000580130	ULK2	Protein coding	-	-	0.504154	6.01e-54
retro_hsap_1729	ENSG00000231096	ENST00000418418	ENSG00000083290	ENST00000571177	ULK2	Protein coding	-	-	0.28952	2.93e-17
retro_hsap_1729	ENSG00000231096	ENST00000418418	ENSG00000083290	ENST00000574732	ULK2	Protein coding	-	-	0.625065	7.22e-90
retro_hsap_1729	ENSG00000231096	ENST00000418418	ENSG00000083290	ENST00000574854	ULK2	Protein coding	-	-	0.678509	2.03e-111
retro_hsap_1729	ENSG00000231096	ENST00000418418	ENSG00000083290	ENST00000361658	ULK2	Protein coding	-	-	0.48381	3.22e-49
retro_hsap_1729	ENSG00000231096	ENST00000418418	ENSG00000083290	ENST00000395544	ULK2	Protein coding	-	-	0.547073	4.86e-65
retro_hsap_4101	ENSG00000253153	ENST00000524051	ENSG00000083307	ENST00000517674	GRHL2	Protein coding	-	-	0.251702	2.76e-13
retro_hsap_4101	ENSG00000253153	ENST00000524051	ENSG00000083307	ENST00000474338	GRHL2	Protein coding	-	-	0.742419	4.15e-144
retro_hsap_4101	ENSG00000253153	ENST00000524051	ENSG00000083307	ENST00000395927	GRHL2	Protein coding	-	-	0.665516	9.11e-106
retro_hsap_4101	ENSG00000253153	ENST00000524051	ENSG00000083307	ENST00000251808	GRHL2	Protein coding	-	-	0.587492	4.6e-77
retro_hsap_4101	ENSG00000253153	ENST00000524051	ENSG00000083307	ENST00000472106	GRHL2	Protein coding	-	-	0.482737	5.61e-49
retro_hsap_941	ENSG00000244451	ENST00000487566	ENSG00000084234	ENST00000530132	APLP2	Protein coding	-	-	0.512915	4.38e-56
retro_hsap_941	ENSG00000244451	ENST00000487566	ENSG00000084234	ENST00000533195	APLP2	Protein coding	-	-	0.410469	1.37e-34
retro_hsap_941	ENSG00000244451	ENST00000487566	ENSG00000084234	ENST00000533532	APLP2	Protein coding	-	-	0.514127	2.19e-56
retro_hsap_4717	ENSG00000237106	ENST00000453566	ENSG00000085224	ENST00000625063	ATRX	Protein coding	-	-	0.405781	9.03e-34
retro_hsap_4717	ENSG00000237106	ENST00000453566	ENSG00000085224	ENST00000624193	ATRX	Protein coding	-	-	0.364372	4.37e-27
retro_hsap_4717	ENSG00000237106	ENST00000453566	ENSG00000085224	ENST00000479487	ATRX	Protein coding	-	-	0.392455	1.63e-31
retro_hsap_4717	ENSG00000237106	ENST00000453566	ENSG00000085224	ENST00000623706	ATRX	Protein coding	-	-	0.354027	1.46e-25
retro_hsap_4717	ENSG00000237106	ENST00000453566	ENSG00000085224	ENST00000624166	ATRX	Protein coding	-	-	-0.301385	1.23e-18
retro_hsap_4717	ENSG00000237106	ENST00000453566	ENSG00000085224	ENST00000623321	ATRX	Protein coding	-	-	0.328051	5.63e-22
retro_hsap_4717	ENSG00000237106	ENST00000453566	ENSG00000085224	ENST00000637175	ATRX	Protein coding	-	-	0.347799	1.14e-24
retro_hsap_202	ENSG00000244716	ENST00000414070	ENSG00000085433	ENST00000357672	WDR47	Protein coding	-	-	0.259612	4.58e-14
retro_hsap_3757	ENSG00000231956	ENST00000450624	ENSG00000085563	ENST00000475929	ABCB1	Protein coding	-	-	0.302589	8.81e-19
retro_hsap_3757	ENSG00000231956	ENST00000450624	ENSG00000085563	ENST00000543898	ABCB1	Protein coding	-	-	0.549945	7.69e-66
retro_hsap_3757	ENSG00000231956	ENST00000450624	ENSG00000085563	ENST00000482527	ABCB1	Protein coding	-	-	0.572674	1.84e-72
retro_hsap_3757	ENSG00000231956	ENST00000450624	ENSG00000085563	ENST00000483831	ABCB1	Protein coding	-	-	0.522078	2.18e-58
retro_hsap_3757	ENSG00000231956	ENST00000450624	ENSG00000085563	ENST00000491360	ABCB1	Protein coding	-	-	0.547727	3.2e-65
retro_hsap_3757	ENSG00000231956	ENST00000450624	ENSG00000085563	ENST00000488737	ABCB1	Protein coding	-	-	0.27374	1.59e-15
retro_hsap_3757	ENSG00000231956	ENST00000450624	ENSG00000085563	ENST00000622132	ABCB1	Protein coding	-	-	0.663743	5.11e-105
retro_hsap_3102	ENSG00000178458	ENST00000230495	ENSG00000085871	ENST00000502587	MGST2	Protein coding	-	-	0.29749	3.53e-18
retro_hsap_378	ENSG00000232467	ENST00000413187	ENSG00000086015	ENST00000482881	MAST2	Protein coding	-	-	0.258263	6.24e-14
retro_hsap_378	ENSG00000232467	ENST00000413187	ENSG00000086015	ENST00000488619	MAST2	Protein coding	-	-	0.46096	2.85e-44
retro_hsap_378	ENSG00000232467	ENST00000413187	ENSG00000086015	ENST00000467367	MAST2	Protein coding	-	-	0.311482	7.31e-20
retro_hsap_378	ENSG00000232467	ENST00000413187	ENSG00000086015	ENST00000361297	MAST2	Protein coding	-	-	-0.320579	5.25e-21
retro_hsap_27	ENSG00000268942	ENST00000600888	ENSG00000086200	ENST00000409296	IPO11	Protein coding	-	-	0.535868	5.47e-62
retro_hsap_27	ENSG00000268942	ENST00000600888	ENSG00000086200	ENST00000512177	IPO11	Protein coding	-	-	0.467534	1.17e-45
retro_hsap_27	ENSG00000268942	ENST00000600888	ENSG00000086200	ENST00000409534	IPO11	Protein coding	-	-	0.259754	4.43e-14
retro_hsap_900	ENSG00000241782	ENST00000495378	ENSG00000087884	ENST00000531855	AAMDC	Protein coding	-	-	0.331113	2.21e-22
retro_hsap_901	ENSG00000255115	ENST00000532139	ENSG00000087884	ENST00000531855	AAMDC	Protein coding	-	-	0.308935	1.5e-19
retro_hsap_2459	ENSG00000214535	ENST00000457423	ENSG00000088970	ENST00000612654	KIZ	Protein coding	-	-	0.343514	4.54e-24
retro_hsap_2414	ENSG00000236811	ENST00000432206	ENSG00000089123	ENST00000483898	TASP1	Protein coding	-	-	0.401129	5.69e-33
retro_hsap_1062	ENSG00000240925	ENST00000479327	ENSG00000089159	ENST00000440827	PXN	Protein coding	-	-	0.52364	8.69e-59
retro_hsap_1062	ENSG00000240925	ENST00000479327	ENSG00000089159	ENST00000550795	PXN	Protein coding	-	-	0.258926	5.36e-14
retro_hsap_1062	ENSG00000240925	ENST00000479327	ENSG00000089159	ENST00000458477	PXN	Protein coding	-	-	0.359944	1.99e-26
retro_hsap_1062	ENSG00000240925	ENST00000479327	ENSG00000089159	ENST00000424649	PXN	Protein coding	-	-	-0.273124	1.85e-15
retro_hsap_1131	ENSG00000225422	ENST00000417216	ENSG00000090376	ENST00000457197	IRAK3	Protein coding	-	-	0.586472	9.71e-77
retro_hsap_1131	ENSG00000225422	ENST00000417216	ENSG00000090376	ENST00000261233	IRAK3	Protein coding	-	-	0.627473	9.5e-91
retro_hsap_4852	ENSG00000231053	ENST00000412817	ENSG00000090889	ENST00000374403	KIF4A	Protein coding	-	-	0.283787	1.29e-16
retro_hsap_3232	ENSG00000239528	ENST00000478778	ENSG00000092421	ENST00000514316	SEMA6A	Protein coding	-	-	0.275459	1.04e-15
retro_hsap_3232	ENSG00000239528	ENST00000478778	ENSG00000092421	ENST00000503402	SEMA6A	Protein coding	-	-	0.326483	9.04e-22
retro_hsap_3232	ENSG00000239528	ENST00000478778	ENSG00000092421	ENST00000510024	SEMA6A	Protein coding	-	-	0.323472	2.23e-21
retro_hsap_3232	ENSG00000239528	ENST00000478778	ENSG00000092421	ENST00000513137	SEMA6A	Protein coding	-	-	0.430252	3.44e-38
retro_hsap_3232	ENSG00000239528	ENST00000478778	ENSG00000092421	ENST00000506114	SEMA6A	Protein coding	-	-	0.327177	7.34e-22
retro_hsap_3232	ENSG00000239528	ENST00000478778	ENSG00000092421	ENST00000512156	SEMA6A	Protein coding	-	-	0.420644	2.07e-36
retro_hsap_3232	ENSG00000239528	ENST00000478778	ENSG00000092421	ENST00000343348	SEMA6A	Protein coding	-	-	0.43524	3.9e-39
retro_hsap_3232	ENSG00000239528	ENST00000478778	ENSG00000092421	ENST00000257414	SEMA6A	Protein coding	-	-	0.287604	4.82e-17
retro_hsap_3232	ENSG00000239528	ENST00000478778	ENSG00000092421	ENST00000510263	SEMA6A	Protein coding	-	-	0.273854	1.54e-15
retro_hsap_1747	ENSG00000243423	ENST00000479840	ENSG00000092871	ENST00000447669	RFFL	Protein coding	-	-	0.288993	3.36e-17
retro_hsap_1747	ENSG00000243423	ENST00000479840	ENSG00000092871	ENST00000415395	RFFL	Protein coding	-	-	0.319677	6.84e-21
retro_hsap_1747	ENSG00000243423	ENST00000479840	ENSG00000092871	ENST00000414419	RFFL	Protein coding	-	-	0.27271	2.04e-15
retro_hsap_1747	ENSG00000243423	ENST00000479840	ENSG00000092871	ENST00000582308	RFFL	Protein coding	-	-	0.311244	7.83e-20
retro_hsap_2541	ENSG00000203416	ENST00000344033	ENSG00000093072	ENST00000610390	CECR1	Protein coding	-	-	0.41297	4.96e-35
retro_hsap_2541	ENSG00000203416	ENST00000344033	ENSG00000093072	ENST00000469063	CECR1	Protein coding	-	-	0.349501	6.52e-25
retro_hsap_2541	ENSG00000203416	ENST00000344033	ENSG00000093072	ENST00000480276	CECR1	Protein coding	-	-	0.479787	2.55e-48
retro_hsap_2541	ENSG00000203416	ENST00000344033	ENSG00000093072	ENST00000262607	CECR1	Protein coding	-	-	0.479412	3.09e-48
retro_hsap_2541	ENSG00000203416	ENST00000344033	ENSG00000093072	ENST00000399837	CECR1	Protein coding	-	-	0.367438	1.51e-27
retro_hsap_4295	ENSG00000228366	ENST00000443781	ENSG00000095209	ENST00000451560	TMEM38B	Protein coding	-	-	0.550839	4.32e-66
retro_hsap_4295	ENSG00000228366	ENST00000443781	ENSG00000095209	ENST00000374688	TMEM38B	Protein coding	-	-	0.715355	3.66e-129
retro_hsap_617	ENSG00000230224	ENST00000453578	ENSG00000095485	ENST00000466955	CWF19L1	Protein coding	-	-	0.271227	2.93e-15
retro_hsap_617	ENSG00000230224	ENST00000453578	ENSG00000095485	ENST00000478047	CWF19L1	Protein coding	-	-	0.522678	1.53e-58
retro_hsap_617	ENSG00000230224	ENST00000453578	ENSG00000095485	ENST00000466408	CWF19L1	Protein coding	-	-	0.289014	3.34e-17
retro_hsap_2545	ENSG00000215493	ENST00000426448	ENSG00000099910	ENST00000431430	KLHL22	Protein coding	-	-	0.25045	3.64e-13
retro_hsap_2545	ENSG00000215493	ENST00000426448	ENSG00000099910	ENST00000458248	KLHL22	Protein coding	-	-	0.295032	6.83e-18
retro_hsap_2545	ENSG00000215493	ENST00000426448	ENSG00000099910	ENST00000490556	KLHL22	Protein coding	-	-	0.410512	1.35e-34
retro_hsap_2545	ENSG00000215493	ENST00000426448	ENSG00000099910	ENST00000470335	KLHL22	Protein coding	-	-	0.395644	4.8e-32
retro_hsap_2569	ENSG00000228045	ENST00000437347	ENSG00000099954	ENST00000612582	CECR2	Protein coding	-	-	0.286426	6.54e-17
retro_hsap_2582	ENSG00000236132	ENST00000429025	ENSG00000100150	ENST00000469969	DEPDC5	Protein coding	-	-	0.283005	1.57e-16
retro_hsap_2582	ENSG00000236132	ENST00000429025	ENSG00000100150	ENST00000469974	DEPDC5	Protein coding	-	-	0.283279	1.46e-16
retro_hsap_2582	ENSG00000236132	ENST00000429025	ENSG00000100150	ENST00000400242	DEPDC5	Protein coding	-	-	0.262706	2.23e-14
retro_hsap_2587	ENSG00000229598	ENST00000418695	ENSG00000100226	ENST00000488787	GTPBP1	Protein coding	-	-	0.25205	2.55e-13
retro_hsap_2587	ENSG00000229598	ENST00000418695	ENSG00000100226	ENST00000470836	GTPBP1	Protein coding	-	-	0.303427	6.99e-19
retro_hsap_2587	ENSG00000229598	ENST00000418695	ENSG00000100226	ENST00000475959	GTPBP1	Protein coding	-	-	0.436836	1.93e-39
retro_hsap_2587	ENSG00000229598	ENST00000418695	ENSG00000100226	ENST00000462332	GTPBP1	Protein coding	-	-	0.767091	1.8e-159
retro_hsap_2588	ENSG00000228599	ENST00000449200	ENSG00000100354	ENST00000441751	TNRC6B	Protein coding	-	-	0.461744	1.95e-44
retro_hsap_2588	ENSG00000228599	ENST00000449200	ENSG00000100354	ENST00000497559	TNRC6B	Protein coding	-	-	0.354407	1.29e-25
retro_hsap_2588	ENSG00000228599	ENST00000449200	ENSG00000100354	ENST00000467658	TNRC6B	Protein coding	-	-	0.590174	6.37e-78
retro_hsap_2588	ENSG00000228599	ENST00000449200	ENSG00000100354	ENST00000489500	TNRC6B	Protein coding	-	-	0.451725	2.24e-42
retro_hsap_2588	ENSG00000228599	ENST00000449200	ENSG00000100354	ENST00000454349	TNRC6B	Protein coding	-	-	0.350608	4.53e-25
retro_hsap_2588	ENSG00000228599	ENST00000449200	ENSG00000100354	ENST00000446273	TNRC6B	Protein coding	-	-	0.474689	3.37e-47
retro_hsap_1334	ENSG00000259155	ENST00000554632	ENSG00000100479	ENST00000556937	POLE2	Protein coding	-	-	0.575958	1.84e-73
retro_hsap_1334	ENSG00000259155	ENST00000554632	ENSG00000100479	ENST00000556584	POLE2	Protein coding	-	-	0.62044	3.38e-88
retro_hsap_1334	ENSG00000259155	ENST00000554632	ENSG00000100479	ENST00000554851	POLE2	Protein coding	-	-	0.651746	4.42e-100
retro_hsap_1334	ENSG00000259155	ENST00000554632	ENSG00000100479	ENST00000554671	POLE2	Protein coding	-	-	0.560879	5.82e-69
retro_hsap_1334	ENSG00000259155	ENST00000554632	ENSG00000100479	ENST00000555724	POLE2	Protein coding	-	-	0.531401	8.37e-61
retro_hsap_1334	ENSG00000259155	ENST00000554632	ENSG00000100479	ENST00000553850	POLE2	Protein coding	-	-	0.631741	2.49e-92
retro_hsap_1334	ENSG00000259155	ENST00000554632	ENSG00000100479	ENST00000554377	POLE2	Protein coding	-	-	0.588732	1.85e-77
retro_hsap_1334	ENSG00000259155	ENST00000554632	ENSG00000100479	ENST00000553805	POLE2	Protein coding	-	-	0.755276	6.93e-152
retro_hsap_1334	ENSG00000259155	ENST00000554632	ENSG00000100479	ENST00000216367	POLE2	Protein coding	-	-	0.374124	1.42e-28
retro_hsap_1334	ENSG00000259155	ENST00000554632	ENSG00000100479	ENST00000539565	POLE2	Protein coding	-	-	0.537343	2.2e-62
retro_hsap_1334	ENSG00000259155	ENST00000554632	ENSG00000100479	ENST00000554396	POLE2	Protein coding	-	-	0.305452	3.99e-19
retro_hsap_1347	ENSG00000258896	ENST00000554676	ENSG00000100612	ENST00000216500	DHRS7	Protein coding	-	-	0.293134	1.13e-17
retro_hsap_1347	ENSG00000258896	ENST00000554676	ENSG00000100612	ENST00000554101	DHRS7	Protein coding	-	-	0.339338	1.71e-23
retro_hsap_1347	ENSG00000258896	ENST00000554676	ENSG00000100612	ENST00000556502	DHRS7	Protein coding	-	-	0.404569	1.46e-33
retro_hsap_1347	ENSG00000258896	ENST00000554676	ENSG00000100612	ENST00000555171	DHRS7	Protein coding	-	-	0.261072	3.26e-14
retro_hsap_1368	ENSG00000258452	ENST00000555320	ENSG00000100629	ENST00000556061	CEP128	Protein coding	-	-	0.380644	1.34e-29
retro_hsap_1368	ENSG00000258452	ENST00000555320	ENSG00000100629	ENST00000557377	CEP128	Protein coding	-	-	0.251556	2.85e-13
retro_hsap_1368	ENSG00000258452	ENST00000555320	ENSG00000100629	ENST00000553717	CEP128	Protein coding	-	-	0.273984	1.5e-15
retro_hsap_1368	ENSG00000258452	ENST00000555320	ENSG00000100629	ENST00000554728	CEP128	Protein coding	-	-	0.420437	2.25e-36
retro_hsap_1402	ENSG00000256243	ENST00000541658	ENSG00000100890	ENST00000603588	KIAA0391	Protein coding	-	-	0.321816	3.64e-21
retro_hsap_1402	ENSG00000256243	ENST00000541658	ENSG00000100890	ENST00000603611	KIAA0391	Protein coding	-	-	-0.260828	3.45e-14
retro_hsap_1326	ENSG00000258591	ENST00000556877	ENSG00000100934	ENST00000307712	SEC23A	Protein coding	-	-	0.315331	2.43e-20
retro_hsap_2435	ENSG00000228663	ENST00000436861	ENSG00000101126	ENST00000534467	ADNP	Protein coding	-	-	-0.458725	8.28e-44
retro_hsap_2435	ENSG00000228663	ENST00000436861	ENSG00000101126	ENST00000396032	ADNP	Protein coding	-	-	-0.342873	5.57e-24
retro_hsap_2435	ENSG00000228663	ENST00000436861	ENSG00000101126	ENST00000371602	ADNP	Protein coding	-	-	0.3607	1.54e-26
retro_hsap_2435	ENSG00000228663	ENST00000436861	ENSG00000101126	ENST00000396029	ADNP	Protein coding	-	-	-0.425265	2.93e-37
retro_hsap_2478	ENSG00000223864	ENST00000450070	ENSG00000101452	ENST00000252011	DHX35	Protein coding	-	-	-0.282908	1.61e-16
retro_hsap_1947	ENSG00000243256	ENST00000482744	ENSG00000101542	ENST00000587582	CDH20	Protein coding	-	-	0.471058	2.06e-46
retro_hsap_1947	ENSG00000243256	ENST00000482744	ENSG00000101542	ENST00000262717	CDH20	Protein coding	-	-	0.544428	2.61e-64
retro_hsap_1921	ENSG00000243303	ENST00000473394	ENSG00000101752	ENST00000578260	MIB1	Protein coding	-	-	0.485223	1.55e-49
retro_hsap_1921	ENSG00000243303	ENST00000473394	ENSG00000101752	ENST00000578646	MIB1	Protein coding	-	-	0.328122	5.51e-22
retro_hsap_4795	ENSG00000232472	ENST00000447718	ENSG00000101868	ENST00000493342	POLA1	Protein coding	-	-	0.425176	3.05e-37
retro_hsap_4795	ENSG00000232472	ENST00000447718	ENSG00000101868	ENST00000480125	POLA1	Protein coding	-	-	0.355631	8.55e-26
retro_hsap_4773	ENSG00000228728	ENST00000430535	ENSG00000102181	ENST00000491877	CD99L2	Protein coding	-	-	0.298157	2.95e-18
retro_hsap_4773	ENSG00000228728	ENST00000430535	ENSG00000102181	ENST00000437787	CD99L2	Protein coding	-	-	0.321452	4.06e-21
retro_hsap_1042	ENSG00000257195	ENST00000546565	ENSG00000102189	ENST00000418984	EEA1	Protein coding	-	-	0.342221	6.86e-24
retro_hsap_1042	ENSG00000257195	ENST00000546565	ENSG00000102189	ENST00000553019	EEA1	Protein coding	-	-	0.337809	2.77e-23
retro_hsap_4872	ENSG00000234702	ENST00000434069	ENSG00000102290	ENST00000361724	PCDH11X	Protein coding	-	-	0.47734	8.85e-48
retro_hsap_1230	ENSG00000271437	ENST00000604953	ENSG00000102572	ENST00000481288	STK24	Protein coding	-	-	0.291683	1.66e-17
retro_hsap_1191	ENSG00000229696	ENST00000451871	ENSG00000102763	ENST00000379310	VWA8	Protein coding	-	-	-0.461903	1.81e-44
retro_hsap_1191	ENSG00000229696	ENST00000451871	ENSG00000102763	ENST00000379302	VWA8	Protein coding	-	-	0.274925	1.19e-15
retro_hsap_1191	ENSG00000229696	ENST00000451871	ENSG00000102763	ENST00000281496	VWA8	Protein coding	-	-	0.457825	1.27e-43
retro_hsap_1184	ENSG00000215049	ENST00000450181	ENSG00000102781	ENST00000480854	KATNAL1	Protein coding	-	-	0.252564	2.27e-13
retro_hsap_1687	ENSG00000259918	ENST00000567995	ENSG00000102893	ENST00000564711	PHKB	Protein coding	-	-	0.298359	2.79e-18
retro_hsap_1686	ENSG00000261336	ENST00000567338	ENSG00000102893	ENST00000564711	PHKB	Protein coding	-	-	0.310625	9.33e-20
retro_hsap_1687	ENSG00000259918	ENST00000567995	ENSG00000102893	ENST00000565424	PHKB	Protein coding	-	-	0.30398	6e-19
retro_hsap_1686	ENSG00000261336	ENST00000567338	ENSG00000102893	ENST00000565424	PHKB	Protein coding	-	-	0.467768	1.05e-45
retro_hsap_1686	ENSG00000261336	ENST00000567338	ENSG00000102893	ENST00000568439	PHKB	Protein coding	-	-	0.272898	1.95e-15
retro_hsap_1686	ENSG00000261336	ENST00000567338	ENSG00000102893	ENST00000568171	PHKB	Protein coding	-	-	-0.397905	2e-32
retro_hsap_1686	ENSG00000261336	ENST00000567338	ENSG00000102893	ENST00000566275	PHKB	Protein coding	-	-	-0.266565	8.97e-15
retro_hsap_1686	ENSG00000261336	ENST00000567338	ENSG00000102893	ENST00000566319	PHKB	Protein coding	-	-	-0.252924	2.1e-13
retro_hsap_1687	ENSG00000259918	ENST00000567995	ENSG00000102893	ENST00000567402	PHKB	Protein coding	-	-	0.272222	2.3e-15
retro_hsap_1686	ENSG00000261336	ENST00000567338	ENSG00000102893	ENST00000567402	PHKB	Protein coding	-	-	0.356336	6.75e-26
retro_hsap_1635	ENSG00000260033	ENST00000564321	ENSG00000102921	ENST00000565423	N4BP1	Protein coding	-	-	-0.333947	9.25e-23
retro_hsap_1635	ENSG00000260033	ENST00000564321	ENSG00000102921	ENST00000262384	N4BP1	Protein coding	-	-	-0.324755	1.52e-21
retro_hsap_1667	ENSG00000263029	ENST00000573044	ENSG00000103226	ENST00000572830	NOMO3	Protein coding	-	-	0.277728	5.93e-16
retro_hsap_1667	ENSG00000263029	ENST00000573044	ENSG00000103226	ENST00000576269	NOMO3	Protein coding	-	-	0.342412	6.46e-24
retro_hsap_1666	ENSG00000270734	ENST00000603741	ENSG00000103512	ENST00000566917	NOMO1	Protein coding	-	-	0.375226	9.55e-29
retro_hsap_1511	ENSG00000242634	ENST00000497294	ENSG00000103591	ENST00000558725	AAGAB	Protein coding	-	-	0.487568	4.55e-50
retro_hsap_1511	ENSG00000242634	ENST00000497294	ENSG00000103591	ENST00000538028	AAGAB	Protein coding	-	-	0.391612	2.25e-31
retro_hsap_1511	ENSG00000242634	ENST00000497294	ENSG00000103591	ENST00000542650	AAGAB	Protein coding	-	-	0.262436	2.38e-14
retro_hsap_1510	ENSG00000270218	ENST00000604244	ENSG00000103707	ENST00000543678	MTFMT	Protein coding	-	-	0.395253	5.58e-32
retro_hsap_1583	ENSG00000259924	ENST00000567680	ENSG00000103769	ENST00000569304	RAB11A	Protein coding	-	-	0.443519	9.66e-41
retro_hsap_1471	ENSG00000234664	ENST00000436882	ENSG00000104067	ENST00000545208	TJP1	Protein coding	-	-	0.26185	2.72e-14
retro_hsap_3990	ENSG00000254112	ENST00000520175	ENSG00000104375	ENST00000521768	STK3	Protein coding	-	-	0.26847	5.7e-15
retro_hsap_3991	ENSG00000240870	ENST00000495884	ENSG00000104375	ENST00000520053	STK3	Protein coding	-	-	0.412239	6.68e-35
retro_hsap_3990	ENSG00000254112	ENST00000520175	ENSG00000104375	ENST00000520053	STK3	Protein coding	-	-	0.465984	2.5e-45
retro_hsap_3991	ENSG00000240870	ENST00000495884	ENSG00000104375	ENST00000520653	STK3	Protein coding	-	-	0.375237	9.51e-29
retro_hsap_3990	ENSG00000254112	ENST00000520175	ENSG00000104375	ENST00000520653	STK3	Protein coding	-	-	0.450323	4.28e-42
retro_hsap_3991	ENSG00000240870	ENST00000495884	ENSG00000104375	ENST00000518627	STK3	Protein coding	-	-	0.510858	1.41e-55
retro_hsap_3990	ENSG00000254112	ENST00000520175	ENSG00000104375	ENST00000518627	STK3	Protein coding	-	-	0.516956	4.31e-57
retro_hsap_3991	ENSG00000240870	ENST00000495884	ENSG00000104375	ENST00000424861	STK3	Protein coding	-	-	0.410152	1.56e-34
retro_hsap_3990	ENSG00000254112	ENST00000520175	ENSG00000104375	ENST00000424861	STK3	Protein coding	-	-	0.359571	2.26e-26
retro_hsap_3991	ENSG00000240870	ENST00000495884	ENSG00000104375	ENST00000419617	STK3	Protein coding	-	-	-0.371732	3.32e-28
retro_hsap_3990	ENSG00000254112	ENST00000520175	ENSG00000104375	ENST00000419617	STK3	Protein coding	-	-	-0.33825	2.42e-23
retro_hsap_4098	ENSG00000253299	ENST00000517879	ENSG00000104450	ENST00000520508	SPAG1	Protein coding	-	-	0.385771	2.02e-30
retro_hsap_4098	ENSG00000253299	ENST00000517879	ENSG00000104450	ENST00000520643	SPAG1	Protein coding	-	-	0.290449	2.3e-17
retro_hsap_4098	ENSG00000253299	ENST00000517879	ENSG00000104450	ENST00000519424	SPAG1	Protein coding	-	-	0.320612	5.2e-21
retro_hsap_3979	ENSG00000231942	ENST00000521313	ENSG00000104497	ENST00000519212	SNX16	Protein coding	-	-	0.433387	8.79e-39
retro_hsap_4022	ENSG00000248423	ENST00000506768	ENSG00000104723	ENST00000515859	TUSC3	Protein coding	-	-	0.410323	1.46e-34
retro_hsap_4022	ENSG00000248423	ENST00000506768	ENSG00000104723	ENST00000506802	TUSC3	Protein coding	-	-	0.404394	1.57e-33
retro_hsap_4022	ENSG00000248423	ENST00000506768	ENSG00000104723	ENST00000509380	TUSC3	Protein coding	-	-	0.616545	8.21e-87
retro_hsap_4022	ENSG00000248423	ENST00000506768	ENSG00000104723	ENST00000507316	TUSC3	Protein coding	-	-	0.364382	4.35e-27
retro_hsap_4022	ENSG00000248423	ENST00000506768	ENSG00000104723	ENST00000509177	TUSC3	Protein coding	-	-	0.500048	5.74e-53
retro_hsap_4022	ENSG00000248423	ENST00000506768	ENSG00000104723	ENST00000511342	TUSC3	Protein coding	-	-	0.572618	1.92e-72
retro_hsap_4022	ENSG00000248423	ENST00000506768	ENSG00000104723	ENST00000382020	TUSC3	Protein coding	-	-	0.505977	2.18e-54
retro_hsap_4022	ENSG00000248423	ENST00000506768	ENSG00000104723	ENST00000503731	TUSC3	Protein coding	-	-	0.307396	2.32e-19
retro_hsap_4031	ENSG00000251203	ENST00000515686	ENSG00000104765	ENST00000523949	BNIP3L	Protein coding	-	-	0.308367	1.77e-19
retro_hsap_4031	ENSG00000251203	ENST00000515686	ENSG00000104765	ENST00000523515	BNIP3L	Protein coding	-	-	0.278399	5.02e-16
retro_hsap_2048	ENSG00000242100	ENST00000464118	ENSG00000105176	ENST00000574176	URI1	Protein coding	-	-	0.597938	1.87e-80
retro_hsap_2048	ENSG00000242100	ENST00000464118	ENSG00000105176	ENST00000570564	URI1	Protein coding	-	-	0.567703	5.72e-71
retro_hsap_2048	ENSG00000242100	ENST00000464118	ENSG00000105176	ENST00000576442	URI1	Protein coding	-	-	0.565351	2.85e-70
retro_hsap_2048	ENSG00000242100	ENST00000464118	ENSG00000105176	ENST00000570704	URI1	Protein coding	-	-	0.358722	3.02e-26
retro_hsap_2048	ENSG00000242100	ENST00000464118	ENSG00000105176	ENST00000574233	URI1	Protein coding	-	-	0.256211	9.98e-14
retro_hsap_2048	ENSG00000242100	ENST00000464118	ENSG00000105176	ENST00000574110	URI1	Protein coding	-	-	-0.360926	1.43e-26
retro_hsap_1992	ENSG00000242325	ENST00000491419	ENSG00000105186	ENST00000588700	ANKRD27	Protein coding	-	-	0.284401	1.1e-16
retro_hsap_1992	ENSG00000242325	ENST00000491419	ENSG00000105186	ENST00000593232	ANKRD27	Protein coding	-	-	0.626588	2e-90
retro_hsap_1992	ENSG00000242325	ENST00000491419	ENSG00000105186	ENST00000306065	ANKRD27	Protein coding	-	-	0.438471	9.32e-40
retro_hsap_1992	ENSG00000242325	ENST00000491419	ENSG00000105186	ENST00000587352	ANKRD27	Protein coding	-	-	0.700586	1.01e-121
retro_hsap_3725	ENSG00000237972	ENST00000418303	ENSG00000106608	ENST00000467410	URGCP	Protein coding	-	-	0.268913	5.12e-15
retro_hsap_3725	ENSG00000237972	ENST00000418303	ENSG00000106608	ENST00000426198	URGCP	Protein coding	-	-	0.276945	7.2e-16
retro_hsap_3725	ENSG00000237972	ENST00000418303	ENSG00000106608	ENST00000497914	URGCP	Protein coding	-	-	0.257799	6.94e-14
retro_hsap_3725	ENSG00000237972	ENST00000418303	ENSG00000106608	ENST00000336086	URGCP	Protein coding	-	-	0.380088	1.64e-29
retro_hsap_4122	ENSG00000225893	ENST00000429407	ENSG00000106686	ENST00000485981	SPATA6L	Protein coding	-	-	0.425485	2.67e-37
retro_hsap_4122	ENSG00000225893	ENST00000429407	ENSG00000106686	ENST00000451763	SPATA6L	Protein coding	-	-	0.662439	1.8e-104
retro_hsap_4282	ENSG00000227638	ENST00000440352	ENSG00000106723	ENST00000375859	SPIN1	Protein coding	-	-	0.267492	7.2e-15
retro_hsap_706	ENSG00000225928	ENST00000438592	ENSG00000107771	ENST00000224756	CCSER2	Protein coding	-	-	-0.315724	2.17e-20
retro_hsap_706	ENSG00000225928	ENST00000438592	ENSG00000107771	ENST00000480006	CCSER2	Protein coding	-	-	0.343987	3.9e-24
retro_hsap_706	ENSG00000225928	ENST00000438592	ENSG00000107771	ENST00000543283	CCSER2	Protein coding	-	-	0.390274	3.73e-31
retro_hsap_706	ENSG00000225928	ENST00000438592	ENSG00000107771	ENST00000359979	CCSER2	Protein coding	-	-	0.304156	5.72e-19
retro_hsap_725	ENSG00000228657	ENST00000440453	ENSG00000107882	ENST00000471000	SUFU	Protein coding	-	-	0.372966	2.14e-28
retro_hsap_725	ENSG00000228657	ENST00000440453	ENSG00000107882	ENST00000369902	SUFU	Protein coding	-	-	-0.394022	8.95e-32
retro_hsap_725	ENSG00000228657	ENST00000440453	ENSG00000107882	ENST00000369899	SUFU	Protein coding	-	-	-0.343117	5.15e-24
retro_hsap_730	ENSG00000234118	ENST00000430133	ENSG00000108061	ENST00000489390	SHOC2	Protein coding	-	-	-0.359558	2.27e-26
retro_hsap_730	ENSG00000234118	ENST00000430133	ENSG00000108061	ENST00000451838	SHOC2	Protein coding	-	-	-0.263485	1.86e-14
retro_hsap_730	ENSG00000234118	ENST00000430133	ENSG00000108061	ENST00000497305	SHOC2	Protein coding	-	-	0.583514	8.35e-76
retro_hsap_583	ENSG00000237141	ENST00000455312	ENSG00000108176	ENST00000480180	DNAJC12	Protein coding	-	-	0.25346	1.86e-13
retro_hsap_583	ENSG00000237141	ENST00000455312	ENSG00000108176	ENST00000480963	DNAJC12	Protein coding	-	-	0.29676	4.3e-18
retro_hsap_583	ENSG00000237141	ENST00000455312	ENSG00000108176	ENST00000225171	DNAJC12	Protein coding	-	-	0.28926	3.13e-17
retro_hsap_583	ENSG00000237141	ENST00000455312	ENSG00000108176	ENST00000339758	DNAJC12	Protein coding	-	-	0.269312	4.65e-15
retro_hsap_1772	ENSG00000270264	ENST00000605113	ENSG00000108423	ENST00000588009	TUBD1	Protein coding	-	-	0.25125	3.05e-13
retro_hsap_1772	ENSG00000270264	ENST00000605113	ENSG00000108423	ENST00000587476	TUBD1	Protein coding	-	-	0.461453	2.25e-44
retro_hsap_1772	ENSG00000270264	ENST00000605113	ENSG00000108423	ENST00000394239	TUBD1	Protein coding	-	-	0.280973	2.63e-16
retro_hsap_1756	ENSG00000239671	ENST00000479088	ENSG00000108799	ENST00000585455	EZH1	Protein coding	-	-	0.50417	5.95e-54
retro_hsap_1756	ENSG00000239671	ENST00000479088	ENSG00000108799	ENST00000587179	EZH1	Protein coding	-	-	0.290777	2.11e-17
retro_hsap_1756	ENSG00000239671	ENST00000479088	ENSG00000108799	ENST00000593214	EZH1	Protein coding	-	-	0.474688	3.37e-47
retro_hsap_1756	ENSG00000239671	ENST00000479088	ENSG00000108799	ENST00000590783	EZH1	Protein coding	-	-	0.416489	1.17e-35
retro_hsap_3041	ENSG00000250324	ENST00000505398	ENSG00000109265	ENST00000629263	KIAA1211	Protein coding	-	-	0.379359	2.14e-29
retro_hsap_3041	ENSG00000250324	ENST00000505398	ENSG00000109265	ENST00000505410	KIAA1211	Protein coding	-	-	0.416938	9.69e-36
retro_hsap_3120	ENSG00000229894	ENST00000505354	ENSG00000109466	ENST00000509028	KLHL2	Protein coding	-	-	-0.291141	1.91e-17
retro_hsap_3120	ENSG00000229894	ENST00000505354	ENSG00000109466	ENST00000538127	KLHL2	Protein coding	-	-	0.324656	1.56e-21
retro_hsap_3114	ENSG00000213406	ENST00000505539	ENSG00000109654	ENST00000632856	TRIM2	Protein coding	-	-	0.269111	4.88e-15
retro_hsap_3114	ENSG00000213406	ENST00000505539	ENSG00000109654	ENST00000502281	TRIM2	Protein coding	-	-	0.524467	5.33e-59
retro_hsap_3114	ENSG00000213406	ENST00000505539	ENSG00000109654	ENST00000460908	TRIM2	Protein coding	-	-	0.361711	1.09e-26
retro_hsap_3114	ENSG00000213406	ENST00000505539	ENSG00000109654	ENST00000491446	TRIM2	Protein coding	-	-	0.407016	5.51e-34
retro_hsap_3114	ENSG00000213406	ENST00000505539	ENSG00000109654	ENST00000479711	TRIM2	Protein coding	-	-	0.299447	2.08e-18
retro_hsap_3114	ENSG00000213406	ENST00000505539	ENSG00000109654	ENST00000437508	TRIM2	Protein coding	-	-	0.441252	2.69e-40
retro_hsap_3114	ENSG00000213406	ENST00000505539	ENSG00000109654	ENST00000494872	TRIM2	Protein coding	-	-	0.412216	6.74e-35
retro_hsap_3114	ENSG00000213406	ENST00000505539	ENSG00000109654	ENST00000338700	TRIM2	Protein coding	-	-	0.34265	5.99e-24
retro_hsap_3114	ENSG00000213406	ENST00000505539	ENSG00000109654	ENST00000482578	TRIM2	Protein coding	-	-	0.579064	2.04e-74
retro_hsap_3030	ENSG00000248340	ENST00000511723	ENSG00000109689	ENST00000494628	STIM2	Protein coding	-	-	0.514773	1.51e-56
retro_hsap_3030	ENSG00000248340	ENST00000511723	ENSG00000109689	ENST00000504511	STIM2	Protein coding	-	-	0.267066	7.97e-15
retro_hsap_3030	ENSG00000248340	ENST00000511723	ENSG00000109689	ENST00000478049	STIM2	Protein coding	-	-	0.584812	3.26e-76
retro_hsap_3030	ENSG00000248340	ENST00000511723	ENSG00000109689	ENST00000478425	STIM2	Protein coding	-	-	-0.398215	1.78e-32
retro_hsap_3030	ENSG00000248340	ENST00000511723	ENSG00000109689	ENST00000467087	STIM2	Protein coding	-	-	0.46392	6.83e-45
retro_hsap_3030	ENSG00000248340	ENST00000511723	ENSG00000109689	ENST00000467011	STIM2	Protein coding	-	-	-0.266672	8.75e-15
retro_hsap_3025	ENSG00000214846	ENST00000498116	ENSG00000109743	ENST00000382346	BST1	Protein coding	-	-	0.398385	1.66e-32
retro_hsap_3025	ENSG00000214846	ENST00000498116	ENSG00000109743	ENST00000514989	BST1	Protein coding	-	-	0.266614	8.87e-15
retro_hsap_3025	ENSG00000214846	ENST00000498116	ENSG00000109743	ENST00000505785	BST1	Protein coding	-	-	0.392403	1.66e-31
retro_hsap_3025	ENSG00000214846	ENST00000498116	ENSG00000109743	ENST00000265016	BST1	Protein coding	-	-	0.396855	3.01e-32
retro_hsap_3131	ENSG00000251008	ENST00000503108	ENSG00000109794	ENST00000514153	FAM149A	Protein coding	-	-	0.457648	1.38e-43
retro_hsap_3131	ENSG00000251008	ENST00000503108	ENSG00000109794	ENST00000389354	FAM149A	Protein coding	-	-	0.25976	4.42e-14
retro_hsap_3131	ENSG00000251008	ENST00000503108	ENSG00000109794	ENST00000508379	FAM149A	Protein coding	-	-	0.441391	2.52e-40
retro_hsap_3131	ENSG00000251008	ENST00000503108	ENSG00000109794	ENST00000512271	FAM149A	Protein coding	-	-	0.45623	2.7e-43
retro_hsap_3131	ENSG00000251008	ENST00000503108	ENSG00000109794	ENST00000514956	FAM149A	Protein coding	-	-	0.566375	1.42e-70
retro_hsap_931	ENSG00000271412	ENST00000603578	ENSG00000110274	ENST00000533223	CEP164	Protein coding	-	-	0.335351	5.98e-23
retro_hsap_1014	ENSG00000213352	ENST00000513513	ENSG00000111110	ENST00000551519	PPM1H	Protein coding	-	-	0.269434	4.52e-15
retro_hsap_1014	ENSG00000213352	ENST00000513513	ENSG00000111110	ENST00000551214	PPM1H	Protein coding	-	-	0.425481	2.67e-37
retro_hsap_1013	ENSG00000241941	ENST00000480482	ENSG00000111110	ENST00000551214	PPM1H	Protein coding	-	-	0.35177	3.09e-25
retro_hsap_1128	ENSG00000243020	ENST00000481157	ENSG00000111490	ENST00000539120	TBC1D30	Protein coding	-	-	0.475945	1.79e-47
retro_hsap_1128	ENSG00000243020	ENST00000481157	ENSG00000111490	ENST00000542120	TBC1D30	Protein coding	-	-	0.337485	3.07e-23
retro_hsap_1128	ENSG00000243020	ENST00000481157	ENSG00000111490	ENST00000539867	TBC1D30	Protein coding	-	-	0.346774	1.59e-24
retro_hsap_1122	ENSG00000237493	ENST00000552016	ENSG00000111540	ENST00000550283	RAB5B	Protein coding	-	-	0.356735	5.9e-26
retro_hsap_1122	ENSG00000237493	ENST00000552016	ENSG00000111540	ENST00000553116	RAB5B	Protein coding	-	-	0.280389	3.04e-16
retro_hsap_951	ENSG00000240370	ENST00000412023	ENSG00000111671	ENST00000437851	SPSB2	Protein coding	-	-	0.322755	2.76e-21
retro_hsap_952	ENSG00000248593	ENST00000602547	ENSG00000111671	ENST00000437851	SPSB2	Protein coding	-	-	0.402901	2.83e-33
retro_hsap_952	ENSG00000248593	ENST00000504533	ENSG00000111671	ENST00000437851	SPSB2	Protein coding	-	-	0.39665	3.26e-32
retro_hsap_951	ENSG00000240370	ENST00000412023	ENSG00000111671	ENST00000524270	SPSB2	Protein coding	-	-	0.467269	1.34e-45
retro_hsap_951	ENSG00000240370	ENST00000451612	ENSG00000111671	ENST00000524270	SPSB2	Protein coding	-	-	0.314576	3.02e-20
retro_hsap_3558	ENSG00000217181	ENST00000407436	ENSG00000111846	ENST00000485764	GCNT2	Protein coding	-	-	0.342593	6.09e-24
retro_hsap_3558	ENSG00000217181	ENST00000407436	ENSG00000111846	ENST00000461400	GCNT2	Protein coding	-	-	0.359754	2.13e-26
retro_hsap_3558	ENSG00000217181	ENST00000407436	ENSG00000111846	ENST00000474983	GCNT2	Protein coding	-	-	0.314331	3.24e-20
retro_hsap_3558	ENSG00000217181	ENST00000407436	ENSG00000111846	ENST00000316170	GCNT2	Protein coding	-	-	0.273429	1.71e-15
retro_hsap_3580	ENSG00000237719	ENST00000453556	ENSG00000112062	ENST00000474429	MAPK14	Protein coding	-	-	0.270481	3.51e-15
retro_hsap_3497	ENSG00000220871	ENST00000401853	ENSG00000112159	ENST00000439638	MDN1	Protein coding	-	-	0.337193	3.37e-23
retro_hsap_3497	ENSG00000220871	ENST00000401853	ENSG00000112159	ENST00000468568	MDN1	Protein coding	-	-	0.378761	2.66e-29
retro_hsap_3497	ENSG00000220871	ENST00000401853	ENSG00000112159	ENST00000629399	MDN1	Protein coding	-	-	0.272131	2.35e-15
retro_hsap_3560	ENSG00000184612	ENST00000333817	ENSG00000112186	ENST00000489374	CAP2	Protein coding	-	-	0.72454	4.92e-134
retro_hsap_3560	ENSG00000184612	ENST00000333817	ENSG00000112186	ENST00000378990	CAP2	Protein coding	-	-	0.632061	1.89e-92
retro_hsap_3560	ENSG00000184612	ENST00000333817	ENSG00000112186	ENST00000465994	CAP2	Protein coding	-	-	0.639704	2.4e-95
retro_hsap_3560	ENSG00000184612	ENST00000333817	ENSG00000112186	ENST00000229922	CAP2	Protein coding	-	-	0.624468	1.19e-89
retro_hsap_3502	ENSG00000220695	ENST00000406773	ENSG00000112249	ENST00000324696	ASCC3	Protein coding	-	-	0.349533	6.45e-25
retro_hsap_3502	ENSG00000220695	ENST00000406773	ENSG00000112249	ENST00000468245	ASCC3	Protein coding	-	-	0.285557	8.18e-17
retro_hsap_3502	ENSG00000220695	ENST00000406773	ENSG00000112249	ENST00000522650	ASCC3	Protein coding	-	-	0.499968	6e-53
retro_hsap_3664	ENSG00000238059	ENST00000438283	ENSG00000112319	ENST00000421413	EYA4	Protein coding	-	-	0.558024	3.9e-68
retro_hsap_3664	ENSG00000238059	ENST00000438283	ENSG00000112319	ENST00000532518	EYA4	Protein coding	-	-	0.517589	2.99e-57
retro_hsap_3664	ENSG00000238059	ENST00000438283	ENSG00000112319	ENST00000355167	EYA4	Protein coding	-	-	0.499961	6.02e-53
retro_hsap_3664	ENSG00000238059	ENST00000438283	ENSG00000112319	ENST00000497350	EYA4	Protein coding	-	-	0.715748	2.28e-129
retro_hsap_3664	ENSG00000238059	ENST00000438283	ENSG00000112319	ENST00000452339	EYA4	Protein coding	-	-	0.514475	1.8e-56
retro_hsap_3664	ENSG00000238059	ENST00000438283	ENSG00000112319	ENST00000367895	EYA4	Protein coding	-	-	0.41715	8.87e-36
retro_hsap_3664	ENSG00000238059	ENST00000438283	ENSG00000112319	ENST00000441015	EYA4	Protein coding	-	-	0.605674	4.79e-83
retro_hsap_3668	ENSG00000213109	ENST00000574864	ENSG00000112357	ENST00000541292	PEX7	Protein coding	-	-	0.423746	5.59e-37
retro_hsap_3689	ENSG00000217557	ENST00000404178	ENSG00000112530	ENST00000544266	PACRG	Protein coding	-	-	0.515899	7.93e-57
retro_hsap_3689	ENSG00000217557	ENST00000404178	ENSG00000112530	ENST00000366889	PACRG	Protein coding	-	-	0.337654	2.91e-23
retro_hsap_3316	ENSG00000224993	ENST00000481681	ENSG00000112992	ENST00000506893	NNT	Protein coding	-	-	0.312322	5.76e-20
retro_hsap_3250	ENSG00000231579	ENST00000478287	ENSG00000113580	ENST00000503201	NR3C1	Protein coding	-	-	0.257401	7.61e-14
retro_hsap_3250	ENSG00000231579	ENST00000478287	ENSG00000113580	ENST00000514699	NR3C1	Protein coding	-	-	0.257298	7.79e-14
retro_hsap_2204	ENSG00000237041	ENST00000434035	ENSG00000114933	ENST00000414320	INO80D	Protein coding	-	-	0.367387	1.53e-27
retro_hsap_2383	ENSG00000228380	ENST00000429485	ENSG00000115020	ENST00000474721	PIKFYVE	Protein coding	-	-	0.458908	7.59e-44
retro_hsap_2383	ENSG00000228380	ENST00000429485	ENSG00000115020	ENST00000477200	PIKFYVE	Protein coding	-	-	0.444643	5.8e-41
retro_hsap_2383	ENSG00000228380	ENST00000429485	ENSG00000115020	ENST00000452564	PIKFYVE	Protein coding	-	-	0.292093	1.49e-17
retro_hsap_2383	ENSG00000228380	ENST00000429485	ENSG00000115020	ENST00000392202	PIKFYVE	Protein coding	-	-	0.462204	1.56e-44
retro_hsap_2383	ENSG00000228380	ENST00000429485	ENSG00000115020	ENST00000264380	PIKFYVE	Protein coding	-	-	-0.268399	5.79e-15
retro_hsap_2280	ENSG00000226247	ENST00000423067	ENSG00000115364	ENST00000493686	MRPL19	Protein coding	-	-	0.43004	3.77e-38
retro_hsap_2317	ENSG00000230450	ENST00000425793	ENSG00000115762	ENST00000409158	PLEKHB2	Protein coding	-	-	-0.472722	9.01e-47
retro_hsap_2317	ENSG00000230450	ENST00000425793	ENSG00000115762	ENST00000438882	PLEKHB2	Protein coding	-	-	0.471157	1.96e-46
retro_hsap_2317	ENSG00000230450	ENST00000425793	ENSG00000115762	ENST00000409279	PLEKHB2	Protein coding	-	-	0.566611	1.21e-70
retro_hsap_2317	ENSG00000230450	ENST00000425793	ENSG00000115762	ENST00000234115	PLEKHB2	Protein coding	-	-	-0.407709	4.17e-34
retro_hsap_2212	ENSG00000226726	ENST00000440241	ENSG00000116106	ENST00000472696	EPHA4	Protein coding	-	-	0.585652	1.77e-76
retro_hsap_2212	ENSG00000226726	ENST00000440241	ENSG00000116106	ENST00000415749	EPHA4	Protein coding	-	-	0.59839	1.33e-80
retro_hsap_2212	ENSG00000226726	ENST00000440241	ENSG00000116106	ENST00000495693	EPHA4	Protein coding	-	-	0.709042	6.32e-126
retro_hsap_2212	ENSG00000226726	ENST00000440241	ENSG00000116106	ENST00000469354	EPHA4	Protein coding	-	-	0.312232	5.91e-20
retro_hsap_2212	ENSG00000226726	ENST00000440241	ENSG00000116106	ENST00000463446	EPHA4	Protein coding	-	-	0.744557	2.28e-145
retro_hsap_2212	ENSG00000226726	ENST00000440241	ENSG00000116106	ENST00000541600	EPHA4	Protein coding	-	-	0.674891	8.14e-110
retro_hsap_2212	ENSG00000226726	ENST00000440241	ENSG00000116106	ENST00000409854	EPHA4	Protein coding	-	-	0.593328	6.08e-79
retro_hsap_2212	ENSG00000226726	ENST00000440241	ENSG00000116106	ENST00000281821	EPHA4	Protein coding	-	-	0.676706	1.29e-110
retro_hsap_390	ENSG00000236360	ENST00000414168	ENSG00000116171	ENST00000478631	SCP2	Protein coding	-	-	0.349766	5.97e-25
retro_hsap_389	ENSG00000237279	ENST00000427081	ENSG00000116171	ENST00000408941	SCP2	Protein coding	-	-	-0.269073	4.93e-15
retro_hsap_480	ENSG00000228196	ENST00000423212	ENSG00000116191	ENST00000495034	RALGPS2	Protein coding	-	-	0.266787	8.51e-15
retro_hsap_480	ENSG00000228196	ENST00000423212	ENSG00000116191	ENST00000478871	RALGPS2	Protein coding	-	-	0.292629	1.29e-17
retro_hsap_234	ENSG00000234937	ENST00000413921	ENSG00000116580	ENST00000496021	GON4L	Protein coding	-	-	0.37087	4.51e-28
retro_hsap_234	ENSG00000234937	ENST00000413921	ENSG00000116580	ENST00000483032	GON4L	Protein coding	-	-	0.339007	1.9e-23
retro_hsap_234	ENSG00000234937	ENST00000413921	ENSG00000116580	ENST00000471341	GON4L	Protein coding	-	-	0.519415	1.04e-57
retro_hsap_234	ENSG00000234937	ENST00000413921	ENSG00000116580	ENST00000466224	GON4L	Protein coding	-	-	0.413612	3.81e-35
retro_hsap_234	ENSG00000234937	ENST00000413921	ENSG00000116580	ENST00000467009	GON4L	Protein coding	-	-	0.563713	8.65e-70
retro_hsap_234	ENSG00000234937	ENST00000413921	ENSG00000116580	ENST00000482386	GON4L	Protein coding	-	-	0.342533	6.21e-24
retro_hsap_402	ENSG00000224570	ENST00000426714	ENSG00000116678	ENST00000371058	LEPR	Protein coding	-	-	0.453514	9.69e-43
retro_hsap_402	ENSG00000224570	ENST00000426714	ENSG00000116678	ENST00000471762	LEPR	Protein coding	-	-	0.657835	1.47e-102
retro_hsap_402	ENSG00000224570	ENST00000426714	ENSG00000116678	ENST00000371059	LEPR	Protein coding	-	-	0.365227	3.25e-27
retro_hsap_402	ENSG00000224570	ENST00000426714	ENSG00000116678	ENST00000371060	LEPR	Protein coding	-	-	0.321151	4.43e-21
retro_hsap_402	ENSG00000224570	ENST00000426714	ENSG00000116678	ENST00000349533	LEPR	Protein coding	-	-	0.253217	1.96e-13
retro_hsap_402	ENSG00000224570	ENST00000426714	ENSG00000116678	ENST00000616738	LEPR	Protein coding	-	-	0.431606	1.91e-38
retro_hsap_407	ENSG00000181227	ENST00000444241	ENSG00000117054	ENST00000530953	ACADM	Protein coding	-	-	0.291202	1.88e-17
retro_hsap_407	ENSG00000181227	ENST00000444241	ENSG00000117054	ENST00000526930	ACADM	Protein coding	-	-	0.427228	1.27e-37
retro_hsap_407	ENSG00000181227	ENST00000444241	ENSG00000117054	ENST00000525881	ACADM	Protein coding	-	-	0.5958	9.47e-80
retro_hsap_407	ENSG00000181227	ENST00000444241	ENSG00000117054	ENST00000473018	ACADM	Protein coding	-	-	0.310651	9.26e-20
retro_hsap_407	ENSG00000181227	ENST00000444241	ENSG00000117054	ENST00000529059	ACADM	Protein coding	-	-	0.402511	3.3e-33
retro_hsap_407	ENSG00000181227	ENST00000444241	ENSG00000117054	ENST00000532207	ACADM	Protein coding	-	-	0.736123	1.82e-140
retro_hsap_416	ENSG00000234683	ENST00000438968	ENSG00000117114	ENST00000370730	ADGRL2	Protein coding	-	-	0.26389	1.69e-14
retro_hsap_416	ENSG00000234683	ENST00000438968	ENSG00000117114	ENST00000498776	ADGRL2	Protein coding	-	-	0.328021	5.68e-22
retro_hsap_416	ENSG00000234683	ENST00000438968	ENSG00000117114	ENST00000464551	ADGRL2	Protein coding	-	-	0.288379	3.94e-17
retro_hsap_416	ENSG00000234683	ENST00000438968	ENSG00000117114	ENST00000492666	ADGRL2	Protein coding	-	-	0.550824	4.36e-66
retro_hsap_416	ENSG00000234683	ENST00000438968	ENSG00000117114	ENST00000469377	ADGRL2	Protein coding	-	-	0.459596	5.47e-44
retro_hsap_416	ENSG00000234683	ENST00000438968	ENSG00000117114	ENST00000473719	ADGRL2	Protein coding	-	-	0.304374	5.38e-19
retro_hsap_290	ENSG00000226148	ENST00000444461	ENSG00000117139	ENST00000235790	KDM5B	Protein coding	-	-	0.270441	3.54e-15
retro_hsap_291	ENSG00000230280	ENST00000430583	ENSG00000117153	ENST00000367261	KLHL12	Protein coding	-	-	0.357194	5.06e-26
retro_hsap_125	ENSG00000229786	ENST00000440710	ENSG00000117632	ENST00000426559	STMN1	Protein coding	-	-	0.43033	3.33e-38
retro_hsap_125	ENSG00000229786	ENST00000440710	ENSG00000117632	ENST00000485226	STMN1	Protein coding	-	-	0.519515	9.77e-58
retro_hsap_125	ENSG00000229786	ENST00000440710	ENSG00000117632	ENST00000399728	STMN1	Protein coding	-	-	0.2558	1.1e-13
retro_hsap_125	ENSG00000229786	ENST00000440710	ENSG00000117632	ENST00000455785	STMN1	Protein coding	-	-	0.493554	1.92e-51
retro_hsap_125	ENSG00000229786	ENST00000440710	ENSG00000117632	ENST00000465604	STMN1	Protein coding	-	-	0.613087	1.34e-85
retro_hsap_356	ENSG00000223583	ENST00000446498	ENSG00000117682	ENST00000527611	DHDDS	Protein coding	-	-	0.404928	1.27e-33
retro_hsap_356	ENSG00000223583	ENST00000446498	ENSG00000117682	ENST00000374186	DHDDS	Protein coding	-	-	0.427806	9.89e-38
retro_hsap_356	ENSG00000223583	ENST00000446498	ENSG00000117682	ENST00000416052	DHDDS	Protein coding	-	-	0.44286	1.3e-40
retro_hsap_356	ENSG00000223583	ENST00000446498	ENSG00000117682	ENST00000374185	DHDDS	Protein coding	-	-	0.285067	9.27e-17
retro_hsap_356	ENSG00000223583	ENST00000446498	ENSG00000117682	ENST00000487944	DHDDS	Protein coding	-	-	0.500506	4.47e-53
retro_hsap_827	ENSG00000243431	ENST00000465511	ENSG00000118096	ENST00000525060	IFT46	Protein coding	-	-	0.254864	1.35e-13
retro_hsap_827	ENSG00000243431	ENST00000465511	ENSG00000118096	ENST00000530185	IFT46	Protein coding	-	-	0.284455	1.08e-16
retro_hsap_827	ENSG00000243431	ENST00000465511	ENSG00000118096	ENST00000531201	IFT46	Protein coding	-	-	0.583192	1.05e-75
retro_hsap_827	ENSG00000243431	ENST00000465511	ENSG00000118096	ENST00000531939	IFT46	Protein coding	-	-	0.469531	4.39e-46
retro_hsap_1096	ENSG00000258546	ENST00000555897	ENSG00000118308	ENST00000556887	LRMP	Protein coding	-	-	0.433309	9.1e-39
retro_hsap_1096	ENSG00000258546	ENST00000555897	ENSG00000118308	ENST00000554942	LRMP	Protein coding	-	-	0.486257	9.04e-50
retro_hsap_1096	ENSG00000258546	ENST00000555897	ENSG00000118308	ENST00000555885	LRMP	Protein coding	-	-	0.639003	4.46e-95
retro_hsap_1096	ENSG00000258546	ENST00000555897	ENSG00000118308	ENST00000553398	LRMP	Protein coding	-	-	0.600379	2.9e-81
retro_hsap_1096	ENSG00000258546	ENST00000555897	ENSG00000118308	ENST00000536173	LRMP	Protein coding	-	-	0.545805	1.09e-64
retro_hsap_1096	ENSG00000258546	ENST00000555897	ENSG00000118308	ENST00000548766	LRMP	Protein coding	-	-	0.451049	3.06e-42
retro_hsap_1096	ENSG00000258546	ENST00000555897	ENSG00000118308	ENST00000549437	LRMP	Protein coding	-	-	0.538242	1.26e-62
retro_hsap_1096	ENSG00000258546	ENST00000555897	ENSG00000118308	ENST00000555194	LRMP	Protein coding	-	-	0.451487	2.5e-42
retro_hsap_1096	ENSG00000258546	ENST00000555897	ENSG00000118308	ENST00000361433	LRMP	Protein coding	-	-	0.537769	1.69e-62
retro_hsap_1096	ENSG00000258546	ENST00000555897	ENSG00000118308	ENST00000557489	LRMP	Protein coding	-	-	0.385468	2.26e-30
retro_hsap_1096	ENSG00000258546	ENST00000555897	ENSG00000118308	ENST00000354454	LRMP	Protein coding	-	-	0.499268	8.79e-53
retro_hsap_1096	ENSG00000258546	ENST00000555897	ENSG00000118308	ENST00000547044	LRMP	Protein coding	-	-	0.53998	4.28e-63
retro_hsap_3640	ENSG00000218872	ENST00000405722	ENSG00000118690	ENST00000392644	ARMC2	Protein coding	-	-	0.321433	4.08e-21
retro_hsap_309	ENSG00000218283	ENST00000404582	ENSG00000118873	ENST00000484658	RAB3GAP2	Protein coding	-	-	0.306472	3e-19
retro_hsap_309	ENSG00000218283	ENST00000404582	ENSG00000118873	ENST00000237724	RAB3GAP2	Protein coding	-	-	0.307659	2.15e-19
retro_hsap_309	ENSG00000218283	ENST00000404582	ENSG00000118873	ENST00000475769	RAB3GAP2	Protein coding	-	-	0.342185	6.94e-24
retro_hsap_4218	ENSG00000214761	ENST00000444886	ENSG00000119487	ENST00000373498	MAPKAP1	Protein coding	-	-	-0.278241	5.22e-16
retro_hsap_4218	ENSG00000214761	ENST00000444886	ENSG00000119487	ENST00000427078	MAPKAP1	Protein coding	-	-	0.289464	2.97e-17
retro_hsap_4218	ENSG00000214761	ENST00000444886	ENSG00000119487	ENST00000448439	MAPKAP1	Protein coding	-	-	0.328896	4.36e-22
retro_hsap_4218	ENSG00000214761	ENST00000444886	ENSG00000119487	ENST00000433483	MAPKAP1	Protein coding	-	-	0.374769	1.13e-28
retro_hsap_4218	ENSG00000214761	ENST00000444886	ENSG00000119487	ENST00000394063	MAPKAP1	Protein coding	-	-	0.280691	2.82e-16
retro_hsap_4218	ENSG00000214761	ENST00000444886	ENSG00000119487	ENST00000437973	MAPKAP1	Protein coding	-	-	0.569234	2e-71
retro_hsap_4218	ENSG00000214761	ENST00000444886	ENSG00000119487	ENST00000350766	MAPKAP1	Protein coding	-	-	-0.334202	8.55e-23
retro_hsap_4218	ENSG00000214761	ENST00000444886	ENSG00000119487	ENST00000473837	MAPKAP1	Protein coding	-	-	0.455574	3.68e-43
retro_hsap_4218	ENSG00000214761	ENST00000444886	ENSG00000119487	ENST00000468896	MAPKAP1	Protein coding	-	-	0.310289	1.03e-19
retro_hsap_4216	ENSG00000229115	ENST00000411924	ENSG00000119522	ENST00000373624	DENND1A	Protein coding	-	-	-0.261987	2.64e-14
retro_hsap_4217	ENSG00000234881	ENST00000421400	ENSG00000119522	ENST00000373624	DENND1A	Protein coding	-	-	-0.446379	2.63e-41
retro_hsap_4216	ENSG00000229115	ENST00000411924	ENSG00000119522	ENST00000475615	DENND1A	Protein coding	-	-	0.352101	2.77e-25
retro_hsap_4217	ENSG00000234881	ENST00000421400	ENSG00000119522	ENST00000475615	DENND1A	Protein coding	-	-	0.478942	3.92e-48
retro_hsap_4217	ENSG00000234881	ENST00000421400	ENSG00000119522	ENST00000479305	DENND1A	Protein coding	-	-	0.350233	5.13e-25
retro_hsap_4217	ENSG00000234881	ENST00000421400	ENSG00000119522	ENST00000462245	DENND1A	Protein coding	-	-	0.283321	1.45e-16
retro_hsap_1440	ENSG00000176043	ENST00000488095	ENSG00000119599	ENST00000509153	DCAF4	Protein coding	-	-	0.281534	2.28e-16
retro_hsap_1364	ENSG00000258769	ENST00000554629	ENSG00000119655	ENST00000557510	NPC2	Protein coding	-	-	0.282185	1.93e-16
retro_hsap_1442	ENSG00000258524	ENST00000554092	ENSG00000119673	ENST00000557857	ACOT2	Protein coding	-	-	0.265593	1.13e-14
retro_hsap_1442	ENSG00000258524	ENST00000554092	ENSG00000119673	ENST00000538782	ACOT2	Protein coding	-	-	0.323166	2.44e-21
retro_hsap_1442	ENSG00000258524	ENST00000554092	ENSG00000119673	ENST00000238651	ACOT2	Protein coding	-	-	0.708737	9.02e-126
retro_hsap_1442	ENSG00000258524	ENST00000554092	ENSG00000119673	ENST00000613168	ACOT2	Protein coding	-	-	0.649536	3.39e-99
retro_hsap_1444	ENSG00000242488	ENST00000498401	ENSG00000119685	ENST00000554148	TTLL5	Protein coding	-	-	0.46069	3.24e-44
retro_hsap_1444	ENSG00000242488	ENST00000498401	ENSG00000119685	ENST00000557219	TTLL5	Protein coding	-	-	0.508171	6.4e-55
retro_hsap_1444	ENSG00000242488	ENST00000498401	ENSG00000119685	ENST00000554935	TTLL5	Protein coding	-	-	0.524896	4.13e-59
retro_hsap_1444	ENSG00000242488	ENST00000498401	ENSG00000119685	ENST00000556976	TTLL5	Protein coding	-	-	0.277434	6.38e-16
retro_hsap_1444	ENSG00000242488	ENST00000498401	ENSG00000119685	ENST00000554878	TTLL5	Protein coding	-	-	0.540566	2.97e-63
retro_hsap_1444	ENSG00000242488	ENST00000498401	ENSG00000119685	ENST00000556173	TTLL5	Protein coding	-	-	0.292272	1.42e-17
retro_hsap_1444	ENSG00000242488	ENST00000498401	ENSG00000119685	ENST00000556977	TTLL5	Protein coding	-	-	0.277174	6.8e-16
retro_hsap_1444	ENSG00000242488	ENST00000498401	ENSG00000119685	ENST00000557636	TTLL5	Protein coding	-	-	0.317941	1.14e-20
retro_hsap_1444	ENSG00000242488	ENST00000498401	ENSG00000119685	ENST00000298832	TTLL5	Protein coding	-	-	-0.266947	8.19e-15
retro_hsap_3939	ENSG00000240519	ENST00000486251	ENSG00000120907	ENST00000518621	ADRA1A	Protein coding	-	-	0.377863	3.69e-29
retro_hsap_3939	ENSG00000240519	ENST00000486251	ENSG00000120907	ENST00000518810	ADRA1A	Protein coding	-	-	0.425238	2.97e-37
retro_hsap_345	ENSG00000227875	ENST00000439324	ENSG00000120949	ENST00000263932	TNFRSF8	Protein coding	-	-	0.258869	5.43e-14
retro_hsap_345	ENSG00000227875	ENST00000439324	ENSG00000120949	ENST00000514649	TNFRSF8	Protein coding	-	-	0.340979	1.02e-23
retro_hsap_3956	ENSG00000254274	ENST00000523009	ENSG00000120992	ENST00000520896	LYPLA1	Protein coding	-	-	0.355835	7.99e-26
retro_hsap_3956	ENSG00000254274	ENST00000523009	ENSG00000120992	ENST00000519926	LYPLA1	Protein coding	-	-	0.308289	1.81e-19
retro_hsap_3956	ENSG00000254274	ENST00000523009	ENSG00000120992	ENST00000521856	LYPLA1	Protein coding	-	-	0.484157	2.69e-49
retro_hsap_3956	ENSG00000254274	ENST00000523009	ENSG00000120992	ENST00000520718	LYPLA1	Protein coding	-	-	0.274776	1.23e-15
retro_hsap_3956	ENSG00000254274	ENST00000523009	ENSG00000120992	ENST00000517297	LYPLA1	Protein coding	-	-	0.326521	8.94e-22
retro_hsap_1769	ENSG00000262623	ENST00000570407	ENSG00000121058	ENST00000573008	COIL	Protein coding	-	-	0.39532	5.44e-32
retro_hsap_1993	ENSG00000239988	ENST00000478450	ENSG00000121289	ENST00000591205	CEP89	Protein coding	-	-	0.3135	4.11e-20
retro_hsap_1993	ENSG00000239988	ENST00000478450	ENSG00000121289	ENST00000590597	CEP89	Protein coding	-	-	0.338277	2.4e-23
retro_hsap_154	ENSG00000230953	ENST00000420575	ENSG00000121310	ENST00000463923	ECHDC2	Protein coding	-	-	0.25963	4.56e-14
retro_hsap_484	ENSG00000232792	ENST00000447665	ENSG00000121481	ENST00000498201	RNF2	Protein coding	-	-	0.355741	8.24e-26
retro_hsap_537	ENSG00000232059	ENST00000595491	ENSG00000121644	ENST00000484738	DESI2	Protein coding	-	-	0.331216	2.15e-22
retro_hsap_240	ENSG00000235082	ENST00000439961	ENSG00000122218	ENST00000481040	COPA	Protein coding	-	-	0.331383	2.04e-22
retro_hsap_240	ENSG00000235082	ENST00000439961	ENSG00000122218	ENST00000541366	COPA	Protein coding	-	-	0.302036	1.03e-18
retro_hsap_240	ENSG00000235082	ENST00000439961	ENSG00000122218	ENST00000545266	COPA	Protein coding	-	-	0.371559	3.53e-28
retro_hsap_242	ENSG00000226003	ENST00000447284	ENSG00000122223	ENST00000481677	CD244	Protein coding	-	-	0.508637	4.93e-55
retro_hsap_242	ENSG00000226003	ENST00000447284	ENSG00000122223	ENST00000492063	CD244	Protein coding	-	-	0.483191	4.44e-49
retro_hsap_242	ENSG00000226003	ENST00000447284	ENSG00000122223	ENST00000368034	CD244	Protein coding	-	-	0.359851	2.06e-26
retro_hsap_4158	ENSG00000213839	ENST00000436507	ENSG00000122696	ENST00000242275	SLC25A51	Protein coding	-	-	0.494874	9.45e-52
retro_hsap_3910	ENSG00000234995	ENST00000418798	ENSG00000122779	ENST00000485318	TRIM24	Protein coding	-	-	0.312768	5.07e-20
retro_hsap_385	ENSG00000233406	ENST00000480705	ENSG00000123091	ENST00000494873	RNF11	Protein coding	-	-	0.251272	3.03e-13
retro_hsap_1098	ENSG00000244712	ENST00000463466	ENSG00000123106	ENST00000624946	CCDC91	Protein coding	-	-	0.319259	7.74e-21
retro_hsap_1098	ENSG00000244712	ENST00000463466	ENSG00000123106	ENST00000544649	CCDC91	Protein coding	-	-	0.250423	3.66e-13
retro_hsap_1098	ENSG00000244712	ENST00000463466	ENSG00000123106	ENST00000542814	CCDC91	Protein coding	-	-	0.406419	7e-34
retro_hsap_1098	ENSG00000244712	ENST00000463466	ENSG00000123106	ENST00000545737	CCDC91	Protein coding	-	-	0.282023	2.02e-16
retro_hsap_1098	ENSG00000244712	ENST00000463466	ENSG00000123106	ENST00000540401	CCDC91	Protein coding	-	-	0.292573	1.31e-17
retro_hsap_1205	ENSG00000236044	ENST00000439042	ENSG00000123191	ENST00000483772	ATP7B	Protein coding	-	-	0.487718	4.21e-50
retro_hsap_1205	ENSG00000236044	ENST00000439042	ENSG00000123191	ENST00000634519	ATP7B	Protein coding	-	-	0.369755	6.68e-28
retro_hsap_1205	ENSG00000236044	ENST00000439042	ENSG00000123191	ENST00000242839	ATP7B	Protein coding	-	-	0.293115	1.14e-17
retro_hsap_1205	ENSG00000236044	ENST00000439042	ENSG00000123191	ENST00000634810	ATP7B	Protein coding	-	-	0.359245	2.53e-26
retro_hsap_1205	ENSG00000236044	ENST00000439042	ENSG00000123191	ENST00000634620	ATP7B	Protein coding	-	-	0.465618	2.99e-45
retro_hsap_2428	ENSG00000232493	ENST00000439970	ENSG00000124177	ENST00000480022	CHD6	Protein coding	-	-	-0.250433	3.66e-13
retro_hsap_2428	ENSG00000232493	ENST00000439970	ENSG00000124177	ENST00000476641	CHD6	Protein coding	-	-	0.43953	5.81e-40
retro_hsap_2428	ENSG00000232493	ENST00000439970	ENSG00000124177	ENST00000373222	CHD6	Protein coding	-	-	0.320768	4.96e-21
retro_hsap_2925	ENSG00000240167	ENST00000463499	ENSG00000124406	ENST00000506602	ATP8A1	Protein coding	-	-	0.315745	2.15e-20
retro_hsap_2925	ENSG00000240167	ENST00000463499	ENSG00000124406	ENST00000511858	ATP8A1	Protein coding	-	-	0.576552	1.21e-73
retro_hsap_2925	ENSG00000240167	ENST00000463499	ENSG00000124406	ENST00000515872	ATP8A1	Protein coding	-	-	0.528768	4.1e-60
retro_hsap_2925	ENSG00000240167	ENST00000463499	ENSG00000124406	ENST00000506713	ATP8A1	Protein coding	-	-	0.28338	1.43e-16
retro_hsap_2925	ENSG00000240167	ENST00000463499	ENSG00000124406	ENST00000381668	ATP8A1	Protein coding	-	-	0.560376	8.15e-69
retro_hsap_2925	ENSG00000240167	ENST00000463499	ENSG00000124406	ENST00000264449	ATP8A1	Protein coding	-	-	0.361186	1.31e-26
retro_hsap_2925	ENSG00000240167	ENST00000463499	ENSG00000124406	ENST00000510289	ATP8A1	Protein coding	-	-	0.629893	1.21e-91
retro_hsap_1957	ENSG00000268785	ENST00000600588	ENSG00000125726	ENST00000597430	CD70	Protein coding	-	-	0.563843	7.92e-70
retro_hsap_2409	ENSG00000233578	ENST00000422311	ENSG00000125772	ENST00000633552	GPCPD1	Protein coding	-	-	0.291963	1.54e-17
retro_hsap_2409	ENSG00000233578	ENST00000422311	ENSG00000125772	ENST00000473797	GPCPD1	Protein coding	-	-	0.369187	8.16e-28
retro_hsap_2409	ENSG00000233578	ENST00000422311	ENSG00000125772	ENST00000481690	GPCPD1	Protein coding	-	-	0.360189	1.83e-26
retro_hsap_2409	ENSG00000233578	ENST00000422311	ENSG00000125772	ENST00000462080	GPCPD1	Protein coding	-	-	0.350401	4.85e-25
retro_hsap_1821	ENSG00000266282	ENST00000583788	ENSG00000126858	ENST00000581567	RHOT1	Protein coding	-	-	0.367625	1.41e-27
retro_hsap_1133	ENSG00000234925	ENST00000414313	ENSG00000127314	ENST00000544639	RAP1B	Protein coding	-	-	0.34695	1.5e-24
retro_hsap_1133	ENSG00000234925	ENST00000414313	ENSG00000127314	ENST00000460800	RAP1B	Protein coding	-	-	0.325598	1.18e-21
retro_hsap_1133	ENSG00000234925	ENST00000414313	ENSG00000127314	ENST00000450214	RAP1B	Protein coding	-	-	0.306076	3.35e-19
retro_hsap_1133	ENSG00000234925	ENST00000414313	ENSG00000127314	ENST00000541216	RAP1B	Protein coding	-	-	0.358111	3.71e-26
retro_hsap_1971	ENSG00000240418	ENST00000494084	ENSG00000127527	ENST00000599790	EPS15L1	Protein coding	-	-	0.385785	2.01e-30
retro_hsap_1971	ENSG00000240418	ENST00000494084	ENSG00000127527	ENST00000596151	EPS15L1	Protein coding	-	-	0.424928	3.38e-37
retro_hsap_1971	ENSG00000240418	ENST00000494084	ENSG00000127527	ENST00000455140	EPS15L1	Protein coding	-	-	-0.286342	6.68e-17
retro_hsap_1971	ENSG00000240418	ENST00000494084	ENSG00000127527	ENST00000597559	EPS15L1	Protein coding	-	-	0.503705	7.7e-54
retro_hsap_1971	ENSG00000240418	ENST00000494084	ENSG00000127527	ENST00000602151	EPS15L1	Protein coding	-	-	0.29456	7.74e-18
retro_hsap_1971	ENSG00000240418	ENST00000494084	ENSG00000127527	ENST00000248070	EPS15L1	Protein coding	-	-	-0.325473	1.23e-21
retro_hsap_366	ENSG00000217897	ENST00000406997	ENSG00000127603	ENST00000472385	MACF1	Protein coding	-	-	0.275304	1.08e-15
retro_hsap_366	ENSG00000217897	ENST00000406997	ENSG00000127603	ENST00000476350	MACF1	Protein coding	-	-	0.257389	7.63e-14
retro_hsap_3788	ENSG00000224545	ENST00000447612	ENSG00000128567	ENST00000465001	PODXL	Protein coding	-	-	0.361019	1.38e-26
retro_hsap_3788	ENSG00000224545	ENST00000447612	ENSG00000128567	ENST00000490761	PODXL	Protein coding	-	-	0.522797	1.43e-58
retro_hsap_3788	ENSG00000224545	ENST00000447612	ENSG00000128567	ENST00000446198	PODXL	Protein coding	-	-	0.517686	2.83e-57
retro_hsap_3788	ENSG00000224545	ENST00000447612	ENSG00000128567	ENST00000484346	PODXL	Protein coding	-	-	0.304887	4.67e-19
retro_hsap_3892	ENSG00000236580	ENST00000449443	ENSG00000128573	ENST00000495516	FOXP2	Protein coding	-	-	0.768293	2.86e-160
retro_hsap_3892	ENSG00000236580	ENST00000449443	ENSG00000128573	ENST00000635534	FOXP2	Protein coding	-	-	0.484752	1.98e-49
retro_hsap_3892	ENSG00000236580	ENST00000449443	ENSG00000128573	ENST00000634372	FOXP2	Protein coding	-	-	0.620328	3.71e-88
retro_hsap_3892	ENSG00000236580	ENST00000449443	ENSG00000128573	ENST00000634664	FOXP2	Protein coding	-	-	0.509251	3.49e-55
retro_hsap_3892	ENSG00000236580	ENST00000449443	ENSG00000128573	ENST00000440349	FOXP2	Protein coding	-	-	0.324128	1.83e-21
retro_hsap_3892	ENSG00000236580	ENST00000449443	ENSG00000128573	ENST00000462331	FOXP2	Protein coding	-	-	0.55422	4.78e-67
retro_hsap_3892	ENSG00000236580	ENST00000449443	ENSG00000128573	ENST00000408937	FOXP2	Protein coding	-	-	0.396148	3.95e-32
retro_hsap_3892	ENSG00000236580	ENST00000449443	ENSG00000128573	ENST00000459666	FOXP2	Protein coding	-	-	0.674012	1.98e-109
retro_hsap_3892	ENSG00000236580	ENST00000449443	ENSG00000128573	ENST00000378237	FOXP2	Protein coding	-	-	0.683978	6.92e-114
retro_hsap_3892	ENSG00000236580	ENST00000449443	ENSG00000128573	ENST00000360232	FOXP2	Protein coding	-	-	0.562532	1.92e-69
retro_hsap_1539	ENSG00000241061	ENST00000460716	ENSG00000128739	ENST00000400098	SNRPN	Protein coding	-	-	0.362652	7.9e-27
retro_hsap_1539	ENSG00000241061	ENST00000460716	ENSG00000128739	ENST00000553597	SNRPN	Protein coding	-	-	0.321482	4.02e-21
retro_hsap_1539	ENSG00000241061	ENST00000460716	ENSG00000128739	ENST00000400097	SNRPN	Protein coding	-	-	0.514726	1.56e-56
retro_hsap_671	ENSG00000228754	ENST00000434320	ENSG00000128815	ENST00000360890	WDFY4	Protein coding	-	-	0.54834	2.16e-65
retro_hsap_1552	ENSG00000259389	ENST00000559984	ENSG00000128829	ENST00000559032	EIF2AK4	Protein coding	-	-	0.375602	8.34e-29
retro_hsap_1552	ENSG00000259389	ENST00000559984	ENSG00000128829	ENST00000263791	EIF2AK4	Protein coding	-	-	-0.263873	1.7e-14
retro_hsap_1552	ENSG00000259389	ENST00000559984	ENSG00000128829	ENST00000559624	EIF2AK4	Protein coding	-	-	0.427658	1.05e-37
retro_hsap_1552	ENSG00000259389	ENST00000559984	ENSG00000128829	ENST00000558629	EIF2AK4	Protein coding	-	-	0.369868	6.42e-28
retro_hsap_1634	ENSG00000260012	ENST00000562293	ENSG00000129636	ENST00000568047	ITFG1	Protein coding	-	-	0.476162	1.6e-47
retro_hsap_1634	ENSG00000260012	ENST00000562293	ENSG00000129636	ENST00000569551	ITFG1	Protein coding	-	-	0.488798	2.39e-50
retro_hsap_1634	ENSG00000260012	ENST00000562293	ENSG00000129636	ENST00000537184	ITFG1	Protein coding	-	-	-0.467757	1.05e-45
retro_hsap_1634	ENSG00000260012	ENST00000562293	ENSG00000129636	ENST00000542691	ITFG1	Protein coding	-	-	0.301556	1.17e-18
retro_hsap_1634	ENSG00000260012	ENST00000562293	ENSG00000129636	ENST00000567957	ITFG1	Protein coding	-	-	0.490076	1.22e-50
retro_hsap_1634	ENSG00000260012	ENST00000562293	ENSG00000129636	ENST00000320640	ITFG1	Protein coding	-	-	-0.301309	1.25e-18
retro_hsap_1634	ENSG00000260012	ENST00000562293	ENSG00000129636	ENST00000565940	ITFG1	Protein coding	-	-	-0.285055	9.3e-17
retro_hsap_1616	ENSG00000236829	ENST00000435229	ENSG00000129925	ENST00000250930	TMEM8A	Protein coding	-	-	0.307381	2.33e-19
retro_hsap_1616	ENSG00000236829	ENST00000435229	ENSG00000129925	ENST00000475348	TMEM8A	Protein coding	-	-	0.332477	1.46e-22
retro_hsap_1962	ENSG00000213303	ENST00000463278	ENSG00000130159	ENST00000586149	ECSIT	Protein coding	-	-	0.2894	3.02e-17
retro_hsap_1962	ENSG00000213303	ENST00000463278	ENSG00000130159	ENST00000592665	ECSIT	Protein coding	-	-	0.273191	1.82e-15
retro_hsap_4742	ENSG00000235656	ENST00000419316	ENSG00000130224	ENST00000317135	LRCH2	Protein coding	-	-	0.360138	1.87e-26
retro_hsap_3685	ENSG00000188451	ENST00000344851	ENSG00000130338	ENST00000432358	TULP4	Protein coding	-	-	0.353001	2.06e-25
retro_hsap_3685	ENSG00000188451	ENST00000344851	ENSG00000130338	ENST00000616856	TULP4	Protein coding	-	-	0.398851	1.39e-32
retro_hsap_3685	ENSG00000188451	ENST00000344851	ENSG00000130338	ENST00000367097	TULP4	Protein coding	-	-	-0.354399	1.29e-25
retro_hsap_2598	ENSG00000235347	ENST00000438230	ENSG00000130638	ENST00000498009	ATXN10	Protein coding	-	-	-0.297354	3.66e-18
retro_hsap_2598	ENSG00000235347	ENST00000438230	ENSG00000130638	ENST00000493643	ATXN10	Protein coding	-	-	-0.360355	1.73e-26
retro_hsap_2598	ENSG00000235347	ENST00000438230	ENSG00000130638	ENST00000476998	ATXN10	Protein coding	-	-	0.324155	1.82e-21
retro_hsap_2598	ENSG00000235347	ENST00000438230	ENSG00000130638	ENST00000451241	ATXN10	Protein coding	-	-	0.301088	1.33e-18
retro_hsap_2598	ENSG00000235347	ENST00000438230	ENSG00000130638	ENST00000464482	ATXN10	Protein coding	-	-	0.500134	5.48e-53
retro_hsap_2598	ENSG00000235347	ENST00000438230	ENSG00000130638	ENST00000483549	ATXN10	Protein coding	-	-	0.535343	7.55e-62
retro_hsap_2598	ENSG00000235347	ENST00000438230	ENSG00000130638	ENST00000252934	ATXN10	Protein coding	-	-	-0.404329	1.61e-33
retro_hsap_2906	ENSG00000249047	ENST00000509843	ENSG00000130997	ENST00000503371	POLN	Protein coding	-	-	-0.308788	1.57e-19
retro_hsap_2610	ENSG00000227309	ENST00000449897	ENSG00000131374	ENST00000443499	TBC1D5	Protein coding	-	-	0.490391	1.03e-50
retro_hsap_2609	ENSG00000231780	ENST00000421072	ENSG00000131374	ENST00000443499	TBC1D5	Protein coding	-	-	0.447567	1.53e-41
retro_hsap_2610	ENSG00000227309	ENST00000449897	ENSG00000131374	ENST00000480435	TBC1D5	Protein coding	-	-	0.2799	3.44e-16
retro_hsap_2609	ENSG00000231780	ENST00000421072	ENSG00000131374	ENST00000480435	TBC1D5	Protein coding	-	-	0.335565	5.6e-23
retro_hsap_2610	ENSG00000227309	ENST00000449897	ENSG00000131374	ENST00000425944	TBC1D5	Protein coding	-	-	0.476642	1.26e-47
retro_hsap_2609	ENSG00000231780	ENST00000421072	ENSG00000131374	ENST00000425944	TBC1D5	Protein coding	-	-	0.425697	2.44e-37
retro_hsap_2610	ENSG00000227309	ENST00000449897	ENSG00000131374	ENST00000443386	TBC1D5	Protein coding	-	-	0.329771	3.34e-22
retro_hsap_2609	ENSG00000231780	ENST00000421072	ENSG00000131374	ENST00000443386	TBC1D5	Protein coding	-	-	0.270949	3.13e-15
retro_hsap_2609	ENSG00000231780	ENST00000421072	ENSG00000131374	ENST00000444756	TBC1D5	Protein coding	-	-	0.252847	2.13e-13
retro_hsap_2610	ENSG00000227309	ENST00000449897	ENSG00000131374	ENST00000507877	TBC1D5	Protein coding	-	-	0.534418	1.33e-61
retro_hsap_2609	ENSG00000231780	ENST00000421072	ENSG00000131374	ENST00000507877	TBC1D5	Protein coding	-	-	0.537636	1.84e-62
retro_hsap_2610	ENSG00000227309	ENST00000449897	ENSG00000131374	ENST00000446863	TBC1D5	Protein coding	-	-	0.308074	1.92e-19
retro_hsap_2610	ENSG00000227309	ENST00000449897	ENSG00000131374	ENST00000434420	TBC1D5	Protein coding	-	-	0.541967	1.23e-63
retro_hsap_2609	ENSG00000231780	ENST00000421072	ENSG00000131374	ENST00000434420	TBC1D5	Protein coding	-	-	0.541133	2.08e-63
retro_hsap_2610	ENSG00000227309	ENST00000449897	ENSG00000131374	ENST00000481396	TBC1D5	Protein coding	-	-	0.493691	1.78e-51
retro_hsap_2609	ENSG00000231780	ENST00000421072	ENSG00000131374	ENST00000481396	TBC1D5	Protein coding	-	-	0.470666	2.51e-46
retro_hsap_2610	ENSG00000227309	ENST00000449897	ENSG00000131374	ENST00000471679	TBC1D5	Protein coding	-	-	0.56254	1.91e-69
retro_hsap_2609	ENSG00000231780	ENST00000421072	ENSG00000131374	ENST00000471679	TBC1D5	Protein coding	-	-	0.531525	7.76e-61
retro_hsap_2610	ENSG00000227309	ENST00000449897	ENSG00000131374	ENST00000465884	TBC1D5	Protein coding	-	-	0.476569	1.31e-47
retro_hsap_2609	ENSG00000231780	ENST00000421072	ENSG00000131374	ENST00000465884	TBC1D5	Protein coding	-	-	0.602995	3.85e-82
retro_hsap_2610	ENSG00000227309	ENST00000449897	ENSG00000131374	ENST00000415814	TBC1D5	Protein coding	-	-	0.362595	8.06e-27
retro_hsap_2609	ENSG00000231780	ENST00000421072	ENSG00000131374	ENST00000415814	TBC1D5	Protein coding	-	-	0.322224	3.23e-21
retro_hsap_2610	ENSG00000227309	ENST00000449897	ENSG00000131374	ENST00000452492	TBC1D5	Protein coding	-	-	0.356297	6.84e-26
retro_hsap_2609	ENSG00000231780	ENST00000421072	ENSG00000131374	ENST00000452492	TBC1D5	Protein coding	-	-	0.332784	1.33e-22
retro_hsap_2610	ENSG00000227309	ENST00000449897	ENSG00000131374	ENST00000412981	TBC1D5	Protein coding	-	-	0.336629	4.02e-23
retro_hsap_2609	ENSG00000231780	ENST00000421072	ENSG00000131374	ENST00000412981	TBC1D5	Protein coding	-	-	0.276871	7.34e-16
retro_hsap_2610	ENSG00000227309	ENST00000449897	ENSG00000131374	ENST00000414349	TBC1D5	Protein coding	-	-	0.553453	7.89e-67
retro_hsap_2609	ENSG00000231780	ENST00000421072	ENSG00000131374	ENST00000414349	TBC1D5	Protein coding	-	-	0.524584	4.97e-59
retro_hsap_2610	ENSG00000227309	ENST00000449897	ENSG00000131374	ENST00000486224	TBC1D5	Protein coding	-	-	0.461267	2.46e-44
retro_hsap_2609	ENSG00000231780	ENST00000421072	ENSG00000131374	ENST00000486224	TBC1D5	Protein coding	-	-	0.464554	5.02e-45
retro_hsap_2609	ENSG00000231780	ENST00000421072	ENSG00000131374	ENST00000445294	TBC1D5	Protein coding	-	-	0.259916	4.27e-14
retro_hsap_2610	ENSG00000227309	ENST00000449897	ENSG00000131374	ENST00000473612	TBC1D5	Protein coding	-	-	0.570317	9.46e-72
retro_hsap_2609	ENSG00000231780	ENST00000421072	ENSG00000131374	ENST00000473612	TBC1D5	Protein coding	-	-	0.538059	1.41e-62
retro_hsap_2610	ENSG00000227309	ENST00000449897	ENSG00000131374	ENST00000253692	TBC1D5	Protein coding	-	-	0.480946	1.41e-48
retro_hsap_2609	ENSG00000231780	ENST00000421072	ENSG00000131374	ENST00000253692	TBC1D5	Protein coding	-	-	0.492945	2.65e-51
retro_hsap_2610	ENSG00000227309	ENST00000449897	ENSG00000131374	ENST00000429924	TBC1D5	Protein coding	-	-	0.584825	3.23e-76
retro_hsap_2609	ENSG00000231780	ENST00000421072	ENSG00000131374	ENST00000429924	TBC1D5	Protein coding	-	-	0.608723	4.35e-84
retro_hsap_3908	ENSG00000235967	ENST00000454627	ENSG00000131558	ENST00000486013	EXOC4	Protein coding	-	-	0.533935	1.79e-61
retro_hsap_3908	ENSG00000235967	ENST00000454627	ENSG00000131558	ENST00000494685	EXOC4	Protein coding	-	-	0.607322	1.31e-83
retro_hsap_3908	ENSG00000235967	ENST00000454627	ENSG00000131558	ENST00000498024	EXOC4	Protein coding	-	-	0.626034	3.2e-90
retro_hsap_3908	ENSG00000235967	ENST00000454627	ENSG00000131558	ENST00000486409	EXOC4	Protein coding	-	-	0.595074	1.64e-79
retro_hsap_3908	ENSG00000235967	ENST00000454627	ENSG00000131558	ENST00000482089	EXOC4	Protein coding	-	-	0.597939	1.87e-80
retro_hsap_3908	ENSG00000235967	ENST00000454627	ENSG00000131558	ENST00000472020	EXOC4	Protein coding	-	-	0.376742	5.53e-29
retro_hsap_3908	ENSG00000235967	ENST00000454627	ENSG00000131558	ENST00000480840	EXOC4	Protein coding	-	-	0.473137	7.33e-47
retro_hsap_3908	ENSG00000235967	ENST00000454627	ENSG00000131558	ENST00000469115	EXOC4	Protein coding	-	-	0.266036	1.02e-14
retro_hsap_3908	ENSG00000235967	ENST00000454627	ENSG00000131558	ENST00000459626	EXOC4	Protein coding	-	-	0.434025	6.65e-39
retro_hsap_3908	ENSG00000235967	ENST00000454627	ENSG00000131558	ENST00000481074	EXOC4	Protein coding	-	-	-0.250654	3.48e-13
retro_hsap_3908	ENSG00000235967	ENST00000454627	ENSG00000131558	ENST00000484397	EXOC4	Protein coding	-	-	0.569355	1.84e-71
retro_hsap_890	ENSG00000255329	ENST00000534148	ENSG00000131626	ENST00000526347	PPFIA1	Protein coding	-	-	0.480136	2.13e-48
retro_hsap_890	ENSG00000255329	ENST00000534148	ENSG00000131626	ENST00000532443	PPFIA1	Protein coding	-	-	0.344532	3.27e-24
retro_hsap_890	ENSG00000255329	ENST00000534148	ENSG00000131626	ENST00000526369	PPFIA1	Protein coding	-	-	0.39675	3.13e-32
retro_hsap_890	ENSG00000255329	ENST00000534148	ENSG00000131626	ENST00000528284	PPFIA1	Protein coding	-	-	0.366281	2.25e-27
retro_hsap_890	ENSG00000255329	ENST00000534148	ENSG00000131626	ENST00000533894	PPFIA1	Protein coding	-	-	0.314446	3.13e-20
retro_hsap_890	ENSG00000255329	ENST00000534148	ENSG00000131626	ENST00000532024	PPFIA1	Protein coding	-	-	0.294468	7.94e-18
retro_hsap_890	ENSG00000255329	ENST00000534148	ENSG00000131626	ENST00000527612	PPFIA1	Protein coding	-	-	0.326115	1.01e-21
retro_hsap_890	ENSG00000255329	ENST00000534148	ENSG00000131626	ENST00000525922	PPFIA1	Protein coding	-	-	0.465907	2.6e-45
retro_hsap_890	ENSG00000255329	ENST00000534148	ENSG00000131626	ENST00000525530	PPFIA1	Protein coding	-	-	0.54762	3.42e-65
retro_hsap_890	ENSG00000255329	ENST00000534148	ENSG00000131626	ENST00000530548	PPFIA1	Protein coding	-	-	0.529872	2.11e-60
retro_hsap_890	ENSG00000255329	ENST00000534148	ENSG00000131626	ENST00000253925	PPFIA1	Protein coding	-	-	-0.271606	2.67e-15
retro_hsap_217	ENSG00000180867	ENST00000440377	ENSG00000131781	ENST00000527849	FMO5	Protein coding	-	-	0.890171	8.35e-281
retro_hsap_217	ENSG00000180867	ENST00000471856	ENSG00000131781	ENST00000527849	FMO5	Protein coding	-	-	0.801705	1.46e-184
retro_hsap_218	ENSG00000236806	ENST00000446956	ENSG00000131781	ENST00000527849	FMO5	Protein coding	-	-	0.71754	2.64e-130
retro_hsap_217	ENSG00000180867	ENST00000440377	ENSG00000131781	ENST00000619062	FMO5	Protein coding	-	-	0.759223	2.26e-154
retro_hsap_217	ENSG00000180867	ENST00000471856	ENSG00000131781	ENST00000619062	FMO5	Protein coding	-	-	0.721541	2.01e-132
retro_hsap_218	ENSG00000236806	ENST00000446956	ENSG00000131781	ENST00000619062	FMO5	Protein coding	-	-	0.825004	1.91e-204
retro_hsap_217	ENSG00000180867	ENST00000440377	ENSG00000131781	ENST00000478432	FMO5	Protein coding	-	-	0.758016	1.32e-153
retro_hsap_217	ENSG00000180867	ENST00000471856	ENSG00000131781	ENST00000478432	FMO5	Protein coding	-	-	0.758662	5.14e-154
retro_hsap_218	ENSG00000236806	ENST00000446956	ENSG00000131781	ENST00000478432	FMO5	Protein coding	-	-	0.802702	2.34e-185
retro_hsap_217	ENSG00000180867	ENST00000440377	ENSG00000131781	ENST00000441068	FMO5	Protein coding	-	-	0.716006	1.68e-129
retro_hsap_217	ENSG00000180867	ENST00000471856	ENSG00000131781	ENST00000441068	FMO5	Protein coding	-	-	0.67389	2.24e-109
retro_hsap_218	ENSG00000236806	ENST00000446956	ENSG00000131781	ENST00000441068	FMO5	Protein coding	-	-	0.702318	1.43e-122
retro_hsap_217	ENSG00000180867	ENST00000440377	ENSG00000131781	ENST00000254090	FMO5	Protein coding	-	-	0.721667	1.72e-132
retro_hsap_217	ENSG00000180867	ENST00000471856	ENSG00000131781	ENST00000254090	FMO5	Protein coding	-	-	0.643754	6.49e-97
retro_hsap_218	ENSG00000236806	ENST00000446956	ENSG00000131781	ENST00000254090	FMO5	Protein coding	-	-	0.699341	4.07e-121
retro_hsap_217	ENSG00000180867	ENST00000440377	ENSG00000131781	ENST00000369272	FMO5	Protein coding	-	-	0.748391	1.16e-147
retro_hsap_217	ENSG00000180867	ENST00000471856	ENSG00000131781	ENST00000369272	FMO5	Protein coding	-	-	0.713729	2.54e-128
retro_hsap_218	ENSG00000236806	ENST00000446956	ENSG00000131781	ENST00000369272	FMO5	Protein coding	-	-	0.77059	8.34e-162
retro_hsap_147	ENSG00000235105	ENST00000412769	ENSG00000132122	ENST00000487629	SPATA6	Protein coding	-	-	0.255964	1.06e-13
retro_hsap_4096	ENSG00000236583	ENST00000440915	ENSG00000132549	ENST00000496144	VPS13B	Protein coding	-	-	0.515399	1.06e-56
retro_hsap_4097	ENSG00000237704	ENST00000444413	ENSG00000132549	ENST00000496144	VPS13B	Protein coding	-	-	0.448074	1.21e-41
retro_hsap_4096	ENSG00000236583	ENST00000440915	ENSG00000132549	ENST00000521932	VPS13B	Protein coding	-	-	0.650823	1.04e-99
retro_hsap_4097	ENSG00000237704	ENST00000444413	ENSG00000132549	ENST00000521932	VPS13B	Protein coding	-	-	0.487448	4.85e-50
retro_hsap_4096	ENSG00000236583	ENST00000440915	ENSG00000132549	ENST00000493587	VPS13B	Protein coding	-	-	-0.493697	1.78e-51
retro_hsap_4097	ENSG00000237704	ENST00000444413	ENSG00000132549	ENST00000493587	VPS13B	Protein coding	-	-	-0.429657	4.45e-38
retro_hsap_4096	ENSG00000236583	ENST00000440915	ENSG00000132549	ENST00000355155	VPS13B	Protein coding	-	-	0.43497	4.39e-39
retro_hsap_4096	ENSG00000236583	ENST00000440915	ENSG00000132549	ENST00000357162	VPS13B	Protein coding	-	-	-0.506282	1.84e-54
retro_hsap_4097	ENSG00000237704	ENST00000444413	ENSG00000132549	ENST00000357162	VPS13B	Protein coding	-	-	-0.369033	8.61e-28
retro_hsap_4096	ENSG00000236583	ENST00000440915	ENSG00000132549	ENST00000358544	VPS13B	Protein coding	-	-	-0.295302	6.35e-18
retro_hsap_4097	ENSG00000237704	ENST00000444413	ENSG00000132549	ENST00000358544	VPS13B	Protein coding	-	-	-0.398586	1.54e-32
retro_hsap_4096	ENSG00000236583	ENST00000440915	ENSG00000132549	ENST00000441350	VPS13B	Protein coding	-	-	0.586685	8.31e-77
retro_hsap_4097	ENSG00000237704	ENST00000444413	ENSG00000132549	ENST00000441350	VPS13B	Protein coding	-	-	0.458252	1.04e-43
retro_hsap_1738	ENSG00000240494	ENST00000494679	ENSG00000132581	ENST00000592250	SDF2	Protein coding	-	-	0.297325	3.69e-18
retro_hsap_3200	ENSG00000249829	ENST00000511420	ENSG00000132837	ENST00000520388	DMGDH	Protein coding	-	-	0.313409	4.22e-20
retro_hsap_3200	ENSG00000249829	ENST00000511420	ENSG00000132837	ENST00000520855	DMGDH	Protein coding	-	-	0.254452	1.49e-13
retro_hsap_3198	ENSG00000249372	ENST00000504007	ENSG00000132842	ENST00000519888	AP3B1	Protein coding	-	-	-0.390335	3.64e-31
retro_hsap_3198	ENSG00000249372	ENST00000504007	ENSG00000132842	ENST00000520122	AP3B1	Protein coding	-	-	0.553968	5.64e-67
retro_hsap_3198	ENSG00000249372	ENST00000504007	ENSG00000132842	ENST00000519295	AP3B1	Protein coding	-	-	-0.404452	1.53e-33
retro_hsap_1193	ENSG00000238025	ENST00000396712	ENSG00000133106	ENST00000398762	EPSTI1	Protein coding	-	-	0.472777	8.77e-47
retro_hsap_1193	ENSG00000238025	ENST00000396712	ENSG00000133106	ENST00000542706	EPSTI1	Protein coding	-	-	0.551363	3.07e-66
retro_hsap_1193	ENSG00000238025	ENST00000396712	ENSG00000133106	ENST00000537828	EPSTI1	Protein coding	-	-	0.426274	1.91e-37
retro_hsap_1193	ENSG00000238025	ENST00000396712	ENSG00000133106	ENST00000538562	EPSTI1	Protein coding	-	-	0.464369	5.49e-45
retro_hsap_1193	ENSG00000238025	ENST00000396712	ENSG00000133106	ENST00000536042	EPSTI1	Protein coding	-	-	0.296775	4.28e-18
retro_hsap_1193	ENSG00000238025	ENST00000396712	ENSG00000133106	ENST00000535677	EPSTI1	Protein coding	-	-	0.43199	1.62e-38
retro_hsap_1193	ENSG00000238025	ENST00000396712	ENSG00000133106	ENST00000540470	EPSTI1	Protein coding	-	-	0.644296	3.98e-97
retro_hsap_1193	ENSG00000238025	ENST00000396712	ENSG00000133106	ENST00000313624	EPSTI1	Protein coding	-	-	0.512984	4.21e-56
retro_hsap_3375	ENSG00000213663	ENST00000487382	ENSG00000133835	ENST00000508750	HSD17B4	Protein coding	-	-	0.348847	8.07e-25
retro_hsap_3376	ENSG00000249919	ENST00000510588	ENSG00000133835	ENST00000508750	HSD17B4	Protein coding	-	-	0.283633	1.34e-16
retro_hsap_3375	ENSG00000213663	ENST00000487382	ENSG00000133835	ENST00000513628	HSD17B4	Protein coding	-	-	0.316054	1.97e-20
retro_hsap_3376	ENSG00000249919	ENST00000510588	ENSG00000133835	ENST00000513628	HSD17B4	Protein coding	-	-	0.259403	4.8e-14
retro_hsap_3375	ENSG00000213663	ENST00000487382	ENSG00000133835	ENST00000512029	HSD17B4	Protein coding	-	-	0.27629	8.47e-16
retro_hsap_2747	ENSG00000232563	ENST00000449338	ENSG00000134115	ENST00000350110	CNTN6	Protein coding	-	-	0.535051	9.03e-62
retro_hsap_1481	ENSG00000259411	ENST00000560893	ENSG00000134146	ENST00000560526	DPH6	Protein coding	-	-	0.51736	3.41e-57
retro_hsap_1480	ENSG00000259710	ENST00000560892	ENSG00000134146	ENST00000560526	DPH6	Protein coding	-	-	0.285377	8.56e-17
retro_hsap_1481	ENSG00000259411	ENST00000560893	ENSG00000134146	ENST00000560386	DPH6	Protein coding	-	-	0.31387	3.7e-20
retro_hsap_1480	ENSG00000259710	ENST00000560892	ENSG00000134146	ENST00000560386	DPH6	Protein coding	-	-	0.397623	2.23e-32
retro_hsap_1480	ENSG00000259710	ENST00000560892	ENSG00000134146	ENST00000256538	DPH6	Protein coding	-	-	-0.254144	1.59e-13
retro_hsap_1481	ENSG00000259411	ENST00000560893	ENSG00000134146	ENST00000440392	DPH6	Protein coding	-	-	0.460035	4.43e-44
retro_hsap_1873	ENSG00000267515	ENST00000588063	ENSG00000134278	ENST00000498803	SPIRE1	Protein coding	-	-	0.326362	9.38e-22
retro_hsap_2076	ENSG00000230154	ENST00000456674	ENSG00000134318	ENST00000261535	ROCK2	Protein coding	-	-	0.398189	1.79e-32
retro_hsap_2076	ENSG00000230154	ENST00000456674	ENSG00000134318	ENST00000460262	ROCK2	Protein coding	-	-	0.3555	8.93e-26
retro_hsap_2076	ENSG00000230154	ENST00000456674	ENSG00000134318	ENST00000484951	ROCK2	Protein coding	-	-	0.36995	6.24e-28
retro_hsap_2076	ENSG00000230154	ENST00000456674	ENSG00000134318	ENST00000462366	ROCK2	Protein coding	-	-	0.406729	6.18e-34
retro_hsap_2076	ENSG00000230154	ENST00000456674	ENSG00000134318	ENST00000493096	ROCK2	Protein coding	-	-	0.358868	2.87e-26
retro_hsap_2076	ENSG00000230154	ENST00000456674	ENSG00000134318	ENST00000616279	ROCK2	Protein coding	-	-	0.369445	7.45e-28
retro_hsap_2076	ENSG00000230154	ENST00000456674	ENSG00000134318	ENST00000401753	ROCK2	Protein coding	-	-	0.4473	1.73e-41
retro_hsap_134	ENSG00000237329	ENST00000417263	ENSG00000134644	ENST00000424085	PUM1	Protein coding	-	-	-0.30479	4.8e-19
retro_hsap_134	ENSG00000237329	ENST00000417263	ENSG00000134644	ENST00000480602	PUM1	Protein coding	-	-	0.467511	1.19e-45
retro_hsap_134	ENSG00000237329	ENST00000417263	ENSG00000134644	ENST00000532678	PUM1	Protein coding	-	-	0.273294	1.77e-15
retro_hsap_134	ENSG00000237329	ENST00000417263	ENSG00000134644	ENST00000531867	PUM1	Protein coding	-	-	0.508438	5.51e-55
retro_hsap_134	ENSG00000237329	ENST00000417263	ENSG00000134644	ENST00000471894	PUM1	Protein coding	-	-	0.372531	2.5e-28
retro_hsap_134	ENSG00000237329	ENST00000417263	ENSG00000134644	ENST00000526128	PUM1	Protein coding	-	-	0.489188	1.94e-50
retro_hsap_134	ENSG00000237329	ENST00000417263	ENSG00000134644	ENST00000373742	PUM1	Protein coding	-	-	0.346499	1.73e-24
retro_hsap_134	ENSG00000237329	ENST00000417263	ENSG00000134644	ENST00000498627	PUM1	Protein coding	-	-	0.408401	3.16e-34
retro_hsap_134	ENSG00000237329	ENST00000417263	ENSG00000134644	ENST00000524516	PUM1	Protein coding	-	-	0.53296	3.24e-61
retro_hsap_1935	ENSG00000267585	ENST00000586960	ENSG00000134769	ENST00000588771	DTNA	Protein coding	-	-	0.366515	2.08e-27
retro_hsap_1935	ENSG00000267585	ENST00000586960	ENSG00000134769	ENST00000588506	DTNA	Protein coding	-	-	0.583176	1.07e-75
retro_hsap_1935	ENSG00000267585	ENST00000586960	ENSG00000134769	ENST00000591816	DTNA	Protein coding	-	-	0.381901	8.46e-30
retro_hsap_1935	ENSG00000267585	ENST00000586960	ENSG00000134769	ENST00000588125	DTNA	Protein coding	-	-	0.520725	4.82e-58
retro_hsap_1935	ENSG00000267585	ENST00000586960	ENSG00000134769	ENST00000588684	DTNA	Protein coding	-	-	0.559424	1.54e-68
retro_hsap_1935	ENSG00000267585	ENST00000586960	ENSG00000134769	ENST00000585446	DTNA	Protein coding	-	-	0.426865	1.48e-37
retro_hsap_1935	ENSG00000267585	ENST00000586960	ENSG00000134769	ENST00000588949	DTNA	Protein coding	-	-	0.506082	2.06e-54
retro_hsap_1935	ENSG00000267585	ENST00000586960	ENSG00000134769	ENST00000592114	DTNA	Protein coding	-	-	0.520657	5.02e-58
retro_hsap_1935	ENSG00000267585	ENST00000586960	ENSG00000134769	ENST00000587723	DTNA	Protein coding	-	-	0.575012	3.59e-73
retro_hsap_1935	ENSG00000267585	ENST00000586960	ENSG00000134769	ENST00000590412	DTNA	Protein coding	-	-	0.314144	3.42e-20
retro_hsap_1935	ENSG00000267585	ENST00000586960	ENSG00000134769	ENST00000590727	DTNA	Protein coding	-	-	0.422887	8.04e-37
retro_hsap_1935	ENSG00000267585	ENST00000586960	ENSG00000134769	ENST00000596745	DTNA	Protein coding	-	-	0.358555	3.2e-26
retro_hsap_1935	ENSG00000267585	ENST00000586960	ENSG00000134769	ENST00000590831	DTNA	Protein coding	-	-	0.259187	5.05e-14
retro_hsap_1935	ENSG00000267585	ENST00000586960	ENSG00000134769	ENST00000315456	DTNA	Protein coding	-	-	0.374447	1.26e-28
retro_hsap_1935	ENSG00000267585	ENST00000586960	ENSG00000134769	ENST00000601632	DTNA	Protein coding	-	-	0.440554	3.67e-40
retro_hsap_1935	ENSG00000267585	ENST00000586960	ENSG00000134769	ENST00000601895	DTNA	Protein coding	-	-	0.324282	1.75e-21
retro_hsap_1292	ENSG00000218502	ENST00000394213	ENSG00000134882	ENST00000403766	UBAC2	Protein coding	-	-	-0.341029	1e-23
retro_hsap_1292	ENSG00000218502	ENST00000394213	ENSG00000134882	ENST00000494576	UBAC2	Protein coding	-	-	-0.310736	9.04e-20
retro_hsap_1292	ENSG00000218502	ENST00000394213	ENSG00000134882	ENST00000460562	UBAC2	Protein coding	-	-	0.492436	3.48e-51
retro_hsap_1292	ENSG00000218502	ENST00000394213	ENSG00000134882	ENST00000474510	UBAC2	Protein coding	-	-	0.332699	1.36e-22
retro_hsap_3368	ENSG00000250045	ENST00000508108	ENSG00000134982	ENST00000509732	APC	Protein coding	-	-	0.565143	3.28e-70
retro_hsap_3368	ENSG00000250045	ENST00000508108	ENSG00000134982	ENST00000505350	APC	Protein coding	-	-	0.451471	2.51e-42
retro_hsap_3368	ENSG00000250045	ENST00000508108	ENSG00000134982	ENST00000507379	APC	Protein coding	-	-	0.518739	1.53e-57
retro_hsap_3368	ENSG00000250045	ENST00000508108	ENSG00000134982	ENST00000512211	APC	Protein coding	-	-	0.615828	1.47e-86
retro_hsap_3368	ENSG00000250045	ENST00000508108	ENSG00000134982	ENST00000508624	APC	Protein coding	-	-	0.434044	6.59e-39
retro_hsap_3368	ENSG00000250045	ENST00000508108	ENSG00000134982	ENST00000505084	APC	Protein coding	-	-	0.622216	7.78e-89
retro_hsap_3260	ENSG00000253155	ENST00000521237	ENSG00000135074	ENST00000517905	ADAM19	Protein coding	-	-	0.521546	2.98e-58
retro_hsap_3260	ENSG00000253155	ENST00000521237	ENSG00000135074	ENST00000519752	ADAM19	Protein coding	-	-	0.522143	2.1e-58
retro_hsap_3260	ENSG00000253155	ENST00000521237	ENSG00000135074	ENST00000517951	ADAM19	Protein coding	-	-	0.528303	5.42e-60
retro_hsap_3260	ENSG00000253155	ENST00000521237	ENSG00000135074	ENST00000257527	ADAM19	Protein coding	-	-	0.253819	1.72e-13
retro_hsap_3261	ENSG00000254373	ENST00000522428	ENSG00000135083	ENST00000393977	CCNJL	Protein coding	-	-	0.291355	1.81e-17
retro_hsap_1060	ENSG00000240342	ENST00000488803	ENSG00000135090	ENST00000537822	TAOK3	Protein coding	-	-	0.311473	7.33e-20
retro_hsap_1060	ENSG00000240342	ENST00000488803	ENSG00000135090	ENST00000537569	TAOK3	Protein coding	-	-	-0.294394	8.09e-18
retro_hsap_3775	ENSG00000231006	ENST00000457119	ENSG00000135241	ENST00000462466	PNPLA8	Protein coding	-	-	0.416618	1.11e-35
retro_hsap_3775	ENSG00000231006	ENST00000457119	ENSG00000135241	ENST00000415498	PNPLA8	Protein coding	-	-	0.376173	6.8e-29
retro_hsap_3775	ENSG00000231006	ENST00000457119	ENSG00000135241	ENST00000483879	PNPLA8	Protein coding	-	-	0.297627	3.4e-18
retro_hsap_3769	ENSG00000213361	ENST00000393647	ENSG00000135250	ENST00000493638	SRPK2	Protein coding	-	-	0.282522	1.78e-16
retro_hsap_3768	ENSG00000270764	ENST00000603744	ENSG00000135250	ENST00000493638	SRPK2	Protein coding	-	-	0.35698	5.44e-26
retro_hsap_3768	ENSG00000270764	ENST00000603744	ENSG00000135250	ENST00000474770	SRPK2	Protein coding	-	-	-0.274397	1.35e-15
retro_hsap_3769	ENSG00000213361	ENST00000393647	ENSG00000135250	ENST00000393651	SRPK2	Protein coding	-	-	-0.400558	7.12e-33
retro_hsap_3768	ENSG00000270764	ENST00000603744	ENSG00000135250	ENST00000393651	SRPK2	Protein coding	-	-	-0.37942	2.1e-29
retro_hsap_3769	ENSG00000213361	ENST00000393647	ENSG00000135250	ENST00000466917	SRPK2	Protein coding	-	-	0.422723	8.62e-37
retro_hsap_3770	ENSG00000244490	ENST00000488019	ENSG00000135250	ENST00000466917	SRPK2	Protein coding	-	-	0.310994	8.4e-20
retro_hsap_3768	ENSG00000270764	ENST00000603744	ENSG00000135250	ENST00000466917	SRPK2	Protein coding	-	-	0.504876	4.02e-54
retro_hsap_3769	ENSG00000213361	ENST00000393647	ENSG00000135250	ENST00000476117	SRPK2	Protein coding	-	-	0.434162	6.26e-39
retro_hsap_3770	ENSG00000244490	ENST00000488019	ENSG00000135250	ENST00000476117	SRPK2	Protein coding	-	-	0.337476	3.08e-23
retro_hsap_3768	ENSG00000270764	ENST00000603744	ENSG00000135250	ENST00000476117	SRPK2	Protein coding	-	-	0.527051	1.15e-59
retro_hsap_3489	ENSG00000234882	ENST00000433978	ENSG00000135314	ENST00000474593	KHDC1	Protein coding	yes	42.0	0.319243	7.77e-21
retro_hsap_3489	ENSG00000234882	ENST00000433978	ENSG00000135314	ENST00000484801	KHDC1	Protein coding	yes	42.0	0.453863	8.23e-43
retro_hsap_3489	ENSG00000234882	ENST00000433978	ENSG00000135314	ENST00000257765	KHDC1	Protein coding	-	-	0.468582	7.01e-46
retro_hsap_3489	ENSG00000234882	ENST00000433978	ENSG00000135314	ENST00000370384	KHDC1	Protein coding	yes	42.0	0.464964	4.11e-45
retro_hsap_995	ENSG00000257243	ENST00000547655	ENSG00000135436	ENST00000548841	FAM186B	Protein coding	-	-	0.496135	4.8e-52
retro_hsap_3523	ENSG00000220660	ENST00000407767	ENSG00000135525	ENST00000618822	MAP7	Protein coding	-	-	0.252556	2.28e-13
retro_hsap_3523	ENSG00000220660	ENST00000407767	ENSG00000135525	ENST00000544465	MAP7	Protein coding	-	-	0.427846	9.72e-38
retro_hsap_3523	ENSG00000220660	ENST00000571188	ENSG00000135525	ENST00000544465	MAP7	Protein coding	-	-	0.409384	2.13e-34
retro_hsap_339	ENSG00000215796	ENST00000439523	ENSG00000135747	ENST00000474541	ZNF670-ZNF695	Protein coding	-	-	0.466213	2.24e-45
retro_hsap_2313	ENSG00000229173	ENST00000411629	ENSG00000136731	ENST00000488439	UGGT1	Protein coding	-	-	0.414369	2.79e-35
retro_hsap_2313	ENSG00000229173	ENST00000411629	ENSG00000136731	ENST00000430075	UGGT1	Protein coding	-	-	0.47477	3.23e-47
retro_hsap_2313	ENSG00000229173	ENST00000411629	ENSG00000136731	ENST00000438277	UGGT1	Protein coding	-	-	0.388214	8.11e-31
retro_hsap_2313	ENSG00000229173	ENST00000411629	ENSG00000136731	ENST00000259253	UGGT1	Protein coding	-	-	-0.456233	2.7e-43
retro_hsap_4313	ENSG00000229369	ENST00000439400	ENSG00000136895	ENST00000441134	GARNL3	Protein coding	-	-	0.268563	5.57e-15
retro_hsap_4313	ENSG00000229369	ENST00000439400	ENSG00000136895	ENST00000425970	GARNL3	Protein coding	-	-	0.336567	4.1e-23
retro_hsap_4313	ENSG00000229369	ENST00000439400	ENSG00000136895	ENST00000498801	GARNL3	Protein coding	-	-	0.254655	1.42e-13
retro_hsap_4313	ENSG00000229369	ENST00000439400	ENSG00000136895	ENST00000373387	GARNL3	Protein coding	-	-	0.341522	8.58e-24
retro_hsap_3428	ENSG00000220920	ENST00000407932	ENSG00000137177	ENST00000378814	KIF13A	Protein coding	-	-	0.254106	1.61e-13
retro_hsap_3428	ENSG00000220920	ENST00000407932	ENSG00000137177	ENST00000378843	KIF13A	Protein coding	-	-	0.282037	2.01e-16
retro_hsap_3428	ENSG00000220920	ENST00000407932	ENSG00000137177	ENST00000502704	KIF13A	Protein coding	-	-	0.33025	2.88e-22
retro_hsap_791	ENSG00000234751	ENST00000439829	ENSG00000137478	ENST00000311172	FCHSD2	Protein coding	-	-	-0.264343	1.52e-14
retro_hsap_791	ENSG00000234751	ENST00000439829	ENSG00000137478	ENST00000409853	FCHSD2	Protein coding	-	-	0.369586	7.09e-28
retro_hsap_3970	ENSG00000271113	ENST00000603094	ENSG00000137571	ENST00000524945	SLCO5A1	Protein coding	-	-	0.457266	1.66e-43
retro_hsap_3970	ENSG00000271113	ENST00000603094	ENSG00000137571	ENST00000260126	SLCO5A1	Protein coding	-	-	0.309082	1.44e-19
retro_hsap_3970	ENSG00000271113	ENST00000603094	ENSG00000137571	ENST00000530307	SLCO5A1	Protein coding	-	-	0.32253	2.95e-21
retro_hsap_1504	ENSG00000270986	ENST00000605166	ENSG00000137845	ENST00000396136	ADAM10	Protein coding	-	-	0.419249	3.7e-36
retro_hsap_1504	ENSG00000270986	ENST00000605166	ENSG00000137845	ENST00000560608	ADAM10	Protein coding	-	-	0.25755	7.35e-14
retro_hsap_1504	ENSG00000270986	ENST00000605166	ENSG00000137845	ENST00000558733	ADAM10	Protein coding	-	-	-0.263342	1.92e-14
retro_hsap_1504	ENSG00000270986	ENST00000605166	ENSG00000137845	ENST00000439637	ADAM10	Protein coding	-	-	-0.318878	8.65e-21
retro_hsap_1504	ENSG00000270986	ENST00000605166	ENSG00000137845	ENST00000482945	ADAM10	Protein coding	-	-	0.620741	2.64e-88
retro_hsap_1504	ENSG00000270986	ENST00000605166	ENSG00000137845	ENST00000260408	ADAM10	Protein coding	-	-	-0.414354	2.81e-35
retro_hsap_1504	ENSG00000270986	ENST00000605166	ENSG00000137845	ENST00000402627	ADAM10	Protein coding	-	-	-0.298602	2.61e-18
retro_hsap_1504	ENSG00000270986	ENST00000605166	ENSG00000137845	ENST00000470269	ADAM10	Protein coding	-	-	0.460101	4.29e-44
retro_hsap_1501	ENSG00000225625	ENST00000569307	ENSG00000137871	ENST00000561126	ZNF280D	Protein coding	-	-	0.352914	2.12e-25
retro_hsap_1501	ENSG00000225625	ENST00000569307	ENSG00000137871	ENST00000560002	ZNF280D	Protein coding	-	-	0.295054	6.79e-18
retro_hsap_1565	ENSG00000213862	ENST00000497325	ENSG00000137872	ENST00000559184	SEMA6D	Protein coding	-	-	0.401066	5.83e-33
retro_hsap_1565	ENSG00000213862	ENST00000497325	ENSG00000137872	ENST00000560636	SEMA6D	Protein coding	-	-	0.415252	1.94e-35
retro_hsap_1565	ENSG00000213862	ENST00000497325	ENSG00000137872	ENST00000561106	SEMA6D	Protein coding	-	-	0.558412	3.02e-68
retro_hsap_1565	ENSG00000213862	ENST00000497325	ENSG00000137872	ENST00000558431	SEMA6D	Protein coding	-	-	0.473034	7.72e-47
retro_hsap_1565	ENSG00000213862	ENST00000497325	ENSG00000137872	ENST00000560006	SEMA6D	Protein coding	-	-	0.442176	1.77e-40
retro_hsap_1565	ENSG00000213862	ENST00000497325	ENSG00000137872	ENST00000559064	SEMA6D	Protein coding	-	-	0.583275	9.92e-76
retro_hsap_1565	ENSG00000213862	ENST00000497325	ENSG00000137872	ENST00000536845	SEMA6D	Protein coding	-	-	0.584849	3.17e-76
retro_hsap_1565	ENSG00000213862	ENST00000497325	ENSG00000137872	ENST00000559196	SEMA6D	Protein coding	-	-	0.607319	1.32e-83
retro_hsap_1565	ENSG00000213862	ENST00000497325	ENSG00000137872	ENST00000558014	SEMA6D	Protein coding	-	-	0.338285	2.39e-23
retro_hsap_1565	ENSG00000213862	ENST00000497325	ENSG00000137872	ENST00000389425	SEMA6D	Protein coding	-	-	0.3558	8.08e-26
retro_hsap_1565	ENSG00000213862	ENST00000497325	ENSG00000137872	ENST00000316364	SEMA6D	Protein coding	-	-	0.369642	6.95e-28
retro_hsap_1565	ENSG00000213862	ENST00000497325	ENSG00000137872	ENST00000354744	SEMA6D	Protein coding	-	-	0.419724	3.04e-36
retro_hsap_411	ENSG00000213561	ENST00000265259	ENSG00000137960	ENST00000370759	GIPC2	Protein coding	-	-	0.372646	2.4e-28
retro_hsap_2087	ENSG00000235267	ENST00000417130	ENSG00000138002	ENST00000420854	IFT172	Protein coding	-	-	0.324069	1.86e-21
retro_hsap_2087	ENSG00000235267	ENST00000417130	ENSG00000138002	ENST00000476693	IFT172	Protein coding	-	-	0.409838	1.77e-34
retro_hsap_2087	ENSG00000235267	ENST00000417130	ENSG00000138002	ENST00000480892	IFT172	Protein coding	-	-	0.277501	6.27e-16
retro_hsap_2087	ENSG00000235267	ENST00000417130	ENSG00000138002	ENST00000489492	IFT172	Protein coding	-	-	0.45431	6.68e-43
retro_hsap_2087	ENSG00000235267	ENST00000417130	ENSG00000138002	ENST00000463613	IFT172	Protein coding	-	-	0.349726	6.05e-25
retro_hsap_2087	ENSG00000235267	ENST00000417130	ENSG00000138002	ENST00000443889	IFT172	Protein coding	-	-	0.251702	2.76e-13
retro_hsap_2087	ENSG00000235267	ENST00000417130	ENSG00000138002	ENST00000476264	IFT172	Protein coding	-	-	0.365357	3.11e-27
retro_hsap_2087	ENSG00000235267	ENST00000417130	ENSG00000138002	ENST00000475476	IFT172	Protein coding	-	-	0.445809	3.41e-41
retro_hsap_2087	ENSG00000235267	ENST00000417130	ENSG00000138002	ENST00000509128	IFT172	Protein coding	-	-	0.40382	1.97e-33
retro_hsap_592	ENSG00000226701	ENST00000416278	ENSG00000138303	ENST00000526801	ASCC1	Protein coding	-	-	0.387432	1.09e-30
retro_hsap_592	ENSG00000226701	ENST00000416278	ENSG00000138303	ENST00000534259	ASCC1	Protein coding	-	-	0.334461	7.89e-23
retro_hsap_586	ENSG00000234806	ENST00000415623	ENSG00000138346	ENST00000399179	DNA2	Protein coding	-	-	0.290864	2.06e-17
retro_hsap_586	ENSG00000234806	ENST00000415623	ENSG00000138346	ENST00000550545	DNA2	Protein coding	-	-	0.363042	6.91e-27
retro_hsap_586	ENSG00000234806	ENST00000415623	ENSG00000138346	ENST00000478029	DNA2	Protein coding	-	-	0.35366	1.65e-25
retro_hsap_586	ENSG00000234806	ENST00000415623	ENSG00000138346	ENST00000358410	DNA2	Protein coding	-	-	0.387943	8.97e-31
retro_hsap_586	ENSG00000234806	ENST00000415623	ENSG00000138346	ENST00000440722	DNA2	Protein coding	-	-	0.287706	4.69e-17
retro_hsap_3095	ENSG00000241651	ENST00000475247	ENSG00000138709	ENST00000326639	LARP1B	Protein coding	-	-	-0.353375	1.81e-25
retro_hsap_3052	ENSG00000234036	ENST00000510190	ENSG00000138758	ENST00000502584	SEPT11	Protein coding	-	-	0.30045	1.58e-18
retro_hsap_3052	ENSG00000234036	ENST00000510190	ENSG00000138758	ENST00000504460	SEPT11	Protein coding	-	-	0.280164	3.22e-16
retro_hsap_1091	ENSG00000255892	ENST00000543144	ENSG00000139144	ENST00000535651	PIK3C2G	Protein coding	-	-	0.377862	3.69e-29
retro_hsap_1091	ENSG00000255892	ENST00000543144	ENSG00000139144	ENST00000538779	PIK3C2G	Protein coding	-	-	0.339846	1.46e-23
retro_hsap_1091	ENSG00000255892	ENST00000543144	ENSG00000139144	ENST00000536967	PIK3C2G	Protein coding	-	-	0.552804	1.21e-66
retro_hsap_1091	ENSG00000255892	ENST00000543144	ENSG00000139144	ENST00000538458	PIK3C2G	Protein coding	-	-	0.610003	1.58e-84
retro_hsap_1093	ENSG00000245205	ENST00000359165	ENSG00000139154	ENST00000512223	AEBP2	Protein coding	-	-	0.383172	5.3e-30
retro_hsap_1093	ENSG00000245205	ENST00000359165	ENSG00000139154	ENST00000266508	AEBP2	Protein coding	-	-	-0.385915	1.92e-30
retro_hsap_1108	ENSG00000258212	ENST00000546499	ENSG00000139173	ENST00000550495	TMEM117	Protein coding	-	-	0.305792	3.63e-19
retro_hsap_1108	ENSG00000258212	ENST00000546499	ENSG00000139173	ENST00000546387	TMEM117	Protein coding	-	-	0.531936	6.04e-61
retro_hsap_1264	ENSG00000177197	ENST00000452246	ENSG00000139687	ENST00000480491	RB1	Protein coding	-	-	0.487208	5.5e-50
retro_hsap_1264	ENSG00000177197	ENST00000452246	ENSG00000139687	ENST00000525036	RB1	Protein coding	-	-	0.493775	1.7e-51
retro_hsap_1264	ENSG00000177197	ENST00000452246	ENSG00000139687	ENST00000267163	RB1	Protein coding	-	-	-0.284031	1.21e-16
retro_hsap_1361	ENSG00000259165	ENST00000556558	ENSG00000139990	ENST00000554215	DCAF5	Protein coding	-	-	-0.31274	5.11e-20
retro_hsap_1361	ENSG00000259165	ENST00000556558	ENSG00000139990	ENST00000557386	DCAF5	Protein coding	-	-	-0.291592	1.7e-17
retro_hsap_1572	ENSG00000260689	ENST00000564298	ENSG00000140262	ENST00000561152	TCF12	Protein coding	-	-	0.295863	5.47e-18
retro_hsap_1572	ENSG00000260689	ENST00000564298	ENSG00000140262	ENST00000569880	TCF12	Protein coding	-	-	0.366177	2.34e-27
retro_hsap_1572	ENSG00000260689	ENST00000564298	ENSG00000140262	ENST00000558210	TCF12	Protein coding	-	-	0.401617	4.7e-33
retro_hsap_1572	ENSG00000260689	ENST00000564298	ENSG00000140262	ENST00000558908	TCF12	Protein coding	-	-	0.312845	4.96e-20
retro_hsap_1572	ENSG00000260689	ENST00000564298	ENSG00000140262	ENST00000559216	TCF12	Protein coding	-	-	0.34654	1.71e-24
retro_hsap_1572	ENSG00000260689	ENST00000564298	ENSG00000140262	ENST00000560887	TCF12	Protein coding	-	-	0.365234	3.24e-27
retro_hsap_1572	ENSG00000260689	ENST00000564298	ENSG00000140262	ENST00000561235	TCF12	Protein coding	-	-	0.376429	6.2e-29
retro_hsap_1572	ENSG00000260689	ENST00000564298	ENSG00000140262	ENST00000559609	TCF12	Protein coding	-	-	0.321457	4.05e-21
retro_hsap_1572	ENSG00000260689	ENST00000564298	ENSG00000140262	ENST00000561346	TCF12	Protein coding	-	-	0.348347	9.5e-25
retro_hsap_1572	ENSG00000260689	ENST00000564298	ENSG00000140262	ENST00000561449	TCF12	Protein coding	-	-	0.426681	1.6e-37
retro_hsap_1506	ENSG00000259657	ENST00000558833	ENSG00000140299	ENST00000560458	BNIP2	Protein coding	-	-	0.327752	6.16e-22
retro_hsap_1506	ENSG00000259657	ENST00000558833	ENSG00000140299	ENST00000477543	BNIP2	Protein coding	-	-	0.370281	5.55e-28
retro_hsap_1517	ENSG00000261232	ENST00000566966	ENSG00000140386	ENST00000567601	SCAPER	Protein coding	-	-	0.535794	5.72e-62
retro_hsap_1517	ENSG00000261232	ENST00000566966	ENSG00000140386	ENST00000564757	SCAPER	Protein coding	-	-	0.258237	6.28e-14
retro_hsap_1517	ENSG00000261232	ENST00000566966	ENSG00000140386	ENST00000569395	SCAPER	Protein coding	-	-	0.564688	4.47e-70
retro_hsap_1517	ENSG00000261232	ENST00000566966	ENSG00000140386	ENST00000569784	SCAPER	Protein coding	-	-	0.505283	3.21e-54
retro_hsap_1517	ENSG00000261232	ENST00000566966	ENSG00000140386	ENST00000563919	SCAPER	Protein coding	-	-	0.323428	2.26e-21
retro_hsap_1517	ENSG00000261232	ENST00000566966	ENSG00000140386	ENST00000564022	SCAPER	Protein coding	-	-	0.277751	5.89e-16
retro_hsap_1517	ENSG00000261232	ENST00000566966	ENSG00000140386	ENST00000567618	SCAPER	Protein coding	-	-	0.275681	9.85e-16
retro_hsap_1517	ENSG00000261232	ENST00000566966	ENSG00000140386	ENST00000562890	SCAPER	Protein coding	-	-	0.495726	5.98e-52
retro_hsap_1517	ENSG00000261232	ENST00000566966	ENSG00000140386	ENST00000303521	SCAPER	Protein coding	-	-	0.279987	3.37e-16
retro_hsap_1517	ENSG00000261232	ENST00000566966	ENSG00000140386	ENST00000563688	SCAPER	Protein coding	-	-	0.512008	7.34e-56
retro_hsap_1517	ENSG00000261232	ENST00000566966	ENSG00000140386	ENST00000324767	SCAPER	Protein coding	-	-	-0.283476	1.39e-16
retro_hsap_3972	ENSG00000213003	ENST00000519620	ENSG00000140396	ENST00000518287	NCOA2	Protein coding	-	-	0.534273	1.46e-61
retro_hsap_3972	ENSG00000213003	ENST00000519620	ENSG00000140396	ENST00000521239	NCOA2	Protein coding	-	-	0.423012	7.63e-37
retro_hsap_3972	ENSG00000213003	ENST00000519620	ENSG00000140396	ENST00000519724	NCOA2	Protein coding	-	-	0.640162	1.6e-95
retro_hsap_3972	ENSG00000213003	ENST00000519620	ENSG00000140396	ENST00000520416	NCOA2	Protein coding	-	-	0.317339	1.36e-20
retro_hsap_3972	ENSG00000213003	ENST00000519620	ENSG00000140396	ENST00000518363	NCOA2	Protein coding	-	-	0.482275	7.12e-49
retro_hsap_3972	ENSG00000213003	ENST00000519620	ENSG00000140396	ENST00000452400	NCOA2	Protein coding	-	-	0.317138	1.44e-20
retro_hsap_1515	ENSG00000260266	ENST00000564109	ENSG00000140459	ENST00000358632	CYP11A1	Protein coding	-	-	-0.298976	2.36e-18
retro_hsap_1720	ENSG00000233979	ENST00000453217	ENSG00000141027	ENST00000583226	NCOR1	Protein coding	-	-	0.378687	2.74e-29
retro_hsap_1720	ENSG00000233979	ENST00000453217	ENSG00000141027	ENST00000395857	NCOR1	Protein coding	-	-	0.326873	8.04e-22
retro_hsap_1719	ENSG00000243686	ENST00000453002	ENSG00000141027	ENST00000582565	NCOR1	Protein coding	-	-	0.273517	1.68e-15
retro_hsap_1720	ENSG00000233979	ENST00000453217	ENSG00000141027	ENST00000583234	NCOR1	Protein coding	-	-	0.38583	1.98e-30
retro_hsap_1720	ENSG00000233979	ENST00000453217	ENSG00000141027	ENST00000584872	NCOR1	Protein coding	-	-	0.486136	9.63e-50
retro_hsap_1720	ENSG00000233979	ENST00000453217	ENSG00000141027	ENST00000395849	NCOR1	Protein coding	-	-	-0.296422	4.71e-18
retro_hsap_1720	ENSG00000233979	ENST00000453217	ENSG00000141027	ENST00000472189	NCOR1	Protein coding	-	-	0.434258	6e-39
retro_hsap_1720	ENSG00000233979	ENST00000453217	ENSG00000141027	ENST00000460276	NCOR1	Protein coding	-	-	0.423474	6.27e-37
retro_hsap_1720	ENSG00000233979	ENST00000453217	ENSG00000141027	ENST00000395851	NCOR1	Protein coding	-	-	-0.327348	6.96e-22
retro_hsap_1720	ENSG00000233979	ENST00000453217	ENSG00000141027	ENST00000411510	NCOR1	Protein coding	-	-	0.262738	2.21e-14
retro_hsap_1720	ENSG00000233979	ENST00000453217	ENSG00000141027	ENST00000585296	NCOR1	Protein coding	-	-	0.441012	2.99e-40
retro_hsap_1739	ENSG00000240074	ENST00000478775	ENSG00000141298	ENST00000590153	SSH2	Protein coding	-	-	-0.43727	1.59e-39
retro_hsap_1739	ENSG00000240074	ENST00000478775	ENSG00000141298	ENST00000582084	SSH2	Protein coding	-	-	-0.325679	1.15e-21
retro_hsap_1739	ENSG00000240074	ENST00000478775	ENSG00000141298	ENST00000579954	SSH2	Protein coding	-	-	0.41925	3.7e-36
retro_hsap_1739	ENSG00000240074	ENST00000478775	ENSG00000141298	ENST00000578411	SSH2	Protein coding	-	-	0.432441	1.33e-38
retro_hsap_1739	ENSG00000240074	ENST00000478775	ENSG00000141298	ENST00000269033	SSH2	Protein coding	-	-	-0.271639	2.65e-15
retro_hsap_1739	ENSG00000240074	ENST00000478775	ENSG00000141298	ENST00000394848	SSH2	Protein coding	-	-	0.322214	3.24e-21
retro_hsap_1851	ENSG00000224011	ENST00000437414	ENSG00000141376	ENST00000591371	BCAS3	Protein coding	-	-	0.278351	5.08e-16
retro_hsap_1851	ENSG00000224011	ENST00000437414	ENSG00000141376	ENST00000587294	BCAS3	Protein coding	-	-	0.313796	3.77e-20
retro_hsap_1851	ENSG00000224011	ENST00000437414	ENSG00000141376	ENST00000590352	BCAS3	Protein coding	-	-	0.343326	4.82e-24
retro_hsap_1851	ENSG00000224011	ENST00000437414	ENSG00000141376	ENST00000588008	BCAS3	Protein coding	-	-	0.35037	4.9e-25
retro_hsap_1851	ENSG00000224011	ENST00000437414	ENSG00000141376	ENST00000589916	BCAS3	Protein coding	-	-	0.258696	5.65e-14
retro_hsap_1851	ENSG00000224011	ENST00000437414	ENSG00000141376	ENST00000390652	BCAS3	Protein coding	-	-	0.267651	6.93e-15
retro_hsap_1928	ENSG00000263829	ENST00000578364	ENSG00000141384	ENST00000578121	TAF4B	Protein coding	-	-	0.288835	3.5e-17
retro_hsap_1798	ENSG00000230201	ENST00000482495	ENSG00000141503	ENST00000572330	MINK1	Protein coding	-	-	0.258211	6.32e-14
retro_hsap_1798	ENSG00000230201	ENST00000482495	ENSG00000141503	ENST00000577021	MINK1	Protein coding	-	-	0.329483	3.64e-22
retro_hsap_1798	ENSG00000230201	ENST00000482495	ENSG00000141503	ENST00000572629	MINK1	Protein coding	-	-	0.337655	2.91e-23
retro_hsap_1798	ENSG00000230201	ENST00000482495	ENSG00000141503	ENST00000574871	MINK1	Protein coding	-	-	0.489434	1.71e-50
retro_hsap_1798	ENSG00000230201	ENST00000482495	ENSG00000141503	ENST00000575511	MINK1	Protein coding	-	-	0.289309	3.09e-17
retro_hsap_1865	ENSG00000232083	ENST00000448339	ENSG00000141564	ENST00000572733	RPTOR	Protein coding	-	-	0.348876	8e-25
retro_hsap_1865	ENSG00000232083	ENST00000448339	ENSG00000141564	ENST00000576366	RPTOR	Protein coding	-	-	0.392889	1.38e-31
retro_hsap_1865	ENSG00000232083	ENST00000448339	ENSG00000141564	ENST00000573163	RPTOR	Protein coding	-	-	0.40543	1.04e-33
retro_hsap_1865	ENSG00000232083	ENST00000448339	ENSG00000141564	ENST00000573746	RPTOR	Protein coding	-	-	0.480249	2.01e-48
retro_hsap_1865	ENSG00000232083	ENST00000448339	ENSG00000141564	ENST00000306801	RPTOR	Protein coding	-	-	-0.373923	1.52e-28
retro_hsap_2529	ENSG00000228149	ENST00000437106	ENSG00000142197	ENST00000492760	DOPEY2	Protein coding	-	-	0.272389	2.21e-15
retro_hsap_2529	ENSG00000228149	ENST00000437106	ENSG00000142197	ENST00000270190	DOPEY2	Protein coding	-	-	0.292073	1.5e-17
retro_hsap_2529	ENSG00000228149	ENST00000437106	ENSG00000142197	ENST00000463668	DOPEY2	Protein coding	-	-	0.484841	1.89e-49
retro_hsap_113	ENSG00000234619	ENST00000437586	ENSG00000142599	ENST00000464972	RERE	Protein coding	-	-	0.445971	3.17e-41
retro_hsap_113	ENSG00000234619	ENST00000437586	ENSG00000142599	ENST00000507012	RERE	Protein coding	-	-	0.47261	9.53e-47
retro_hsap_113	ENSG00000234619	ENST00000437586	ENSG00000142599	ENST00000464367	RERE	Protein coding	-	-	0.269959	3.98e-15
retro_hsap_113	ENSG00000234619	ENST00000437586	ENSG00000142599	ENST00000488215	RERE	Protein coding	-	-	0.313754	3.82e-20
retro_hsap_113	ENSG00000234619	ENST00000437586	ENSG00000142599	ENST00000469251	RERE	Protein coding	-	-	0.362243	9.09e-27
retro_hsap_113	ENSG00000234619	ENST00000437586	ENSG00000142599	ENST00000514428	RERE	Protein coding	-	-	0.36073	1.53e-26
retro_hsap_113	ENSG00000234619	ENST00000437586	ENSG00000142599	ENST00000480342	RERE	Protein coding	-	-	0.388452	7.41e-31
retro_hsap_113	ENSG00000234619	ENST00000437586	ENSG00000142599	ENST00000337907	RERE	Protein coding	-	-	-0.362415	8.57e-27
retro_hsap_122	ENSG00000232037	ENST00000423231	ENSG00000142798	ENST00000471322	HSPG2	Protein coding	-	-	0.509324	3.35e-55
retro_hsap_122	ENSG00000232037	ENST00000423231	ENSG00000142798	ENST00000427897	HSPG2	Protein coding	-	-	0.284691	1.02e-16
retro_hsap_122	ENSG00000232037	ENST00000423231	ENSG00000142798	ENST00000480900	HSPG2	Protein coding	-	-	0.541505	1.65e-63
retro_hsap_122	ENSG00000232037	ENST00000423231	ENSG00000142798	ENST00000498495	HSPG2	Protein coding	-	-	0.523027	1.25e-58
retro_hsap_122	ENSG00000232037	ENST00000423231	ENSG00000142798	ENST00000439717	HSPG2	Protein coding	-	-	0.528601	4.53e-60
retro_hsap_172	ENSG00000226084	ENST00000471722	ENSG00000142892	ENST00000359130	PIGK	Protein coding	-	-	0.327763	6.14e-22
retro_hsap_252	ENSG00000225272	ENST00000437709	ENSG00000143149	ENST00000461664	ALDH9A1	Protein coding	-	-	0.420416	2.27e-36
retro_hsap_251	ENSG00000230175	ENST00000447545	ENSG00000143149	ENST00000461664	ALDH9A1	Protein coding	-	-	0.329284	3.87e-22
retro_hsap_252	ENSG00000225272	ENST00000437709	ENSG00000143149	ENST00000463610	ALDH9A1	Protein coding	-	-	0.444861	5.25e-41
retro_hsap_251	ENSG00000230175	ENST00000447545	ENSG00000143149	ENST00000463610	ALDH9A1	Protein coding	-	-	0.465616	3e-45
retro_hsap_252	ENSG00000225272	ENST00000437709	ENSG00000143149	ENST00000471457	ALDH9A1	Protein coding	-	-	0.395893	4.36e-32
retro_hsap_251	ENSG00000230175	ENST00000447545	ENSG00000143149	ENST00000471457	ALDH9A1	Protein coding	-	-	0.34294	5.46e-24
retro_hsap_465	ENSG00000224837	ENST00000443090	ENSG00000143164	ENST00000367843	DCAF6	Protein coding	-	-	0.693644	2.21e-118
retro_hsap_465	ENSG00000224837	ENST00000443090	ENSG00000143164	ENST00000455334	DCAF6	Protein coding	-	-	-0.467051	1.49e-45
retro_hsap_465	ENSG00000224837	ENST00000443090	ENSG00000143164	ENST00000489398	DCAF6	Protein coding	-	-	0.499866	6.34e-53
retro_hsap_465	ENSG00000224837	ENST00000443090	ENSG00000143164	ENST00000312263	DCAF6	Protein coding	-	-	0.336227	4.55e-23
retro_hsap_269	ENSG00000231905	ENST00000424368	ENSG00000143322	ENST00000344730	ABL2	Protein coding	-	-	0.293316	1.08e-17
retro_hsap_269	ENSG00000231905	ENST00000424368	ENSG00000143322	ENST00000504324	ABL2	Protein coding	-	-	0.289795	2.72e-17
retro_hsap_323	ENSG00000235674	ENST00000437325	ENSG00000143669	ENST00000389793	LYST	Protein coding	-	-	0.603902	1.91e-82
retro_hsap_323	ENSG00000235674	ENST00000437325	ENSG00000143669	ENST00000475277	LYST	Protein coding	-	-	0.311414	7.46e-20
retro_hsap_323	ENSG00000235674	ENST00000437325	ENSG00000143669	ENST00000389794	LYST	Protein coding	-	-	0.322859	2.67e-21
retro_hsap_323	ENSG00000235674	ENST00000437325	ENSG00000143669	ENST00000492844	LYST	Protein coding	-	-	0.313393	4.24e-20
retro_hsap_323	ENSG00000235674	ENST00000437325	ENSG00000143669	ENST00000473037	LYST	Protein coding	yes	2.0	0.501703	2.32e-53
retro_hsap_323	ENSG00000235674	ENST00000437325	ENSG00000143669	ENST00000465349	LYST	Protein coding	-	-	0.486539	7.8e-50
retro_hsap_323	ENSG00000235674	ENST00000437325	ENSG00000143669	ENST00000468626	LYST	Protein coding	-	-	0.457192	1.72e-43
retro_hsap_519	ENSG00000234247	ENST00000413707	ENSG00000143786	ENST00000483512	CNIH3	Protein coding	-	-	0.330246	2.89e-22
retro_hsap_519	ENSG00000234247	ENST00000413707	ENSG00000143786	ENST00000498382	CNIH3	Protein coding	-	-	0.308727	1.6e-19
retro_hsap_519	ENSG00000234247	ENST00000413707	ENSG00000143786	ENST00000272133	CNIH3	Protein coding	-	-	0.51045	1.78e-55
retro_hsap_2084	ENSG00000217643	ENST00000407942	ENSG00000143970	ENST00000497092	ASXL2	Protein coding	-	-	0.291127	1.92e-17
retro_hsap_2084	ENSG00000217643	ENST00000407942	ENSG00000143970	ENST00000404843	ASXL2	Protein coding	-	-	0.251047	3.19e-13
retro_hsap_2117	ENSG00000228568	ENST00000412637	ENSG00000144036	ENST00000634650	EXOC6B	Protein coding	-	-	0.399663	1.01e-32
retro_hsap_2117	ENSG00000228568	ENST00000412637	ENSG00000144036	ENST00000464347	EXOC6B	Protein coding	-	-	0.255421	1.19e-13
retro_hsap_2117	ENSG00000228568	ENST00000412637	ENSG00000144036	ENST00000471335	EXOC6B	Protein coding	-	-	0.567251	7.8e-71
retro_hsap_2117	ENSG00000228568	ENST00000412637	ENSG00000144036	ENST00000492257	EXOC6B	Protein coding	-	-	0.708963	6.93e-126
retro_hsap_2117	ENSG00000228568	ENST00000412637	ENSG00000144036	ENST00000485398	EXOC6B	Protein coding	-	-	0.376592	5.84e-29
retro_hsap_2117	ENSG00000228568	ENST00000412637	ENSG00000144036	ENST00000490919	EXOC6B	Protein coding	-	-	0.553515	7.58e-67
retro_hsap_2117	ENSG00000228568	ENST00000412637	ENSG00000144036	ENST00000410104	EXOC6B	Protein coding	-	-	0.308765	1.58e-19
retro_hsap_2372	ENSG00000228513	ENST00000445936	ENSG00000144426	ENST00000497505	NBEAL1	Protein coding	-	-	0.474601	3.52e-47
retro_hsap_2372	ENSG00000228513	ENST00000445936	ENSG00000144426	ENST00000460416	NBEAL1	Protein coding	-	-	0.518204	2.09e-57
retro_hsap_2372	ENSG00000228513	ENST00000445936	ENSG00000144426	ENST00000460355	NBEAL1	Protein coding	-	-	0.564219	6.14e-70
retro_hsap_2372	ENSG00000228513	ENST00000445936	ENSG00000144426	ENST00000478884	NBEAL1	Protein coding	yes	124.0	0.265816	1.07e-14
retro_hsap_2206	ENSG00000231063	ENST00000438212	ENSG00000144445	ENST00000281772	KANSL1L	Protein coding	-	-	0.338856	2e-23
retro_hsap_2206	ENSG00000231063	ENST00000438212	ENSG00000144445	ENST00000457374	KANSL1L	Protein coding	-	-	0.296959	4.07e-18
retro_hsap_2206	ENSG00000231063	ENST00000438212	ENSG00000144445	ENST00000438563	KANSL1L	Protein coding	-	-	0.494735	1.02e-51
retro_hsap_2206	ENSG00000231063	ENST00000438212	ENSG00000144445	ENST00000415553	KANSL1L	Protein coding	-	-	0.517531	3.09e-57
retro_hsap_2206	ENSG00000231063	ENST00000438212	ENSG00000144445	ENST00000418791	KANSL1L	Protein coding	-	-	0.403092	2.63e-33
retro_hsap_2774	ENSG00000236411	ENST00000456468	ENSG00000144668	ENST00000461533	ITGA9	Protein coding	-	-	0.297488	3.53e-18
retro_hsap_2795	ENSG00000226360	ENST00000472730	ENSG00000144724	ENST00000475527	PTPRG	Protein coding	-	-	0.381344	1.04e-29
retro_hsap_2795	ENSG00000226360	ENST00000472730	ENSG00000144724	ENST00000485215	PTPRG	Protein coding	-	-	0.391569	2.28e-31
retro_hsap_2795	ENSG00000226360	ENST00000472730	ENSG00000144724	ENST00000475012	PTPRG	Protein coding	-	-	0.37337	1.86e-28
retro_hsap_2795	ENSG00000226360	ENST00000472730	ENSG00000144724	ENST00000495879	PTPRG	Protein coding	-	-	0.376153	6.84e-29
retro_hsap_2818	ENSG00000243495	ENST00000467831	ENSG00000144820	ENST00000273352	ADGRG7	Protein coding	-	-	0.308459	1.72e-19
retro_hsap_3037	ENSG00000242431	ENST00000486904	ENSG00000145246	ENST00000507889	ATP10D	Protein coding	-	-	0.540938	2.35e-63
retro_hsap_3037	ENSG00000242431	ENST00000486904	ENSG00000145246	ENST00000273859	ATP10D	Protein coding	-	-	0.538625	9.95e-63
retro_hsap_3037	ENSG00000242431	ENST00000486904	ENSG00000145246	ENST00000504445	ATP10D	Protein coding	-	-	0.558744	2.42e-68
retro_hsap_2956	ENSG00000248180	ENST00000513846	ENSG00000145332	ENST00000506985	KLHL8	Protein coding	-	-	0.391057	2.77e-31
retro_hsap_2985	ENSG00000249302	ENST00000503502	ENSG00000145391	ENST00000404104	SETD7	Protein coding	-	-	0.373421	1.82e-28
retro_hsap_2985	ENSG00000249302	ENST00000503502	ENSG00000145391	ENST00000506866	SETD7	Protein coding	-	-	0.561215	4.65e-69
retro_hsap_2985	ENSG00000249302	ENST00000503502	ENSG00000145391	ENST00000274031	SETD7	Protein coding	-	-	0.529961	2e-60
retro_hsap_3004	ENSG00000177803	ENST00000436268	ENSG00000145416	ENST00000511245	MARCH1	Protein coding	-	-	0.323389	2.28e-21
retro_hsap_3004	ENSG00000177803	ENST00000436268	ENSG00000145416	ENST00000515471	MARCH1	Protein coding	-	-	0.351559	3.31e-25
retro_hsap_3004	ENSG00000177803	ENST00000436268	ENSG00000145416	ENST00000512214	MARCH1	Protein coding	-	-	0.257029	8.28e-14
retro_hsap_3372	ENSG00000232916	ENST00000427352	ENSG00000145781	ENST00000503424	COMMD10	Protein coding	-	-	0.511203	1.16e-55
retro_hsap_3372	ENSG00000232916	ENST00000427352	ENSG00000145781	ENST00000632434	COMMD10	Protein coding	-	-	-0.516776	4.78e-57
retro_hsap_3594	ENSG00000218143	ENST00000402323	ENSG00000146147	ENST00000370877	MLIP	Protein coding	-	-	0.260124	4.07e-14
retro_hsap_3594	ENSG00000218143	ENST00000402323	ENSG00000146147	ENST00000514433	MLIP	Protein coding	-	-	0.300033	1.77e-18
retro_hsap_3594	ENSG00000218143	ENST00000402323	ENSG00000146147	ENST00000505762	MLIP	Protein coding	-	-	0.308432	1.73e-19
retro_hsap_3594	ENSG00000218143	ENST00000402323	ENSG00000146147	ENST00000274897	MLIP	Protein coding	-	-	0.360398	1.71e-26
retro_hsap_3693	ENSG00000231357	ENST00000438379	ENSG00000146535	ENST00000485329	GNA12	Protein coding	-	-	0.425854	2.28e-37
retro_hsap_3693	ENSG00000231357	ENST00000438379	ENSG00000146535	ENST00000447791	GNA12	Protein coding	-	-	0.436884	1.89e-39
retro_hsap_3693	ENSG00000231357	ENST00000438379	ENSG00000146535	ENST00000471281	GNA12	Protein coding	-	-	0.487685	4.28e-50
retro_hsap_3693	ENSG00000231357	ENST00000438379	ENSG00000146535	ENST00000496740	GNA12	Protein coding	-	-	0.371593	3.49e-28
retro_hsap_3693	ENSG00000231357	ENST00000438379	ENSG00000146535	ENST00000275364	GNA12	Protein coding	-	-	-0.279622	3.69e-16
retro_hsap_3772	ENSG00000226624	ENST00000442083	ENSG00000146776	ENST00000485652	ATXN7L1	Protein coding	-	-	0.363724	5.46e-27
retro_hsap_3772	ENSG00000226624	ENST00000442083	ENSG00000146776	ENST00000477775	ATXN7L1	Protein coding	-	-	-0.366161	2.35e-27
retro_hsap_3772	ENSG00000226624	ENST00000442083	ENSG00000146776	ENST00000481880	ATXN7L1	Protein coding	-	-	0.565263	3.02e-70
retro_hsap_3772	ENSG00000226624	ENST00000442083	ENSG00000146776	ENST00000464874	ATXN7L1	Protein coding	-	-	-0.357209	5.03e-26
retro_hsap_3772	ENSG00000226624	ENST00000442083	ENSG00000146776	ENST00000484475	ATXN7L1	Protein coding	-	-	0.263546	1.83e-14
retro_hsap_4855	ENSG00000213018	ENST00000391782	ENSG00000147133	ENST00000423759	TAF1	Protein coding	-	-	0.422526	9.37e-37
retro_hsap_4879	ENSG00000214628	ENST00000398690	ENSG00000147202	ENST00000373061	DIAPH2	Protein coding	-	-	0.472604	9.56e-47
retro_hsap_4879	ENSG00000214628	ENST00000398690	ENSG00000147202	ENST00000373054	DIAPH2	Protein coding	-	-	0.286141	7.03e-17
retro_hsap_4879	ENSG00000214628	ENST00000398690	ENSG00000147202	ENST00000324765	DIAPH2	Protein coding	-	-	0.294972	6.94e-18
retro_hsap_4762	ENSG00000225400	ENST00000427490	ENSG00000147274	ENST00000419968	RBMX	Protein coding	-	-	0.394405	7.73e-32
retro_hsap_4762	ENSG00000225400	ENST00000427490	ENSG00000147274	ENST00000565438	RBMX	Protein coding	-	-	0.270961	3.13e-15
retro_hsap_4762	ENSG00000225400	ENST00000427490	ENSG00000147274	ENST00000561733	RBMX	Protein coding	yes	24.0	0.474302	4.09e-47
retro_hsap_4762	ENSG00000225400	ENST00000427490	ENSG00000147274	ENST00000563370	RBMX	Protein coding	-	-	0.516432	5.83e-57
retro_hsap_4762	ENSG00000225400	ENST00000427490	ENSG00000147274	ENST00000431446	RBMX	Protein coding	-	-	0.476083	1.67e-47
retro_hsap_4762	ENSG00000225400	ENST00000427490	ENSG00000147274	ENST00000496459	RBMX	Protein coding	-	-	0.439322	6.38e-40
retro_hsap_4762	ENSG00000225400	ENST00000427490	ENSG00000147274	ENST00000464781	RBMX	Protein coding	-	-	-0.287239	5.3e-17
retro_hsap_4762	ENSG00000225400	ENST00000427490	ENSG00000147274	ENST00000565907	RBMX	Protein coding	-	-	0.443282	1.08e-40
retro_hsap_4762	ENSG00000225400	ENST00000427490	ENSG00000147274	ENST00000568578	RBMX	Protein coding	-	-	0.603751	2.14e-82
retro_hsap_4762	ENSG00000225400	ENST00000427490	ENSG00000147274	ENST00000320676	RBMX	Protein coding	-	-	0.463306	9.19e-45
retro_hsap_4762	ENSG00000225400	ENST00000427490	ENSG00000147274	ENST00000562646	RBMX	Protein coding	-	-	0.480435	1.83e-48
retro_hsap_4016	ENSG00000253550	ENST00000514530	ENSG00000147316	ENST00000519221	MCPH1	Protein coding	-	-	0.365645	2.81e-27
retro_hsap_4016	ENSG00000253550	ENST00000514530	ENSG00000147316	ENST00000521175	MCPH1	Protein coding	-	-	0.281067	2.57e-16
retro_hsap_4016	ENSG00000253550	ENST00000514530	ENSG00000147316	ENST00000521129	MCPH1	Protein coding	-	-	0.41458	2.56e-35
retro_hsap_4016	ENSG00000253550	ENST00000514530	ENSG00000147316	ENST00000519480	MCPH1	Protein coding	-	-	-0.280378	3.05e-16
retro_hsap_4044	ENSG00000233170	ENST00000521192	ENSG00000147475	ENST00000523887	ERLIN2	Protein coding	-	-	0.629346	1.94e-91
retro_hsap_4044	ENSG00000233170	ENST00000521192	ENSG00000147475	ENST00000397228	ERLIN2	Protein coding	-	-	0.577937	4.55e-74
retro_hsap_3997	ENSG00000253454	ENST00000519723	ENSG00000147650	ENST00000424843	LRP12	Protein coding	-	-	0.393724	1e-31
retro_hsap_3997	ENSG00000253454	ENST00000519723	ENSG00000147650	ENST00000519675	LRP12	Protein coding	-	-	0.567519	6.49e-71
retro_hsap_4289	ENSG00000278486	ENST00000621419	ENSG00000148110	ENST00000428393	MFSD14B	Protein coding	-	-	-0.270908	3.17e-15
retro_hsap_4296	ENSG00000231562	ENST00000444758	ENSG00000148143	ENST00000472574	ZNF462	Protein coding	-	-	0.643626	7.28e-97
retro_hsap_4296	ENSG00000231562	ENST00000444758	ENSG00000148143	ENST00000471032	ZNF462	Protein coding	-	-	0.39674	3.15e-32
retro_hsap_4296	ENSG00000231562	ENST00000444758	ENSG00000148143	ENST00000482115	ZNF462	Protein coding	-	-	0.626571	2.03e-90
retro_hsap_4296	ENSG00000231562	ENST00000444758	ENSG00000148143	ENST00000374686	ZNF462	Protein coding	-	-	0.586442	9.92e-77
retro_hsap_4296	ENSG00000231562	ENST00000444758	ENSG00000148143	ENST00000277225	ZNF462	Protein coding	-	-	0.656177	7.05e-102
retro_hsap_4296	ENSG00000231562	ENST00000444758	ENSG00000148143	ENST00000441147	ZNF462	Protein coding	-	-	0.687569	1.55e-115
retro_hsap_4296	ENSG00000231562	ENST00000444758	ENSG00000148143	ENST00000427098	ZNF462	Protein coding	-	-	0.84134	3.06e-220
retro_hsap_4296	ENSG00000231562	ENST00000444758	ENSG00000148143	ENST00000483287	ZNF462	Protein coding	-	-	0.338813	2.02e-23
retro_hsap_4308	ENSG00000214651	ENST00000455437	ENSG00000148180	ENST00000373823	GSN	Protein coding	-	-	0.293972	9.06e-18
retro_hsap_4308	ENSG00000214651	ENST00000455437	ENSG00000148180	ENST00000434663	GSN	Protein coding	-	-	0.329461	3.67e-22
retro_hsap_4308	ENSG00000214651	ENST00000455437	ENSG00000148180	ENST00000394353	GSN	Protein coding	-	-	0.266641	8.81e-15
retro_hsap_639	ENSG00000213170	ENST00000392696	ENSG00000148848	ENST00000485388	ADAM12	Protein coding	-	-	0.630715	6.02e-92
retro_hsap_639	ENSG00000213170	ENST00000392696	ENSG00000148848	ENST00000448723	ADAM12	Protein coding	-	-	0.704655	9.99e-124
retro_hsap_639	ENSG00000213170	ENST00000392696	ENSG00000148848	ENST00000467145	ADAM12	Protein coding	-	-	0.69633	1.16e-119
retro_hsap_639	ENSG00000213170	ENST00000392696	ENSG00000148848	ENST00000482291	ADAM12	Protein coding	-	-	0.764108	1.63e-157
retro_hsap_639	ENSG00000213170	ENST00000392696	ENSG00000148848	ENST00000494661	ADAM12	Protein coding	-	-	0.702238	1.56e-122
retro_hsap_639	ENSG00000213170	ENST00000392696	ENSG00000148848	ENST00000368679	ADAM12	Protein coding	-	-	0.625203	6.43e-90
retro_hsap_639	ENSG00000213170	ENST00000392696	ENSG00000148848	ENST00000368676	ADAM12	Protein coding	-	-	0.717829	1.86e-130
retro_hsap_862	ENSG00000270903	ENST00000604913	ENSG00000149100	ENST00000323213	EIF3M	Protein coding	-	-	0.364812	3.75e-27
retro_hsap_862	ENSG00000270903	ENST00000604913	ENSG00000149100	ENST00000531921	EIF3M	Protein coding	-	-	0.329795	3.31e-22
retro_hsap_862	ENSG00000270903	ENST00000604913	ENSG00000149100	ENST00000525782	EIF3M	Protein coding	-	-	0.393068	1.29e-31
retro_hsap_862	ENSG00000270903	ENST00000604913	ENSG00000149100	ENST00000524896	EIF3M	Protein coding	-	-	0.319909	6.39e-21
retro_hsap_862	ENSG00000270903	ENST00000604913	ENSG00000149100	ENST00000525054	EIF3M	Protein coding	-	-	0.606873	1.87e-83
retro_hsap_813	ENSG00000282834	ENST00000634407	ENSG00000149212	ENST00000416495	SESN3	Protein coding	-	-	0.260067	4.12e-14
retro_hsap_4792	ENSG00000231913	ENST00000457739	ENSG00000149970	ENST00000480138	CNKSR2	Protein coding	-	-	0.540707	2.72e-63
retro_hsap_4792	ENSG00000231913	ENST00000457739	ENSG00000149970	ENST00000543067	CNKSR2	Protein coding	-	-	0.445069	4.78e-41
retro_hsap_4792	ENSG00000231913	ENST00000457739	ENSG00000149970	ENST00000379510	CNKSR2	Protein coding	-	-	0.452895	1.3e-42
retro_hsap_4792	ENSG00000231913	ENST00000457739	ENSG00000149970	ENST00000425654	CNKSR2	Protein coding	-	-	0.331443	2e-22
retro_hsap_555	ENSG00000228816	ENST00000432033	ENSG00000150093	ENST00000396033	ITGB1	Protein coding	-	-	0.263543	1.83e-14
retro_hsap_555	ENSG00000228816	ENST00000432033	ENSG00000150093	ENST00000480226	ITGB1	Protein coding	-	-	0.391047	2.78e-31
retro_hsap_555	ENSG00000228816	ENST00000432033	ENSG00000150093	ENST00000472147	ITGB1	Protein coding	-	-	0.488917	2.24e-50
retro_hsap_555	ENSG00000228816	ENST00000432033	ENSG00000150093	ENST00000414670	ITGB1	Protein coding	-	-	0.46564	2.96e-45
retro_hsap_555	ENSG00000228816	ENST00000432033	ENSG00000150093	ENST00000464001	ITGB1	Protein coding	-	-	0.440184	4.34e-40
retro_hsap_3043	ENSG00000226439	ENST00000461060	ENSG00000150471	ENST00000514591	ADGRL3	Protein coding	-	-	0.282738	1.68e-16
retro_hsap_3043	ENSG00000226439	ENST00000461060	ENSG00000150471	ENST00000508078	ADGRL3	Protein coding	-	-	0.370211	5.69e-28
retro_hsap_3043	ENSG00000226439	ENST00000461060	ENSG00000150471	ENST00000509089	ADGRL3	Protein coding	-	-	0.367186	1.64e-27
retro_hsap_2330	ENSG00000228236	ENST00000441043	ENSG00000150556	ENST00000498249	LYPD6B	Protein coding	-	-	0.666516	3.42e-106
retro_hsap_2330	ENSG00000228236	ENST00000441043	ENSG00000150556	ENST00000473800	LYPD6B	Protein coding	-	-	0.731375	8.65e-138
retro_hsap_2330	ENSG00000228236	ENST00000441043	ENSG00000150556	ENST00000480545	LYPD6B	Protein coding	-	-	0.637039	2.51e-94
retro_hsap_2330	ENSG00000228236	ENST00000441043	ENSG00000150556	ENST00000437627	LYPD6B	Protein coding	-	-	0.734177	2.31e-139
retro_hsap_2330	ENSG00000228236	ENST00000441043	ENSG00000150556	ENST00000450639	LYPD6B	Protein coding	-	-	0.674372	1.38e-109
retro_hsap_2330	ENSG00000228236	ENST00000441043	ENSG00000150556	ENST00000442722	LYPD6B	Protein coding	-	-	0.476131	1.63e-47
retro_hsap_2330	ENSG00000228236	ENST00000441043	ENSG00000150556	ENST00000409642	LYPD6B	Protein coding	-	-	0.554411	4.22e-67
retro_hsap_2330	ENSG00000228236	ENST00000441043	ENSG00000150556	ENST00000409876	LYPD6B	Protein coding	-	-	0.562758	1.65e-69
retro_hsap_802	ENSG00000240174	ENST00000472460	ENSG00000150672	ENST00000524601	DLG2	Protein coding	-	-	0.407155	5.21e-34
retro_hsap_802	ENSG00000240174	ENST00000472460	ENSG00000150672	ENST00000530260	DLG2	Protein coding	-	-	0.451806	2.15e-42
retro_hsap_802	ENSG00000240174	ENST00000472460	ENSG00000150672	ENST00000456295	DLG2	Protein coding	-	-	0.365674	2.78e-27
retro_hsap_802	ENSG00000240174	ENST00000472460	ENSG00000150672	ENST00000527088	DLG2	Protein coding	-	-	0.321606	3.88e-21
retro_hsap_802	ENSG00000240174	ENST00000472460	ENSG00000150672	ENST00000530589	DLG2	Protein coding	-	-	0.601131	1.63e-81
retro_hsap_802	ENSG00000240174	ENST00000472460	ENSG00000150672	ENST00000398299	DLG2	Protein coding	-	-	0.328765	4.53e-22
retro_hsap_802	ENSG00000240174	ENST00000472460	ENSG00000150672	ENST00000404783	DLG2	Protein coding	-	-	0.34119	9.53e-24
retro_hsap_802	ENSG00000240174	ENST00000472460	ENSG00000150672	ENST00000529159	DLG2	Protein coding	-	-	0.276029	9.04e-16
retro_hsap_802	ENSG00000240174	ENST00000472460	ENSG00000150672	ENST00000398301	DLG2	Protein coding	-	-	0.524317	5.82e-59
retro_hsap_802	ENSG00000240174	ENST00000472460	ENSG00000150672	ENST00000529111	DLG2	Protein coding	-	-	0.425662	2.48e-37
retro_hsap_906	ENSG00000271318	ENST00000605633	ENSG00000150687	ENST00000533880	PRSS23	Protein coding	-	-	0.549386	1.1e-65
retro_hsap_906	ENSG00000271318	ENST00000605633	ENSG00000150687	ENST00000531521	PRSS23	Protein coding	-	-	0.470239	3.09e-46
retro_hsap_906	ENSG00000271318	ENST00000605633	ENSG00000150687	ENST00000527521	PRSS23	Protein coding	-	-	0.381391	1.02e-29
retro_hsap_906	ENSG00000271318	ENST00000605633	ENSG00000150687	ENST00000280258	PRSS23	Protein coding	-	-	0.59307	7.38e-79
retro_hsap_906	ENSG00000271318	ENST00000605633	ENSG00000150687	ENST00000532234	PRSS23	Protein coding	-	-	0.657487	2.05e-102
retro_hsap_906	ENSG00000271318	ENST00000605633	ENSG00000150687	ENST00000532572	PRSS23	Protein coding	-	-	0.567868	5.11e-71
retro_hsap_927	ENSG00000255286	ENST00000530827	ENSG00000150764	ENST00000529225	DIXDC1	Protein coding	-	-	0.281582	2.25e-16
retro_hsap_928	ENSG00000230911	ENST00000428428	ENSG00000150768	ENST00000533297	DLAT	Protein coding	-	-	0.273323	1.76e-15
retro_hsap_2615	ENSG00000229756	ENST00000449593	ENSG00000151090	ENST00000280696	THRB	Protein coding	-	-	0.528508	4.79e-60
retro_hsap_2615	ENSG00000229756	ENST00000449593	ENSG00000151090	ENST00000418247	THRB	Protein coding	-	-	0.397094	2.74e-32
retro_hsap_2615	ENSG00000229756	ENST00000449593	ENSG00000151090	ENST00000447875	THRB	Protein coding	-	-	0.514911	1.4e-56
retro_hsap_2615	ENSG00000229756	ENST00000449593	ENSG00000151090	ENST00000431815	THRB	Protein coding	-	-	0.25314	2e-13
retro_hsap_2618	ENSG00000213872	ENST00000458542	ENSG00000151092	ENST00000280700	NGLY1	Protein coding	-	-	-0.274228	1.41e-15
retro_hsap_2618	ENSG00000213872	ENST00000458542	ENSG00000151092	ENST00000396649	NGLY1	Protein coding	-	-	-0.260247	3.95e-14
retro_hsap_2619	ENSG00000213871	ENST00000396646	ENSG00000151092	ENST00000308710	NGLY1	Protein coding	-	-	-0.260149	4.04e-14
retro_hsap_2654	ENSG00000244226	ENST00000486302	ENSG00000151276	ENST00000497477	MAGI1	Protein coding	-	-	0.493015	2.56e-51
retro_hsap_2654	ENSG00000244226	ENST00000486302	ENSG00000151276	ENST00000496734	MAGI1	Protein coding	-	-	-0.378219	3.24e-29
retro_hsap_2654	ENSG00000244226	ENST00000486302	ENSG00000151276	ENST00000464060	MAGI1	Protein coding	-	-	0.625642	4.45e-90
retro_hsap_3361	ENSG00000250441	ENST00000509173	ENSG00000151422	ENST00000504143	FER	Protein coding	-	-	0.441306	2.62e-40
retro_hsap_3361	ENSG00000250441	ENST00000509173	ENSG00000151422	ENST00000513777	FER	Protein coding	-	-	0.350299	5.02e-25
retro_hsap_3361	ENSG00000250441	ENST00000509173	ENSG00000151422	ENST00000628534	FER	Protein coding	-	-	0.319698	6.8e-21
retro_hsap_3361	ENSG00000250441	ENST00000509173	ENSG00000151422	ENST00000509035	FER	Protein coding	-	-	0.491557	5.55e-51
retro_hsap_3361	ENSG00000250441	ENST00000509173	ENSG00000151422	ENST00000502752	FER	Protein coding	-	-	0.542286	1.01e-63
retro_hsap_3361	ENSG00000250441	ENST00000509173	ENSG00000151422	ENST00000438717	FER	Protein coding	-	-	0.296784	4.27e-18
retro_hsap_544	ENSG00000215227	ENST00000475013	ENSG00000151474	ENST00000632570	FRMD4A	Protein coding	-	-	0.297802	3.25e-18
retro_hsap_544	ENSG00000215227	ENST00000475013	ENSG00000151474	ENST00000495956	FRMD4A	Protein coding	-	-	0.32764	6.38e-22
retro_hsap_544	ENSG00000215227	ENST00000475013	ENSG00000151474	ENST00000264546	FRMD4A	Protein coding	-	-	0.506346	1.78e-54
retro_hsap_544	ENSG00000215227	ENST00000475013	ENSG00000151474	ENST00000492155	FRMD4A	Protein coding	-	-	0.440062	4.58e-40
retro_hsap_544	ENSG00000215227	ENST00000475013	ENSG00000151474	ENST00000342409	FRMD4A	Protein coding	-	-	0.300844	1.42e-18
retro_hsap_3475	ENSG00000216854	ENST00000407033	ENSG00000151914	ENST00000449297	DST	Protein coding	-	-	0.304739	4.86e-19
retro_hsap_3475	ENSG00000216854	ENST00000407033	ENSG00000151914	ENST00000459869	DST	Protein coding	-	-	0.39834	1.69e-32
retro_hsap_3475	ENSG00000216854	ENST00000407033	ENSG00000151914	ENST00000518828	DST	Protein coding	-	-	0.349581	6.35e-25
retro_hsap_3475	ENSG00000216854	ENST00000407033	ENSG00000151914	ENST00000522538	DST	Protein coding	-	-	0.433566	8.13e-39
retro_hsap_3475	ENSG00000216854	ENST00000407033	ENSG00000151914	ENST00000517937	DST	Protein coding	-	-	0.449627	5.91e-42
retro_hsap_3475	ENSG00000216854	ENST00000407033	ENSG00000151914	ENST00000524302	DST	Protein coding	-	-	0.511664	8.92e-56
retro_hsap_3475	ENSG00000216854	ENST00000407033	ENSG00000151914	ENST00000520144	DST	Protein coding	-	-	0.359614	2.23e-26
retro_hsap_3475	ENSG00000216854	ENST00000407033	ENSG00000151914	ENST00000523943	DST	Protein coding	-	-	0.254104	1.61e-13
retro_hsap_3475	ENSG00000216854	ENST00000407033	ENSG00000151914	ENST00000492944	DST	Protein coding	-	-	0.437551	1.4e-39
retro_hsap_3475	ENSG00000216854	ENST00000407033	ENSG00000151914	ENST00000520645	DST	Protein coding	-	-	0.391952	1.97e-31
retro_hsap_3475	ENSG00000216854	ENST00000407033	ENSG00000151914	ENST00000523967	DST	Protein coding	-	-	0.356803	5.77e-26
retro_hsap_3475	ENSG00000216854	ENST00000407033	ENSG00000151914	ENST00000521821	DST	Protein coding	-	-	0.352649	2.31e-25
retro_hsap_3475	ENSG00000216854	ENST00000407033	ENSG00000151914	ENST00000518398	DST	Protein coding	-	-	0.274126	1.44e-15
retro_hsap_3475	ENSG00000216854	ENST00000407033	ENSG00000151914	ENST00000439203	DST	Protein coding	-	-	0.285458	8.39e-17
retro_hsap_477	ENSG00000231378	ENST00000454883	ENSG00000152061	ENST00000526253	RABGAP1L	Protein coding	-	-	0.51273	4.87e-56
retro_hsap_476	ENSG00000237317	ENST00000423946	ENSG00000152061	ENST00000526253	RABGAP1L	Protein coding	-	-	0.537927	1.53e-62
retro_hsap_477	ENSG00000231378	ENST00000454883	ENSG00000152061	ENST00000465412	RABGAP1L	Protein coding	-	-	0.271051	3.06e-15
retro_hsap_476	ENSG00000237317	ENST00000423946	ENSG00000152061	ENST00000465412	RABGAP1L	Protein coding	-	-	0.288225	4.1e-17
retro_hsap_477	ENSG00000231378	ENST00000454883	ENSG00000152061	ENST00000487987	RABGAP1L	Protein coding	-	-	0.342788	5.73e-24
retro_hsap_476	ENSG00000237317	ENST00000423946	ENSG00000152061	ENST00000487987	RABGAP1L	Protein coding	-	-	0.34278	5.74e-24
retro_hsap_477	ENSG00000231378	ENST00000454883	ENSG00000152061	ENST00000474375	RABGAP1L	Protein coding	-	-	0.397021	2.82e-32
retro_hsap_476	ENSG00000237317	ENST00000423946	ENSG00000152061	ENST00000474375	RABGAP1L	Protein coding	-	-	0.444018	7.71e-41
retro_hsap_477	ENSG00000231378	ENST00000454883	ENSG00000152061	ENST00000461613	RABGAP1L	Protein coding	-	-	0.357243	4.98e-26
retro_hsap_476	ENSG00000237317	ENST00000423946	ENSG00000152061	ENST00000461613	RABGAP1L	Protein coding	-	-	0.429301	5.19e-38
retro_hsap_477	ENSG00000231378	ENST00000454883	ENSG00000152061	ENST00000357444	RABGAP1L	Protein coding	-	-	0.573987	7.36e-73
retro_hsap_476	ENSG00000237317	ENST00000423946	ENSG00000152061	ENST00000357444	RABGAP1L	Protein coding	-	-	0.550921	4.09e-66
retro_hsap_477	ENSG00000231378	ENST00000454883	ENSG00000152061	ENST00000457696	RABGAP1L	Protein coding	-	-	0.420573	2.13e-36
retro_hsap_476	ENSG00000237317	ENST00000423946	ENSG00000152061	ENST00000457696	RABGAP1L	Protein coding	-	-	0.448173	1.16e-41
retro_hsap_477	ENSG00000231378	ENST00000454883	ENSG00000152061	ENST00000489615	RABGAP1L	Protein coding	-	-	0.285882	7.52e-17
retro_hsap_476	ENSG00000237317	ENST00000423946	ENSG00000152061	ENST00000489615	RABGAP1L	Protein coding	-	-	0.269685	4.25e-15
retro_hsap_477	ENSG00000231378	ENST00000454883	ENSG00000152061	ENST00000392064	RABGAP1L	Protein coding	-	-	-0.388502	7.27e-31
retro_hsap_476	ENSG00000237317	ENST00000423946	ENSG00000152061	ENST00000392064	RABGAP1L	Protein coding	-	-	-0.374404	1.28e-28
retro_hsap_306	ENSG00000215819	ENST00000425245	ENSG00000152104	ENST00000473261	PTPN14	Protein coding	-	-	0.269295	4.67e-15
retro_hsap_306	ENSG00000215819	ENST00000425245	ENSG00000152104	ENST00000486173	PTPN14	Protein coding	-	-	0.512317	6.16e-56
retro_hsap_306	ENSG00000215819	ENST00000425245	ENSG00000152104	ENST00000366956	PTPN14	Protein coding	-	-	0.536598	3.49e-62
retro_hsap_306	ENSG00000215819	ENST00000425245	ENSG00000152104	ENST00000491277	PTPN14	Protein coding	yes	650.0	0.509167	3.66e-55
retro_hsap_1882	ENSG00000267293	ENST00000591191	ENSG00000152229	ENST00000409746	PSTPIP2	Protein coding	-	-	0.520595	5.2e-58
retro_hsap_1882	ENSG00000267293	ENST00000591191	ENSG00000152229	ENST00000593086	PSTPIP2	Protein coding	-	-	0.648517	8.64e-99
retro_hsap_1882	ENSG00000267293	ENST00000591191	ENSG00000152229	ENST00000587042	PSTPIP2	Protein coding	-	-	0.608861	3.9e-84
retro_hsap_850	ENSG00000255040	ENST00000525966	ENSG00000152270	ENST00000525439	PDE3B	Protein coding	-	-	0.263318	1.93e-14
retro_hsap_850	ENSG00000255040	ENST00000525966	ENSG00000152270	ENST00000534317	PDE3B	Protein coding	-	-	0.279803	3.53e-16
retro_hsap_3348	ENSG00000251495	ENST00000510729	ENSG00000152348	ENST00000504770	ATG10	Protein coding	-	-	0.312479	5.5e-20
retro_hsap_3348	ENSG00000251495	ENST00000510729	ENSG00000152348	ENST00000508814	ATG10	Protein coding	-	-	0.389965	4.19e-31
retro_hsap_3348	ENSG00000251495	ENST00000510729	ENSG00000152348	ENST00000282185	ATG10	Protein coding	-	-	-0.269785	4.15e-15
retro_hsap_3344	ENSG00000242706	ENST00000477681	ENSG00000152380	ENST00000282226	FAM151B	Protein coding	-	-	0.373396	1.84e-28
retro_hsap_256	ENSG00000225171	ENST00000425573	ENSG00000152382	ENST00000467021	TADA1	Protein coding	-	-	0.375156	9.79e-29
retro_hsap_3201	ENSG00000213755	ENST00000482584	ENSG00000152413	ENST00000282260	HOMER1	Protein coding	-	-	0.300484	1.57e-18
retro_hsap_3201	ENSG00000213755	ENST00000482584	ENSG00000152413	ENST00000535690	HOMER1	Protein coding	-	-	-0.255314	1.22e-13
retro_hsap_3349	ENSG00000251552	ENST00000513804	ENSG00000152422	ENST00000396027	XRCC4	Protein coding	-	-	-0.40474	1.37e-33
retro_hsap_3349	ENSG00000251552	ENST00000513804	ENSG00000152422	ENST00000509268	XRCC4	Protein coding	-	-	0.571039	5.74e-72
retro_hsap_2307	ENSG00000225496	ENST00000427559	ENSG00000153208	ENST00000295408	MERTK	Protein coding	-	-	0.316894	1.54e-20
retro_hsap_2307	ENSG00000225496	ENST00000427559	ENSG00000153208	ENST00000439966	MERTK	Protein coding	-	-	0.317009	1.49e-20
retro_hsap_1025	ENSG00000257302	ENST00000546381	ENSG00000153233	ENST00000547752	PTPRR	Protein coding	-	-	0.524431	5.45e-59
retro_hsap_1025	ENSG00000257302	ENST00000546381	ENSG00000153233	ENST00000549107	PTPRR	Protein coding	-	-	0.349446	6.64e-25
retro_hsap_1025	ENSG00000257302	ENST00000546381	ENSG00000153233	ENST00000440835	PTPRR	Protein coding	-	-	0.52858	4.59e-60
retro_hsap_1025	ENSG00000257302	ENST00000546381	ENSG00000153233	ENST00000537619	PTPRR	Protein coding	-	-	0.637006	2.59e-94
retro_hsap_1025	ENSG00000257302	ENST00000546381	ENSG00000153233	ENST00000378778	PTPRR	Protein coding	-	-	0.521007	4.09e-58
retro_hsap_1709	ENSG00000260229	ENST00000567149	ENSG00000153815	ENST00000623842	CMIP	Protein coding	-	-	0.316572	1.69e-20
retro_hsap_1709	ENSG00000260229	ENST00000567149	ENSG00000153815	ENST00000566462	CMIP	Protein coding	-	-	0.264847	1.35e-14
retro_hsap_1780	ENSG00000270870	ENST00000605382	ENSG00000154240	ENST00000580694	CEP112	Protein coding	-	-	0.465757	2.8e-45
retro_hsap_1780	ENSG00000270870	ENST00000605382	ENSG00000154240	ENST00000582795	CEP112	Protein coding	-	-	0.291178	1.9e-17
retro_hsap_1780	ENSG00000270870	ENST00000605382	ENSG00000154240	ENST00000580624	CEP112	Protein coding	-	-	0.386875	1.34e-30
retro_hsap_1780	ENSG00000270870	ENST00000605382	ENSG00000154240	ENST00000577322	CEP112	Protein coding	-	-	0.376753	5.51e-29
retro_hsap_1780	ENSG00000270870	ENST00000605382	ENSG00000154240	ENST00000583466	CEP112	Protein coding	-	-	0.328736	4.57e-22
retro_hsap_1780	ENSG00000270870	ENST00000605382	ENSG00000154240	ENST00000578878	CEP112	Protein coding	-	-	0.592781	9.15e-79
retro_hsap_1780	ENSG00000270870	ENST00000605382	ENSG00000154240	ENST00000578971	CEP112	Protein coding	-	-	0.558014	3.93e-68
retro_hsap_1780	ENSG00000270870	ENST00000605382	ENSG00000154240	ENST00000317442	CEP112	Protein coding	-	-	0.630304	8.55e-92
retro_hsap_1780	ENSG00000270870	ENST00000605382	ENSG00000154240	ENST00000583358	CEP112	Protein coding	-	-	0.315328	2.43e-20
retro_hsap_1784	ENSG00000267203	ENST00000588924	ENSG00000154265	ENST00000586601	ABCA5	Protein coding	-	-	0.304077	5.84e-19
retro_hsap_1784	ENSG00000267203	ENST00000588924	ENSG00000154265	ENST00000588106	ABCA5	Protein coding	-	-	0.400791	6.5e-33
retro_hsap_1784	ENSG00000267203	ENST00000588924	ENSG00000154265	ENST00000392676	ABCA5	Protein coding	-	-	0.390133	3.93e-31
retro_hsap_1784	ENSG00000267203	ENST00000588924	ENSG00000154265	ENST00000588877	ABCA5	Protein coding	-	-	0.254586	1.44e-13
retro_hsap_515	ENSG00000229399	ENST00000413568	ENSG00000154305	ENST00000470521	MIA3	Protein coding	-	-	0.513785	2.67e-56
retro_hsap_3009	ENSG00000214671	ENST00000472250	ENSG00000154447	ENST00000502315	SH3RF1	Protein coding	-	-	0.325897	1.08e-21
retro_hsap_3009	ENSG00000214671	ENST00000472250	ENSG00000154447	ENST00000284637	SH3RF1	Protein coding	-	-	0.496272	4.45e-52
retro_hsap_2514	ENSG00000232260	ENST00000413813	ENSG00000154639	ENST00000400169	CXADR	Protein coding	-	-	0.364872	3.68e-27
retro_hsap_2514	ENSG00000232260	ENST00000413813	ENSG00000154639	ENST00000284878	CXADR	Protein coding	-	-	0.294498	7.87e-18
retro_hsap_2514	ENSG00000232260	ENST00000413813	ENSG00000154639	ENST00000400166	CXADR	Protein coding	-	-	0.694956	5.25e-119
retro_hsap_2514	ENSG00000232260	ENST00000413813	ENSG00000154639	ENST00000356275	CXADR	Protein coding	-	-	0.532942	3.28e-61
retro_hsap_3241	ENSG00000248648	ENST00000505029	ENSG00000155329	ENST00000513848	ZCCHC10	Protein coding	-	-	0.302605	8.77e-19
retro_hsap_3241	ENSG00000248648	ENST00000505029	ENSG00000155329	ENST00000504170	ZCCHC10	Protein coding	-	-	0.323611	2.14e-21
retro_hsap_208	ENSG00000229020	ENST00000460134	ENSG00000155380	ENST00000481750	SLC16A1	Protein coding	-	-	0.652548	2.1e-100
retro_hsap_208	ENSG00000229020	ENST00000460134	ENSG00000155380	ENST00000538576	SLC16A1	Protein coding	-	-	0.330495	2.68e-22
retro_hsap_208	ENSG00000229020	ENST00000460134	ENSG00000155380	ENST00000369626	SLC16A1	Protein coding	-	-	0.353561	1.71e-25
retro_hsap_208	ENSG00000229020	ENST00000460134	ENSG00000155380	ENST00000478835	SLC16A1	Protein coding	-	-	0.607293	1.34e-83
retro_hsap_3720	ENSG00000213744	ENST00000440748	ENSG00000155849	ENST00000420636	ELMO1	Protein coding	-	-	0.421043	1.75e-36
retro_hsap_3719	ENSG00000224706	ENST00000448974	ENSG00000155849	ENST00000420636	ELMO1	Protein coding	-	-	0.423562	6.04e-37
retro_hsap_3720	ENSG00000213744	ENST00000440748	ENSG00000155849	ENST00000464262	ELMO1	Protein coding	-	-	0.322108	3.34e-21
retro_hsap_3719	ENSG00000224706	ENST00000448974	ENSG00000155849	ENST00000464262	ELMO1	Protein coding	-	-	0.304981	4.55e-19
retro_hsap_3720	ENSG00000213744	ENST00000440748	ENSG00000155849	ENST00000455119	ELMO1	Protein coding	-	-	0.340178	1.31e-23
retro_hsap_3719	ENSG00000224706	ENST00000448974	ENSG00000155849	ENST00000455119	ELMO1	Protein coding	-	-	0.35881	2.93e-26
retro_hsap_3720	ENSG00000213744	ENST00000440748	ENSG00000155849	ENST00000479447	ELMO1	Protein coding	-	-	0.669322	2.15e-107
retro_hsap_3719	ENSG00000224706	ENST00000448974	ENSG00000155849	ENST00000479447	ELMO1	Protein coding	-	-	0.606591	2.33e-83
retro_hsap_3720	ENSG00000213744	ENST00000440748	ENSG00000155849	ENST00000497024	ELMO1	Protein coding	-	-	0.608109	7.07e-84
retro_hsap_3719	ENSG00000224706	ENST00000448974	ENSG00000155849	ENST00000497024	ELMO1	Protein coding	-	-	0.552556	1.42e-66
retro_hsap_3720	ENSG00000213744	ENST00000440748	ENSG00000155849	ENST00000487336	ELMO1	Protein coding	-	-	0.571695	3.64e-72
retro_hsap_3719	ENSG00000224706	ENST00000448974	ENSG00000155849	ENST00000487336	ELMO1	Protein coding	-	-	0.550921	4.09e-66
retro_hsap_3720	ENSG00000213744	ENST00000440748	ENSG00000155849	ENST00000424212	ELMO1	Protein coding	-	-	0.293619	9.94e-18
retro_hsap_3719	ENSG00000224706	ENST00000448974	ENSG00000155849	ENST00000424212	ELMO1	Protein coding	-	-	0.302553	8.9e-19
retro_hsap_3720	ENSG00000213744	ENST00000440748	ENSG00000155849	ENST00000463390	ELMO1	Protein coding	-	-	0.360767	1.51e-26
retro_hsap_3719	ENSG00000224706	ENST00000448974	ENSG00000155849	ENST00000463390	ELMO1	Protein coding	-	-	0.363558	5.79e-27
retro_hsap_3720	ENSG00000213744	ENST00000440748	ENSG00000155849	ENST00000310758	ELMO1	Protein coding	-	-	0.481832	8.94e-49
retro_hsap_3719	ENSG00000224706	ENST00000448974	ENSG00000155849	ENST00000310758	ELMO1	Protein coding	-	-	0.499148	9.38e-53
retro_hsap_3719	ENSG00000224706	ENST00000448974	ENSG00000155849	ENST00000396040	ELMO1	Protein coding	-	-	0.259665	4.52e-14
retro_hsap_3720	ENSG00000213744	ENST00000440748	ENSG00000155849	ENST00000448602	ELMO1	Protein coding	-	-	0.609486	2.38e-84
retro_hsap_3719	ENSG00000224706	ENST00000448974	ENSG00000155849	ENST00000448602	ELMO1	Protein coding	-	-	0.559304	1.67e-68
retro_hsap_4139	ENSG00000232158	ENST00000446114	ENSG00000155886	ENST00000286344	SLC24A2	Protein coding	-	-	0.450655	3.67e-42
retro_hsap_3937	ENSG00000270255	ENST00000603110	ENSG00000156011	ENST00000521878	PSD3	Protein coding	-	-	0.406043	8.13e-34
retro_hsap_3937	ENSG00000270255	ENST00000603110	ENSG00000156011	ENST00000519851	PSD3	Protein coding	-	-	0.291836	1.59e-17
retro_hsap_3937	ENSG00000270255	ENST00000603110	ENSG00000156011	ENST00000519653	PSD3	Protein coding	-	-	0.581415	3.79e-75
retro_hsap_3937	ENSG00000270255	ENST00000603110	ENSG00000156011	ENST00000521841	PSD3	Protein coding	-	-	0.358255	3.54e-26
retro_hsap_3937	ENSG00000270255	ENST00000603110	ENSG00000156011	ENST00000518303	PSD3	Protein coding	-	-	0.662646	1.48e-104
retro_hsap_3937	ENSG00000270255	ENST00000603110	ENSG00000156011	ENST00000519633	PSD3	Protein coding	-	-	0.696037	1.6e-119
retro_hsap_3937	ENSG00000270255	ENST00000603110	ENSG00000156011	ENST00000518315	PSD3	Protein coding	-	-	0.315015	2.66e-20
retro_hsap_3937	ENSG00000270255	ENST00000603110	ENSG00000156011	ENST00000520858	PSD3	Protein coding	-	-	0.622659	5.38e-89
retro_hsap_3937	ENSG00000270255	ENST00000603110	ENSG00000156011	ENST00000518963	PSD3	Protein coding	-	-	0.601584	1.15e-81
retro_hsap_3937	ENSG00000270255	ENST00000603110	ENSG00000156011	ENST00000521475	PSD3	Protein coding	-	-	0.384329	3.45e-30
retro_hsap_3937	ENSG00000270255	ENST00000603110	ENSG00000156011	ENST00000327040	PSD3	Protein coding	-	-	0.465636	2.97e-45
retro_hsap_3937	ENSG00000270255	ENST00000603110	ENSG00000156011	ENST00000428502	PSD3	Protein coding	-	-	0.588978	1.54e-77
retro_hsap_3937	ENSG00000270255	ENST00000603110	ENSG00000156011	ENST00000523619	PSD3	Protein coding	-	-	0.524462	5.35e-59
retro_hsap_4181	ENSG00000228248	ENST00000448540	ENSG00000156049	ENST00000464095	GNA14	Protein coding	-	-	0.468536	7.17e-46
retro_hsap_4181	ENSG00000228248	ENST00000448540	ENSG00000156049	ENST00000341700	GNA14	Protein coding	-	-	0.451229	2.81e-42
retro_hsap_692	ENSG00000236900	ENST00000436122	ENSG00000156110	ENST00000467840	ADK	Protein coding	-	-	0.413497	4e-35
retro_hsap_692	ENSG00000236900	ENST00000436122	ENSG00000156110	ENST00000541550	ADK	Protein coding	-	-	0.273201	1.81e-15
retro_hsap_692	ENSG00000236900	ENST00000436122	ENSG00000156110	ENST00000286621	ADK	Protein coding	-	-	-0.358215	3.58e-26
retro_hsap_1603	ENSG00000259461	ENST00000559213	ENSG00000156206	ENST00000561216	CFAP161	Protein coding	-	-	0.544	3.43e-64
retro_hsap_1603	ENSG00000259461	ENST00000559213	ENSG00000156206	ENST00000286732	CFAP161	Protein coding	-	-	0.563199	1.22e-69
retro_hsap_1608	ENSG00000271044	ENST00000604365	ENSG00000156222	ENST00000538177	SLC28A1	Protein coding	-	-	0.593016	7.68e-79
retro_hsap_1608	ENSG00000271044	ENST00000604365	ENSG00000156222	ENST00000338602	SLC28A1	Protein coding	-	-	0.822996	1.28e-202
retro_hsap_2502	ENSG00000237325	ENST00000490865	ENSG00000156299	ENST00000455508	TIAM1	Protein coding	-	-	0.323729	2.06e-21
retro_hsap_2502	ENSG00000237325	ENST00000490865	ENSG00000156299	ENST00000469412	TIAM1	Protein coding	-	-	0.519106	1.24e-57
retro_hsap_2502	ENSG00000237325	ENST00000490865	ENSG00000156299	ENST00000636887	TIAM1	Protein coding	-	-	0.286927	5.74e-17
retro_hsap_1566	ENSG00000259531	ENST00000560489	ENSG00000156958	ENST00000558775	GALK2	Protein coding	-	-	0.361461	1.19e-26
retro_hsap_1566	ENSG00000259531	ENST00000560489	ENSG00000156958	ENST00000559095	GALK2	Protein coding	-	-	0.267262	7.6e-15
retro_hsap_1566	ENSG00000259531	ENST00000560489	ENSG00000156958	ENST00000327171	GALK2	Protein coding	-	-	0.358054	3.78e-26
retro_hsap_386	ENSG00000223429	ENST00000412785	ENSG00000157077	ENST00000469134	ZFYVE9	Protein coding	-	-	0.338512	2.22e-23
retro_hsap_387	ENSG00000237663	ENST00000428811	ENSG00000157077	ENST00000469134	ZFYVE9	Protein coding	-	-	0.262988	2.09e-14
retro_hsap_386	ENSG00000223429	ENST00000412785	ENSG00000157077	ENST00000361625	ZFYVE9	Protein coding	-	-	0.435808	3.03e-39
retro_hsap_387	ENSG00000237663	ENST00000428811	ENSG00000157077	ENST00000361625	ZFYVE9	Protein coding	-	-	0.343599	4.42e-24
retro_hsap_386	ENSG00000223429	ENST00000412785	ENSG00000157077	ENST00000371591	ZFYVE9	Protein coding	-	-	-0.371507	3.6e-28
retro_hsap_3334	ENSG00000248930	ENST00000502452	ENSG00000157107	ENST00000511264	FCHO2	Protein coding	-	-	0.593891	3.99e-79
retro_hsap_3334	ENSG00000248930	ENST00000502452	ENSG00000157107	ENST00000503302	FCHO2	Protein coding	-	-	0.28978	2.73e-17
retro_hsap_3334	ENSG00000248930	ENST00000502452	ENSG00000157107	ENST00000287761	FCHO2	Protein coding	-	-	0.354155	1.4e-25
retro_hsap_2931	ENSG00000242083	ENST00000470544	ENSG00000157426	ENST00000502617	AASDH	Protein coding	-	-	0.323414	2.27e-21
retro_hsap_2931	ENSG00000242083	ENST00000470544	ENSG00000157426	ENST00000510012	AASDH	Protein coding	-	-	0.374055	1.45e-28
retro_hsap_1576	ENSG00000241640	ENST00000467293	ENSG00000157450	ENST00000560080	RNF111	Protein coding	-	-	0.329127	4.06e-22
retro_hsap_1576	ENSG00000241640	ENST00000467293	ENSG00000157450	ENST00000561186	RNF111	Protein coding	-	-	-0.47609	1.66e-47
retro_hsap_1576	ENSG00000241640	ENST00000467293	ENSG00000157450	ENST00000559592	RNF111	Protein coding	-	-	0.590288	5.85e-78
retro_hsap_1576	ENSG00000241640	ENST00000467293	ENSG00000157450	ENST00000559209	RNF111	Protein coding	-	-	-0.28977	2.74e-17
retro_hsap_42	ENSG00000171989	ENST00000307144	ENSG00000157483	ENST00000558571	MYO1E	Protein coding	-	-	0.251975	2.59e-13
retro_hsap_42	ENSG00000171989	ENST00000307144	ENSG00000157483	ENST00000558182	MYO1E	Protein coding	-	-	0.483552	3.68e-49
retro_hsap_42	ENSG00000171989	ENST00000307144	ENSG00000157483	ENST00000560642	MYO1E	Protein coding	-	-	0.670685	5.56e-108
retro_hsap_42	ENSG00000171989	ENST00000307144	ENSG00000157483	ENST00000558646	MYO1E	Protein coding	-	-	0.633389	6.03e-93
retro_hsap_42	ENSG00000171989	ENST00000307144	ENSG00000157483	ENST00000288235	MYO1E	Protein coding	-	-	0.357065	5.28e-26
retro_hsap_2841	ENSG00000214283	ENST00000484195	ENSG00000158092	ENST00000467911	NCK1	Protein coding	-	-	-0.389029	5.97e-31
retro_hsap_2841	ENSG00000214283	ENST00000484195	ENSG00000158092	ENST00000482071	NCK1	Protein coding	-	-	0.261284	3.11e-14
retro_hsap_2841	ENSG00000214283	ENST00000484195	ENSG00000158092	ENST00000478862	NCK1	Protein coding	-	-	0.64781	1.65e-98
retro_hsap_2841	ENSG00000214283	ENST00000484195	ENSG00000158092	ENST00000288986	NCK1	Protein coding	-	-	-0.292978	1.18e-17
retro_hsap_3019	ENSG00000248843	ENST00000513434	ENSG00000159788	ENST00000509772	RGS12	Protein coding	-	-	0.250245	3.81e-13
retro_hsap_3019	ENSG00000248843	ENST00000513434	ENSG00000159788	ENST00000510803	RGS12	Protein coding	-	-	0.330936	2.34e-22
retro_hsap_3019	ENSG00000248843	ENST00000513434	ENSG00000159788	ENST00000502947	RGS12	Protein coding	-	-	0.46626	2.19e-45
retro_hsap_3019	ENSG00000248843	ENST00000513434	ENSG00000159788	ENST00000511805	RGS12	Protein coding	-	-	-0.363968	5.02e-27
retro_hsap_2534	ENSG00000213440	ENST00000416034	ENSG00000160218	ENST00000481460	TRAPPC10	Protein coding	-	-	0.392842	1.41e-31
retro_hsap_2534	ENSG00000213440	ENST00000416034	ENSG00000160218	ENST00000461889	TRAPPC10	Protein coding	-	-	0.345747	2.21e-24
retro_hsap_2534	ENSG00000213440	ENST00000416034	ENSG00000160218	ENST00000459741	TRAPPC10	Protein coding	-	-	0.445374	4.16e-41
retro_hsap_2534	ENSG00000213440	ENST00000416034	ENSG00000160218	ENST00000485621	TRAPPC10	Protein coding	-	-	0.340359	1.24e-23
retro_hsap_2534	ENSG00000213440	ENST00000416034	ENSG00000160218	ENST00000468864	TRAPPC10	Protein coding	-	-	0.300157	1.71e-18
retro_hsap_456	ENSG00000228264	ENST00000436275	ENSG00000160712	ENST00000512471	IL6R	Protein coding	-	-	0.399593	1.04e-32
retro_hsap_456	ENSG00000228264	ENST00000436275	ENSG00000160712	ENST00000515190	IL6R	Protein coding	-	-	0.357974	3.89e-26
retro_hsap_456	ENSG00000228264	ENST00000436275	ENSG00000160712	ENST00000502679	IL6R	Protein coding	-	-	0.379779	1.84e-29
retro_hsap_456	ENSG00000228264	ENST00000436275	ENSG00000160712	ENST00000368485	IL6R	Protein coding	-	-	0.280972	2.63e-16
retro_hsap_456	ENSG00000228264	ENST00000436275	ENSG00000160712	ENST00000344086	IL6R	Protein coding	-	-	0.306715	2.81e-19
retro_hsap_3882	ENSG00000228335	ENST00000434352	ENSG00000160917	ENST00000482251	CPSF4	Protein coding	-	-	0.273853	1.54e-15
retro_hsap_1787	ENSG00000267518	ENST00000586264	ENSG00000161542	ENST00000592474	PRPSAP1	Protein coding	-	-	0.291052	1.96e-17
retro_hsap_388	ENSG00000228929	ENST00000437890	ENSG00000162378	ENST00000545132	ZYG11B	Protein coding	-	-	0.411694	8.34e-35
retro_hsap_160	ENSG00000236776	ENST00000446654	ENSG00000162407	ENST00000371250	PLPP3	Protein coding	-	-	0.407927	3.82e-34
retro_hsap_538	ENSG00000232793	ENST00000452887	ENSG00000162849	ENST00000479506	KIF26B	Protein coding	-	-	0.372983	2.13e-28
retro_hsap_296	ENSG00000235363	ENST00000432323	ENSG00000162873	ENST00000606111	KLHDC8A	Protein coding	-	-	0.2771	6.93e-16
retro_hsap_296	ENSG00000235363	ENST00000432323	ENSG00000162873	ENST00000607193	KLHDC8A	Protein coding	-	-	0.322526	2.95e-21
retro_hsap_296	ENSG00000235363	ENST00000432323	ENSG00000162873	ENST00000367155	KLHDC8A	Protein coding	-	-	0.330068	3.05e-22
retro_hsap_2954	ENSG00000213608	ENST00000502867	ENSG00000163322	ENST00000505489	FAM175A	Protein coding	-	-	0.298694	2.55e-18
retro_hsap_2954	ENSG00000213608	ENST00000502867	ENSG00000163322	ENST00000503217	FAM175A	Protein coding	-	-	0.388976	6.09e-31
retro_hsap_2954	ENSG00000213608	ENST00000502867	ENSG00000163322	ENST00000504777	FAM175A	Protein coding	-	-	0.470177	3.19e-46
retro_hsap_2954	ENSG00000213608	ENST00000502867	ENSG00000163322	ENST00000321945	FAM175A	Protein coding	-	-	0.328017	5.69e-22
retro_hsap_2653	ENSG00000239926	ENST00000470828	ENSG00000163637	ENST00000564377	PRICKLE2	Protein coding	-	-	0.714318	1.26e-128
retro_hsap_2653	ENSG00000239926	ENST00000470828	ENSG00000163637	ENST00000498162	PRICKLE2	Protein coding	-	-	0.44331	1.06e-40
retro_hsap_2653	ENSG00000239926	ENST00000470828	ENSG00000163637	ENST00000295902	PRICKLE2	Protein coding	-	-	0.373695	1.65e-28
retro_hsap_2923	ENSG00000242197	ENST00000481627	ENSG00000163694	ENST00000295971	RBM47	Protein coding	-	-	0.266203	9.78e-15
retro_hsap_2923	ENSG00000242197	ENST00000481627	ENSG00000163694	ENST00000505220	RBM47	Protein coding	-	-	0.45671	2.16e-43
retro_hsap_2923	ENSG00000242197	ENST00000481627	ENSG00000163694	ENST00000513044	RBM47	Protein coding	-	-	0.596412	5.96e-80
retro_hsap_2642	ENSG00000227123	ENST00000442319	ENSG00000163812	ENST00000478669	ZDHHC3	Protein coding	-	-	0.31209	6.15e-20
retro_hsap_2642	ENSG00000227123	ENST00000442319	ENSG00000163812	ENST00000339420	ZDHHC3	Protein coding	-	-	-0.320024	6.18e-21
retro_hsap_2642	ENSG00000227123	ENST00000442319	ENSG00000163812	ENST00000479314	ZDHHC3	Protein coding	-	-	0.302321	9.48e-19
retro_hsap_2644	ENSG00000271161	ENST00000604904	ENSG00000163832	ENST00000442215	ELP6	Protein coding	-	-	0.367475	1.49e-27
retro_hsap_2644	ENSG00000271161	ENST00000604904	ENSG00000163832	ENST00000412761	ELP6	Protein coding	-	-	-0.299674	1.95e-18
retro_hsap_2644	ENSG00000271161	ENST00000604904	ENSG00000163832	ENST00000414236	ELP6	Protein coding	-	-	0.372842	2.24e-28
retro_hsap_2644	ENSG00000271161	ENST00000604904	ENSG00000163832	ENST00000460502	ELP6	Protein coding	-	-	0.352488	2.44e-25
retro_hsap_2644	ENSG00000271161	ENST00000604904	ENSG00000163832	ENST00000494161	ELP6	Protein coding	-	-	0.267465	7.24e-15
retro_hsap_2644	ENSG00000271161	ENST00000604904	ENSG00000163832	ENST00000461208	ELP6	Protein coding	-	-	0.630159	9.68e-92
retro_hsap_2644	ENSG00000271161	ENST00000604904	ENSG00000163832	ENST00000425291	ELP6	Protein coding	-	-	0.252405	2.36e-13
retro_hsap_2644	ENSG00000271161	ENST00000604904	ENSG00000163832	ENST00000483205	ELP6	Protein coding	-	-	0.543629	4.33e-64
retro_hsap_2644	ENSG00000271161	ENST00000604904	ENSG00000163832	ENST00000296149	ELP6	Protein coding	-	-	0.441981	1.94e-40
retro_hsap_2699	ENSG00000229048	ENST00000493631	ENSG00000163848	ENST00000497929	ZNF148	Protein coding	-	-	0.423202	7.04e-37
retro_hsap_2699	ENSG00000229048	ENST00000493631	ENSG00000163848	ENST00000465763	ZNF148	Protein coding	-	-	0.385333	2.38e-30
retro_hsap_139	ENSG00000232273	ENST00000437933	ENSG00000163877	ENST00000493916	SNIP1	Protein coding	-	-	0.348215	9.92e-25
retro_hsap_2645	ENSG00000235627	ENST00000456366	ENSG00000164045	ENST00000459900	CDC25A	Protein coding	-	-	0.29463	7.6e-18
retro_hsap_2645	ENSG00000235627	ENST00000456366	ENSG00000164045	ENST00000443342	CDC25A	Protein coding	-	-	0.528336	5.31e-60
retro_hsap_2645	ENSG00000235627	ENST00000456366	ENSG00000164045	ENST00000351231	CDC25A	Protein coding	-	-	0.488652	2.58e-50
retro_hsap_2787	ENSG00000229759	ENST00000414458	ENSG00000164048	ENST00000457782	ZNF589	Protein coding	-	-	0.590754	4.14e-78
retro_hsap_2787	ENSG00000229759	ENST00000414458	ENSG00000164048	ENST00000454212	ZNF589	Protein coding	yes	351.0	0.44056	3.66e-40
retro_hsap_2787	ENSG00000229759	ENST00000414458	ENSG00000164048	ENST00000354698	ZNF589	Protein coding	-	-	0.621009	2.11e-88
retro_hsap_2787	ENSG00000229759	ENST00000414458	ENSG00000164048	ENST00000412564	ZNF589	Protein coding	-	-	0.290411	2.32e-17
retro_hsap_3094	ENSG00000244021	ENST00000491435	ENSG00000164070	ENST00000515262	HSPA4L	Protein coding	yes	182.0	0.259247	4.98e-14
retro_hsap_3085	ENSG00000251463	ENST00000507284	ENSG00000164100	ENST00000394488	NDST3	Protein coding	-	-	0.509409	3.19e-55
retro_hsap_3085	ENSG00000251463	ENST00000507284	ENSG00000164100	ENST00000296499	NDST3	Protein coding	-	-	0.460307	3.89e-44
retro_hsap_3404	ENSG00000253439	ENST00000518654	ENSG00000164463	ENST00000520464	CREBRF	Protein coding	-	-	0.646379	6.06e-98
retro_hsap_3404	ENSG00000253439	ENST00000518654	ENSG00000164463	ENST00000296953	CREBRF	Protein coding	-	-	0.266165	9.87e-15
retro_hsap_3404	ENSG00000253439	ENST00000518654	ENSG00000164463	ENST00000520420	CREBRF	Protein coding	-	-	0.433773	7.42e-39
retro_hsap_3176	ENSG00000243592	ENST00000467688	ENSG00000164512	ENST00000513241	ANKRD55	Protein coding	-	-	0.668349	5.64e-107
retro_hsap_3177	ENSG00000251435	ENST00000510813	ENSG00000164512	ENST00000513241	ANKRD55	Protein coding	-	-	0.721152	3.25e-132
retro_hsap_3176	ENSG00000243592	ENST00000467688	ENSG00000164512	ENST00000519114	ANKRD55	Protein coding	-	-	0.335422	5.85e-23
retro_hsap_3177	ENSG00000251435	ENST00000510813	ENSG00000164512	ENST00000519114	ANKRD55	Protein coding	-	-	0.377865	3.69e-29
retro_hsap_3393	ENSG00000253119	ENST00000521638	ENSG00000164574	ENST00000425427	GALNT10	Protein coding	-	-	0.305514	3.92e-19
retro_hsap_4051	ENSG00000251354	ENST00000508013	ENSG00000164808	ENST00000518692	SPIDR	Protein coding	-	-	0.475822	1.91e-47
retro_hsap_4050	ENSG00000253330	ENST00000519856	ENSG00000164808	ENST00000518692	SPIDR	Protein coding	-	-	0.459805	4.95e-44
retro_hsap_4051	ENSG00000251354	ENST00000508013	ENSG00000164808	ENST00000522222	SPIDR	Protein coding	-	-	0.25564	1.14e-13
retro_hsap_4050	ENSG00000253330	ENST00000519856	ENSG00000164808	ENST00000522222	SPIDR	Protein coding	-	-	0.267673	6.89e-15
retro_hsap_4051	ENSG00000251354	ENST00000508013	ENSG00000164808	ENST00000521918	SPIDR	Protein coding	-	-	0.304148	5.73e-19
retro_hsap_4050	ENSG00000253330	ENST00000519856	ENSG00000164808	ENST00000521918	SPIDR	Protein coding	-	-	0.255591	1.15e-13
retro_hsap_4050	ENSG00000253330	ENST00000519856	ENSG00000164808	ENST00000522321	SPIDR	Protein coding	-	-	0.253358	1.9e-13
retro_hsap_4051	ENSG00000251354	ENST00000508013	ENSG00000164808	ENST00000522900	SPIDR	Protein coding	-	-	0.298916	2.4e-18
retro_hsap_4050	ENSG00000253330	ENST00000519856	ENSG00000164808	ENST00000522900	SPIDR	Protein coding	-	-	0.379372	2.13e-29
retro_hsap_4051	ENSG00000251354	ENST00000508013	ENSG00000164808	ENST00000521798	SPIDR	Protein coding	-	-	0.389392	5.2e-31
retro_hsap_4050	ENSG00000253330	ENST00000519856	ENSG00000164808	ENST00000521798	SPIDR	Protein coding	-	-	0.397847	2.05e-32
retro_hsap_4051	ENSG00000251354	ENST00000508013	ENSG00000164808	ENST00000518711	SPIDR	Protein coding	-	-	0.305146	4.34e-19
retro_hsap_4050	ENSG00000253330	ENST00000519856	ENSG00000164808	ENST00000518711	SPIDR	Protein coding	-	-	0.384834	2.86e-30
retro_hsap_4051	ENSG00000251354	ENST00000508013	ENSG00000164808	ENST00000524141	SPIDR	Protein coding	-	-	-0.338646	2.13e-23
retro_hsap_4050	ENSG00000253330	ENST00000519856	ENSG00000164808	ENST00000524141	SPIDR	Protein coding	-	-	-0.447495	1.58e-41
retro_hsap_4051	ENSG00000251354	ENST00000508013	ENSG00000164808	ENST00000524033	SPIDR	Protein coding	-	-	0.399105	1.26e-32
retro_hsap_4050	ENSG00000253330	ENST00000519856	ENSG00000164808	ENST00000524033	SPIDR	Protein coding	-	-	0.396443	3.53e-32
retro_hsap_4051	ENSG00000251354	ENST00000508013	ENSG00000164808	ENST00000519141	SPIDR	Protein coding	-	-	-0.400264	7.98e-33
retro_hsap_4050	ENSG00000253330	ENST00000519856	ENSG00000164808	ENST00000519141	SPIDR	Protein coding	-	-	-0.369962	6.21e-28
retro_hsap_4108	ENSG00000253676	ENST00000524097	ENSG00000164830	ENST00000517455	OXR1	Protein coding	-	-	0.300131	1.73e-18
retro_hsap_4108	ENSG00000253676	ENST00000524097	ENSG00000164830	ENST00000517686	OXR1	Protein coding	-	-	0.350964	4.03e-25
retro_hsap_4108	ENSG00000253676	ENST00000524097	ENSG00000164830	ENST00000521963	OXR1	Protein coding	-	-	0.364435	4.28e-27
retro_hsap_4108	ENSG00000253676	ENST00000524097	ENSG00000164830	ENST00000521864	OXR1	Protein coding	-	-	0.533995	1.72e-61
retro_hsap_4108	ENSG00000253676	ENST00000524097	ENSG00000164830	ENST00000442977	OXR1	Protein coding	-	-	0.309697	1.21e-19
retro_hsap_4108	ENSG00000253676	ENST00000524097	ENSG00000164830	ENST00000497705	OXR1	Protein coding	-	-	0.268547	5.59e-15
retro_hsap_4720	ENSG00000225715	ENST00000415494	ENSG00000165288	ENST00000478415	BRWD3	Protein coding	-	-	0.558045	3.85e-68
retro_hsap_4720	ENSG00000225715	ENST00000415494	ENSG00000165288	ENST00000497335	BRWD3	Protein coding	-	-	0.610583	9.95e-85
retro_hsap_4720	ENSG00000225715	ENST00000415494	ENSG00000165288	ENST00000487313	BRWD3	Protein coding	-	-	0.500975	3.46e-53
retro_hsap_4720	ENSG00000225715	ENST00000415494	ENSG00000165288	ENST00000473691	BRWD3	Protein coding	-	-	0.302313	9.5e-19
retro_hsap_554	ENSG00000231148	ENST00000450921	ENSG00000165322	ENST00000375245	ARHGAP12	Protein coding	-	-	-0.262967	2.1e-14
retro_hsap_4839	ENSG00000231831	ENST00000413059	ENSG00000165591	ENST00000374900	FAAH2	Protein coding	-	-	0.321961	3.49e-21
retro_hsap_3406	ENSG00000270706	ENST00000604252	ENSG00000165671	ENST00000512992	NSD1	Protein coding	-	-	0.599817	4.46e-81
retro_hsap_3406	ENSG00000270706	ENST00000604252	ENSG00000165671	ENST00000513736	NSD1	Protein coding	-	-	0.639304	3.42e-95
retro_hsap_3406	ENSG00000270706	ENST00000604252	ENSG00000165671	ENST00000504457	NSD1	Protein coding	yes	128.0	0.549841	8.22e-66
retro_hsap_3406	ENSG00000270706	ENST00000604252	ENSG00000165671	ENST00000505395	NSD1	Protein coding	yes	85.0	0.473315	6.7e-47
retro_hsap_3406	ENSG00000270706	ENST00000604252	ENSG00000165671	ENST00000515735	NSD1	Protein coding	-	-	0.575788	2.08e-73
retro_hsap_3406	ENSG00000270706	ENST00000604252	ENSG00000165671	ENST00000511258	NSD1	Protein coding	-	-	0.747519	3.89e-147
retro_hsap_3406	ENSG00000270706	ENST00000604252	ENSG00000165671	ENST00000375350	NSD1	Protein coding	-	-	0.518008	2.35e-57
retro_hsap_3406	ENSG00000270706	ENST00000604252	ENSG00000165671	ENST00000510954	NSD1	Protein coding	-	-	0.508151	6.48e-55
retro_hsap_3406	ENSG00000270706	ENST00000604252	ENSG00000165671	ENST00000508029	NSD1	Protein coding	yes	136.0	0.637017	2.56e-94
retro_hsap_3406	ENSG00000270706	ENST00000604252	ENSG00000165671	ENST00000602285	NSD1	Protein coding	-	-	0.789499	3.55e-175
retro_hsap_3406	ENSG00000270706	ENST00000604252	ENSG00000165671	ENST00000439151	NSD1	Protein coding	-	-	0.632579	1.21e-92
retro_hsap_3406	ENSG00000270706	ENST00000604252	ENSG00000165671	ENST00000347982	NSD1	Protein coding	-	-	0.433365	8.88e-39
retro_hsap_1371	ENSG00000213315	ENST00000472287	ENSG00000165914	ENST00000557059	TTC7B	Protein coding	-	-	0.544401	2.66e-64
retro_hsap_1371	ENSG00000213315	ENST00000472287	ENSG00000165914	ENST00000556749	TTC7B	Protein coding	-	-	0.48311	4.63e-49
retro_hsap_1371	ENSG00000213315	ENST00000472287	ENSG00000165914	ENST00000555894	TTC7B	Protein coding	-	-	0.274228	1.41e-15
retro_hsap_1371	ENSG00000213315	ENST00000472287	ENSG00000165914	ENST00000556960	TTC7B	Protein coding	-	-	0.446261	2.78e-41
retro_hsap_1371	ENSG00000213315	ENST00000472287	ENSG00000165914	ENST00000556490	TTC7B	Protein coding	-	-	0.318633	9.29e-21
retro_hsap_1371	ENSG00000213315	ENST00000472287	ENSG00000165914	ENST00000557766	TTC7B	Protein coding	-	-	0.280343	3.08e-16
retro_hsap_1371	ENSG00000213315	ENST00000472287	ENSG00000165914	ENST00000555005	TTC7B	Protein coding	-	-	0.349655	6.2e-25
retro_hsap_811	ENSG00000234106	ENST00000533701	ENSG00000166002	ENST00000527149	SMCO4	Protein coding	-	-	0.350801	4.25e-25
retro_hsap_944	ENSG00000254481	ENST00000534330	ENSG00000166086	ENST00000524969	JAM3	Protein coding	-	-	0.631256	3.78e-92
retro_hsap_944	ENSG00000254481	ENST00000534330	ENSG00000166086	ENST00000532165	JAM3	Protein coding	-	-	0.42946	4.85e-38
retro_hsap_944	ENSG00000254481	ENST00000534330	ENSG00000166086	ENST00000441717	JAM3	Protein coding	-	-	0.278636	4.73e-16
retro_hsap_944	ENSG00000254481	ENST00000534330	ENSG00000166086	ENST00000533711	JAM3	Protein coding	-	-	0.502521	1.48e-53
retro_hsap_944	ENSG00000254481	ENST00000534330	ENSG00000166086	ENST00000299106	JAM3	Protein coding	-	-	0.457284	1.64e-43
retro_hsap_794	ENSG00000241170	ENST00000525104	ENSG00000166435	ENST00000526047	XRRA1	Protein coding	-	-	0.312103	6.13e-20
retro_hsap_794	ENSG00000241170	ENST00000533875	ENSG00000166435	ENST00000533990	XRRA1	Protein coding	-	-	0.287785	4.6e-17
retro_hsap_794	ENSG00000241170	ENST00000487111	ENSG00000166435	ENST00000533990	XRRA1	Protein coding	-	-	0.251544	2.86e-13
retro_hsap_794	ENSG00000241170	ENST00000525104	ENSG00000166435	ENST00000533990	XRRA1	Protein coding	-	-	0.308879	1.53e-19
retro_hsap_794	ENSG00000241170	ENST00000533875	ENSG00000166435	ENST00000431210	XRRA1	Protein coding	-	-	0.325534	1.2e-21
retro_hsap_794	ENSG00000241170	ENST00000487111	ENSG00000166435	ENST00000431210	XRRA1	Protein coding	-	-	0.303191	7.46e-19
retro_hsap_794	ENSG00000241170	ENST00000525104	ENSG00000166435	ENST00000431210	XRRA1	Protein coding	-	-	0.366885	1.83e-27
retro_hsap_794	ENSG00000241170	ENST00000487111	ENSG00000166435	ENST00000529926	XRRA1	Protein coding	-	-	0.267934	6.48e-15
retro_hsap_794	ENSG00000241170	ENST00000525104	ENSG00000166435	ENST00000529926	XRRA1	Protein coding	-	-	0.396134	3.97e-32
retro_hsap_794	ENSG00000241170	ENST00000525104	ENSG00000166435	ENST00000527087	XRRA1	Protein coding	-	-	0.272891	1.95e-15
retro_hsap_907	ENSG00000213287	ENST00000528959	ENSG00000166575	ENST00000525018	TMEM135	Protein coding	-	-	0.500469	4.56e-53
retro_hsap_907	ENSG00000213287	ENST00000528959	ENSG00000166575	ENST00000531800	TMEM135	Protein coding	-	-	0.277393	6.45e-16
retro_hsap_907	ENSG00000213287	ENST00000528959	ENSG00000166575	ENST00000529023	TMEM135	Protein coding	-	-	0.501304	2.89e-53
retro_hsap_907	ENSG00000213287	ENST00000528959	ENSG00000166575	ENST00000531643	TMEM135	Protein coding	-	-	-0.308069	1.92e-19
retro_hsap_880	ENSG00000234964	ENST00000524732	ENSG00000166900	ENST00000533637	STX3	Protein coding	-	-	-0.314678	2.93e-20
retro_hsap_880	ENSG00000234964	ENST00000524732	ENSG00000166900	ENST00000529177	STX3	Protein coding	-	-	0.464771	4.52e-45
retro_hsap_880	ENSG00000234964	ENST00000524732	ENSG00000166900	ENST00000530498	STX3	Protein coding	-	-	0.331047	2.26e-22
retro_hsap_2398	ENSG00000233445	ENST00000417593	ENSG00000167165	ENST00000446481	UGT1A6	Protein coding	-	-	0.398455	1.62e-32
retro_hsap_2398	ENSG00000233445	ENST00000417593	ENSG00000167165	ENST00000441351	UGT1A6	Protein coding	-	-	0.415987	1.44e-35
retro_hsap_2400	ENSG00000178836	ENST00000449669	ENSG00000167165	ENST00000484784	UGT1A6	Protein coding	-	-	0.298738	2.52e-18
retro_hsap_2399	ENSG00000227802	ENST00000449667	ENSG00000167165	ENST00000484784	UGT1A6	Protein coding	-	-	0.291397	1.79e-17
retro_hsap_2398	ENSG00000233445	ENST00000417593	ENSG00000167165	ENST00000484784	UGT1A6	Protein coding	-	-	0.603075	3.62e-82
retro_hsap_2398	ENSG00000233445	ENST00000417593	ENSG00000167165	ENST00000478062	UGT1A6	Protein coding	-	-	0.4209	1.86e-36
retro_hsap_2398	ENSG00000233445	ENST00000417593	ENSG00000167165	ENST00000373424	UGT1A6	Protein coding	-	-	0.359074	2.68e-26
retro_hsap_2400	ENSG00000178836	ENST00000449669	ENSG00000167165	ENST00000480628	UGT1A6	Protein coding	yes	579.0	0.251316	3e-13
retro_hsap_2398	ENSG00000233445	ENST00000417593	ENSG00000167165	ENST00000480628	UGT1A6	Protein coding	-	-	0.355038	1.04e-25
retro_hsap_2398	ENSG00000233445	ENST00000417593	ENSG00000167165	ENST00000305139	UGT1A6	Protein coding	-	-	0.375637	8.24e-29
retro_hsap_1990	ENSG00000269431	ENST00000597863	ENSG00000167232	ENST00000596989	ZNF91	Protein coding	-	-	0.377906	3.63e-29
retro_hsap_1990	ENSG00000269431	ENST00000597863	ENSG00000167232	ENST00000596528	ZNF91	Protein coding	-	-	0.290841	2.07e-17
retro_hsap_839	ENSG00000230593	ENST00000448870	ENSG00000167323	ENST00000524822	STIM1	Protein coding	-	-	0.424047	4.92e-37
retro_hsap_839	ENSG00000230593	ENST00000448870	ENSG00000167323	ENST00000528656	STIM1	Protein coding	-	-	0.321231	4.33e-21
retro_hsap_839	ENSG00000230593	ENST00000448870	ENSG00000167323	ENST00000532990	STIM1	Protein coding	-	-	0.339691	1.53e-23
retro_hsap_839	ENSG00000230593	ENST00000448870	ENSG00000167323	ENST00000533343	STIM1	Protein coding	-	-	0.281921	2.07e-16
retro_hsap_839	ENSG00000230593	ENST00000448870	ENSG00000167323	ENST00000531332	STIM1	Protein coding	-	-	0.413324	4.29e-35
retro_hsap_322	ENSG00000227236	ENST00000424229	ENSG00000168243	ENST00000450593	GNG4	Protein coding	-	-	0.778286	4.36e-167
retro_hsap_322	ENSG00000227236	ENST00000424229	ENSG00000168243	ENST00000484517	GNG4	Protein coding	-	-	0.655894	9.21e-102
retro_hsap_322	ENSG00000227236	ENST00000424229	ENSG00000168243	ENST00000366597	GNG4	Protein coding	-	-	0.603178	3.34e-82
retro_hsap_1908	ENSG00000266891	ENST00000578806	ENSG00000168461	ENST00000577284	RAB31	Protein coding	-	-	0.452246	1.75e-42
retro_hsap_1908	ENSG00000266891	ENST00000578806	ENSG00000168461	ENST00000583137	RAB31	Protein coding	-	-	0.677396	6.35e-111
retro_hsap_1908	ENSG00000266891	ENST00000578806	ENSG00000168461	ENST00000580361	RAB31	Protein coding	-	-	0.552385	1.58e-66
retro_hsap_1908	ENSG00000266891	ENST00000578806	ENSG00000168461	ENST00000578921	RAB31	Protein coding	-	-	0.469638	4.17e-46
retro_hsap_1613	ENSG00000259228	ENST00000559372	ENSG00000168904	ENST00000560213	LRRC28	Protein coding	-	-	0.294893	7.09e-18
retro_hsap_1613	ENSG00000259228	ENST00000559372	ENSG00000168904	ENST00000558771	LRRC28	Protein coding	-	-	0.307372	2.33e-19
retro_hsap_1613	ENSG00000259228	ENST00000559372	ENSG00000168904	ENST00000559399	LRRC28	Protein coding	-	-	0.294442	7.99e-18
retro_hsap_1613	ENSG00000259228	ENST00000559372	ENSG00000168904	ENST00000558248	LRRC28	Protein coding	-	-	0.452274	1.73e-42
retro_hsap_1613	ENSG00000259228	ENST00000559372	ENSG00000168904	ENST00000558890	LRRC28	Protein coding	-	-	0.304603	5.05e-19
retro_hsap_1613	ENSG00000259228	ENST00000559372	ENSG00000168904	ENST00000558911	LRRC28	Protein coding	-	-	0.29051	2.26e-17
retro_hsap_4061	ENSG00000242595	ENST00000480251	ENSG00000169122	ENST00000520369	FAM110B	Protein coding	-	-	0.260559	3.68e-14
retro_hsap_4061	ENSG00000242595	ENST00000480251	ENSG00000169122	ENST00000518427	FAM110B	Protein coding	-	-	0.323728	2.06e-21
retro_hsap_4061	ENSG00000242595	ENST00000480251	ENSG00000169122	ENST00000521413	FAM110B	Protein coding	-	-	0.275839	9.47e-16
retro_hsap_4061	ENSG00000242595	ENST00000480251	ENSG00000169122	ENST00000361488	FAM110B	Protein coding	-	-	0.312392	5.64e-20
retro_hsap_4800	ENSG00000226436	ENST00000416765	ENSG00000169306	ENST00000378993	IL1RAPL1	Protein coding	-	-	0.470365	2.91e-46
retro_hsap_861	ENSG00000238149	ENST00000449387	ENSG00000169519	ENST00000407364	METTL15	Protein coding	-	-	-0.333696	1e-22
retro_hsap_860	ENSG00000271332	ENST00000605824	ENSG00000169519	ENST00000468295	METTL15	Protein coding	-	-	0.390507	3.42e-31
retro_hsap_861	ENSG00000238149	ENST00000449387	ENSG00000169519	ENST00000437814	METTL15	Protein coding	-	-	-0.391234	2.59e-31
retro_hsap_2667	ENSG00000240752	ENST00000474387	ENSG00000169855	ENST00000464233	ROBO1	Protein coding	-	-	0.320918	4.75e-21
retro_hsap_2667	ENSG00000240752	ENST00000474387	ENSG00000169855	ENST00000618833	ROBO1	Protein coding	-	-	0.394665	7e-32
retro_hsap_2667	ENSG00000240752	ENST00000474387	ENSG00000169855	ENST00000618846	ROBO1	Protein coding	-	-	0.270548	3.45e-15
retro_hsap_2667	ENSG00000240752	ENST00000474387	ENSG00000169855	ENST00000472273	ROBO1	Protein coding	-	-	0.388296	7.86e-31
retro_hsap_2667	ENSG00000240752	ENST00000474387	ENSG00000169855	ENST00000495961	ROBO1	Protein coding	-	-	0.462352	1.46e-44
retro_hsap_2667	ENSG00000240752	ENST00000474387	ENSG00000169855	ENST00000488735	ROBO1	Protein coding	-	-	0.525638	2.66e-59
retro_hsap_2667	ENSG00000240752	ENST00000474387	ENSG00000169855	ENST00000498428	ROBO1	Protein coding	-	-	0.457999	1.17e-43
retro_hsap_2667	ENSG00000240752	ENST00000474387	ENSG00000169855	ENST00000484514	ROBO1	Protein coding	-	-	0.486291	8.88e-50
retro_hsap_2667	ENSG00000240752	ENST00000474387	ENSG00000169855	ENST00000495273	ROBO1	Protein coding	-	-	0.404026	1.81e-33
retro_hsap_2667	ENSG00000240752	ENST00000474387	ENSG00000169855	ENST00000467549	ROBO1	Protein coding	-	-	0.283711	1.31e-16
retro_hsap_4790	ENSG00000214322	ENST00000453841	ENSG00000169891	ENST00000481792	REPS2	Protein coding	-	-	0.440565	3.66e-40
retro_hsap_4790	ENSG00000214322	ENST00000453841	ENSG00000169891	ENST00000469714	REPS2	Protein coding	-	-	0.41981	2.93e-36
retro_hsap_4790	ENSG00000214322	ENST00000453841	ENSG00000169891	ENST00000303843	REPS2	Protein coding	-	-	0.404885	1.29e-33
retro_hsap_4107	ENSG00000243601	ENST00000474907	ENSG00000169946	ENST00000520027	ZFPM2	Protein coding	-	-	0.416297	1.26e-35
retro_hsap_2630	ENSG00000223899	ENST00000429534	ENSG00000170266	ENST00000481581	GLB1	Protein coding	yes	118.0	0.294964	6.95e-18
retro_hsap_2630	ENSG00000223899	ENST00000429534	ENSG00000170266	ENST00000485698	GLB1	Protein coding	-	-	0.295291	6.37e-18
retro_hsap_2630	ENSG00000223899	ENST00000429534	ENSG00000170266	ENST00000473477	GLB1	Protein coding	-	-	0.558167	3.55e-68
retro_hsap_2630	ENSG00000223899	ENST00000429534	ENSG00000170266	ENST00000490658	GLB1	Protein coding	-	-	0.334218	8.51e-23
retro_hsap_2356	ENSG00000237824	ENST00000442301	ENSG00000170396	ENST00000302277	ZNF804A	Protein coding	-	-	0.267287	7.56e-15
retro_hsap_981	ENSG00000256159	ENST00000544433	ENSG00000170456	ENST00000537061	DENND5B	Protein coding	-	-	0.380837	1.25e-29
retro_hsap_981	ENSG00000256159	ENST00000544433	ENSG00000170456	ENST00000354285	DENND5B	Protein coding	-	-	0.315941	2.03e-20
retro_hsap_3884	ENSG00000233025	ENST00000428923	ENSG00000170632	ENST00000431642	ARMC10	Protein coding	-	-	0.297578	3.45e-18
retro_hsap_3884	ENSG00000233025	ENST00000428923	ENSG00000170632	ENST00000479145	ARMC10	Protein coding	-	-	0.34336	4.77e-24
retro_hsap_2258	ENSG00000235937	ENST00000418851	ENSG00000170634	ENST00000422521	ACYP2	Protein coding	-	-	0.281058	2.57e-16
retro_hsap_2258	ENSG00000235937	ENST00000418851	ENSG00000170634	ENST00000406041	ACYP2	Protein coding	-	-	0.256251	9.89e-14
retro_hsap_1259	ENSG00000214455	ENST00000398357	ENSG00000170919	ENST00000520310	TPT1-AS1	ncRNA	-	-	0.331057	2.25e-22
retro_hsap_1259	ENSG00000214455	ENST00000398357	ENSG00000170919	ENST00000522673	TPT1-AS1	ncRNA	yes	489.0	0.294504	7.86e-18
retro_hsap_1259	ENSG00000214455	ENST00000398357	ENSG00000170919	ENST00000519454	TPT1-AS1	ncRNA	yes	269.0	0.366748	1.92e-27
retro_hsap_1259	ENSG00000214455	ENST00000398357	ENSG00000170919	ENST00000520622	TPT1-AS1	ncRNA	-	-	0.332124	1.62e-22
retro_hsap_1259	ENSG00000214455	ENST00000398357	ENSG00000170919	ENST00000517509	TPT1-AS1	ncRNA	yes	301.0	0.371312	3.86e-28
retro_hsap_1259	ENSG00000214455	ENST00000398357	ENSG00000170919	ENST00000522859	TPT1-AS1	ncRNA	-	-	0.387208	1.18e-30
retro_hsap_1259	ENSG00000214455	ENST00000398357	ENSG00000170919	ENST00000524062	TPT1-AS1	ncRNA	yes	301.0	0.428236	8.22e-38
retro_hsap_1259	ENSG00000214455	ENST00000398357	ENSG00000170919	ENST00000434849	TPT1-AS1	ncRNA	-	-	0.405352	1.07e-33
retro_hsap_1259	ENSG00000214455	ENST00000398357	ENSG00000170919	ENST00000330825	TPT1-AS1	ncRNA	yes	489.0	0.378173	3.3e-29
retro_hsap_1854	ENSG00000271919	ENST00000607331	ENSG00000170921	ENST00000581424	TANC2	Protein coding	-	-	0.698101	1.62e-120
retro_hsap_1854	ENSG00000271919	ENST00000607331	ENSG00000170921	ENST00000579541	TANC2	Protein coding	-	-	0.569871	1.29e-71
retro_hsap_1854	ENSG00000271919	ENST00000607331	ENSG00000170921	ENST00000580068	TANC2	Protein coding	-	-	0.251887	2.65e-13
retro_hsap_1854	ENSG00000271919	ENST00000607331	ENSG00000170921	ENST00000580466	TANC2	Protein coding	-	-	0.438033	1.13e-39
retro_hsap_1854	ENSG00000271919	ENST00000607331	ENSG00000170921	ENST00000583545	TANC2	Protein coding	-	-	0.608339	5.89e-84
retro_hsap_1854	ENSG00000271919	ENST00000607331	ENSG00000170921	ENST00000581143	TANC2	Protein coding	-	-	0.65082	1.04e-99
retro_hsap_1854	ENSG00000271919	ENST00000607331	ENSG00000170921	ENST00000583016	TANC2	Protein coding	-	-	0.636748	3.24e-94
retro_hsap_96	ENSG00000170967	ENST00000302259	ENSG00000170962	ENST00000393158	PDGFD	Protein coding	-	-	0.570945	6.13e-72
retro_hsap_96	ENSG00000170967	ENST00000302259	ENSG00000170962	ENST00000302251	PDGFD	Protein coding	-	-	0.686477	4.95e-115
retro_hsap_3932	ENSG00000231965	ENST00000488887	ENSG00000171044	ENST00000529336	XKR6	Protein coding	-	-	0.557678	4.9e-68
retro_hsap_3932	ENSG00000231965	ENST00000488887	ENSG00000171044	ENST00000297303	XKR6	Protein coding	-	-	0.472238	1.15e-46
retro_hsap_2098	ENSG00000236913	ENST00000442609	ENSG00000171126	ENST00000306078	KCNG3	Protein coding	-	-	0.515315	1.11e-56
retro_hsap_2098	ENSG00000236913	ENST00000442609	ENSG00000171126	ENST00000394973	KCNG3	Protein coding	-	-	0.595551	1.14e-79
retro_hsap_2253	ENSG00000233829	ENST00000416146	ENSG00000171132	ENST00000462720	PRKCE	Protein coding	-	-	0.499152	9.36e-53
retro_hsap_2253	ENSG00000233829	ENST00000416146	ENSG00000171132	ENST00000497602	PRKCE	Protein coding	-	-	0.711929	2.14e-127
retro_hsap_2253	ENSG00000233829	ENST00000416146	ENSG00000171132	ENST00000489067	PRKCE	Protein coding	-	-	0.774749	1.24e-164
retro_hsap_2253	ENSG00000233829	ENST00000416146	ENSG00000171132	ENST00000394874	PRKCE	Protein coding	-	-	0.616358	9.56e-87
retro_hsap_2253	ENSG00000233829	ENST00000416146	ENSG00000171132	ENST00000469753	PRKCE	Protein coding	-	-	0.584433	4.29e-76
retro_hsap_2253	ENSG00000233829	ENST00000416146	ENSG00000171132	ENST00000485176	PRKCE	Protein coding	-	-	0.753215	1.32e-150
retro_hsap_2253	ENSG00000233829	ENST00000416146	ENSG00000171132	ENST00000480633	PRKCE	Protein coding	-	-	0.398574	1.54e-32
retro_hsap_2253	ENSG00000233829	ENST00000416146	ENSG00000171132	ENST00000306156	PRKCE	Protein coding	-	-	0.293193	1.11e-17
retro_hsap_2253	ENSG00000233829	ENST00000416146	ENSG00000171132	ENST00000467135	PRKCE	Protein coding	-	-	0.620715	2.69e-88
retro_hsap_3463	ENSG00000220614	ENST00000406943	ENSG00000171467	ENST00000606599	ZNF318	Protein coding	-	-	0.517537	3.08e-57
retro_hsap_795	ENSG00000255280	ENST00000526967	ENSG00000171533	ENST00000526740	MAP6	Protein coding	-	-	0.255357	1.21e-13
retro_hsap_795	ENSG00000255280	ENST00000526967	ENSG00000171533	ENST00000526689	MAP6	Protein coding	-	-	0.419152	3.86e-36
retro_hsap_795	ENSG00000255280	ENST00000526967	ENSG00000171533	ENST00000434603	MAP6	Protein coding	-	-	0.333583	1.04e-22
retro_hsap_343	ENSG00000227950	ENST00000433407	ENSG00000171735	ENST00000467267	CAMTA1	Protein coding	-	-	0.436241	2.51e-39
retro_hsap_343	ENSG00000227950	ENST00000433407	ENSG00000171735	ENST00000476163	CAMTA1	Protein coding	-	-	-0.334409	8.02e-23
retro_hsap_343	ENSG00000227950	ENST00000433407	ENSG00000171735	ENST00000461311	CAMTA1	Protein coding	-	-	-0.417178	8.77e-36
retro_hsap_343	ENSG00000227950	ENST00000433407	ENSG00000171735	ENST00000473578	CAMTA1	Protein coding	-	-	-0.335931	5e-23
retro_hsap_4141	ENSG00000237088	ENST00000444895	ENSG00000171843	ENST00000468513	MLLT3	Protein coding	-	-	0.541045	2.2e-63
retro_hsap_4141	ENSG00000237088	ENST00000444895	ENSG00000171843	ENST00000475957	MLLT3	Protein coding	-	-	0.55474	3.4e-67
retro_hsap_4141	ENSG00000237088	ENST00000444895	ENSG00000171843	ENST00000380338	MLLT3	Protein coding	-	-	0.320301	5.7e-21
retro_hsap_1489	ENSG00000224055	ENST00000423136	ENSG00000171877	ENST00000484674	FRMD5	Protein coding	-	-	0.471525	1.64e-46
retro_hsap_1489	ENSG00000224055	ENST00000423136	ENSG00000171877	ENST00000417257	FRMD5	Protein coding	-	-	0.288653	3.67e-17
retro_hsap_1722	ENSG00000232344	ENST00000457299	ENSG00000171953	ENST00000474627	ATPAF2	Protein coding	-	-	0.263102	2.03e-14
retro_hsap_578	ENSG00000234369	ENST00000414123	ENSG00000171988	ENST00000399262	JMJD1C	Protein coding	-	-	-0.343787	4.16e-24
retro_hsap_578	ENSG00000234369	ENST00000414123	ENSG00000171988	ENST00000489372	JMJD1C	Protein coding	-	-	0.344628	3.17e-24
retro_hsap_578	ENSG00000234369	ENST00000414123	ENSG00000171988	ENST00000497922	JMJD1C	Protein coding	-	-	0.310877	8.69e-20
retro_hsap_578	ENSG00000234369	ENST00000414123	ENSG00000171988	ENST00000327520	JMJD1C	Protein coding	-	-	0.261478	2.97e-14
retro_hsap_578	ENSG00000234369	ENST00000414123	ENSG00000171988	ENST00000542921	JMJD1C	Protein coding	-	-	-0.378136	3.34e-29
retro_hsap_2452	ENSG00000224274	ENST00000392855	ENSG00000172264	ENST00000477147	MACROD2	Protein coding	-	-	0.530643	1.32e-60
retro_hsap_2452	ENSG00000224274	ENST00000392855	ENSG00000172264	ENST00000494602	MACROD2	Protein coding	-	-	0.589023	1.49e-77
retro_hsap_2452	ENSG00000224274	ENST00000392855	ENSG00000172264	ENST00000463861	MACROD2	Protein coding	-	-	0.572472	2.12e-72
retro_hsap_2452	ENSG00000224274	ENST00000392855	ENSG00000172264	ENST00000497992	MACROD2	Protein coding	-	-	0.59537	1.31e-79
retro_hsap_2452	ENSG00000224274	ENST00000392855	ENSG00000172264	ENST00000490428	MACROD2	Protein coding	-	-	0.269623	4.32e-15
retro_hsap_2452	ENSG00000224274	ENST00000392855	ENSG00000172264	ENST00000483997	MACROD2	Protein coding	-	-	0.264602	1.43e-14
retro_hsap_2452	ENSG00000224274	ENST00000392855	ENSG00000172264	ENST00000402914	MACROD2	Protein coding	-	-	0.271567	2.7e-15
retro_hsap_2451	ENSG00000271426	ENST00000603234	ENSG00000172296	ENST00000434210	SPTLC3	Protein coding	-	-	0.540138	3.88e-63
retro_hsap_2451	ENSG00000271426	ENST00000603234	ENSG00000172296	ENST00000450297	SPTLC3	Protein coding	-	-	0.402313	3.57e-33
retro_hsap_2451	ENSG00000271426	ENST00000603234	ENSG00000172296	ENST00000485952	SPTLC3	Protein coding	-	-	0.434424	5.58e-39
retro_hsap_2451	ENSG00000271426	ENST00000603234	ENSG00000172296	ENST00000431275	SPTLC3	Protein coding	-	-	0.610859	7.99e-85
retro_hsap_2451	ENSG00000271426	ENST00000603234	ENSG00000172296	ENST00000476791	SPTLC3	Protein coding	-	-	0.645069	1.98e-97
retro_hsap_2451	ENSG00000271426	ENST00000603234	ENSG00000172296	ENST00000399002	SPTLC3	Protein coding	-	-	0.572719	1.78e-72
retro_hsap_2656	ENSG00000242510	ENST00000462398	ENSG00000172340	ENST00000492795	SUCLG2	Protein coding	-	-	0.373792	1.6e-28
retro_hsap_1094	ENSG00000131982	ENST00000254302	ENSG00000172572	ENST00000542675	PDE3A	Protein coding	-	-	0.56023	8.98e-69
retro_hsap_1094	ENSG00000131982	ENST00000254302	ENSG00000172572	ENST00000359062	PDE3A	Protein coding	-	-	0.526696	1.42e-59
retro_hsap_1094	ENSG00000131982	ENST00000254302	ENSG00000172572	ENST00000544307	PDE3A	Protein coding	-	-	0.336985	3.59e-23
retro_hsap_3374	ENSG00000248979	ENST00000504479	ENSG00000172869	ENST00000509902	DMXL1	Protein coding	-	-	0.479326	3.23e-48
retro_hsap_3374	ENSG00000248979	ENST00000504479	ENSG00000172869	ENST00000515335	DMXL1	Protein coding	-	-	0.598931	8.78e-81
retro_hsap_3374	ENSG00000248979	ENST00000504479	ENSG00000172869	ENST00000503802	DMXL1	Protein coding	-	-	0.480204	2.06e-48
retro_hsap_3374	ENSG00000248979	ENST00000504479	ENSG00000172869	ENST00000539542	DMXL1	Protein coding	-	-	0.358437	3.32e-26
retro_hsap_2144	ENSG00000223973	ENST00000449539	ENSG00000172965	ENST00000605570	MIR4435-2HG	ncRNA	-	-	0.311676	6.92e-20
retro_hsap_2144	ENSG00000223973	ENST00000449539	ENSG00000172965	ENST00000603827	MIR4435-2HG	ncRNA	-	-	0.332341	1.52e-22
retro_hsap_2144	ENSG00000223973	ENST00000449539	ENSG00000172965	ENST00000441075	MIR4435-2HG	ncRNA	-	-	0.287816	4.56e-17
retro_hsap_2144	ENSG00000223973	ENST00000449539	ENSG00000172965	ENST00000443467	MIR4435-2HG	ncRNA	-	-	0.34268	5.93e-24
retro_hsap_2144	ENSG00000223973	ENST00000449539	ENSG00000172965	ENST00000451884	MIR4435-2HG	ncRNA	-	-	0.250695	3.45e-13
retro_hsap_2144	ENSG00000223973	ENST00000449539	ENSG00000172965	ENST00000444301	MIR4435-2HG	ncRNA	-	-	0.424463	4.12e-37
retro_hsap_2144	ENSG00000223973	ENST00000449539	ENSG00000172965	ENST00000603310	MIR4435-2HG	ncRNA	-	-	0.381851	8.61e-30
retro_hsap_616	ENSG00000234109	ENST00000444633	ENSG00000172987	ENST00000614306	HPSE2	Protein coding	-	-	0.400559	7.11e-33
retro_hsap_616	ENSG00000234109	ENST00000444633	ENSG00000172987	ENST00000370552	HPSE2	Protein coding	-	-	0.40817	3.47e-34
retro_hsap_3741	ENSG00000223974	ENST00000454982	ENSG00000173041	ENST00000470847	ZNF680	Protein coding	-	-	0.491265	6.49e-51
retro_hsap_886	ENSG00000179038	ENST00000621658	ENSG00000173120	ENST00000532436	KDM2A	Protein coding	-	-	0.373996	1.48e-28
retro_hsap_886	ENSG00000179038	ENST00000444002	ENSG00000173120	ENST00000532436	KDM2A	Protein coding	-	-	0.488901	2.26e-50
retro_hsap_886	ENSG00000179038	ENST00000621658	ENSG00000173120	ENST00000528380	KDM2A	Protein coding	-	-	0.51942	1.03e-57
retro_hsap_886	ENSG00000179038	ENST00000444002	ENSG00000173120	ENST00000528380	KDM2A	Protein coding	-	-	0.577187	7.73e-74
retro_hsap_886	ENSG00000179038	ENST00000621658	ENSG00000173120	ENST00000525379	KDM2A	Protein coding	-	-	0.522893	1.35e-58
retro_hsap_886	ENSG00000179038	ENST00000444002	ENSG00000173120	ENST00000525379	KDM2A	Protein coding	-	-	0.67041	7.31e-108
retro_hsap_886	ENSG00000179038	ENST00000444002	ENSG00000173120	ENST00000517637	KDM2A	Protein coding	-	-	0.424098	4.82e-37
retro_hsap_886	ENSG00000179038	ENST00000621658	ENSG00000173120	ENST00000529124	KDM2A	Protein coding	-	-	0.36568	2.78e-27
retro_hsap_886	ENSG00000179038	ENST00000444002	ENSG00000173120	ENST00000529124	KDM2A	Protein coding	-	-	0.405945	8.46e-34
retro_hsap_886	ENSG00000179038	ENST00000444002	ENSG00000173120	ENST00000534486	KDM2A	Protein coding	-	-	0.289889	2.66e-17
retro_hsap_886	ENSG00000179038	ENST00000621658	ENSG00000173120	ENST00000527157	KDM2A	Protein coding	-	-	0.581679	3.14e-75
retro_hsap_886	ENSG00000179038	ENST00000444002	ENSG00000173120	ENST00000527157	KDM2A	Protein coding	-	-	0.661073	6.72e-104
retro_hsap_886	ENSG00000179038	ENST00000621658	ENSG00000173120	ENST00000398645	KDM2A	Protein coding	-	-	-0.266573	8.96e-15
retro_hsap_886	ENSG00000179038	ENST00000621658	ENSG00000173120	ENST00000526258	KDM2A	Protein coding	-	-	-0.258261	6.25e-14
retro_hsap_886	ENSG00000179038	ENST00000444002	ENSG00000173120	ENST00000530342	KDM2A	Protein coding	-	-	-0.312448	5.55e-20
retro_hsap_886	ENSG00000179038	ENST00000621658	ENSG00000173120	ENST00000524657	KDM2A	Protein coding	-	-	-0.256486	9.37e-14
retro_hsap_886	ENSG00000179038	ENST00000444002	ENSG00000173120	ENST00000524657	KDM2A	Protein coding	-	-	-0.333931	9.3e-23
retro_hsap_956	ENSG00000255885	ENST00000536322	ENSG00000173262	ENST00000535266	SLC2A14	Protein coding	-	-	0.524284	5.94e-59
retro_hsap_956	ENSG00000255885	ENST00000536322	ENSG00000173262	ENST00000536594	SLC2A14	Protein coding	-	-	0.866583	1.52e-248
retro_hsap_956	ENSG00000255885	ENST00000536322	ENSG00000173262	ENST00000616981	SLC2A14	Protein coding	-	-	0.848633	6.99e-228
retro_hsap_956	ENSG00000255885	ENST00000536322	ENSG00000173262	ENST00000535344	SLC2A14	Protein coding	-	-	0.344877	2.93e-24
retro_hsap_956	ENSG00000255885	ENST00000536322	ENSG00000173262	ENST00000539924	SLC2A14	Protein coding	-	-	0.63471	1.92e-93
retro_hsap_956	ENSG00000255885	ENST00000536322	ENSG00000173262	ENST00000535383	SLC2A14	Protein coding	-	-	0.80064	1.02e-183
retro_hsap_956	ENSG00000255885	ENST00000536322	ENSG00000173262	ENST00000542546	SLC2A14	Protein coding	-	-	0.612514	2.13e-85
retro_hsap_956	ENSG00000255885	ENST00000536322	ENSG00000173262	ENST00000431042	SLC2A14	Protein coding	-	-	0.553327	8.57e-67
retro_hsap_956	ENSG00000255885	ENST00000536322	ENSG00000173262	ENST00000542505	SLC2A14	Protein coding	-	-	0.753832	5.47e-151
retro_hsap_1518	ENSG00000230459	ENST00000421698	ENSG00000173517	ENST00000560626	PEAK1	Protein coding	-	-	0.376317	6.45e-29
retro_hsap_1518	ENSG00000230459	ENST00000421698	ENSG00000173517	ENST00000558305	PEAK1	Protein coding	-	-	0.329428	3.71e-22
retro_hsap_1518	ENSG00000230459	ENST00000421698	ENSG00000173517	ENST00000569159	PEAK1	Protein coding	-	-	0.38919	5.62e-31
retro_hsap_1518	ENSG00000230459	ENST00000421698	ENSG00000173517	ENST00000567808	PEAK1	Protein coding	-	-	0.325176	1.34e-21
retro_hsap_1518	ENSG00000230459	ENST00000421698	ENSG00000173517	ENST00000569819	PEAK1	Protein coding	-	-	0.454184	7.08e-43
retro_hsap_1518	ENSG00000230459	ENST00000421698	ENSG00000173517	ENST00000569692	PEAK1	Protein coding	-	-	0.492569	3.24e-51
retro_hsap_1518	ENSG00000230459	ENST00000421698	ENSG00000173517	ENST00000560854	PEAK1	Protein coding	-	-	0.56062	6.92e-69
retro_hsap_1129	ENSG00000215208	ENST00000312876	ENSG00000174099	ENST00000538725	MSRB3	Protein coding	-	-	0.603227	3.22e-82
retro_hsap_1129	ENSG00000215208	ENST00000312876	ENSG00000174099	ENST00000535239	MSRB3	Protein coding	-	-	0.362448	8.48e-27
retro_hsap_1129	ENSG00000215208	ENST00000312876	ENSG00000174099	ENST00000535143	MSRB3	Protein coding	-	-	0.667723	1.05e-106
retro_hsap_1129	ENSG00000215208	ENST00000312876	ENSG00000174099	ENST00000540804	MSRB3	Protein coding	-	-	0.650821	1.04e-99
retro_hsap_1129	ENSG00000215208	ENST00000312876	ENSG00000174099	ENST00000355192	MSRB3	Protein coding	-	-	0.527849	7.11e-60
retro_hsap_1129	ENSG00000215208	ENST00000312876	ENSG00000174099	ENST00000308259	MSRB3	Protein coding	-	-	0.53791	1.55e-62
retro_hsap_1129	ENSG00000215208	ENST00000312876	ENSG00000174099	ENST00000535664	MSRB3	Protein coding	-	-	0.601983	8.43e-82
retro_hsap_1321	ENSG00000257957	ENST00000552666	ENSG00000174373	ENST00000556192	RALGAPA1	Protein coding	-	-	0.521601	2.89e-58
retro_hsap_1321	ENSG00000257957	ENST00000552666	ENSG00000174373	ENST00000556837	RALGAPA1	Protein coding	-	-	0.515173	1.2e-56
retro_hsap_1321	ENSG00000257957	ENST00000552666	ENSG00000174373	ENST00000556839	RALGAPA1	Protein coding	-	-	0.72541	1.66e-134
retro_hsap_1321	ENSG00000257957	ENST00000552666	ENSG00000174373	ENST00000553917	RALGAPA1	Protein coding	-	-	0.387237	1.17e-30
retro_hsap_1321	ENSG00000257957	ENST00000552666	ENSG00000174373	ENST00000557104	RALGAPA1	Protein coding	-	-	0.5441	3.22e-64
retro_hsap_1321	ENSG00000257957	ENST00000552666	ENSG00000174373	ENST00000554355	RALGAPA1	Protein coding	-	-	0.653341	1e-100
retro_hsap_1321	ENSG00000257957	ENST00000552666	ENSG00000174373	ENST00000554652	RALGAPA1	Protein coding	-	-	0.79918	1.44e-182
retro_hsap_1321	ENSG00000257957	ENST00000552666	ENSG00000174373	ENST00000557638	RALGAPA1	Protein coding	-	-	0.629075	2.44e-91
retro_hsap_1321	ENSG00000257957	ENST00000552666	ENSG00000174373	ENST00000554704	RALGAPA1	Protein coding	-	-	0.490834	8.15e-51
retro_hsap_1321	ENSG00000257957	ENST00000552666	ENSG00000174373	ENST00000557069	RALGAPA1	Protein coding	-	-	0.282393	1.83e-16
retro_hsap_1321	ENSG00000257957	ENST00000552666	ENSG00000174373	ENST00000307138	RALGAPA1	Protein coding	-	-	0.455114	4.58e-43
retro_hsap_1321	ENSG00000257957	ENST00000552666	ENSG00000174373	ENST00000382366	RALGAPA1	Protein coding	-	-	0.395635	4.82e-32
retro_hsap_1321	ENSG00000257957	ENST00000552666	ENSG00000174373	ENST00000637992	RALGAPA1	Protein coding	-	-	0.411786	8.03e-35
retro_hsap_2870	ENSG00000241723	ENST00000486836	ENSG00000174891	ENST00000471994	RSRC1	Protein coding	-	-	0.474086	4.56e-47
retro_hsap_2870	ENSG00000241723	ENST00000486836	ENSG00000174891	ENST00000611884	RSRC1	Protein coding	-	-	-0.523476	9.58e-59
retro_hsap_2870	ENSG00000241723	ENST00000486836	ENSG00000174891	ENST00000468344	RSRC1	Protein coding	-	-	0.620375	3.57e-88
retro_hsap_2870	ENSG00000241723	ENST00000486836	ENSG00000174891	ENST00000477788	RSRC1	Protein coding	-	-	0.714995	5.63e-129
retro_hsap_2870	ENSG00000241723	ENST00000486836	ENSG00000174891	ENST00000496268	RSRC1	Protein coding	-	-	0.538572	1.03e-62
retro_hsap_2719	ENSG00000239570	ENST00000473027	ENSG00000174944	ENST00000494668	P2RY14	Protein coding	-	-	0.607918	8.22e-84
retro_hsap_2719	ENSG00000239570	ENST00000473027	ENSG00000174944	ENST00000424796	P2RY14	Protein coding	-	-	0.639538	2.78e-95
retro_hsap_2719	ENSG00000239570	ENST00000473027	ENSG00000174944	ENST00000309170	P2RY14	Protein coding	-	-	0.59226	1.35e-78
retro_hsap_2713	ENSG00000242479	ENST00000481134	ENSG00000175054	ENST00000513291	ATR	Protein coding	yes	1213.0	-0.31008	1.09e-19
retro_hsap_2811	ENSG00000241535	ENST00000468470	ENSG00000175105	ENST00000623596	ZNF654	Protein coding	-	-	0.350219	5.15e-25
retro_hsap_1294	ENSG00000228501	ENST00000432924	ENSG00000175198	ENST00000621936	PCCA	Protein coding	-	-	0.418955	4.19e-36
retro_hsap_1294	ENSG00000228501	ENST00000432924	ENSG00000175198	ENST00000485946	PCCA	Protein coding	-	-	0.444099	7.43e-41
retro_hsap_1294	ENSG00000228501	ENST00000432924	ENSG00000175198	ENST00000376285	PCCA	Protein coding	-	-	-0.273737	1.59e-15
retro_hsap_1294	ENSG00000228501	ENST00000432924	ENSG00000175198	ENST00000637358	PCCA	Protein coding	-	-	0.414053	3.18e-35
retro_hsap_1294	ENSG00000228501	ENST00000432924	ENSG00000175198	ENST00000637657	PCCA	Protein coding	-	-	0.262357	2.42e-14
retro_hsap_3988	ENSG00000243979	ENST00000391360	ENSG00000175305	ENST00000520509	CCNE2	Protein coding	-	-	0.361954	1e-26
retro_hsap_3988	ENSG00000243979	ENST00000391360	ENSG00000175305	ENST00000523476	CCNE2	Protein coding	-	-	0.357268	4.93e-26
retro_hsap_3988	ENSG00000243979	ENST00000391360	ENSG00000175305	ENST00000517487	CCNE2	Protein coding	-	-	0.437179	1.65e-39
retro_hsap_3988	ENSG00000243979	ENST00000391360	ENSG00000175305	ENST00000396133	CCNE2	Protein coding	-	-	0.401747	4.46e-33
retro_hsap_892	ENSG00000256898	ENST00000543613	ENSG00000175575	ENST00000504441	PAAF1	Protein coding	-	-	0.314493	3.09e-20
retro_hsap_892	ENSG00000256898	ENST00000543613	ENSG00000175575	ENST00000381783	PAAF1	Protein coding	-	-	0.436647	2.09e-39
retro_hsap_892	ENSG00000256898	ENST00000543613	ENSG00000175575	ENST00000536582	PAAF1	Protein coding	-	-	0.346452	1.76e-24
retro_hsap_892	ENSG00000256898	ENST00000543613	ENSG00000175575	ENST00000544909	PAAF1	Protein coding	-	-	0.360525	1.64e-26
retro_hsap_1665	ENSG00000242307	ENST00000463867	ENSG00000175595	ENST00000576348	ERCC4	Protein coding	-	-	0.375702	8.05e-29
retro_hsap_4287	ENSG00000237679	ENST00000458323	ENSG00000175787	ENST00000492115	ZNF169	Protein coding	-	-	0.505421	2.97e-54
retro_hsap_4287	ENSG00000237679	ENST00000458323	ENSG00000175787	ENST00000340911	ZNF169	Protein coding	-	-	0.266901	8.28e-15
retro_hsap_4287	ENSG00000237679	ENST00000458323	ENSG00000175787	ENST00000481550	ZNF169	Protein coding	-	-	0.573896	7.85e-73
retro_hsap_4287	ENSG00000237679	ENST00000458323	ENSG00000175787	ENST00000480716	ZNF169	Protein coding	-	-	0.514282	2.01e-56
retro_hsap_126	ENSG00000225854	ENST00000434718	ENSG00000176092	ENST00000374208	AIM1L	Protein coding	-	-	0.301874	1.07e-18
retro_hsap_126	ENSG00000225854	ENST00000434718	ENSG00000176092	ENST00000374211	AIM1L	Protein coding	-	-	0.487709	4.23e-50
retro_hsap_126	ENSG00000225854	ENST00000434718	ENSG00000176092	ENST00000520372	AIM1L	Protein coding	-	-	0.623526	2.62e-89
retro_hsap_2647	ENSG00000244730	ENST00000463176	ENSG00000176095	ENST00000495152	IP6K1	Protein coding	-	-	0.305906	3.52e-19
retro_hsap_2647	ENSG00000244730	ENST00000463176	ENSG00000176095	ENST00000321599	IP6K1	Protein coding	-	-	-0.313699	3.88e-20
retro_hsap_1265	ENSG00000223676	ENST00000445636	ENSG00000176124	ENST00000463474	DLEU1	Protein coding	-	-	0.396972	2.88e-32
retro_hsap_1265	ENSG00000223676	ENST00000445636	ENSG00000176124	ENST00000484529	DLEU1	Protein coding	-	-	0.338182	2.47e-23
retro_hsap_1265	ENSG00000223676	ENST00000445636	ENSG00000176124	ENST00000483444	DLEU1	Protein coding	-	-	0.308361	1.77e-19
retro_hsap_1265	ENSG00000223676	ENST00000445636	ENSG00000176124	ENST00000463357	DLEU1	Protein coding	-	-	0.413383	4.19e-35
retro_hsap_4105	ENSG00000254644	ENST00000529260	ENSG00000176406	ENST00000339750	RIMS2	Protein coding	-	-	0.467959	9.52e-46
retro_hsap_4105	ENSG00000254644	ENST00000529260	ENSG00000176406	ENST00000436393	RIMS2	Protein coding	-	-	0.590628	4.55e-78
retro_hsap_4105	ENSG00000254644	ENST00000529260	ENSG00000176406	ENST00000512598	RIMS2	Protein coding	-	-	0.583021	1.19e-75
retro_hsap_4105	ENSG00000254644	ENST00000529260	ENSG00000176406	ENST00000511046	RIMS2	Protein coding	-	-	0.566466	1.33e-70
retro_hsap_3983	ENSG00000254088	ENST00000521259	ENSG00000176623	ENST00000519639	RMDN1	Protein coding	-	-	-0.270488	3.5e-15
retro_hsap_3983	ENSG00000254088	ENST00000521259	ENSG00000176623	ENST00000520719	RMDN1	Protein coding	-	-	-0.287918	4.44e-17
retro_hsap_3983	ENSG00000254088	ENST00000521259	ENSG00000176623	ENST00000522804	RMDN1	Protein coding	-	-	0.321134	4.46e-21
retro_hsap_3983	ENSG00000254088	ENST00000521259	ENSG00000176623	ENST00000521045	RMDN1	Protein coding	-	-	0.273821	1.56e-15
retro_hsap_3983	ENSG00000254088	ENST00000521259	ENSG00000176623	ENST00000517404	RMDN1	Protein coding	-	-	-0.283102	1.53e-16
retro_hsap_3983	ENSG00000254088	ENST00000521259	ENSG00000176623	ENST00000517821	RMDN1	Protein coding	-	-	-0.303624	6.62e-19
retro_hsap_3983	ENSG00000254088	ENST00000521259	ENSG00000176623	ENST00000518772	RMDN1	Protein coding	-	-	0.642559	1.89e-96
retro_hsap_370	ENSG00000235002	ENST00000411908	ENSG00000177181	ENST00000410070	RIMKLA	Protein coding	-	-	0.353879	1.53e-25
retro_hsap_370	ENSG00000235002	ENST00000411908	ENSG00000177181	ENST00000431473	RIMKLA	Protein coding	-	-	0.568786	2.72e-71
retro_hsap_1723	ENSG00000237382	ENST00000439258	ENSG00000177302	ENST00000477508	TOP3A	Protein coding	-	-	0.452515	1.55e-42
retro_hsap_1723	ENSG00000237382	ENST00000439258	ENSG00000177302	ENST00000583328	TOP3A	Protein coding	-	-	0.292594	1.31e-17
retro_hsap_1723	ENSG00000237382	ENST00000439258	ENSG00000177302	ENST00000580713	TOP3A	Protein coding	-	-	0.283542	1.37e-16
retro_hsap_2883	ENSG00000230497	ENST00000414101	ENSG00000177694	ENST00000434257	NAALADL2	Protein coding	-	-	0.629688	1.45e-91
retro_hsap_2883	ENSG00000230497	ENST00000414101	ENSG00000177694	ENST00000478624	NAALADL2	Protein coding	-	-	0.380352	1.49e-29
retro_hsap_2883	ENSG00000230497	ENST00000414101	ENSG00000177694	ENST00000495900	NAALADL2	Protein coding	-	-	0.635777	7.57e-94
retro_hsap_2883	ENSG00000230497	ENST00000414101	ENSG00000177694	ENST00000473253	NAALADL2	Protein coding	-	-	0.641605	4.44e-96
retro_hsap_2883	ENSG00000230497	ENST00000414101	ENSG00000177694	ENST00000489299	NAALADL2	Protein coding	-	-	0.669356	2.08e-107
retro_hsap_2883	ENSG00000230497	ENST00000414101	ENSG00000177694	ENST00000491329	NAALADL2	Protein coding	-	-	0.589302	1.21e-77
retro_hsap_2883	ENSG00000230497	ENST00000414101	ENSG00000177694	ENST00000489729	NAALADL2	Protein coding	-	-	0.542433	9.21e-64
retro_hsap_2883	ENSG00000230497	ENST00000414101	ENSG00000177694	ENST00000454872	NAALADL2	Protein coding	-	-	0.617431	3.99e-87
retro_hsap_2883	ENSG00000230497	ENST00000414101	ENSG00000177694	ENST00000485853	NAALADL2	Protein coding	-	-	0.63964	2.54e-95
retro_hsap_4234	ENSG00000236857	ENST00000412709	ENSG00000178031	ENST00000380548	ADAMTSL1	Protein coding	-	-	0.690722	5.27e-117
retro_hsap_4234	ENSG00000236857	ENST00000412709	ENSG00000178031	ENST00000276935	ADAMTSL1	Protein coding	-	-	0.658553	7.45e-103
retro_hsap_4234	ENSG00000236857	ENST00000412709	ENSG00000178031	ENST00000546040	ADAMTSL1	Protein coding	-	-	0.396533	3.41e-32
retro_hsap_4234	ENSG00000236857	ENST00000412709	ENSG00000178031	ENST00000380559	ADAMTSL1	Protein coding	-	-	0.674195	1.65e-109
retro_hsap_4234	ENSG00000236857	ENST00000412709	ENSG00000178031	ENST00000496521	ADAMTSL1	Protein coding	-	-	0.636798	3.1e-94
retro_hsap_4234	ENSG00000236857	ENST00000412709	ENSG00000178031	ENST00000431052	ADAMTSL1	Protein coding	-	-	0.689414	2.15e-116
retro_hsap_4234	ENSG00000236857	ENST00000412709	ENSG00000178031	ENST00000489062	ADAMTSL1	Protein coding	-	-	0.646551	5.18e-98
retro_hsap_4234	ENSG00000236857	ENST00000412709	ENSG00000178031	ENST00000327883	ADAMTSL1	Protein coding	-	-	0.686584	4.42e-115
retro_hsap_4234	ENSG00000236857	ENST00000412709	ENSG00000178031	ENST00000380570	ADAMTSL1	Protein coding	-	-	0.722897	3.78e-133
retro_hsap_4234	ENSG00000236857	ENST00000412709	ENSG00000178031	ENST00000380566	ADAMTSL1	Protein coding	-	-	0.685728	1.09e-114
retro_hsap_4234	ENSG00000236857	ENST00000412709	ENSG00000178031	ENST00000636209	ADAMTSL1	Protein coding	-	-	0.371521	3.58e-28
retro_hsap_3648	ENSG00000218428	ENST00000404319	ENSG00000178425	ENST00000460749	NT5DC1	Protein coding	-	-	-0.299109	2.28e-18
retro_hsap_3648	ENSG00000218428	ENST00000404319	ENSG00000178425	ENST00000319550	NT5DC1	Protein coding	-	-	-0.28416	1.17e-16
retro_hsap_4127	ENSG00000206147	ENST00000332361	ENSG00000178445	ENST00000321612	GLDC	Protein coding	-	-	0.341658	8.21e-24
retro_hsap_2814	ENSG00000242457	ENST00000478252	ENSG00000178694	ENST00000476588	NSUN3	Protein coding	-	-	0.2815	2.3e-16
retro_hsap_868	ENSG00000241228	ENST00000478433	ENSG00000179241	ENST00000534091	LDLRAD3	Protein coding	-	-	0.511047	1.27e-55
retro_hsap_867	ENSG00000254672	ENST00000529830	ENSG00000179241	ENST00000534091	LDLRAD3	Protein coding	-	-	0.512553	5.38e-56
retro_hsap_868	ENSG00000241228	ENST00000478433	ENSG00000179241	ENST00000528989	LDLRAD3	Protein coding	-	-	0.457895	1.23e-43
retro_hsap_867	ENSG00000254672	ENST00000529830	ENSG00000179241	ENST00000528989	LDLRAD3	Protein coding	-	-	0.459352	6.14e-44
retro_hsap_83	ENSG00000169564	ENST00000303577	ENSG00000179818	ENST00000628308	PCBP1-AS1	ncRNA	-	-	-0.30462	5.03e-19
retro_hsap_83	ENSG00000169564	ENST00000303577	ENSG00000179818	ENST00000594376	PCBP1-AS1	ncRNA	-	-	0.321781	3.68e-21
retro_hsap_83	ENSG00000169564	ENST00000303577	ENSG00000179818	ENST00000627019	PCBP1-AS1	ncRNA	-	-	0.296225	4.96e-18
retro_hsap_83	ENSG00000169564	ENST00000303577	ENSG00000179818	ENST00000627155	PCBP1-AS1	ncRNA	-	-	-0.267548	7.1e-15
retro_hsap_83	ENSG00000169564	ENST00000303577	ENSG00000179818	ENST00000601494	PCBP1-AS1	ncRNA	-	-	0.414825	2.32e-35
retro_hsap_83	ENSG00000169564	ENST00000303577	ENSG00000179818	ENST00000594548	PCBP1-AS1	ncRNA	-	-	0.346723	1.61e-24
retro_hsap_83	ENSG00000169564	ENST00000303577	ENSG00000179818	ENST00000601395	PCBP1-AS1	ncRNA	-	-	-0.274827	1.22e-15
retro_hsap_83	ENSG00000169564	ENST00000303577	ENSG00000179818	ENST00000424748	PCBP1-AS1	ncRNA	-	-	0.430399	3.23e-38
retro_hsap_83	ENSG00000169564	ENST00000303577	ENSG00000179818	ENST00000458698	PCBP1-AS1	ncRNA	-	-	0.290497	2.27e-17
retro_hsap_83	ENSG00000169564	ENST00000303577	ENSG00000179818	ENST00000442040	PCBP1-AS1	ncRNA	-	-	0.410859	1.17e-34
retro_hsap_83	ENSG00000169564	ENST00000303577	ENSG00000179818	ENST00000437019	PCBP1-AS1	ncRNA	-	-	0.268006	6.36e-15
retro_hsap_83	ENSG00000169564	ENST00000303577	ENSG00000179818	ENST00000416395	PCBP1-AS1	ncRNA	-	-	0.549683	9.1e-66
retro_hsap_83	ENSG00000169564	ENST00000303577	ENSG00000179818	ENST00000413791	PCBP1-AS1	ncRNA	-	-	0.36899	8.74e-28
retro_hsap_2113	ENSG00000227791	ENST00000428806	ENSG00000179833	ENST00000313349	SERTAD2	Protein coding	-	-	-0.309953	1.13e-19
retro_hsap_1047	ENSG00000237774	ENST00000470084	ENSG00000180263	ENST00000546711	FGD6	Protein coding	-	-	0.295093	6.72e-18
retro_hsap_1046	ENSG00000257121	ENST00000553003	ENSG00000180263	ENST00000546711	FGD6	Protein coding	-	-	0.251381	2.96e-13
retro_hsap_1047	ENSG00000237774	ENST00000470084	ENSG00000180263	ENST00000550368	FGD6	Protein coding	-	-	0.398146	1.82e-32
retro_hsap_1046	ENSG00000257121	ENST00000553003	ENSG00000180263	ENST00000550368	FGD6	Protein coding	-	-	0.303061	7.73e-19
retro_hsap_1047	ENSG00000237774	ENST00000470084	ENSG00000180263	ENST00000549499	FGD6	Protein coding	-	-	0.467132	1.43e-45
retro_hsap_1046	ENSG00000257121	ENST00000553003	ENSG00000180263	ENST00000549499	FGD6	Protein coding	-	-	0.293262	1.09e-17
retro_hsap_337	ENSG00000235467	ENST00000427498	ENSG00000180287	ENST00000442594	PLD5	Protein coding	-	-	0.287493	4.96e-17
retro_hsap_1582	ENSG00000248415	ENST00000507324	ENSG00000180357	ENST00000416172	ZNF609	Protein coding	-	-	0.274371	1.36e-15
[truncated: 629 more rows]
