# Supplementary material for: Complex Analysis of Retroposed Genes’ Contribution to Human Genome, Proteome and Transcriptome
Source: Genes (Basel). 2020 May 12;11(5):542. doi: 10.3390/genes11050542 (PMC7290577; doi:10.3390/genes11050542)
Supplement: Supplementary file 1 [file genes-11-00542-s001.zip › Table_S9.xlsx]

## Sheet: Table_S9
Table S9A. Host gene and parental gene fusions.
No.	RetrogeneDB ID	Fusion type	Data Source*	Gene A		Breakpoint in body of retrocopy	Gene B
1	retro_hsap_4032	retrocopy-parental gene	TCGA, Gao	retro_hsap_4032	tail	yes	COX6B1	head
2	retro_hsap_1547	retrocopy-parental gene	TCGA, Gao	retro_hsap_1547	tail	yes	RPL32	head
3	retro_hsap_337	retrocopy-other gene	TCGA, Gao	retro_hsap_337	head	yes	MIR7111	tail
4	retro_hsap_855	host gene-parental gene	ChiTaRS3.1	TSG101	head	yes	YWHAB	tail
5	retro_hsap_2173	host gene-parental gene	ChiTaRS3.1	TANC1	head	yes	BTF3L4	tail
6	retro_hsap_2176	host gene-parental gene	ChiTaRS3.1	AC007405.1	tail	yes	EIF2S2	head
7	retro_hsap_2439	host gene-parental gene	ChiTaRS3.1	C20orf194	tail	yes	UBE2F	head
8	retro_hsap_2657	host gene-parental gene	ChiTaRS3.1	FAM19A1	tail	yes	COPS8	head
9	retro_hsap_2783	host gene-parental gene	ChiTaRS3.1	ZKSCAN7	head	yes	MPRIP	tail
10	retro_hsap_3151	host gene-parental gene	ChiTaRS3.1	CDH12	head	yes	HSPD1	tail
11	retro_hsap_3892	host gene-parental gene	ChiTaRS3.1	FOXP2	head	yes	RPL36	tail
12	retro_hsap_4692	host gene-parental gene	ChiTaRS3.1	OPHN1	head	yes	AKIRIN1	tail
13	retro_hsap_1068	host gene-parental gene	ChiTaRS3.1	GOLGA3	head	less than 20 bp downstream	RPS11	tail
14	retro_hsap_1339	host gene-parental gene	ChiTaRS3.1	FBXO34	tail	less than 210 bp downstream	CHMP4B	head
15	retro_hsap_2980	host gene-parental gene	ChiTaRS3.1	HSPA4L	head	less than 130 bp downstream	INIP	tail
16	retro_hsap_3725	host gene-parental gene	TCGA, Gao	URGCP	tail	more than 6000 bp	TUBG1	head
Table S9B. Host gene A and host gene B fusions. Nested retrocopies originated from the same parental gene.
No.	Retrocopy A	Retrocopy B	Data Source*	Host gene A		Breakpoint in body of retrocopy	Host gene B		Breakpoint in body of retrocopy
1	retro_hsap_385	retro_hsap_3584	ChiTaRS3.1	RNF11	tail	yes	XPO5	head	yes
2	retro_hsap_2837	retro_hsap_3254	ChiTaRS3.1	CPNE4	head	yes	CSF1R	tail	yes
3	retro_hsap_2868	retro_hsap_4191	ChiTaRS3.1	LINC00886	head	yes	SEMA4D	tail	yes
*Based on colection of fusion genes from FusionGDB (PMID: 30407583). In the database three representative fusion gene resources were merged: ChiTaRS 3.1, TumorFusions and TCGA fusions by Gao et al.
